# Supplementary material for: Disease severity-specific neutrophil signatures in blood transcriptomes stratify COVID-19 patients
Source: Genome Med. 2021 Jan 13;13:7. doi: 10.1186/s13073-020-00823-5 (PMC7805430; doi:10.1186/s13073-020-00823-5)
Supplement: Supplementary file 1 — Additional file 1: Table S1. Cohort statistics. [file 13073_2020_823_MOESM1_ESM.xlsx]

## Sheet: patients
Table S1: patients
Clinical parameters of COVID-19 patients in according to intubation status
	Total COVID-19 patients N=39	COVID Severe N=20	COVID Mild N=19	p.value
Sex (n, m/f)	32/7	18/3	14/4	0.682
Age (years,mean ± SD)	61.5 (±13.2)	64.1 (±11.8)	58.5 (±14.5)	0.187
Outcome (Death,n, %)	4 (10.3%)	4 (19.0%)	0 (0.0%)	0.11
Laboratory values (mean ± SD)
Total blood leucocyte count (103 cells/μL)***	8.7 (±4.0)	11.2 (±3.4)	6.0 (±1.8)	< 0.001
Total blood neutrophil count (103 cells/μL)***	7.1 (±3.9)	9.7 (±3.7)	4.4 (±1.7)	< 0.001
Total blood lymphocyte count (103 cells/μL)	1.16 (±1.26)	0.84 (±0.67)	1.51 (±1.63)	0.107
Clinical classification
WHO classification (mean ± SD)***	5.1 (±1.5)	6.2 (±1.3)	3.9 (±0.3)	< 0.001
Pneumonia Index**	97.7 (±40.9)	114.6 (±43.4)	75.1 (±25.1)	0.003
SOFA score (mean ± SD)**	4.4 (±2.6)	6.2 (±1.7)	2.2 (±1.5)	< 0.001
Immune classification (n, %) ***				< 0.001
Intermediate	21 (53.8%)	3 (10.0%)	18 (100.0%)
Dysregulation	14 (35.9%)	14 (70.0%)	0 (0.0%)
MAS	4 (10.3%)	4 (20.0%)	0 (0.0%)
Charlson Comorbidity Index (mean ± SD)	2.5 (±2.1)	2.9 (±2.5)	2.1 (±1.6)	0.278
Comorbidities (n, %)
Type 2 diabetes	9 (23.1%)	5 (23.8%)	4 (22.2%)	1
Coronary heart disease	4 (10.3%)	2 (9.5%)	2 (11.1%)	1
Chronic heart failure	2 (5.1%)	2 (9.5%)	0 (0.0%)	0.49
Hypertension	17 (43.6%)	8 (38.1%)	9 (50.0%)	0.528
Dyslipidemia	8 (20.5%)	6 (28.6%)	2 (11.1%)	0.247
Chronic renal disease	1 (2.6%)	1 (4.8%)	0 (0.0%)	1
Hypothyroidism	4 (10.3%)	2 (9.5%)	2 (11.1%)	1
P-values were calculated via student's t-test or Fisher test, for numeric or catagorial values respectively.
*,** ,*** p-value <0.05, 0.01 or 0.001 respectively

## Sheet: grouping
Table S1: grouping
Clinical parameters of COVID-19 patients in CoCena clusters G1-5
	G1 (N=7)	G2 (N=10)	G3 (N=3)	G4 (N=11)	G5 (N=4)	p.value
Sex (n, m/f)	7/0	8/2	2/1	9/2	2/2	0.299
Age (years,mean ± SD)	72.0 (±11.3)	62.3 (±9.0)	60.7 (±8.3)	56.6 (±11.9)	62.0 (±25.9)	0.224
Intubated (n, %)*	7 (100.0%)	8 (80.0%)	1 (33.3%)	3 (27.3%)	1 (25.0%)	0.004
Outcome (Death,n, %)#	0 (0.0%)	3 (30.0%)	1 (33.3%)	0 (0.0%)	0 (0.0%)	0.089
Laboratory values (mean ± SD)
Total blood leucocyte count (103 cells/μL)	10.9 (±4.5)	10.3 (±3.0)	7.0 (±3.6)	6.9 (±2.8)	9.3 (±6.7)	0.194
Total blood neutrophil count (103 cells/μL)#	9.9 (±4.3)	8.9 (±2.9)	5.2 (±2.8)	5.3 (±2.6)	7.2 (±6.3)	0.092
Total blood lymphocyte count (103 cells/μL)	0.46 (±0.21)	0.76 (±0.24)	1.1 (±0.20)	1.64 (±2.10)	1.21 (±0.21)	0.367
Clinical classification
WHO classification (mean ± SD)*	6.6 (±1.1)	5.5 (±1.6)	4.7 (±1.2)	4.5 (±1.0)	4.8 (±1.5)	0.025
Pneumonia Index (mean ± SD)**	139.1 (±33.1)	105.1 (±35.2)	86.3 (±3.2)	68.2 (±24.4)	84.3 (±30.0)	0.001
SOFA score (mean ± SD)*	6.4 (±1.7)	5.3 (±2.7)	3.0 (±2.6)	2.9 (±2.2)	3.8 (±2.1)	0.024
Immune classification (n, %)*						0.027
Intermediate	2 (28.6%)	2 (20.0%)	2 (66.7%)	9 (81.8%)	3 (75.0%)
Dysregulation	3 (42.9%)	7 (70.0%)	0 (0.0%)	2 (18.2%)	1 (25.0%)
MAS	2 (28.6%)	1 (10.0%)	1 (33.3%)	0 (0.0%)	0 (0.0%)
Charlson Comorbidity Index (mean ± SD)	4.0 (±2.9)	2.2 (±1.2)	2.0 (±1.0)	1.9 (±1.6)	2.5 (±2.4)	0.241
Comorbidities (n, %)
Type 2 diabetes	0 (0.0%)	1 (10.0%)	0 (0.0%)	5 (45.5%)	1 (25.0%)	0.129
Coronary heart disease	1 (14.3%)	2 (20.0%)	0 (0.0%)	1 (9.1%)	0 (0.0%)	0.926
Chronic heart failure	1 (14.3%)	1 (10.0%)	0 (0.0%)	0 (0.0%)	0 (0.0%)	0.686
Hypertension	3 (42.9%)	3 (30.0%)	1 (33.3%)	7 (63.6%)	0 (0.0%)	0.222
Dyslipidemia	2 (28.6%)	3 (30.0%)	0 (0.0%)	2 (18.2%)	1 (25.0%)	0.92
Chronic renal disease	0 (0.0%)	1 (10.0%)	0 (0.0%)	0 (0.0%)	0 (0.0%)	0.686
Hypothyroidism	0 (0.0%)	2 (20.0%)	0 (0.0%)	2 (18.2%)	0 (0.0%)	0.801
P-values were calculated via the one-sided Anova test or Fisher test, for numeric or catagorial values respectively.
#, *,** p-value < 0.1, 0.05, 0.01 or 0.001 respectively
