# Supplementary material for: Disease severity-specific neutrophil signatures in blood transcriptomes stratify COVID-19 patients
Source: Genome Med. 2021 Jan 13;13:7. doi: 10.1186/s13073-020-00823-5 (PMC7805430; doi:10.1186/s13073-020-00823-5)
Supplement: Supplementary file 3 — Additional file 3: Table S2. Differential genes. [file 13073_2020_823_MOESM3_ESM.xlsx]

## Sheet: status - COVID-19 vs control
Table S2: status - COVID-19 vs control
GENEID	SYMBOL	GENETYPE	DESCRIPTION	CHR	comparison	regulation	baseMean	log2FoldChange	lfcSE	stat	pvalue	padj	weight
ENSG00000204936.10	CD177	protein_coding	CD177 molecule [Source:HGNC Symbol;Acc:HGNC:30072]	19	covid vs healthy	up	5653.98	5.1057	0.520259	11.3011	1.29531e-29	4.6062e-25	1.05527
ENSG00000087116.16	ADAMTS2	protein_coding	ADAM metallopeptidase with thrombospondin type 1 motif 2 [Source:HGNC Symbol;Acc:HGNC:218]	5	covid vs healthy	up	244.525	4.96729	0.537552	10.2745	9.17929e-25	2.86553e-21	2.40418
ENSG00000129538.14	RNASE1	protein_coding	ribonuclease A family member 1, pancreatic [Source:HGNC Symbol;Acc:HGNC:10044]	14	covid vs healthy	up	72.7124	4.39064	0.438964	9.81458	9.74386e-23	3.56898e-19	1.70753
ENSG00000186417.14	GLDN	protein_coding	gliomedin [Source:HGNC Symbol;Acc:HGNC:29514]	15	covid vs healthy	up	9.16434	4.35294	0.524512	5.86553	4.47711e-09	2.39454e-07	1.33899
ENSG00000254420.1	AP003086.1	lncRNA	novel transcript	11	covid vs healthy	up	74.3657	4.31686	0.541067	8.31069	9.51504e-17	6.63375e-14	1.34562
ENSG00000211659.2	IGLV3-25	IG_V_gene	immunoglobulin lambda variable 3-25 [Source:HGNC Symbol;Acc:HGNC:5908]	22	covid vs healthy	up	732.196	4.2425	0.48369	7.30481	2.77663e-13	4.44243e-11	1.90688
ENSG00000288393.1	AP003086.3	transcribed_processed_pseudogene	zinc finger protein 75C, pseudogene	11	covid vs healthy	up	75.5936	4.03085	0.548698	7.88887	3.04938e-15	1.15666e-12	1.59569
ENSG00000254649.1	AP003086.2	lncRNA	novel transcript	11	covid vs healthy	up	16.7738	4.02407	0.558684	7.27654	3.425e-13	6.38139e-11	1.44898
ENSG00000123689.6	G0S2	protein_coding	G0/G1 switch 2 [Source:HGNC Symbol;Acc:HGNC:30229]	1	covid vs healthy	up	209.795	4.00713	0.485312	7.50639	6.07807e-14	1.06524e-11	2.14117
ENSG00000108950.12	FAM20A	protein_coding	FAM20A golgi associated secretory pathway pseudokinase [Source:HGNC Symbol;Acc:HGNC:23015]	17	covid vs healthy	up	280.428	3.98754	0.378633	10.5757	3.86452e-26	2.21312e-22	1.63819
ENSG00000257017.9	HP	protein_coding	haptoglobin [Source:HGNC Symbol;Acc:HGNC:5141]	16	covid vs healthy	up	563.992	3.98512	0.369509	10.855	1.88895e-27	1.37015e-23	1.7245
ENSG00000154277.13	UCHL1	protein_coding	ubiquitin C-terminal hydrolase L1 [Source:HGNC Symbol;Acc:HGNC:12513]	4	covid vs healthy	up	18.52	3.97499	0.547767	7.09852	1.26103e-12	1.4596e-10	2.06501
ENSG00000183578.8	TNFAIP8L3	protein_coding	TNF alpha induced protein 8 like 3 [Source:HGNC Symbol;Acc:HGNC:20620]	15	covid vs healthy	up	12.3195	3.87719	0.56957	7.02137	2.19703e-12	3.41736e-10	1.32558
ENSG00000118113.12	MMP8	protein_coding	matrix metallopeptidase 8 [Source:HGNC Symbol;Acc:HGNC:7175]	11	covid vs healthy	up	1639.93	3.85892	0.478197	8.40354	4.33232e-17	3.0002e-14	1.64206
ENSG00000171658.8	NMRAL2P	transcribed_unprocessed_pseudogene	NmrA like redox sensor 2, pseudogene [Source:HGNC Symbol;Acc:HGNC:52332]	3	covid vs healthy	up	99.3364	3.76426	0.447981	8.47511	2.34865e-17	2.26427e-14	1.29748
ENSG00000183019.7	MCEMP1	protein_coding	mast cell expressed membrane protein 1 [Source:HGNC Symbol;Acc:HGNC:27291]	19	covid vs healthy	up	1142.23	3.76322	0.402328	9.47265	2.72837e-21	7.67031e-18	1.90688
ENSG00000211658.2	IGLV3-27	IG_V_gene	immunoglobulin lambda variable 3-27 [Source:HGNC Symbol;Acc:HGNC:5910]	22	covid vs healthy	up	47.9919	3.76115	0.54072	5.78018	7.46209e-09	3.02854e-07	1.68725
ENSG00000163959.10	SLC51A	protein_coding	solute carrier family 51 alpha subunit [Source:HGNC Symbol;Acc:HGNC:29955]	3	covid vs healthy	up	117.152	3.7495	0.572559	7.82371	5.12898e-15	2.08129e-12	1.29748
ENSG00000211598.2	IGKV4-1	IG_V_gene	immunoglobulin kappa variable 4-1 [Source:HGNC Symbol;Acc:HGNC:5834]	2	covid vs healthy	up	711.83	3.67078	0.364896	6.53293	6.44969e-11	4.71264e-09	1.75283
ENSG00000170439.7	METTL7B	protein_coding	methyltransferase like 7B [Source:HGNC Symbol;Acc:HGNC:28276]	12	covid vs healthy	up	93.6064	3.62652	0.545862	7.24128	4.44465e-13	8.36271e-11	1.39472
ENSG00000135903.19	PAX3	protein_coding	paired box 3 [Source:HGNC Symbol;Acc:HGNC:8617]	2	covid vs healthy	up	13.0678	3.53341	0.572674	6.17224	6.73289e-10	4.84734e-08	1.30963
ENSG00000104918.8	RETN	protein_coding	resistin [Source:HGNC Symbol;Acc:HGNC:20389]	19	covid vs healthy	up	259.993	3.49266	0.400732	8.78443	1.57165e-18	2.57156e-15	1.63819
ENSG00000165949.12	IFI27	protein_coding	interferon alpha inducible protein 27 [Source:HGNC Symbol;Acc:HGNC:5397]	14	covid vs healthy	up	4836.46	3.45407	0.497367	7.27641	3.42811e-13	5.57295e-11	1.77565
ENSG00000211654.2	IGLV5-37	IG_V_gene	immunoglobulin lambda variable 5-37 [Source:HGNC Symbol;Acc:HGNC:5922]	22	covid vs healthy	up	6.83592	3.45031	0.562197	3.10413	0.0019084	0.0103746	1.39227
ENSG00000211896.7	IGHG1	IG_C_gene	immunoglobulin heavy constant gamma 1 (G1m marker) [Source:HGNC Symbol;Acc:HGNC:5525]	14	covid vs healthy	up	5467.93	3.39868	0.454262	7.66959	1.72553e-14	4.50206e-12	1.77565
ENSG00000139572.4	GPR84	protein_coding	G protein-coupled receptor 84 [Source:HGNC Symbol;Acc:HGNC:4535]	12	covid vs healthy	up	254.378	3.38988	0.437425	7.86961	3.55746e-15	9.6728e-13	2.33921
ENSG00000211669.3	IGLV3-10	IG_V_gene	immunoglobulin lambda variable 3-10 [Source:HGNC Symbol;Acc:HGNC:5897]	22	covid vs healthy	up	214.565	3.36277	0.545335	6.72572	1.74725e-11	1.21869e-09	2.33921
ENSG00000132170.21	PPARG	protein_coding	peroxisome proliferator activated receptor gamma [Source:HGNC Symbol;Acc:HGNC:9236]	3	covid vs healthy	up	82.171	3.35907	0.386331	8.66499	4.51539e-18	6.52976e-15	1.29748
ENSG00000163958.14	ZDHHC19	protein_coding	zinc finger DHHC-type containing 19 [Source:HGNC Symbol;Acc:HGNC:20713]	3	covid vs healthy	up	275.544	3.31129	0.575136	6.80989	9.76721e-12	7.37766e-10	2.40418
ENSG00000163710.9	PCOLCE2	protein_coding	procollagen C-endopeptidase enhancer 2 [Source:HGNC Symbol;Acc:HGNC:8739]	3	covid vs healthy	up	47.8678	3.27441	0.543561	6.36504	1.95241e-10	1.06438e-08	2.13773
ENSG00000089169.15	RPH3A	protein_coding	rabphilin 3A [Source:HGNC Symbol;Acc:HGNC:17056]	12	covid vs healthy	up	292.307	3.24872	0.489502	6.86858	6.48463e-12	6.31057e-10	1.90896
ENSG00000078053.17	AMPH	protein_coding	amphiphysin [Source:HGNC Symbol;Acc:HGNC:471]	7	covid vs healthy	up	66.4394	3.24383	0.550027	6.35859	2.03615e-10	1.1212e-08	2.10988
ENSG00000152463.14	OLAH	protein_coding	oleoyl-ACP hydrolase [Source:HGNC Symbol;Acc:HGNC:25625]	10	covid vs healthy	up	271.23	3.23266	0.596325	7.36457	1.77725e-13	2.47683e-11	2.40418
ENSG00000217275.2	AL031777.1	processed_pseudogene	ribosomal protein S10 (RPS10) pseudogene	6	covid vs healthy	up	176.164	3.2264	0.374228	8.6478	5.25037e-18	4.72307e-15	2.40418
ENSG00000122420.10	PTGFR	protein_coding	prostaglandin F receptor [Source:HGNC Symbol;Acc:HGNC:9600]	1	covid vs healthy	up	70.2828	3.20725	0.429549	7.50638	6.07836e-14	1.27222e-11	1.70753
ENSG00000243144.7	AC079760.2	lncRNA	novel transcript	7	covid vs healthy	up	39.1149	3.17967	0.589979	6.28179	3.34692e-10	1.83355e-08	1.97404
ENSG00000205300.3	AL356414.1	lncRNA	novel transcript	20	covid vs healthy	up	9.27752	3.17008	0.569736	5.44301	5.23889e-08	1.74521e-06	1.43136
ENSG00000252126.2	RNU6-313P	snRNA	RNA, U6 small nuclear 313, pseudogene [Source:HGNC Symbol;Acc:HGNC:47276]	7	covid vs healthy	up	12.1526	3.16955	0.553332	5.63849	1.71543e-08	7.30261e-07	1.32558
ENSG00000100985.7	MMP9	protein_coding	matrix metallopeptidase 9 [Source:HGNC Symbol;Acc:HGNC:7176]	20	covid vs healthy	up	7723.44	3.16798	0.436309	7.39145	1.45241e-13	4.25873e-11	1.05527
ENSG00000197561.7	ELANE	protein_coding	elastase, neutrophil expressed [Source:HGNC Symbol;Acc:HGNC:3309]	19	covid vs healthy	up	130.313	3.15782	0.474544	6.80251	1.02812e-11	7.6585e-10	2.38801
ENSG00000253755.1	IGHGP	IG_C_pseudogene	immunoglobulin heavy constant gamma P (non-functional) [Source:HGNC Symbol;Acc:HGNC:5529]	14	covid vs healthy	up	353.083	3.14891	0.510026	6.46608	1.0058e-10	8.4582e-09	1.42568
ENSG00000159189.12	C1QC	protein_coding	complement C1q C chain [Source:HGNC Symbol;Acc:HGNC:1245]	1	covid vs healthy	up	19.1663	3.11303	0.455997	6.67226	2.51889e-11	2.20561e-09	1.68725
ENSG00000122641.11	INHBA	protein_coding	inhibin subunit beta A [Source:HGNC Symbol;Acc:HGNC:6066]	7	covid vs healthy	up	62.1838	3.10847	0.48018	6.59113	4.36478e-11	3.47945e-09	1.68725
ENSG00000227502.3	MROCKI	lncRNA	long intergenic non-protein coding RNA 1268 [Source:HGNC Symbol;Acc:HGNC:50323]	6	covid vs healthy	up	26.4027	3.10613	0.501145	6.24253	4.30548e-10	2.27054e-08	2.00445
ENSG00000136634.7	IL10	protein_coding	interleukin 10 [Source:HGNC Symbol;Acc:HGNC:5962]	1	covid vs healthy	up	49.2606	3.09806	0.378191	8.14821	3.6936e-16	1.50786e-13	2.13773
ENSG00000180251.5	SLC9A4	protein_coding	solute carrier family 9 member A4 [Source:HGNC Symbol;Acc:HGNC:11077]	2	covid vs healthy	up	22.6549	3.09798	0.604248	6.4531	1.09582e-10	6.8076e-09	1.97404
ENSG00000249173.6	LINC01093	lncRNA	long intergenic non-protein coding RNA 1093 [Source:HGNC Symbol;Acc:HGNC:49218]	4	covid vs healthy	up	78.8091	3.09617	0.483549	6.52983	6.58455e-11	6.04034e-09	1.34562
ENSG00000152766.6	ANKRD22	protein_coding	ankyrin repeat domain 22 [Source:HGNC Symbol;Acc:HGNC:28321]	10	covid vs healthy	up	641.905	3.07149	0.41688	7.45776	8.80029e-14	1.78971e-11	1.7245
ENSG00000136160.17	EDNRB	protein_coding	endothelin receptor type B [Source:HGNC Symbol;Acc:HGNC:3180]	13	covid vs healthy	up	13.8014	3.07005	0.528224	5.74349	9.27446e-09	4.51956e-07	1.30963
ENSG00000115155.17	OTOF	protein_coding	otoferlin [Source:HGNC Symbol;Acc:HGNC:8515]	2	covid vs healthy	up	413.058	3.04868	0.568578	6.07408	1.247e-09	7.92294e-08	1.34846
ENSG00000242894.3	RN7SL634P	misc_RNA	RNA, 7SL, cytoplasmic 634, pseudogene [Source:HGNC Symbol;Acc:HGNC:46650]	14	covid vs healthy	up	20.3108	3.04742	0.510418	5.95816	2.55097e-09	1.18776e-07	1.70753
ENSG00000115884.11	SDC1	protein_coding	syndecan 1 [Source:HGNC Symbol;Acc:HGNC:10658]	2	covid vs healthy	up	70.7495	3.04613	0.568277	5.94051	2.84134e-09	1.08665e-07	2.13773
ENSG00000149131.16	SERPING1	protein_coding	serpin family G member 1 [Source:HGNC Symbol;Acc:HGNC:1228]	11	covid vs healthy	up	1203.12	3.04441	0.385619	7.95926	1.73069e-15	6.91921e-13	1.7245
ENSG00000168062.10	BATF2	protein_coding	basic leucine zipper ATF-like transcription factor 2 [Source:HGNC Symbol;Acc:HGNC:25163]	11	covid vs healthy	up	351.239	3.03446	0.418676	7.33214	2.26506e-13	4.76957e-11	1.42568
ENSG00000118520.15	ARG1	protein_coding	arginase 1 [Source:HGNC Symbol;Acc:HGNC:663]	6	covid vs healthy	up	784.63	3.02778	0.458247	6.75216	1.45663e-11	2.05096e-09	1.06606
ENSG00000102837.7	OLFM4	protein_coding	olfactomedin 4 [Source:HGNC Symbol;Acc:HGNC:17190]	13	covid vs healthy	up	724.469	3.02441	0.545826	6.00662	1.89425e-09	8.95579e-08	1.77565
ENSG00000211611.2	IGKV6-21	IG_V_gene	immunoglobulin kappa variable 6-21 (non-functional) [Source:HGNC Symbol;Acc:HGNC:5836]	2	covid vs healthy	up	17.9009	3.02088	0.558302	3.13246	0.00173348	0.00819954	1.68725
ENSG00000137869.15	CYP19A1	protein_coding	cytochrome P450 family 19 subfamily A member 1 [Source:HGNC Symbol;Acc:HGNC:2594]	15	covid vs healthy	up	30.0955	3.02031	0.570352	5.77299	7.78778e-09	1.92785e-07	2.99587
ENSG00000204791.10	SMPD5	transcribed_unitary_pseudogene	sphingomyelin phosphodiesterase 5 [Source:HGNC Symbol;Acc:HGNC:52275]	8	covid vs healthy	up	20.0481	3.01372	0.545205	5.62138	1.89441e-08	5.5258e-07	2.06501
ENSG00000079393.20	DUSP13	protein_coding	dual specificity phosphatase 13 [Source:HGNC Symbol;Acc:HGNC:19681]	10	covid vs healthy	up	65.9474	3.0082	0.35562	8.42446	3.62411e-17	2.22269e-14	2.10988
ENSG00000156414.19	TDRD9	protein_coding	tudor domain containing 9 [Source:HGNC Symbol;Acc:HGNC:20122]	14	covid vs healthy	up	893.623	3.00399	0.370493	8.15873	3.38564e-16	1.51424e-13	1.90688
ENSG00000253686.2	LINC01484	lncRNA	long intergenic non-protein coding RNA 1484 [Source:HGNC Symbol;Acc:HGNC:51136]	5	covid vs healthy	up	28.2229	3.00245	0.497729	6.08417	1.17097e-09	3.88027e-08	2.99587
ENSG00000242550.6	SERPINB10	protein_coding	serpin family B member 10 [Source:HGNC Symbol;Acc:HGNC:8942]	18	covid vs healthy	up	87.0099	2.99959	0.442681	6.84432	7.68393e-12	9.8296e-10	1.34562
ENSG00000265531.3	FCGR1CP	unprocessed_pseudogene	Fc fragment of IgG receptor Ic, pseudogene [Source:HGNC Symbol;Acc:HGNC:3615]	1	covid vs healthy	up	300.608	2.99194	0.436313	6.95761	3.46083e-12	3.01781e-10	2.40418
ENSG00000253214.2	AC079209.1	lncRNA	novel transcript	8	covid vs healthy	up	208.089	2.95596	0.352025	8.41493	3.93131e-17	2.49293e-14	1.90896
ENSG00000287216.1	AC106865.2	lncRNA	novel transcript, antisense to KIAA0922	4	covid vs healthy	up	82.7457	2.94657	0.494405	6.1219	9.24654e-10	5.35597e-08	1.59569
ENSG00000186583.12	SPATC1	protein_coding	spermatogenesis and centriole associated 1 [Source:HGNC Symbol;Acc:HGNC:30510]	8	covid vs healthy	up	40.2527	2.9449	0.566334	5.61474	1.96859e-08	4.25145e-07	2.99587
ENSG00000180535.3	BHLHA15	protein_coding	basic helix-loop-helix family member a15 [Source:HGNC Symbol;Acc:HGNC:22265]	7	covid vs healthy	up	33.4916	2.94061	0.486156	6.09953	1.06382e-09	5.74898e-08	1.68725
ENSG00000178814.17	OPLAH	protein_coding	5-oxoprolinase, ATP-hydrolysing [Source:HGNC Symbol;Acc:HGNC:8149]	8	covid vs healthy	up	501.499	2.9357	0.386635	7.64797	2.04185e-14	4.90024e-12	1.90688
ENSG00000196415.10	PRTN3	protein_coding	proteinase 3 [Source:HGNC Symbol;Acc:HGNC:9495]	19	covid vs healthy	up	32.6724	2.93508	0.570701	5.57356	2.49587e-08	8.07825e-07	1.70753
ENSG00000079215.14	SLC1A3	protein_coding	solute carrier family 1 member 3 [Source:HGNC Symbol;Acc:HGNC:10941]	5	covid vs healthy	up	155.74	2.93209	0.38438	7.66081	1.84759e-14	5.09914e-12	1.63819
ENSG00000179869.15	ABCA13	protein_coding	ATP binding cassette subfamily A member 13 [Source:HGNC Symbol;Acc:HGNC:14638]	7	covid vs healthy	up	1337.16	2.93018	0.411214	7.20659	5.73693e-13	8.68014e-11	1.71048
ENSG00000101188.5	NTSR1	protein_coding	neurotensin receptor 1 [Source:HGNC Symbol;Acc:HGNC:8039]	20	covid vs healthy	up	35.4728	2.92605	0.425182	6.86803	6.50945e-12	4.29142e-10	2.99587
ENSG00000211649.3	IGLV7-46	IG_V_gene	immunoglobulin lambda variable 7-46 (gene/pseudogene) [Source:HGNC Symbol;Acc:HGNC:5930]	22	covid vs healthy	up	49.2431	2.92423	0.457525	4.63847	3.51006e-06	4.33237e-05	2.10988
ENSG00000211897.9	IGHG3	IG_C_gene	immunoglobulin heavy constant gamma 3 (G3m marker) [Source:HGNC Symbol;Acc:HGNC:5527]	14	covid vs healthy	up	556.285	2.91782	0.424827	6.95604	3.49979e-12	4.00676e-10	1.75283
ENSG00000211679.2	IGLC3	IG_C_gene	immunoglobulin lambda constant 3 (Kern-Oz+ marker) [Source:HGNC Symbol;Acc:HGNC:5857]	22	covid vs healthy	up	1492.26	2.91468	0.492231	6.1246	9.09125e-10	4.84512e-08	1.77565
ENSG00000148346.12	LCN2	protein_coding	lipocalin 2 [Source:HGNC Symbol;Acc:HGNC:6526]	9	covid vs healthy	up	794.953	2.91316	0.405663	7.254	4.04626e-13	6.38035e-11	1.7245
ENSG00000130513.6	GDF15	protein_coding	growth differentiation factor 15 [Source:HGNC Symbol;Acc:HGNC:30142]	19	covid vs healthy	up	9.52596	2.90474	0.565504	5.06385	4.10875e-07	1.0324e-05	1.38927
ENSG00000169385.3	RNASE2	protein_coding	ribonuclease A family member 2 [Source:HGNC Symbol;Acc:HGNC:10045]	14	covid vs healthy	up	1099.97	2.88368	0.262609	10.9899	4.27506e-28	7.52423e-24	1.06606
ENSG00000005381.8	MPO	protein_coding	myeloperoxidase [Source:HGNC Symbol;Acc:HGNC:7218]	17	covid vs healthy	up	331.355	2.88031	0.346612	8.33462	7.77487e-17	5.38541e-14	1.42568
ENSG00000142089.16	IFITM3	protein_coding	interferon induced transmembrane protein 3 [Source:HGNC Symbol;Acc:HGNC:5414]	11	covid vs healthy	up	8737.84	2.87954	0.332354	8.69755	3.39125e-18	4.65003e-15	1.71048
ENSG00000167105.8	TMEM92	protein_coding	transmembrane protein 92 [Source:HGNC Symbol;Acc:HGNC:26579]	17	covid vs healthy	up	22.2241	2.87718	0.480885	5.9658	2.43433e-09	1.15196e-07	1.68725
ENSG00000200156.1	RNU5B-1	snRNA	RNA, U5B small nuclear 1 [Source:HGNC Symbol;Acc:HGNC:10212]	15	covid vs healthy	up	914.402	2.87031	0.468094	6.2786	3.41645e-10	2.11204e-08	1.7245
ENSG00000163081.3	CCDC140	protein_coding	coiled-coil domain containing 140 [Source:HGNC Symbol;Acc:HGNC:26514]	2	covid vs healthy	up	4.75942	2.86986	0.59189	4.79391	1.6356e-06	3.18466e-05	1.41296
ENSG00000078098.14	FAP	protein_coding	fibroblast activation protein alpha [Source:HGNC Symbol;Acc:HGNC:3590]	2	covid vs healthy	up	32.4904	2.86911	0.42622	6.68991	2.23304e-11	1.97089e-09	1.70753
ENSG00000187323.12	DCC	protein_coding	DCC netrin 1 receptor [Source:HGNC Symbol;Acc:HGNC:2701]	18	covid vs healthy	up	12.2439	2.8632	0.601676	5.21368	1.85132e-07	5.48581e-06	1.30963
ENSG00000211950.2	IGHV1-24	IG_V_gene	immunoglobulin heavy variable 1-24 [Source:HGNC Symbol;Acc:HGNC:5551]	14	covid vs healthy	up	221.691	2.86117	0.520449	5.75907	8.45772e-09	2.78104e-07	2.14117
ENSG00000135424.17	ITGA7	protein_coding	integrin subunit alpha 7 [Source:HGNC Symbol;Acc:HGNC:6143]	12	covid vs healthy	up	176.321	2.85776	0.483692	6.05884	1.3711e-09	5.8043e-08	2.14117
ENSG00000255221.3	CARD17	protein_coding	caspase recruitment domain family member 17 [Source:HGNC Symbol;Acc:HGNC:33827]	11	covid vs healthy	up	522.274	2.85431	0.379027	7.57897	3.48305e-14	8.08356e-12	1.7245
ENSG00000286256.2	AC084871.4	lncRNA	novel transcript, antisense to ACSL1	4	covid vs healthy	up	69.4285	2.85025	0.368883	7.71505	1.20932e-14	3.49305e-12	1.68725
ENSG00000124469.12	CEACAM8	protein_coding	carcinoembryonic antigen related cell adhesion molecule 8 [Source:HGNC Symbol;Acc:HGNC:1820]	19	covid vs healthy	up	488.802	2.83804	0.43032	6.68416	2.32248e-11	1.84293e-09	1.90688
ENSG00000189221.9	MAOA	protein_coding	monoamine oxidase A [Source:HGNC Symbol;Acc:HGNC:6833]	X	covid vs healthy	up	116.583	2.83661	0.558928	4.62791	3.69367e-06	5.71854e-05	1.59569
ENSG00000273983.1	H3C8	protein_coding	histone cluster 1 H3 family member g [Source:HGNC Symbol;Acc:HGNC:4772]	6	covid vs healthy	up	542.684	2.8361	0.308817	9.19974	3.58803e-20	8.42535e-17	1.77565
ENSG00000267293.1	AC012569.1	processed_pseudogene	U3 small nucleolar RNA-associated protein 18 homolog, pseudogene	18	covid vs healthy	up	9.18957	2.83209	0.505664	5.44718	5.11735e-08	1.75414e-06	1.38927
ENSG00000211662.2	IGLV3-21	IG_V_gene	immunoglobulin lambda variable 3-21 [Source:HGNC Symbol;Acc:HGNC:5905]	22	covid vs healthy	up	659.645	2.83028	0.479714	6.06056	1.35653e-09	6.71946e-08	1.77418
ENSG00000012223.13	LTF	protein_coding	lactotransferrin [Source:HGNC Symbol;Acc:HGNC:6720]	3	covid vs healthy	up	2133.91	2.83015	0.440673	6.52783	6.67314e-11	4.11991e-09	2.1327
ENSG00000065618.21	COL17A1	protein_coding	collagen type XVII alpha 1 chain [Source:HGNC Symbol;Acc:HGNC:2194]	10	covid vs healthy	up	57.5758	2.829	0.483095	5.96334	2.47131e-09	1.15311e-07	1.70753
ENSG00000112053.14	SLC26A8	protein_coding	solute carrier family 26 member 8 [Source:HGNC Symbol;Acc:HGNC:14468]	6	covid vs healthy	up	1244.36	2.81049	0.31886	8.83818	9.7294e-19	2.57156e-15	1.07905
ENSG00000204529.4	GUCY2EP	transcribed_unprocessed_pseudogene	guanylate cyclase 2E, pseudogene [Source:HGNC Symbol;Acc:HGNC:4690]	11	covid vs healthy	up	5.39455	2.80629	0.5679	4.74509	2.08414e-06	3.97202e-05	1.39153
ENSG00000211673.2	IGLV3-1	IG_V_gene	immunoglobulin lambda variable 3-1 [Source:HGNC Symbol;Acc:HGNC:5896]	22	covid vs healthy	up	674.114	2.79723	0.449231	6.3361	2.3566e-10	1.3885e-08	1.90688
ENSG00000211653.2	IGLV1-40	IG_V_gene	immunoglobulin lambda variable 1-40 [Source:HGNC Symbol;Acc:HGNC:5877]	22	covid vs healthy	up	503.204	2.79341	0.464002	6.14728	7.88244e-10	4.28238e-08	1.77565
ENSG00000211890.4	IGHA2	IG_C_gene	immunoglobulin heavy constant alpha 2 (A2m marker) [Source:HGNC Symbol;Acc:HGNC:5479]	14	covid vs healthy	up	266.282	2.79304	0.385939	4.6065	4.09512e-06	4.88399e-05	2.14117
ENSG00000170476.16	MZB1	protein_coding	marginal zone B and B1 cell specific protein [Source:HGNC Symbol;Acc:HGNC:30125]	5	covid vs healthy	up	999.49	2.78874	0.385311	7.29056	3.08676e-13	4.80039e-11	1.90688
ENSG00000120885.22	CLU	protein_coding	clusterin [Source:HGNC Symbol;Acc:HGNC:2095]	8	covid vs healthy	up	1414.16	2.78685	0.338334	8.26764	1.36635e-16	6.16454e-14	2.1327
ENSG00000172232.10	AZU1	protein_coding	azurocidin 1 [Source:HGNC Symbol;Acc:HGNC:913]	19	covid vs healthy	up	90.4421	2.78111	0.419339	6.67381	2.49241e-11	2.18228e-09	1.70753
ENSG00000231412.2	AC005392.2	lncRNA	novel transcript	19	covid vs healthy	up	80.0406	2.77938	0.519402	5.54744	2.89881e-08	1.11981e-06	1.34562
ENSG00000254632.2	AP003119.1	lncRNA	novel transcript	11	covid vs healthy	up	25.5133	2.77519	0.493813	5.6579	1.53239e-08	4.69598e-07	2.06501
ENSG00000124302.13	CHST8	protein_coding	carbohydrate sulfotransferase 8 [Source:HGNC Symbol;Acc:HGNC:15993]	19	covid vs healthy	up	19.2519	2.76457	0.477103	5.74395	9.24907e-09	3.17943e-07	1.97404
ENSG00000150337.13	FCGR1A	protein_coding	Fc fragment of IgG receptor Ia [Source:HGNC Symbol;Acc:HGNC:3613]	1	covid vs healthy	up	1152.8	2.76446	0.379537	7.33358	2.24078e-13	5.93057e-11	1.06606
ENSG00000184557.4	SOCS3	protein_coding	suppressor of cytokine signaling 3 [Source:HGNC Symbol;Acc:HGNC:19391]	17	covid vs healthy	up	3751.7	2.76431	0.397243	7.02149	2.19521e-12	2.78384e-10	1.71048
ENSG00000211933.2	IGHV6-1	IG_V_gene	immunoglobulin heavy variable 6-1 [Source:HGNC Symbol;Acc:HGNC:5662]	14	covid vs healthy	up	147.881	2.76339	0.458589	6.12606	9.00844e-10	4.13302e-08	2.14117
ENSG00000178445.9	GLDC	protein_coding	glycine decarboxylase [Source:HGNC Symbol;Acc:HGNC:4313]	9	covid vs healthy	up	72.9188	2.75766	0.424233	6.54068	6.124e-11	4.60911e-09	1.70753
ENSG00000211648.2	IGLV1-47	IG_V_gene	immunoglobulin lambda variable 1-47 [Source:HGNC Symbol;Acc:HGNC:5880]	22	covid vs healthy	up	340.544	2.75246	0.496656	5.72128	1.05722e-08	4.87104e-07	1.34846
ENSG00000121454.6	LHX4	protein_coding	LIM homeobox 4 [Source:HGNC Symbol;Acc:HGNC:21734]	1	covid vs healthy	up	26.0617	2.74863	0.611682	5.69204	1.25528e-08	4.66787e-07	1.70753
ENSG00000110203.9	FOLR3	protein_coding	folate receptor gamma [Source:HGNC Symbol;Acc:HGNC:3795]	11	covid vs healthy	up	1930.93	2.73864	0.458197	6.09589	1.08831e-09	5.97863e-08	1.64206
ENSG00000211640.4	IGLV6-57	IG_V_gene	immunoglobulin lambda variable 6-57 [Source:HGNC Symbol;Acc:HGNC:5927]	22	covid vs healthy	up	203.814	2.73756	0.434031	6.38174	1.75081e-10	9.58895e-09	2.14117
ENSG00000233030.2	AC243772.2	lncRNA	novel transcript, antisense to FCGR1A	1	covid vs healthy	up	183.697	2.73157	0.351262	7.79304	6.54178e-15	2.08129e-12	1.63819
ENSG00000095739.11	BAMBI	protein_coding	BMP and activin membrane bound inhibitor [Source:HGNC Symbol;Acc:HGNC:30251]	10	covid vs healthy	up	41.88	2.72657	0.460231	5.95751	2.56103e-09	1.06764e-07	1.97404
ENSG00000168916.15	ZNF608	protein_coding	zinc finger protein 608 [Source:HGNC Symbol;Acc:HGNC:29238]	5	covid vs healthy	up	768.546	2.71766	0.421365	6.52467	6.81503e-11	4.88225e-09	1.77565
ENSG00000254211.6	LINC01485	lncRNA	long intergenic non-protein coding RNA 1485 [Source:HGNC Symbol;Acc:HGNC:51138]	5	covid vs healthy	up	10.2371	2.71168	0.511733	5.20644	1.92498e-07	5.55601e-06	1.33899
ENSG00000108387.15	SEPTIN4	protein_coding	septin 4 [Source:HGNC Symbol;Acc:HGNC:9165]	17	covid vs healthy	up	174.554	2.70787	0.400961	6.79627	1.07365e-11	7.95833e-10	2.38801
ENSG00000200795.1	RNU4-1	snRNA	RNA, U4 small nuclear 1 [Source:HGNC Symbol;Acc:HGNC:10192]	12	covid vs healthy	up	5945.02	2.70714	0.489656	5.69683	1.22058e-08	6.65715e-07	1.05527
ENSG00000088827.12	SIGLEC1	protein_coding	sialic acid binding Ig like lectin 1 [Source:HGNC Symbol;Acc:HGNC:11127]	20	covid vs healthy	up	2386.29	2.69832	0.531862	5.35818	8.40666e-08	2.41519e-06	1.56242
ENSG00000211677.2	IGLC2	IG_C_gene	immunoglobulin lambda constant 2 [Source:HGNC Symbol;Acc:HGNC:5856]	22	covid vs healthy	up	2320.26	2.69772	0.454154	6.05026	1.4461e-09	6.1019e-08	2.1327
ENSG00000133101.10	CCNA1	protein_coding	cyclin A1 [Source:HGNC Symbol;Acc:HGNC:1577]	13	covid vs healthy	up	76.8409	2.69218	0.526254	5.33013	9.8145e-08	3.04224e-06	1.39472
ENSG00000096006.11	CRISP3	protein_coding	cysteine rich secretory protein 3 [Source:HGNC Symbol;Acc:HGNC:16904]	6	covid vs healthy	up	277.084	2.69046	0.405648	6.68801	2.26221e-11	1.50585e-09	2.33921
ENSG00000164821.5	DEFA4	protein_coding	defensin alpha 4 [Source:HGNC Symbol;Acc:HGNC:2763]	8	covid vs healthy	up	249.749	2.68514	0.509216	5.47006	4.49882e-08	9.97452e-07	2.40418
ENSG00000269981.1	AL627309.7	processed_pseudogene	novel pseudogene	1	covid vs healthy	up	182.007	2.68324	0.523722	5.35521	8.54576e-08	1.71727e-06	2.38801
ENSG00000129682.16	FGF13	protein_coding	fibroblast growth factor 13 [Source:HGNC Symbol;Acc:HGNC:3670]	X	covid vs healthy	up	174.848	2.67749	0.494814	5.56874	2.56582e-08	6.23816e-07	2.40418
ENSG00000279400.1	AC008957.3	TEC	TEC	5	covid vs healthy	up	31.8818	2.67645	0.477403	5.65266	1.57982e-08	4.96396e-07	1.97404
ENSG00000287080.1	H3C3	protein_coding	histone cluster 1 H3 family member c [Source:HGNC Symbol;Acc:HGNC:4768]	6	covid vs healthy	up	608.604	2.6758	0.304312	8.8073	1.28197e-18	2.10235e-15	1.90688
ENSG00000283064.1	AL353759.1	lncRNA	novel transcript, antisense to HIST1H2BD	6	covid vs healthy	up	256.17	2.67318	0.292599	9.13948	6.27548e-20	1.00673e-16	2.33921
ENSG00000274173.1	AL035661.1	lncRNA	novel transcript	20	covid vs healthy	up	237.978	2.66945	0.453265	5.98309	2.18946e-09	8.00085e-08	2.33921
ENSG00000287644.1	AC080112.5	lncRNA	novel transcript, antisense to RARA	17	covid vs healthy	up	179.147	2.66803	0.31169	8.56159	1.11318e-17	1.06249e-14	1.63819
ENSG00000211895.5	IGHA1	IG_C_gene	immunoglobulin heavy constant alpha 1 [Source:HGNC Symbol;Acc:HGNC:5478]	14	covid vs healthy	up	5446.71	2.66562	0.429244	6.29227	3.12851e-10	1.95937e-08	1.71048
ENSG00000231123.1	SPATA20P1	processed_pseudogene	spermatogenesis associated 20 pseudogene 1 [Source:HGNC Symbol;Acc:HGNC:39636]	21	covid vs healthy	up	18.6717	2.66524	0.52298	5.14332	2.69927e-07	5.12906e-06	2.06501
ENSG00000254946.2	LINC02751	lncRNA	long intergenic non-protein coding RNA 2751 [Source:HGNC Symbol;Acc:HGNC:54271]	11	covid vs healthy	up	9.01752	2.65976	0.561124	4.711	2.46506e-06	4.56325e-05	1.39227
ENSG00000136010.14	ALDH1L2	protein_coding	aldehyde dehydrogenase 1 family member L2 [Source:HGNC Symbol;Acc:HGNC:26777]	12	covid vs healthy	up	63.2984	2.65969	0.359176	7.39707	1.39218e-13	2.69246e-11	1.68725
ENSG00000213386.3	AC022217.2	processed_pseudogene	family with sequence similarity 58, member A (FAM58A) pseudogene	5	covid vs healthy	up	7.68304	2.65648	0.588787	4.59501	4.32739e-06	7.36536e-05	1.38927
ENSG00000197153.4	H3C12	protein_coding	histone cluster 1 H3 family member j [Source:HGNC Symbol;Acc:HGNC:4774]	6	covid vs healthy	up	467.524	2.65307	0.326884	8.13539	4.10625e-16	2.33506e-13	1.43457
ENSG00000283646.2	LINC02009	lncRNA	long intergenic non-protein coding RNA 2009 [Source:HGNC Symbol;Acc:HGNC:52845]	3	covid vs healthy	up	151.763	2.65285	0.445427	6.03755	1.56472e-09	6.48301e-08	2.14117
ENSG00000197646.8	PDCD1LG2	protein_coding	programmed cell death 1 ligand 2 [Source:HGNC Symbol;Acc:HGNC:18731]	9	covid vs healthy	up	78.6016	2.65226	0.366453	5.86621	4.45859e-09	2.44228e-07	1.29748
ENSG00000105974.12	CAV1	protein_coding	caveolin 1 [Source:HGNC Symbol;Acc:HGNC:1527]	7	covid vs healthy	up	34.8302	2.65148	0.439302	6.03886	1.55211e-09	6.45639e-08	2.13773
ENSG00000168078.10	PBK	protein_coding	PDZ binding kinase [Source:HGNC Symbol;Acc:HGNC:18282]	8	covid vs healthy	up	20.8716	2.64493	0.48679	5.4373	5.40927e-08	1.31591e-06	2.06501
ENSG00000138061.12	CYP1B1	protein_coding	cytochrome P450 family 1 subfamily B member 1 [Source:HGNC Symbol;Acc:HGNC:2597]	2	covid vs healthy	up	3243.25	2.64104	0.313166	8.455	2.79079e-17	1.81872e-14	2.1327
ENSG00000165507.9	DEPP1	protein_coding	DEPP1 autophagy regulator [Source:HGNC Symbol;Acc:HGNC:23355]	10	covid vs healthy	up	29.8771	2.64101	0.50531	5.30879	1.10358e-07	2.50344e-06	1.97404
ENSG00000140465.14	CYP1A1	protein_coding	cytochrome P450 family 1 subfamily A member 1 [Source:HGNC Symbol;Acc:HGNC:2595]	15	covid vs healthy	up	6.36489	2.63895	0.597173	4.5256	6.02241e-06	0.000119691	1.06551
ENSG00000128965.13	CHAC1	protein_coding	ChaC glutathione specific gamma-glutamylcyclotransferase 1 [Source:HGNC Symbol;Acc:HGNC:28680]	15	covid vs healthy	up	11.3433	2.63116	0.534685	4.93246	8.12019e-07	1.74666e-05	1.44898
ENSG00000162949.16	CAPN13	protein_coding	calpain 13 [Source:HGNC Symbol;Acc:HGNC:16663]	2	covid vs healthy	up	56.7489	2.6294	0.474932	5.62004	1.90909e-08	6.55245e-07	1.68725
ENSG00000251139.2	AC084871.2	lncRNA	novel transcript, antisense to ACSL1	4	covid vs healthy	up	39.8878	2.6291	0.366454	7.14031	9.31202e-13	1.18013e-10	1.97404
ENSG00000271304.2	DPRXP2	transcribed_processed_pseudogene	divergent-paired related homeobox pseudogene 2 [Source:HGNC Symbol;Acc:HGNC:32168]	6	covid vs healthy	up	74.8553	2.62507	0.345012	7.5954	3.06843e-14	7.42456e-12	1.70753
ENSG00000132465.11	JCHAIN	protein_coding	joining chain of multimeric IgA and IgM [Source:HGNC Symbol;Acc:HGNC:5713]	4	covid vs healthy	up	6633.9	2.62133	0.425409	6.23809	4.42934e-10	2.20159e-08	2.1327
ENSG00000251576.1	LINC01267	lncRNA	long intergenic non-protein coding RNA 1267 [Source:HGNC Symbol;Acc:HGNC:50320]	3	covid vs healthy	up	6.18713	2.62001	0.595453	4.53993	5.6272e-06	9.10874e-05	1.39153
ENSG00000164045.12	CDC25A	protein_coding	cell division cycle 25A [Source:HGNC Symbol;Acc:HGNC:1725]	3	covid vs healthy	up	55.531	2.61897	0.303879	8.58147	9.3668e-18	9.46939e-15	1.68725
ENSG00000225492.6	GBP1P1	transcribed_unprocessed_pseudogene	guanylate binding protein 1 pseudogene 1 [Source:HGNC Symbol;Acc:HGNC:39561]	1	covid vs healthy	up	171.185	2.61632	0.457047	5.81539	6.04917e-09	1.86248e-07	2.4248
ENSG00000224195.1	AC022400.1	lncRNA	novel transcript	10	covid vs healthy	up	9.30721	2.61413	0.588328	4.55885	5.14354e-06	8.31369e-05	1.43136
ENSG00000145555.15	MYO10	protein_coding	myosin X [Source:HGNC Symbol;Acc:HGNC:7593]	5	covid vs healthy	up	234.735	2.6134	0.340719	7.68736	1.50197e-14	3.21264e-12	2.33921
ENSG00000203812.2	H2AC18	protein_coding	histone cluster 2 H2A family member a3 [Source:HGNC Symbol;Acc:HGNC:4736]	1	covid vs healthy	up	5.40264	2.60894	0.58657	4.40075	1.07877e-05	0.000152136	1.43136
ENSG00000163221.9	S100A12	protein_coding	S100 calcium binding protein A12 [Source:HGNC Symbol;Acc:HGNC:10489]	1	covid vs healthy	up	5128.31	2.60792	0.346856	7.5507	4.32918e-14	9.69158e-12	1.71048
ENSG00000243273.1	AC020636.1	lncRNA	novel transcript	3	covid vs healthy	up	71.294	2.60556	0.459749	5.7298	1.00547e-08	3.16755e-07	2.15794
ENSG00000252316.1	RNY4	misc_RNA	RNA, Ro60-associated Y4 [Source:HGNC Symbol;Acc:HGNC:10244]	7	covid vs healthy	up	108.297	2.6049	0.489349	5.45127	5.00114e-08	1.53141e-06	1.59569
ENSG00000171848.15	RRM2	protein_coding	ribonucleotide reductase regulatory subunit M2 [Source:HGNC Symbol;Acc:HGNC:10452]	2	covid vs healthy	up	561.289	2.60219	0.312365	8.34614	7.05311e-17	4.44114e-14	1.75283
ENSG00000160932.11	LY6E	protein_coding	lymphocyte antigen 6 family member E [Source:HGNC Symbol;Acc:HGNC:6727]	8	covid vs healthy	up	4222.39	2.60078	0.415358	6.32856	2.47457e-10	1.59675e-08	1.71048
ENSG00000189127.8	ANKRD34B	protein_coding	ankyrin repeat domain 34B [Source:HGNC Symbol;Acc:HGNC:33736]	5	covid vs healthy	up	196.705	2.59508	0.460027	5.73443	9.78435e-09	3.90471e-07	1.63819
ENSG00000211685.3	IGLC7	IG_C_gene	immunoglobulin lambda constant 7 [Source:HGNC Symbol;Acc:HGNC:5861]	22	covid vs healthy	up	24.9725	2.59346	0.535426	2.60528	0.00917983	0.0311184	1.68725
ENSG00000254789.3	AC073172.1	lncRNA	novel transcript	11	covid vs healthy	up	305.725	2.58963	0.339053	7.65668	1.90796e-14	5.20304e-12	1.63819
ENSG00000251431.1	AC245884.7	unprocessed_pseudogene	pseudogene similar to part of leukocyte immunoglobulin-like receptor proteins	19	covid vs healthy	up	6.10999	2.58508	0.588038	4.45295	8.46972e-06	0.000159089	1.06551
ENSG00000074410.14	CA12	protein_coding	carbonic anhydrase 12 [Source:HGNC Symbol;Acc:HGNC:1371]	15	covid vs healthy	up	34.8179	2.58194	0.469166	5.55623	2.75661e-08	8.84697e-07	1.68725
ENSG00000117399.14	CDC20	protein_coding	cell division cycle 20 [Source:HGNC Symbol;Acc:HGNC:1723]	1	covid vs healthy	up	86.6708	2.57384	0.350712	7.33973	2.14033e-13	4.83617e-11	1.29748
ENSG00000166183.16	ASPG	protein_coding	asparaginase [Source:HGNC Symbol;Acc:HGNC:20123]	14	covid vs healthy	up	3.93602	2.57111	0.614056	4.4906	7.10217e-06	0.000174071	0.796604
ENSG00000158089.15	GALNT14	protein_coding	polypeptide N-acetylgalactosaminyltransferase 14 [Source:HGNC Symbol;Acc:HGNC:22946]	2	covid vs healthy	up	701.752	2.56579	0.352918	7.29967	2.88474e-13	4.80039e-11	1.77565
ENSG00000169902.15	TPST1	protein_coding	tyrosylprotein sulfotransferase 1 [Source:HGNC Symbol;Acc:HGNC:12020]	7	covid vs healthy	up	1120.08	2.56505	0.338316	7.6076	2.79237e-14	6.70602e-12	1.77565
ENSG00000112984.12	KIF20A	protein_coding	kinesin family member 20A [Source:HGNC Symbol;Acc:HGNC:9787]	5	covid vs healthy	up	45.1351	2.56296	0.316799	8.04551	8.58904e-16	3.18257e-13	2.10988
ENSG00000183856.11	IQGAP3	protein_coding	IQ motif containing GTPase activating protein 3 [Source:HGNC Symbol;Acc:HGNC:20669]	1	covid vs healthy	up	23.1817	2.5583	0.427745	5.94048	2.84194e-09	1.29574e-07	1.70753
ENSG00000151364.17	KCTD14	protein_coding	potassium channel tetramerization domain containing 14 [Source:HGNC Symbol;Acc:HGNC:23295]	11	covid vs healthy	up	22.8103	2.55665	0.559988	4.81928	1.44074e-06	2.46021e-05	1.70753
ENSG00000282988.2	AL031777.2	protein_coding	novel protein	6	covid vs healthy	up	884.938	2.54774	0.293212	8.70209	3.25828e-18	4.65003e-15	1.7245
ENSG00000225698.3	IGHV3-72	IG_V_gene	immunoglobulin heavy variable 3-72 [Source:HGNC Symbol;Acc:HGNC:5622]	14	covid vs healthy	up	21.0077	2.54491	0.405084	3.5082	0.000451142	0.00234237	2.06501
ENSG00000101335.10	MYL9	protein_coding	myosin light chain 9 [Source:HGNC Symbol;Acc:HGNC:15754]	20	covid vs healthy	up	434.119	2.54443	0.442688	5.82727	5.63398e-09	2.76024e-07	1.43976
ENSG00000235321.1	AC007556.1	lncRNA	novel transcript	2	covid vs healthy	up	82.2897	2.54376	0.347933	7.30774	2.71675e-13	5.57987e-11	1.39472
ENSG00000116717.13	GADD45A	protein_coding	growth arrest and DNA damage inducible alpha [Source:HGNC Symbol;Acc:HGNC:4095]	1	covid vs healthy	up	414.416	2.54365	0.374245	6.83215	8.36487e-12	9.90097e-10	1.43457
ENSG00000230191.1	AC006970.1	processed_pseudogene	interferon induced transmembrane protein 3 (1-8U) (IFITM3) pseudogene	7	covid vs healthy	up	2.16263	2.5434	0.593631	3.5237	0.000425567	0.00779629	0.440798
ENSG00000276368.1	H2AC14	protein_coding	histone cluster 1 H2A family member j [Source:HGNC Symbol;Acc:HGNC:4727]	6	covid vs healthy	up	391.716	2.54298	0.317066	8.03451	9.39502e-16	4.75895e-13	1.42568
ENSG00000231794.5	AC009542.1	lncRNA	novel transcript, antisense to WDR91	7	covid vs healthy	up	31.8488	2.54202	0.507246	5.10598	3.29084e-07	5.88205e-06	2.13773
ENSG00000266265.3	KLF14	protein_coding	Kruppel like factor 14 [Source:HGNC Symbol;Acc:HGNC:23025]	7	covid vs healthy	up	20.6168	2.53937	0.609949	4.94445	7.63581e-07	1.4691e-05	1.68725
ENSG00000197272.2	IL27	protein_coding	interleukin 27 [Source:HGNC Symbol;Acc:HGNC:19157]	16	covid vs healthy	up	36.0744	2.52479	0.43985	5.75691	8.56654e-09	2.81081e-07	2.13773
ENSG00000198929.13	NOS1AP	protein_coding	nitric oxide synthase 1 adaptor protein [Source:HGNC Symbol;Acc:HGNC:16859]	1	covid vs healthy	up	22.187	2.52378	0.461915	5.44324	5.23204e-08	1.31477e-06	2.00445
ENSG00000250138.4	AC139495.2	unprocessed_pseudogene	POM121 membrane glycoprotein-like 1 (POM121L1) pseudogene	5	covid vs healthy	up	676.736	2.52243	0.49269	5.26407	1.40901e-07	3.15812e-06	1.90688
ENSG00000115604.10	IL18R1	protein_coding	interleukin 18 receptor 1 [Source:HGNC Symbol;Acc:HGNC:5988]	2	covid vs healthy	up	3952.26	2.52104	0.368933	6.87114	6.36892e-12	1.01449e-09	1.0612
ENSG00000157064.11	NMNAT2	protein_coding	nicotinamide nucleotide adenylyltransferase 2 [Source:HGNC Symbol;Acc:HGNC:16789]	1	covid vs healthy	up	17.153	2.51882	0.487167	5.1486	2.62435e-07	6.79659e-06	1.44898
ENSG00000089685.15	BIRC5	protein_coding	baculoviral IAP repeat containing 5 [Source:HGNC Symbol;Acc:HGNC:593]	17	covid vs healthy	up	85.0594	2.51672	0.318711	7.88362	3.18043e-15	1.17708e-12	1.59569
ENSG00000230013.2	CT70	lncRNA	cancer/testis associated transcript 70 [Source:HGNC Symbol;Acc:HGNC:37195]	9	covid vs healthy	up	23.519	2.51598	0.381662	6.52635	6.73919e-11	4.36563e-09	2.00445
ENSG00000017427.16	IGF1	protein_coding	insulin like growth factor 1 [Source:HGNC Symbol;Acc:HGNC:5464]	12	covid vs healthy	up	22.8167	2.51495	0.430584	5.79541	6.81547e-09	2.80491e-07	1.70753
ENSG00000132259.13	CNGA4	protein_coding	cyclic nucleotide gated channel subunit alpha 4 [Source:HGNC Symbol;Acc:HGNC:2152]	11	covid vs healthy	up	36.4982	2.51363	0.439083	5.73542	9.72731e-09	3.80219e-07	1.68725
ENSG00000183160.9	TMEM119	protein_coding	transmembrane protein 119 [Source:HGNC Symbol;Acc:HGNC:27884]	12	covid vs healthy	up	90.6325	2.51271	0.479087	5.34627	8.97849e-08	2.36593e-06	1.70753
ENSG00000211637.2	IGLV4-69	IG_V_gene	immunoglobulin lambda variable 4-69 [Source:HGNC Symbol;Acc:HGNC:5921]	22	covid vs healthy	up	109.525	2.50983	0.568382	4.80823	1.52269e-06	3.22189e-05	1.29748
ENSG00000226012.1	AP001434.1	lncRNA	novel transcript	21	covid vs healthy	up	11.1971	2.50966	0.527277	4.72914	2.25476e-06	4.45572e-05	1.30963
ENSG00000092421.16	SEMA6A	protein_coding	semaphorin 6A [Source:HGNC Symbol;Acc:HGNC:10738]	5	covid vs healthy	up	17.3556	2.50872	0.461674	5.38757	7.14148e-08	1.7294e-06	1.97404
ENSG00000286990.1	AC016026.2	lncRNA	novel transcript, antisense to MICAL3	22	covid vs healthy	up	5.28032	2.5068	0.589799	4.22968	2.3402e-05	0.000293668	1.39153
ENSG00000239839.7	DEFA3	protein_coding	defensin alpha 3 [Source:HGNC Symbol;Acc:HGNC:2762]	8	covid vs healthy	up	1227.91	2.50496	0.558018	4.83671	1.32006e-06	2.0849e-05	1.90688
ENSG00000211966.2	IGHV5-51	IG_V_gene	immunoglobulin heavy variable 5-51 [Source:HGNC Symbol;Acc:HGNC:5659]	14	covid vs healthy	up	209.938	2.49865	0.434771	3.99292	6.52658e-05	0.00043684	2.40418
ENSG00000134827.8	TCN1	protein_coding	transcobalamin 1 [Source:HGNC Symbol;Acc:HGNC:11652]	11	covid vs healthy	up	291.235	2.49824	0.331155	7.55911	4.05832e-14	8.31018e-12	1.90896
ENSG00000176890.16	TYMS	protein_coding	thymidylate synthetase [Source:HGNC Symbol;Acc:HGNC:12441]	18	covid vs healthy	up	104.222	2.49611	0.29787	8.36719	5.90094e-17	4.53626e-14	1.39472
ENSG00000138772.13	ANXA3	protein_coding	annexin A3 [Source:HGNC Symbol;Acc:HGNC:541]	4	covid vs healthy	up	3330.7	2.49471	0.347249	7.21318	5.46602e-13	1.27043e-10	1.05527
ENSG00000211660.3	IGLV2-23	IG_V_gene	immunoglobulin lambda variable 2-23 [Source:HGNC Symbol;Acc:HGNC:5890]	22	covid vs healthy	up	473.907	2.49446	0.433585	5.82306	5.778e-09	2.81984e-07	1.43457
ENSG00000094804.12	CDC6	protein_coding	cell division cycle 6 [Source:HGNC Symbol;Acc:HGNC:1744]	17	covid vs healthy	up	120.571	2.48546	0.285896	8.68197	3.88966e-18	4.8144e-15	1.59569
ENSG00000254602.2	AP000662.1	lncRNA	novel transcript, sense overlapping CLP1	11	covid vs healthy	up	18.3375	2.48345	0.539255	4.68687	2.77415e-06	3.70176e-05	2.00445
ENSG00000105971.15	CAV2	protein_coding	caveolin 2 [Source:HGNC Symbol;Acc:HGNC:1528]	7	covid vs healthy	up	54.4021	2.48248	0.394243	6.30486	2.88459e-10	1.49812e-08	2.13773
ENSG00000206737.1	RNVU1-18	snRNA	RNA, variant U1 small nuclear 18 [Source:HGNC Symbol;Acc:HGNC:37496]	1	covid vs healthy	up	49.5324	2.48202	0.584597	4.7355	2.18521e-06	2.87122e-05	2.13773
ENSG00000143603.19	KCNN3	protein_coding	potassium calcium-activated channel subfamily N member 3 [Source:HGNC Symbol;Acc:HGNC:6292]	1	covid vs healthy	up	40.875	2.47852	0.405158	6.11202	9.83783e-10	5.33837e-08	1.70753
ENSG00000183010.17	PYCR1	protein_coding	pyrroline-5-carboxylate reductase 1 [Source:HGNC Symbol;Acc:HGNC:9721]	17	covid vs healthy	up	41.5974	2.47335	0.464949	5.37414	7.69512e-08	2.09996e-06	1.68725
ENSG00000063015.20	SEZ6	protein_coding	seizure related 6 homolog [Source:HGNC Symbol;Acc:HGNC:15955]	17	covid vs healthy	up	9.47452	2.46588	0.568552	4.4368	9.13053e-06	0.000135889	1.39227
ENSG00000077984.6	CST7	protein_coding	cystatin F [Source:HGNC Symbol;Acc:HGNC:2479]	20	covid vs healthy	up	3833.76	2.45762	0.3577	6.90232	5.11606e-12	5.51637e-10	1.77565
ENSG00000169181.13	GSG1L	protein_coding	GSG1 like [Source:HGNC Symbol;Acc:HGNC:28283]	16	covid vs healthy	up	8.33666	2.45705	0.54907	4.43404	9.24849e-06	0.00013748	1.39227
ENSG00000199568.1	RNU5A-1	snRNA	RNA, U5A small nuclear 1 [Source:HGNC Symbol;Acc:HGNC:10211]	15	covid vs healthy	up	3761.33	2.45592	0.48798	5.16455	2.41024e-07	5.47393e-06	1.71048
ENSG00000133328.4	PLAAT2	protein_coding	phospholipase A and acyltransferase 2 [Source:HGNC Symbol;Acc:HGNC:17824]	11	covid vs healthy	up	12.4946	2.4549	0.542439	4.57951	4.66065e-06	8.24869e-05	1.30963
ENSG00000254006.5	AC104232.1	lncRNA	novel transcript	8	covid vs healthy	up	19.6661	2.45435	0.504989	4.92345	8.50313e-07	1.41543e-05	1.97404
ENSG00000286522.1	H3C2	protein_coding	histone cluster 1 H3 family member b [Source:HGNC Symbol;Acc:HGNC:4776]	6	covid vs healthy	up	792.664	2.45378	0.308905	7.95836	1.74339e-15	1.0105e-12	1.07905
ENSG00000124785.9	NRN1	protein_coding	neuritin 1 [Source:HGNC Symbol;Acc:HGNC:17972]	6	covid vs healthy	up	70.4931	2.45052	0.466523	5.32987	9.82814e-08	2.13694e-06	2.10988
ENSG00000286153.1	AP000331.1	lncRNA	novel transcript, antisense to RUNX1	21	covid vs healthy	up	6.27341	2.44982	0.584766	4.3083	1.64513e-05	0.000219738	1.39153
ENSG00000112299.8	VNN1	protein_coding	vanin 1 [Source:HGNC Symbol;Acc:HGNC:12705]	6	covid vs healthy	up	3058.59	2.44596	0.369328	6.65813	2.77324e-11	2.26288e-09	1.77565
ENSG00000276410.3	H2BC3	protein_coding	histone cluster 1 H2B family member b [Source:HGNC Symbol;Acc:HGNC:4751]	6	covid vs healthy	up	227.304	2.44097	0.314107	7.77864	7.33057e-15	1.86196e-12	2.14117
ENSG00000211651.3	IGLV1-44	IG_V_gene	immunoglobulin lambda variable 1-44 [Source:HGNC Symbol;Acc:HGNC:5879]	22	covid vs healthy	up	226.208	2.44093	0.358179	6.83665	8.10653e-12	8.59705e-10	1.63819
ENSG00000211592.8	IGKC	IG_C_gene	immunoglobulin kappa constant [Source:HGNC Symbol;Acc:HGNC:5716]	2	covid vs healthy	up	13528	2.44025	0.373271	6.57496	4.86649e-11	5.71722e-09	1.0612
ENSG00000133116.8	KL	protein_coding	klotho [Source:HGNC Symbol;Acc:HGNC:6344]	13	covid vs healthy	up	75.9063	2.43895	0.403808	6.06083	1.35421e-09	7.355e-08	1.59569
ENSG00000119915.5	ELOVL3	protein_coding	ELOVL fatty acid elongase 3 [Source:HGNC Symbol;Acc:HGNC:18047]	10	covid vs healthy	up	13.6243	2.43856	0.440725	5.45242	4.96881e-08	1.65616e-06	1.44898
ENSG00000123119.12	NECAB1	protein_coding	N-terminal EF-hand calcium binding protein 1 [Source:HGNC Symbol;Acc:HGNC:20983]	8	covid vs healthy	up	69.3169	2.4349	0.623107	6.24323	4.28638e-10	2.64081e-08	1.68725
ENSG00000146122.17	DAAM2	protein_coding	dishevelled associated activator of morphogenesis 2 [Source:HGNC Symbol;Acc:HGNC:18143]	6	covid vs healthy	up	657.351	2.43474	0.540199	4.75161	2.01802e-06	3.17206e-05	1.75283
ENSG00000273703.1	H2BC14	protein_coding	histone cluster 1 H2B family member m [Source:HGNC Symbol;Acc:HGNC:4750]	6	covid vs healthy	up	412.236	2.43261	0.305248	7.98027	1.46008e-15	6.91921e-13	1.43976
ENSG00000123610.5	TNFAIP6	protein_coding	TNF alpha induced protein 6 [Source:HGNC Symbol;Acc:HGNC:11898]	2	covid vs healthy	up	1516.49	2.4289	0.322444	7.55247	4.27081e-14	1.03612e-11	1.56242
ENSG00000220875.1	H3C9P	processed_pseudogene	histone cluster 1 H3 pseudogene 1 [Source:HGNC Symbol;Acc:HGNC:18982]	6	covid vs healthy	up	2.74758	2.42779	0.594558	4.19797	2.69317e-05	0.00084745	0.440798
ENSG00000233785.1	AC131011.2	lncRNA	novel transcript	X	covid vs healthy	up	24.9405	2.42751	0.458148	5.28969	1.22522e-07	2.7466e-06	1.97404
ENSG00000102010.15	BMX	protein_coding	BMX non-receptor tyrosine kinase [Source:HGNC Symbol;Acc:HGNC:1079]	X	covid vs healthy	up	575.812	2.42742	0.368354	6.62093	3.56953e-11	2.90917e-09	1.7245
ENSG00000204933.3	CD177P1	unprocessed_pseudogene	CD177 molecule pseudogene 1 [Source:HGNC Symbol;Acc:HGNC:34508]	19	covid vs healthy	up	37.2712	2.42492	0.621801	5.53919	3.03877e-08	9.62752e-07	1.68725
ENSG00000250687.6	NAIPP1	transcribed_unprocessed_pseudogene	NLR family, apoptosis inhibitory protein (NAIP) pseudogene	5	covid vs healthy	up	54.4773	2.42117	0.40285	6.01951	1.74941e-09	7.12515e-08	2.13773
ENSG00000233999.3	IGKV3OR2-268	IG_V_gene	immunoglobulin kappa variable 3/OR2-268 (non-functional) [Source:HGNC Symbol;Acc:HGNC:5830]	2	covid vs healthy	up	4.63032	2.4202	0.588624	4.0622	4.86129e-05	0.000812677	0.836653
ENSG00000106070.19	GRB10	protein_coding	growth factor receptor bound protein 10 [Source:HGNC Symbol;Acc:HGNC:4564]	7	covid vs healthy	up	1184.6	2.41348	0.429199	5.68801	1.28525e-08	4.70046e-07	1.7245
ENSG00000169174.11	PCSK9	protein_coding	proprotein convertase subtilisin/kexin type 9 [Source:HGNC Symbol;Acc:HGNC:20001]	1	covid vs healthy	up	37.8165	2.41271	0.623379	5.78078	7.4355e-09	3.0016e-07	1.70753
ENSG00000211652.2	IGLV7-43	IG_V_gene	immunoglobulin lambda variable 7-43 [Source:HGNC Symbol;Acc:HGNC:5929]	22	covid vs healthy	up	87.393	2.41253	0.512813	4.84747	1.25046e-06	2.17585e-05	1.70753
ENSG00000164047.6	CAMP	protein_coding	cathelicidin antimicrobial peptide [Source:HGNC Symbol;Acc:HGNC:1472]	3	covid vs healthy	up	653.118	2.4109	0.33435	7.23135	4.78225e-13	7.12325e-11	1.77418
ENSG00000202538.1	RNU4-2	snRNA	RNA, U4 small nuclear 2 [Source:HGNC Symbol;Acc:HGNC:10193]	12	covid vs healthy	up	19327.4	2.40953	0.480896	5.12707	2.94284e-07	5.37702e-06	2.1327
ENSG00000227238.1	TTC39DP	unitary_pseudogene	tetratricopeptide repeat domain 39D, pseudogene [Source:HGNC Symbol;Acc:HGNC:35451]	2	covid vs healthy	up	3.94231	2.40609	0.604047	4.02733	5.64146e-05	0.000919035	0.836653
ENSG00000103723.15	AP3B2	protein_coding	adaptor related protein complex 3 subunit beta 2 [Source:HGNC Symbol;Acc:HGNC:567]	15	covid vs healthy	up	161.792	2.4028	0.532572	4.71803	2.38145e-06	3.87167e-05	1.63819
ENSG00000112333.11	NR2E1	protein_coding	nuclear receptor subfamily 2 group E member 1 [Source:HGNC Symbol;Acc:HGNC:7973]	6	covid vs healthy	up	8.7819	2.40207	0.603787	4.28021	1.86714e-05	0.000251408	1.33899
ENSG00000280276.1	AC009229.4	TEC	novel transcript	2	covid vs healthy	up	30.6925	2.40061	0.579113	4.4902	7.11573e-06	8.33116e-05	1.97404
ENSG00000235066.7	AC009303.2	lncRNA	novel transcript, antisense to CCDC93	2	covid vs healthy	up	3.52851	2.39679	0.620968	4.21681	2.47784e-05	0.000848661	0.404516
ENSG00000143546.10	S100A8	protein_coding	S100 calcium binding protein A8 [Source:HGNC Symbol;Acc:HGNC:10498]	1	covid vs healthy	up	28046.3	2.39593	0.353022	6.81594	9.36468e-12	1.40916e-09	1.0612
ENSG00000101425.14	BPI	protein_coding	bactericidal permeability increasing protein [Source:HGNC Symbol;Acc:HGNC:1095]	20	covid vs healthy	up	326.457	2.39035	0.35265	6.80111	1.03814e-11	1.24003e-09	1.34846
ENSG00000086548.9	CEACAM6	protein_coding	carcinoembryonic antigen related cell adhesion molecule 6 [Source:HGNC Symbol;Acc:HGNC:1818]	19	covid vs healthy	up	116.423	2.38969	0.467396	5.19571	2.0394e-07	5.03792e-06	1.59569
ENSG00000198848.12	CES1	protein_coding	carboxylesterase 1 [Source:HGNC Symbol;Acc:HGNC:1863]	16	covid vs healthy	up	520.955	2.38963	0.330153	7.25554	4.00055e-13	6.1812e-11	1.77565
ENSG00000211938.2	IGHV3-7	IG_V_gene	immunoglobulin heavy variable 3-7 [Source:HGNC Symbol;Acc:HGNC:5620]	14	covid vs healthy	up	273.112	2.38883	0.445123	4.45106	8.54457e-06	9.90374e-05	1.90896
ENSG00000170801.10	HTRA3	protein_coding	HtrA serine peptidase 3 [Source:HGNC Symbol;Acc:HGNC:30406]	4	covid vs healthy	up	11.495	2.38717	0.54484	4.43815	9.07349e-06	0.000140593	1.32558
ENSG00000239951.1	IGKV3-20	IG_V_gene	immunoglobulin kappa variable 3-20 [Source:HGNC Symbol;Acc:HGNC:5817]	2	covid vs healthy	up	927.347	2.38543	0.403584	5.95787	2.55552e-09	1.09091e-07	1.90688
ENSG00000175592.9	FOSL1	protein_coding	FOS like 1, AP-1 transcription factor subunit [Source:HGNC Symbol;Acc:HGNC:13718]	11	covid vs healthy	up	5.2666	2.38536	0.551102	4.21824	2.46219e-05	0.000302739	1.41296
ENSG00000181458.10	TMEM45A	protein_coding	transmembrane protein 45A [Source:HGNC Symbol;Acc:HGNC:25480]	3	covid vs healthy	up	11.7626	2.38386	0.460906	2.94415	0.00323847	0.0166838	1.30963
ENSG00000115590.14	IL1R2	protein_coding	interleukin 1 receptor type 2 [Source:HGNC Symbol;Acc:HGNC:5994]	2	covid vs healthy	up	7962.8	2.38337	0.448095	5.398	6.73894e-08	1.80276e-06	1.77565
ENSG00000279422.1	AC231657.1	TEC	TEC	X	covid vs healthy	up	2.34428	2.37323	0.62067	4.06207	4.86398e-05	0.00194935	0.279088
ENSG00000105707.14	HPN	protein_coding	hepsin [Source:HGNC Symbol;Acc:HGNC:5155]	19	covid vs healthy	up	15.8988	2.3716	0.502902	4.7238	2.31479e-06	4.62585e-05	1.28617
ENSG00000280587.1	LINC01348	lncRNA	long intergenic non-protein coding RNA 1348 [Source:HGNC Symbol;Acc:HGNC:50567]	1	covid vs healthy	up	8.36787	2.37152	0.55723	4.3422	1.41063e-05	0.000193493	1.39227
ENSG00000185897.7	FFAR3	protein_coding	free fatty acid receptor 3 [Source:HGNC Symbol;Acc:HGNC:4499]	19	covid vs healthy	up	23.8905	2.36859	0.518929	4.67966	2.8735e-06	3.87408e-05	1.97404
ENSG00000130222.11	GADD45G	protein_coding	growth arrest and DNA damage inducible gamma [Source:HGNC Symbol;Acc:HGNC:4097]	9	covid vs healthy	up	31.3084	2.36563	0.383393	6.13328	8.6085e-10	3.9872e-08	2.13773
ENSG00000134321.12	RSAD2	protein_coding	radical S-adenosyl methionine domain containing 2 [Source:HGNC Symbol;Acc:HGNC:30908]	2	covid vs healthy	up	9484.31	2.36062	0.485917	4.97574	6.50004e-07	1.88096e-05	1.0612
ENSG00000229160.1	AC009229.2	lncRNA	novel transcript	2	covid vs healthy	up	14.3127	2.35938	0.589487	4.34637	1.38408e-05	0.00016322	1.68725
ENSG00000234436.1	AC245884.2	unprocessed_pseudogene	leukocyte immunoglobulin-like receptor, subfamily A pseudogene	19	covid vs healthy	up	121.51	2.35698	0.315012	7.48007	7.42859e-14	1.91819e-11	1.34562
ENSG00000230552.6	AC092162.2	lncRNA	novel transcript	2	covid vs healthy	up	5.70195	2.35341	0.586751	4.04597	5.21067e-05	0.00056027	1.41296
ENSG00000137959.16	IFI44L	protein_coding	interferon induced protein 44 like [Source:HGNC Symbol;Acc:HGNC:17817]	1	covid vs healthy	up	17065.5	2.35316	0.491734	4.9104	9.08926e-07	2.48965e-05	1.0612
ENSG00000185339.9	TCN2	protein_coding	transcobalamin 2 [Source:HGNC Symbol;Acc:HGNC:11653]	22	covid vs healthy	up	260.659	2.35281	0.28684	8.20592	2.28838e-16	1.24809e-13	1.63819
ENSG00000158352.15	SHROOM4	protein_coding	shroom family member 4 [Source:HGNC Symbol;Acc:HGNC:29215]	X	covid vs healthy	up	91.9604	2.35119	0.395298	5.97245	2.33718e-09	1.38802e-07	1.29748
ENSG00000270550.1	IGHV3-30	IG_V_gene	immunoglobulin heavy variable 3-30 [Source:HGNC Symbol;Acc:HGNC:5591]	14	covid vs healthy	up	362.359	2.35045	0.479405	5.00573	5.56495e-07	1.30667e-05	1.42568
ENSG00000120738.8	EGR1	protein_coding	early growth response 1 [Source:HGNC Symbol;Acc:HGNC:3238]	5	covid vs healthy	up	24.9559	2.34491	0.418679	2.72672	0.00639666	0.0232591	1.70753
ENSG00000268833.1	AC243967.2	lncRNA	novel transcript, antisense to CEACAM6	19	covid vs healthy	up	27.4037	2.34438	0.468247	5.02972	4.91192e-07	8.31408e-06	2.13773
ENSG00000232814.2	COL4A2-AS1	lncRNA	COL4A2 antisense RNA 1 [Source:HGNC Symbol;Acc:HGNC:40156]	13	covid vs healthy	up	5.01979	2.34417	0.587838	3.96223	7.42533e-05	0.000759981	1.39153
ENSG00000177294.7	FBXO39	protein_coding	F-box protein 39 [Source:HGNC Symbol;Acc:HGNC:28565]	17	covid vs healthy	up	113.765	2.34379	0.468543	5.08095	3.75556e-07	1.01324e-05	1.29748
ENSG00000147206.17	NXF3	protein_coding	nuclear RNA export factor 3 [Source:HGNC Symbol;Acc:HGNC:8073]	X	covid vs healthy	up	4.37463	2.3435	0.604793	4.04973	5.12762e-05	0.00151201	0.404516
ENSG00000170955.10	CAVIN3	protein_coding	caveolae associated protein 3 [Source:HGNC Symbol;Acc:HGNC:9400]	11	covid vs healthy	up	22.4757	2.33556	0.491526	4.81114	1.50069e-06	2.56744e-05	1.68725
ENSG00000211655.3	IGLV1-36	IG_V_gene	immunoglobulin lambda variable 1-36 [Source:HGNC Symbol;Acc:HGNC:5876]	22	covid vs healthy	up	31.2508	2.33429	0.502508	4.73277	2.21472e-06	2.90348e-05	2.13773
ENSG00000240877.3	RN7SL521P	misc_RNA	RNA, 7SL, cytoplasmic 521, pseudogene [Source:HGNC Symbol;Acc:HGNC:46537]	7	covid vs healthy	up	96.1507	2.33262	0.536941	4.53413	5.78404e-06	8.37071e-05	1.59569
ENSG00000164850.15	GPER1	protein_coding	G protein-coupled estrogen receptor 1 [Source:HGNC Symbol;Acc:HGNC:4485]	7	covid vs healthy	up	30.7779	2.33204	0.438345	5.3334	9.63929e-08	1.56807e-06	2.99587
ENSG00000171860.5	C3AR1	protein_coding	complement C3a receptor 1 [Source:HGNC Symbol;Acc:HGNC:1319]	12	covid vs healthy	up	1796.75	2.33156	0.336807	6.94435	3.80204e-12	4.25137e-10	1.77565
ENSG00000101187.16	SLCO4A1	protein_coding	solute carrier organic anion transporter family member 4A1 [Source:HGNC Symbol;Acc:HGNC:10953]	20	covid vs healthy	up	46.2011	2.32476	0.460982	5.08824	3.61393e-07	6.3951e-06	2.13773
ENSG00000274641.1	H2BC17	protein_coding	histone cluster 1 H2B family member o [Source:HGNC Symbol;Acc:HGNC:4758]	6	covid vs healthy	up	391.964	2.32251	0.258583	8.98396	2.61187e-19	6.18873e-16	1.43976
ENSG00000201098.1	RNY1	misc_RNA	RNA, Ro60-associated Y1 [Source:HGNC Symbol;Acc:HGNC:10242]	7	covid vs healthy	up	16114.6	2.32208	0.516536	4.65842	3.18653e-06	7.18546e-05	1.05527
ENSG00000100448.4	CTSG	protein_coding	cathepsin G [Source:HGNC Symbol;Acc:HGNC:2532]	14	covid vs healthy	up	81.7876	2.32158	0.502898	4.73307	2.21154e-06	4.16106e-05	1.39472
ENSG00000099985.4	OSM	protein_coding	oncostatin M [Source:HGNC Symbol;Acc:HGNC:8506]	22	covid vs healthy	up	468.341	2.32116	0.335276	6.94151	3.8792e-12	5.2632e-10	1.42568
ENSG00000157150.5	TIMP4	protein_coding	TIMP metallopeptidase inhibitor 4 [Source:HGNC Symbol;Acc:HGNC:11823]	3	covid vs healthy	up	3.4454	2.32032	0.626706	4.0391	5.36572e-05	0.000864592	0.857156
ENSG00000226289.1	CDCA4P3	unprocessed_pseudogene	cell division cycle associated 4 pseudogene 3 [Source:HGNC Symbol;Acc:HGNC:49772]	1	covid vs healthy	up	4.41203	2.31999	0.501651	3.34443	0.000824524	0.00812142	0.813368
ENSG00000213373.7	LINC00671	lncRNA	long intergenic non-protein coding RNA 671 [Source:HGNC Symbol;Acc:HGNC:44339]	17	covid vs healthy	up	152.815	2.31856	0.313691	7.39266	1.43925e-13	2.02488e-11	2.4248
ENSG00000115414.20	FN1	protein_coding	fibronectin 1 [Source:HGNC Symbol;Acc:HGNC:3778]	2	covid vs healthy	up	12.1894	2.31775	0.576738	2.88573	0.00390503	0.0178886	1.44898
ENSG00000156140.10	ADAMTS3	protein_coding	ADAM metallopeptidase with thrombospondin type 1 motif 3 [Source:HGNC Symbol;Acc:HGNC:219]	4	covid vs healthy	up	23.4024	2.31699	0.556219	4.33387	1.46511e-05	0.000148505	2.00445
ENSG00000198829.6	SUCNR1	protein_coding	succinate receptor 1 [Source:HGNC Symbol;Acc:HGNC:4542]	3	covid vs healthy	up	107.673	2.31622	0.31908	7.25709	3.95515e-13	6.64385e-11	1.59569
ENSG00000167434.10	CA4	protein_coding	carbonic anhydrase 4 [Source:HGNC Symbol;Acc:HGNC:1375]	17	covid vs healthy	up	833.312	2.31379	0.320104	7.24437	4.34464e-13	1.03334e-10	1.06606
ENSG00000171241.9	SHCBP1	protein_coding	SHC binding and spindle associated 1 [Source:HGNC Symbol;Acc:HGNC:29547]	16	covid vs healthy	up	144.877	2.3123	0.3172	7.29328	3.02496e-13	3.96126e-11	2.38801
ENSG00000211962.2	IGHV1-46	IG_V_gene	immunoglobulin heavy variable 1-46 [Source:HGNC Symbol;Acc:HGNC:5554]	14	covid vs healthy	up	85.8175	2.30697	0.480785	4.8842	1.03848e-06	2.34885e-05	1.29748
ENSG00000170091.11	NSG2	protein_coding	neuronal vesicle trafficking associated 2 [Source:HGNC Symbol;Acc:HGNC:24955]	5	covid vs healthy	up	20.296	2.30363	0.485606	4.76643	1.87517e-06	2.6072e-05	2.06501
ENSG00000176912.5	TYMSOS	lncRNA	TYMS opposite strand [Source:HGNC Symbol;Acc:HGNC:29553]	18	covid vs healthy	up	2.38229	2.30023	0.604197	3.88651	0.000101696	0.00354343	0.279088
ENSG00000204420.10	MPIG6B	protein_coding	megakaryocyte and platelet inhibitory receptor G6b [Source:HGNC Symbol;Acc:HGNC:13937]	6	covid vs healthy	up	685.209	2.29965	0.451034	5.17147	2.3226e-07	5.12906e-06	1.77565
ENSG00000123485.12	HJURP	protein_coding	Holliday junction recognition protein [Source:HGNC Symbol;Acc:HGNC:25444]	2	covid vs healthy	up	77.3949	2.2966	0.28969	7.91177	2.53758e-15	1.15666e-12	1.34562
ENSG00000274576.2	IGHV2-70	IG_V_gene	immunoglobulin heavy variable 2-70 [Source:HGNC Symbol;Acc:HGNC:5577]	14	covid vs healthy	up	87.9122	2.28527	0.600979	4.41735	9.99184e-06	0.000123019	1.70753
ENSG00000111206.12	FOXM1	protein_coding	forkhead box M1 [Source:HGNC Symbol;Acc:HGNC:3818]	12	covid vs healthy	up	66.8469	2.28451	0.347073	6.57937	4.72448e-11	3.73939e-09	1.68725
ENSG00000163220.11	S100A9	protein_coding	S100 calcium binding protein A9 [Source:HGNC Symbol;Acc:HGNC:10499]	1	covid vs healthy	up	138313	2.28431	0.263852	8.66679	4.44491e-18	7.52684e-15	1.05527
ENSG00000243290.3	IGKV1-12	IG_V_gene	immunoglobulin kappa variable 1-12 [Source:HGNC Symbol;Acc:HGNC:5730]	2	covid vs healthy	up	130.258	2.28356	0.473999	4.90021	9.57322e-07	1.80638e-05	1.63819
ENSG00000136026.14	CKAP4	protein_coding	cytoskeleton associated protein 4 [Source:HGNC Symbol;Acc:HGNC:16991]	12	covid vs healthy	up	3019.5	2.28296	0.311222	7.35124	1.96377e-13	3.51709e-11	1.77565
ENSG00000110079.18	MS4A4A	protein_coding	membrane spanning 4-domains A4A [Source:HGNC Symbol;Acc:HGNC:13371]	11	covid vs healthy	up	293.958	2.27653	0.246134	9.24888	2.26849e-20	4.96967e-17	2.14117
ENSG00000248385.8	TARM1	protein_coding	T cell-interacting, activating receptor on myeloid cells 1 [Source:HGNC Symbol;Acc:HGNC:37250]	19	covid vs healthy	up	17.3585	2.27607	0.452683	5.00924	5.46448e-07	1.11911e-05	1.68725
ENSG00000129173.13	E2F8	protein_coding	E2F transcription factor 8 [Source:HGNC Symbol;Acc:HGNC:24727]	11	covid vs healthy	up	45.4997	2.27558	0.366497	6.20115	5.60521e-10	2.67784e-08	2.15794
ENSG00000204421.3	LY6G6C	protein_coding	lymphocyte antigen 6 family member G6C [Source:HGNC Symbol;Acc:HGNC:13936]	6	covid vs healthy	up	6.85502	2.27545	0.598126	3.94189	8.08408e-05	0.000794379	1.43136
ENSG00000254639.1	AC116021.1	lncRNA	novel transcript	11	covid vs healthy	up	15.4071	2.27081	0.439259	5.13457	2.82786e-07	8.00261e-06	1.28617
ENSG00000251456.1	AC113398.2	lncRNA	novel transcript	5	covid vs healthy	up	33.5602	2.27044	0.443139	5.14181	2.721e-07	5.02259e-06	2.13773
ENSG00000201901.1	RN7SKP48	misc_RNA	RN7SK pseudogene 48 [Source:HGNC Symbol;Acc:HGNC:45772]	4	covid vs healthy	up	43.9149	2.26328	0.53532	4.38605	1.15429e-05	8.74689e-05	2.99587
ENSG00000069535.14	MAOB	protein_coding	monoamine oxidase B [Source:HGNC Symbol;Acc:HGNC:6834]	X	covid vs healthy	up	30.7443	2.26181	0.56623	4.23653	2.26997e-05	0.000241816	1.70753
ENSG00000258615.1	AL117187.1	unprocessed_pseudogene	mitochondrially encoded ATP synthase 6 (MT-ATP6) pseudogene	14	covid vs healthy	up	9.71765	2.26099	0.447758	4.96403	6.9047e-07	1.62749e-05	1.33899
ENSG00000275888.1	AC132872.3	lncRNA	novel transcript, antisense to CSNK1D	17	covid vs healthy	up	216.6	2.26066	0.266798	8.47194	2.41338e-17	1.69187e-14	2.14117
ENSG00000088340.16	FER1L4	transcribed_unitary_pseudogene	fer-1 like family member 4 (pseudogene) [Source:HGNC Symbol;Acc:HGNC:15801]	20	covid vs healthy	up	33.9408	2.25978	0.417982	5.41417	6.15747e-08	1.4241e-06	2.13773
ENSG00000177602.5	HASPIN	protein_coding	histone H3 associated protein kinase [Source:HGNC Symbol;Acc:HGNC:19682]	17	covid vs healthy	up	31.8494	2.25566	0.396477	5.68018	1.34554e-08	4.08647e-07	2.13773
ENSG00000284642.1	AL139424.2	lncRNA	novel transcript	1	covid vs healthy	up	64.0255	2.25348	0.374332	6.02239	1.71856e-09	8.62807e-08	1.68725
ENSG00000184357.4	H1-5	protein_coding	histone cluster 1 H1 family member b [Source:HGNC Symbol;Acc:HGNC:4719]	6	covid vs healthy	up	1862.07	2.24925	0.290144	7.76347	8.26352e-15	2.07715e-12	2.1327
ENSG00000217159.2	LARP1P1	processed_pseudogene	La ribonucleoprotein domain family member 1 pseudogene 1 [Source:HGNC Symbol;Acc:HGNC:23183]	6	covid vs healthy	up	46.2555	2.24842	0.376952	5.95613	2.58287e-09	1.21193e-07	1.68725
ENSG00000280407.2	AC132872.4	TEC	TEC	17	covid vs healthy	up	229.08	2.24804	0.260029	8.6436	5.44667e-18	4.72307e-15	2.40418
ENSG00000138180.16	CEP55	protein_coding	centrosomal protein 55 [Source:HGNC Symbol;Acc:HGNC:1161]	10	covid vs healthy	up	64.59	2.24711	0.332894	6.74193	1.56293e-11	1.44808e-09	1.70753
ENSG00000185245.8	GP1BA	protein_coding	glycoprotein Ib platelet subunit alpha [Source:HGNC Symbol;Acc:HGNC:4439]	17	covid vs healthy	up	122.891	2.24569	0.468043	4.87046	1.1134e-06	2.09213e-05	1.59569
ENSG00000182263.14	FIGN	protein_coding	fidgetin, microtubule severing factor [Source:HGNC Symbol;Acc:HGNC:13285]	2	covid vs healthy	up	7.98316	2.24568	0.607169	4.10018	4.12821e-05	0.000469904	1.38927
ENSG00000231039.2	AL355303.1	lncRNA	novel transcript	10	covid vs healthy	up	6.92542	2.24136	0.592339	3.90983	9.2362e-05	0.000887304	1.43136
ENSG00000137563.12	GGH	protein_coding	gamma-glutamyl hydrolase [Source:HGNC Symbol;Acc:HGNC:4248]	8	covid vs healthy	up	90.5088	2.23962	0.363995	6.16275	7.14908e-10	4.84512e-08	1.39472
ENSG00000172889.16	EGFL7	protein_coding	EGF like domain multiple 7 [Source:HGNC Symbol;Acc:HGNC:20594]	9	covid vs healthy	up	45.1906	2.2355	0.375972	5.94222	2.81196e-09	1.28746e-07	1.70753
ENSG00000278463.1	H2AC4	protein_coding	histone cluster 1 H2A family member b [Source:HGNC Symbol;Acc:HGNC:4734]	6	covid vs healthy	up	217.697	2.23374	0.280188	7.97349	1.54259e-15	4.75895e-13	2.33921
ENSG00000274997.1	H2AC12	protein_coding	histone cluster 1 H2A family member h [Source:HGNC Symbol;Acc:HGNC:13671]	6	covid vs healthy	up	385.101	2.23123	0.288336	7.74513	9.54845e-15	3.21492e-12	1.4665
ENSG00000243466.1	IGKV1-5	IG_V_gene	immunoglobulin kappa variable 1-5 [Source:HGNC Symbol;Acc:HGNC:5741]	2	covid vs healthy	up	728.951	2.2267	0.362046	6.17553	6.59435e-10	3.70645e-08	1.77565
ENSG00000230381.2	AL136376.1	lncRNA	novel transcript	1	covid vs healthy	up	11.2336	2.22662	0.476222	4.61659	3.90097e-06	7.2127e-05	1.28617
ENSG00000157152.17	SYN2	protein_coding	synapsin II [Source:HGNC Symbol;Acc:HGNC:11495]	3	covid vs healthy	up	16.831	2.22592	0.491407	4.53539	5.74976e-06	7.93793e-05	1.68725
ENSG00000216775.3	AL109918.1	transcribed_unprocessed_pseudogene	heterogeneous nuclear ribonucleoprotein A/B (HNRNPAB) pseudogene	6	covid vs healthy	up	35.2362	2.22375	0.46813	4.79212	1.65027e-06	2.74133e-05	1.70753
ENSG00000236785.1	SDR42E1P5	processed_pseudogene	short chain dehydrogenase/reductase family 42E, member 1 pseudogene 5 [Source:HGNC Symbol;Acc:HGNC:51832]	2	covid vs healthy	up	52.8136	2.22339	0.510714	4.46012	8.19141e-06	0.000105614	1.68725
ENSG00000186431.19	FCAR	protein_coding	Fc fragment of IgA receptor [Source:HGNC Symbol;Acc:HGNC:3608]	19	covid vs healthy	up	2879.83	2.22297	0.285826	7.7882	6.79684e-15	1.75873e-12	2.1327
ENSG00000238015.2	AC104837.2	processed_pseudogene	ribosomal protein L23 (RPL23) pseudogene	1	covid vs healthy	up	77.844	2.22165	0.450522	4.98041	6.34487e-07	1.5671e-05	1.29748
ENSG00000010030.14	ETV7	protein_coding	ETS variant 7 [Source:HGNC Symbol;Acc:HGNC:18160]	6	covid vs healthy	up	509.603	2.22133	0.446717	5.03706	4.72743e-07	9.49425e-06	1.75283
ENSG00000196141.14	SPATS2L	protein_coding	spermatogenesis associated serine rich 2 like [Source:HGNC Symbol;Acc:HGNC:24574]	2	covid vs healthy	up	701.104	2.21851	0.407768	5.4827	4.1888e-08	1.13867e-06	1.90688
ENSG00000128918.15	ALDH1A2	protein_coding	aldehyde dehydrogenase 1 family member A2 [Source:HGNC Symbol;Acc:HGNC:15472]	15	covid vs healthy	up	396.583	2.21772	0.309602	7.1734	7.31561e-13	1.25898e-10	1.43457
ENSG00000175928.6	LRRN1	protein_coding	leucine rich repeat neuronal 1 [Source:HGNC Symbol;Acc:HGNC:20980]	3	covid vs healthy	up	375.293	2.21772	0.329316	6.74845	1.49429e-11	1.60277e-09	1.43976
ENSG00000162551.14	ALPL	protein_coding	alkaline phosphatase, biomineralization associated [Source:HGNC Symbol;Acc:HGNC:438]	1	covid vs healthy	up	8738.11	2.21751	0.44	5.10182	3.36404e-07	6.00325e-06	2.1327
ENSG00000112276.14	BVES	protein_coding	blood vessel epicardial substance [Source:HGNC Symbol;Acc:HGNC:1152]	6	covid vs healthy	up	6.99583	2.21721	0.564127	3.98427	6.76868e-05	0.00070249	1.39227
ENSG00000270972.1	AC136475.9	lncRNA	novel transcript	11	covid vs healthy	up	248.813	2.21479	0.399125	5.58229	2.37376e-08	6.44997e-07	2.14117
ENSG00000248477.6	NAIPP3	transcribed_unprocessed_pseudogene	NLR family, apoptosis inhibitory protein (NAIP) pseudogene	5	covid vs healthy	up	77.7203	2.21213	0.397164	5.58843	2.29132e-08	9.48067e-07	1.29748
ENSG00000198216.12	CACNA1E	protein_coding	calcium voltage-gated channel subunit alpha1 E [Source:HGNC Symbol;Acc:HGNC:1392]	1	covid vs healthy	up	1119.38	2.21195	0.412003	5.41363	6.17601e-08	2.58193e-06	1.06606
ENSG00000168528.12	SERINC2	protein_coding	serine incorporator 2 [Source:HGNC Symbol;Acc:HGNC:23231]	1	covid vs healthy	up	57.7984	2.21098	0.408202	5.4345	5.49501e-08	1.29651e-06	2.13773
ENSG00000267780.2	AC021594.2	lncRNA	novel transcript	18	covid vs healthy	up	5.89648	2.20917	0.604464	3.84245	0.000121811	0.00112399	1.39227
ENSG00000105501.12	SIGLEC5	protein_coding	sialic acid binding Ig like lectin 5 [Source:HGNC Symbol;Acc:HGNC:10874]	19	covid vs healthy	up	175.997	2.20663	0.268313	8.22131	2.01296e-16	8.60463e-14	2.14117
ENSG00000079385.22	CEACAM1	protein_coding	carcinoembryonic antigen related cell adhesion molecule 1 [Source:HGNC Symbol;Acc:HGNC:1814]	19	covid vs healthy	up	2354.95	2.20548	0.319818	6.91223	4.77087e-12	5.36757e-10	1.71048
ENSG00000146670.10	CDCA5	protein_coding	cell division cycle associated 5 [Source:HGNC Symbol;Acc:HGNC:14626]	11	covid vs healthy	up	47.4052	2.203	0.31461	6.9777	3.00049e-12	3.00441e-10	2.10988
ENSG00000259182.5	AC019254.1	lncRNA	novel transcript	15	covid vs healthy	up	94.5619	2.20162	0.322584	6.82612	8.72399e-12	1.04076e-09	1.39472
ENSG00000100024.15	UPB1	protein_coding	beta-ureidopropionase 1 [Source:HGNC Symbol;Acc:HGNC:16297]	22	covid vs healthy	up	320.497	2.20066	0.313411	7.03142	2.04441e-12	3.00441e-10	1.43457
ENSG00000130707.18	ASS1	protein_coding	argininosuccinate synthase 1 [Source:HGNC Symbol;Acc:HGNC:758]	9	covid vs healthy	up	4.53976	2.19949	0.609865	3.83411	0.000126019	0.00180329	0.796604
ENSG00000201428.1	RN7SKP71	misc_RNA	RN7SK pseudogene 71 [Source:HGNC Symbol;Acc:HGNC:45795]	12	covid vs healthy	up	48.8548	2.19898	0.527812	4.2998	1.70952e-05	0.000193493	1.68725
ENSG00000239224.3	RN7SL546P	misc_RNA	RNA, 7SL, cytoplasmic 546, pseudogene [Source:HGNC Symbol;Acc:HGNC:46562]	14	covid vs healthy	up	17.7521	2.19713	0.491145	4.49766	6.87056e-06	8.09719e-05	1.97404
ENSG00000211647.1	IGLV5-48	IG_V_gene	immunoglobulin lambda variable 5-48 (non-functional) [Source:HGNC Symbol;Acc:HGNC:5925]	22	covid vs healthy	up	5.07096	2.19525	0.572252	3.80171	0.000143703	0.00128974	1.39227
ENSG00000005961.19	ITGA2B	protein_coding	integrin subunit alpha 2b [Source:HGNC Symbol;Acc:HGNC:6138]	17	covid vs healthy	up	1715.4	2.195	0.419172	5.28434	1.26162e-07	3.06115e-06	1.77565
ENSG00000148926.10	ADM	protein_coding	adrenomedullin [Source:HGNC Symbol;Acc:HGNC:259]	11	covid vs healthy	up	1880.04	2.19357	0.305562	7.19219	6.37606e-13	9.91241e-11	1.64206
ENSG00000188313.13	PLSCR1	protein_coding	phospholipid scramblase 1 [Source:HGNC Symbol;Acc:HGNC:9092]	3	covid vs healthy	up	7308.57	2.19043	0.277695	7.89778	2.83924e-15	1.52977e-12	1.05527
ENSG00000115457.10	IGFBP2	protein_coding	insulin like growth factor binding protein 2 [Source:HGNC Symbol;Acc:HGNC:5471]	2	covid vs healthy	up	36.208	2.19018	0.485628	4.57513	4.75931e-06	4.16336e-05	2.99587
ENSG00000267385.1	AC011498.4	protein_coding	novel protein	19	covid vs healthy	up	47.4551	2.19017	0.47652	4.65555	3.23118e-06	3.99441e-05	2.13773
ENSG00000136315.4	AL355922.1	lncRNA	novel transcript	14	covid vs healthy	up	35.8822	2.18634	0.422248	5.18643	2.14362e-07	5.01854e-06	1.68725
ENSG00000228923.1	AP000355.1	lncRNA	novel transcript	22	covid vs healthy	up	25.6778	2.18555	0.418099	5.22304	1.76013e-07	3.72187e-06	1.97404
ENSG00000170525.21	PFKFB3	protein_coding	6-phosphofructo-2-kinase/fructose-2,6-biphosphatase 3 [Source:HGNC Symbol;Acc:HGNC:8874]	10	covid vs healthy	up	7380.43	2.17934	0.400015	5.4873	4.08127e-08	1.18154e-06	1.77565
ENSG00000198019.13	FCGR1B	protein_coding	Fc fragment of IgG receptor Ib [Source:HGNC Symbol;Acc:HGNC:3614]	1	covid vs healthy	up	1395.1	2.17788	0.347853	6.28255	3.33056e-10	1.70854e-08	2.1327
ENSG00000154146.13	NRGN	protein_coding	neurogranin [Source:HGNC Symbol;Acc:HGNC:8000]	11	covid vs healthy	up	890.271	2.17556	0.427819	5.136	2.80642e-07	6.00911e-06	1.77565
ENSG00000211951.2	IGHV2-26	IG_V_gene	immunoglobulin heavy variable 2-26 [Source:HGNC Symbol;Acc:HGNC:5575]	14	covid vs healthy	up	21.7257	2.17447	0.528643	2.43374	0.0149439	0.0404038	1.97404
ENSG00000157456.8	CCNB2	protein_coding	cyclin B2 [Source:HGNC Symbol;Acc:HGNC:1580]	15	covid vs healthy	up	78.7968	2.1737	0.295397	7.34866	2.00207e-13	4.50264e-11	1.34562
ENSG00000211956.2	IGHV4-34	IG_V_gene	immunoglobulin heavy variable 4-34 [Source:HGNC Symbol;Acc:HGNC:5650]	14	covid vs healthy	up	383.782	2.17295	0.495034	4.49413	6.9855e-06	0.00010561	1.43976
ENSG00000137965.11	IFI44	protein_coding	interferon induced protein 44 [Source:HGNC Symbol;Acc:HGNC:16938]	1	covid vs healthy	up	5887.42	2.16786	0.454168	4.84182	1.28655e-06	1.8601e-05	2.1327
ENSG00000215196.5	BASP1-AS1	lncRNA	BASP1 antisense RNA 1 [Source:HGNC Symbol;Acc:HGNC:26609]	5	covid vs healthy	up	311.975	2.16652	0.390045	5.5855	2.33024e-08	8.80857e-07	1.43457
ENSG00000154839.10	SKA1	protein_coding	spindle and kinetochore associated complex subunit 1 [Source:HGNC Symbol;Acc:HGNC:28109]	18	covid vs healthy	up	49.6748	2.16572	0.322854	6.69363	2.17702e-11	1.57916e-09	2.13773
ENSG00000077943.8	ITGA8	protein_coding	integrin subunit alpha 8 [Source:HGNC Symbol;Acc:HGNC:6144]	10	covid vs healthy	up	8.26156	2.16543	0.57378	3.88448	0.000102548	0.000986443	1.39375
ENSG00000128917.8	DLL4	protein_coding	delta like canonical Notch ligand 4 [Source:HGNC Symbol;Acc:HGNC:2910]	15	covid vs healthy	up	7.2238	2.16512	0.524816	4.0592	4.92417e-05	0.000541499	1.39227
ENSG00000180509.12	KCNE1	protein_coding	potassium voltage-gated channel subfamily E regulatory subunit 1 [Source:HGNC Symbol;Acc:HGNC:6240]	21	covid vs healthy	up	1198.34	2.16306	0.291466	7.43139	1.07458e-13	1.94009e-11	1.90688
ENSG00000240382.3	IGKV1-17	IG_V_gene	immunoglobulin kappa variable 1-17 [Source:HGNC Symbol;Acc:HGNC:5733]	2	covid vs healthy	up	117.629	2.16287	0.455148	4.812	1.49426e-06	3.06856e-05	1.34562
ENSG00000183762.12	KREMEN1	protein_coding	kringle containing transmembrane protein 1 [Source:HGNC Symbol;Acc:HGNC:17550]	22	covid vs healthy	up	3604.94	2.16092	0.39786	5.4688	4.53105e-08	1.11039e-06	2.1327
ENSG00000024422.12	EHD2	protein_coding	EH domain containing 2 [Source:HGNC Symbol;Acc:HGNC:3243]	19	covid vs healthy	up	4.98801	2.16086	0.59681	3.66248	0.000249789	0.00199248	1.39227
ENSG00000169397.3	RNASE3	protein_coding	ribonuclease A family member 3 [Source:HGNC Symbol;Acc:HGNC:10046]	14	covid vs healthy	up	107.161	2.16062	0.405798	5.35193	8.70215e-08	2.84503e-06	1.34562
ENSG00000120217.14	CD274	protein_coding	CD274 molecule [Source:HGNC Symbol;Acc:HGNC:17635]	9	covid vs healthy	up	1691.78	2.15751	0.369607	5.86447	4.5057e-09	1.59839e-07	2.1327
ENSG00000260096.1	DNM1P33	unprocessed_pseudogene	dynamin 1 pseudogene 33 [Source:HGNC Symbol;Acc:HGNC:35180]	15	covid vs healthy	up	8.5305	2.1562	0.549122	3.96947	7.20339e-05	0.000740196	1.39227
ENSG00000243648.1	AC109454.1	processed_pseudogene	ribosomal protein S10 (RPS10) pseudogene	5	covid vs healthy	up	10.174	2.15606	0.604443	3.88071	0.000104152	0.000976916	1.43136
ENSG00000168306.13	ACOX2	protein_coding	acyl-CoA oxidase 2 [Source:HGNC Symbol;Acc:HGNC:120]	3	covid vs healthy	up	15.6024	2.15606	0.481089	4.51541	6.31951e-06	8.5598e-05	1.68725
ENSG00000163754.17	GYG1	protein_coding	glycogenin 1 [Source:HGNC Symbol;Acc:HGNC:4699]	3	covid vs healthy	up	2357.17	2.1542	0.307547	7.01776	2.25454e-12	2.33352e-10	2.1327
ENSG00000124107.5	SLPI	protein_coding	secretory leukocyte peptidase inhibitor [Source:HGNC Symbol;Acc:HGNC:11092]	20	covid vs healthy	up	544.56	2.15082	0.421456	5.14882	2.62135e-07	5.73824e-06	1.75283
ENSG00000124657.1	OR2B6	protein_coding	olfactory receptor family 2 subfamily B member 6 [Source:HGNC Symbol;Acc:HGNC:8241]	6	covid vs healthy	up	43.5565	2.15081	0.431438	5.0111	5.41191e-07	1.09961e-05	1.70753
ENSG00000166527.8	CLEC4D	protein_coding	C-type lectin domain family 4 member D [Source:HGNC Symbol;Acc:HGNC:14554]	12	covid vs healthy	up	1676.94	2.14605	0.318423	6.75433	1.43495e-11	1.44808e-09	1.56242
ENSG00000167513.9	CDT1	protein_coding	chromatin licensing and DNA replication factor 1 [Source:HGNC Symbol;Acc:HGNC:24576]	16	covid vs healthy	up	34.3851	2.13846	0.385471	5.54726	2.90184e-08	8.10032e-07	1.97404
ENSG00000233569.2	AL161630.1	lncRNA	novel transcript	9	covid vs healthy	up	4.14914	2.13817	0.595897	3.58812	0.000333072	0.00373509	0.857156
ENSG00000106853.20	PTGR1	protein_coding	prostaglandin reductase 1 [Source:HGNC Symbol;Acc:HGNC:18429]	9	covid vs healthy	up	15.0542	2.13767	0.472792	4.50216	6.72662e-06	9.00158e-05	1.68725
ENSG00000231233.1	CFAP58-DT	lncRNA	CFAP58 divergent transcript [Source:HGNC Symbol;Acc:HGNC:45243]	10	covid vs healthy	up	106.394	2.13457	0.294727	7.23775	4.5619e-13	8.5237e-11	1.39472
ENSG00000172426.16	RSPH9	protein_coding	radial spoke head 9 homolog [Source:HGNC Symbol;Acc:HGNC:21057]	6	covid vs healthy	up	61.8733	2.13102	0.40983	5.22204	1.76965e-07	3.53649e-06	2.10988
ENSG00000211638.2	IGLV8-61	IG_V_gene	immunoglobulin lambda variable 8-61 [Source:HGNC Symbol;Acc:HGNC:5931]	22	covid vs healthy	up	123.875	2.12575	0.397739	5.36973	7.88539e-08	2.24778e-06	1.59569
ENSG00000173369.16	C1QB	protein_coding	complement C1q B chain [Source:HGNC Symbol;Acc:HGNC:1242]	1	covid vs healthy	up	80.597	2.12575	0.38388	5.55487	2.77822e-08	1.08209e-06	1.34562
ENSG00000106772.18	PRUNE2	protein_coding	prune homolog 2 with BCH domain [Source:HGNC Symbol;Acc:HGNC:25209]	9	covid vs healthy	up	93.5244	2.12556	0.423869	5.05326	4.3434e-07	9.01362e-06	1.70753
ENSG00000134874.17	DZIP1	protein_coding	DAZ interacting zinc finger protein 1 [Source:HGNC Symbol;Acc:HGNC:20908]	13	covid vs healthy	up	3.29005	2.12408	0.602636	3.52907	0.000417018	0.00457766	0.836653
ENSG00000133687.16	TMTC1	protein_coding	transmembrane O-mannosyltransferase targeting cadherins 1 [Source:HGNC Symbol;Acc:HGNC:24099]	12	covid vs healthy	up	886.45	2.11927	0.51161	4.26517	1.99747e-05	0.00031763	1.07905
ENSG00000113916.18	BCL6	protein_coding	BCL6 transcription repressor [Source:HGNC Symbol;Acc:HGNC:1001]	3	covid vs healthy	up	29428.2	2.10734	0.315836	6.68694	2.27882e-11	3.0072e-09	1.05527
ENSG00000234756.1	LINC02621	lncRNA	long intergenic non-protein coding RNA 2621 [Source:HGNC Symbol;Acc:HGNC:54098]	10	covid vs healthy	up	4.58782	2.10653	0.598468	3.78018	0.000156716	0.00206434	0.836653
ENSG00000230709.1	AC104024.1	lncRNA	novel transcript	17	covid vs healthy	up	4.70236	2.10474	0.598079	3.62508	0.000288877	0.00609194	0.404516
ENSG00000255397.1	AC022182.3	processed_pseudogene	nuclear autoantigenic sperm protein (histone-binding) (NASP) pseudogene	8	covid vs healthy	up	12.3947	2.10405	0.522089	4.07514	4.59875e-05	0.000438032	1.68725
ENSG00000133216.16	EPHB2	protein_coding	EPH receptor B2 [Source:HGNC Symbol;Acc:HGNC:3393]	1	covid vs healthy	up	150.776	2.10392	0.372668	5.66475	1.47236e-08	3.98986e-07	2.40418
ENSG00000123342.16	MMP19	protein_coding	matrix metallopeptidase 19 [Source:HGNC Symbol;Acc:HGNC:7165]	12	covid vs healthy	up	13.6131	2.10266	0.371003	5.59601	2.19343e-08	7.32493e-07	1.68725
ENSG00000286117.2	AL121894.3	lncRNA	novel transcript	20	covid vs healthy	up	2.60503	2.10206	0.581578	3.53911	0.000401478	0.00743984	0.440798
ENSG00000230753.6	ZNF341-AS1	lncRNA	ZNF341 antisense RNA 1 [Source:HGNC Symbol;Acc:HGNC:50736]	20	covid vs healthy	up	3.97399	2.09977	0.608294	3.73475	0.0001879	0.00431676	0.404516
ENSG00000174705.13	SH3PXD2B	protein_coding	SH3 and PX domains 2B [Source:HGNC Symbol;Acc:HGNC:29242]	5	covid vs healthy	up	94.1029	2.09927	0.415006	5.0884	3.61105e-07	9.45569e-06	1.34562
ENSG00000276903.1	H2AC16	protein_coding	histone cluster 1 H2A family member l [Source:HGNC Symbol;Acc:HGNC:4730]	6	covid vs healthy	up	234.833	2.09803	0.252831	8.29674	1.07004e-16	4.76828e-14	2.33921
ENSG00000142945.13	KIF2C	protein_coding	kinesin family member 2C [Source:HGNC Symbol;Acc:HGNC:6393]	1	covid vs healthy	up	69.5084	2.09643	0.337693	6.20519	5.46311e-10	2.64188e-08	2.13773
ENSG00000255328.1	AC136475.5	lncRNA	novel transcript	11	covid vs healthy	up	344.938	2.09492	0.362693	5.79675	6.76115e-09	3.378e-07	1.34846
ENSG00000239855.1	IGKV1-6	IG_V_gene	immunoglobulin kappa variable 1-6 [Source:HGNC Symbol;Acc:HGNC:5742]	2	covid vs healthy	up	48.9614	2.09384	0.411211	5.10931	3.23339e-07	7.03561e-06	1.70753
ENSG00000265185.5	SNORD3B-1	snoRNA	small nucleolar RNA, C/D box 3B-1 [Source:HGNC Symbol;Acc:HGNC:10168]	17	covid vs healthy	up	17.6128	2.09198	0.477883	4.38626	1.15315e-05	0.000118459	2.06501
ENSG00000286531.1	AC097015.1	lncRNA	novel transcript	3	covid vs healthy	up	35.1489	2.08778	0.381227	5.46591	4.6054e-08	1.19601e-06	1.97404
ENSG00000206634.1	SNORA22	snoRNA	small nucleolar RNA, H/ACA box 22 [Source:HGNC Symbol;Acc:HGNC:32612]	7	covid vs healthy	up	135.804	2.08715	0.483196	4.39943	1.08534e-05	9.90374e-05	2.4248
ENSG00000121236.21	TRIM6	protein_coding	tripartite motif containing 6 [Source:HGNC Symbol;Acc:HGNC:16277]	11	covid vs healthy	up	61.3077	2.08635	0.374687	5.57769	2.43732e-08	7.91205e-07	1.70753
ENSG00000275597.1	AC108479.2	unprocessed_pseudogene	anaphase promoting complex subunit 1 (ANAPC1) pseudogene	2	covid vs healthy	up	2.51896	2.08631	0.626983	3.62464	0.000289364	0.00825892	0.279088
ENSG00000187116.14	LILRA5	protein_coding	leukocyte immunoglobulin like receptor A5 [Source:HGNC Symbol;Acc:HGNC:16309]	19	covid vs healthy	up	6041.85	2.08568	0.258413	8.07798	6.58463e-16	2.96079e-13	1.77565
ENSG00000232268.6	OR52I1	protein_coding	olfactory receptor family 52 subfamily I member 1 [Source:HGNC Symbol;Acc:HGNC:15220]	11	covid vs healthy	up	3.41608	2.08273	0.602552	3.44731	0.000566208	0.00582207	0.836653
ENSG00000248401.2	AC114781.1	processed_pseudogene	aminomethyltransferase (AMT) pseudogene	4	covid vs healthy	up	2.95672	2.0819	0.624015	3.60684	0.000309947	0.00871656	0.279436
ENSG00000184979.10	USP18	protein_coding	ubiquitin specific peptidase 18 [Source:HGNC Symbol;Acc:HGNC:12616]	22	covid vs healthy	up	314.62	2.08153	0.510135	4.19352	2.74661e-05	0.000326576	1.43457
ENSG00000234816.2	H2AC5P	unprocessed_pseudogene	histone cluster 1 H2A pseudogene 5 [Source:HGNC Symbol;Acc:HGNC:4728]	6	covid vs healthy	up	7.77791	2.08043	0.507077	4.07612	4.57928e-05	0.000497534	1.43136
ENSG00000105711.12	SCN1B	protein_coding	sodium voltage-gated channel beta subunit 1 [Source:HGNC Symbol;Acc:HGNC:10586]	19	covid vs healthy	up	197.597	2.08042	0.272633	7.63168	2.31714e-14	4.50206e-12	2.40418
ENSG00000185332.8	AC027601.1	lncRNA	novel transcript	17	covid vs healthy	up	2.89659	2.07826	0.620143	3.47429	0.000512206	0.0090392	0.440798
ENSG00000135114.12	OASL	protein_coding	2'-5'-oligoadenylate synthetase like [Source:HGNC Symbol;Acc:HGNC:8090]	12	covid vs healthy	up	2920.68	2.07591	0.357195	5.83385	5.41629e-09	1.89092e-07	2.1327
ENSG00000275210.1	AC245884.11	lncRNA	novel transcript	19	covid vs healthy	up	284.663	2.07588	0.273197	7.60052	2.94947e-14	7.42456e-12	1.63819
ENSG00000133106.14	EPSTI1	protein_coding	epithelial stromal interaction 1 [Source:HGNC Symbol;Acc:HGNC:16465]	13	covid vs healthy	up	5697.21	2.07545	0.316296	6.57582	4.83872e-11	3.11867e-09	2.1327
ENSG00000187554.14	TLR5	protein_coding	toll like receptor 5 [Source:HGNC Symbol;Acc:HGNC:11851]	1	covid vs healthy	up	3917.56	2.075	0.303071	6.85853	6.95742e-12	6.15172e-10	2.1327
ENSG00000211665.3	IGLV3-16	IG_V_gene	immunoglobulin lambda variable 3-16 [Source:HGNC Symbol;Acc:HGNC:5901]	22	covid vs healthy	up	21.0452	2.07087	0.559782	3.8492	0.000118502	0.000804129	2.06501
ENSG00000134326.11	CMPK2	protein_coding	cytidine/uridine monophosphate kinase 2 [Source:HGNC Symbol;Acc:HGNC:27015]	2	covid vs healthy	up	3496.83	2.07027	0.428371	4.87999	1.06092e-06	2.83449e-05	1.05527
ENSG00000183347.14	GBP6	protein_coding	guanylate binding protein family member 6 [Source:HGNC Symbol;Acc:HGNC:25395]	1	covid vs healthy	up	118.814	2.06877	0.399308	5.20632	1.92621e-07	4.8037e-06	1.59569
ENSG00000119917.14	IFIT3	protein_coding	interferon induced protein with tetratricopeptide repeats 3 [Source:HGNC Symbol;Acc:HGNC:5411]	10	covid vs healthy	up	13073.6	2.06859	0.402254	5.17846	2.23724e-07	7.7033e-06	1.0612
ENSG00000244265.2	SIAH2-AS1	lncRNA	SIAH2 antisense RNA 1 [Source:HGNC Symbol;Acc:HGNC:40526]	3	covid vs healthy	up	17.4722	2.06813	0.558391	3.8464	0.000119867	0.000812176	2.06501
ENSG00000224187.1	LINC01991	lncRNA	long intergenic non-protein coding RNA 1991 [Source:HGNC Symbol;Acc:HGNC:52823]	3	covid vs healthy	up	3.36685	2.06783	0.618401	3.48779	0.000487039	0.00516185	0.836653
ENSG00000196358.11	NTNG2	protein_coding	netrin G2 [Source:HGNC Symbol;Acc:HGNC:14288]	9	covid vs healthy	up	3187.23	2.06656	0.295021	7.01543	2.29241e-12	2.87388e-10	1.71048
ENSG00000244437.1	IGKV3-15	IG_V_gene	immunoglobulin kappa variable 3-15 [Source:HGNC Symbol;Acc:HGNC:5816]	2	covid vs healthy	up	169.371	2.06602	0.36669	5.6512	1.59327e-08	4.28035e-07	2.40418
ENSG00000126709.15	IFI6	protein_coding	interferon alpha inducible protein 6 [Source:HGNC Symbol;Acc:HGNC:4054]	1	covid vs healthy	up	4458.23	2.06425	0.425328	4.89871	9.64684e-07	2.60803e-05	1.0612
ENSG00000116663.11	FBXO6	protein_coding	F-box protein 6 [Source:HGNC Symbol;Acc:HGNC:13585]	1	covid vs healthy	up	675.072	2.06348	0.275109	7.5069	6.05461e-14	1.24229e-11	1.77565
ENSG00000183831.7	ANKRD45	protein_coding	ankyrin repeat domain 45 [Source:HGNC Symbol;Acc:HGNC:24786]	1	covid vs healthy	up	3.44807	2.0631	0.61327	3.74962	0.000177105	0.00412	0.404516
ENSG00000232125.4	DYTN	protein_coding	dystrotelin [Source:HGNC Symbol;Acc:HGNC:23279]	2	covid vs healthy	up	28.2	2.06181	0.443994	4.65628	3.21973e-06	4.25634e-05	1.97404
ENSG00000267737.1	AC087645.2	lncRNA	novel transcript	17	covid vs healthy	up	32.0361	2.06129	0.503549	4.17426	2.98951e-05	0.000251816	2.13773
ENSG00000213275.2	IFITM9P	processed_pseudogene	interferon induced transmembrane protein 9 pseudogene [Source:HGNC Symbol;Acc:HGNC:33972]	11	covid vs healthy	up	6.44677	2.05994	0.619752	3.7007	0.000215005	0.00173067	1.43136
ENSG00000162407.9	PLPP3	protein_coding	phospholipid phosphatase 3 [Source:HGNC Symbol;Acc:HGNC:9229]	1	covid vs healthy	up	34.5215	2.05832	0.370595	5.54152	2.99854e-08	9.52719e-07	1.68725
ENSG00000211663.2	IGLV3-19	IG_V_gene	immunoglobulin lambda variable 3-19 [Source:HGNC Symbol;Acc:HGNC:5903]	22	covid vs healthy	up	1443.56	2.05602	0.56177	3.88363	0.00010291	0.000835577	1.71048
ENSG00000024526.17	DEPDC1	protein_coding	DEP domain containing 1 [Source:HGNC Symbol;Acc:HGNC:22949]	1	covid vs healthy	up	29.6604	2.05487	0.413255	4.96763	6.77775e-07	1.09961e-05	2.13773
ENSG00000152760.10	TCTEX1D1	protein_coding	Tctex1 domain containing 1 [Source:HGNC Symbol;Acc:HGNC:26882]	1	covid vs healthy	up	29.1279	2.05457	0.46633	4.44475	8.79937e-06	0.000110821	1.70753
ENSG00000163362.11	INAVA	protein_coding	innate immunity activator [Source:HGNC Symbol;Acc:HGNC:25599]	1	covid vs healthy	up	4.25083	2.05425	0.574371	3.5396	0.000400729	0.00461323	0.796604
ENSG00000113073.15	SLC4A9	protein_coding	solute carrier family 4 member 9 [Source:HGNC Symbol;Acc:HGNC:11035]	5	covid vs healthy	up	13.3454	2.05344	0.506561	4.0651	4.80125e-05	0.000557661	1.30963
ENSG00000259293.1	LIPC-AS1	lncRNA	LIPC antisense RNA 1 [Source:HGNC Symbol;Acc:HGNC:52294]	15	covid vs healthy	up	89.2506	2.05128	0.359889	5.70772	1.145e-08	5.20053e-07	1.34562
ENSG00000225544.1	AC245452.2	processed_pseudogene	pseudogene similar to part of metallophosphoesterase 1 (MPPE1)	22	covid vs healthy	up	8.56383	2.05095	0.606729	3.6497	0.000262545	0.00207906	1.38927
ENSG00000117650.13	NEK2	protein_coding	NIMA related kinase 2 [Source:HGNC Symbol;Acc:HGNC:7745]	1	covid vs healthy	up	28.2358	2.04993	0.425699	4.82037	1.43296e-06	1.54018e-05	2.99587
ENSG00000277775.1	H3C7	protein_coding	histone cluster 1 H3 family member f [Source:HGNC Symbol;Acc:HGNC:4773]	6	covid vs healthy	up	483.419	2.04908	0.287218	7.14092	9.27094e-13	1.49203e-10	1.4665
ENSG00000275878.1	RN7SL43P	misc_RNA	RNA, 7SL, cytoplasmic 43, pseudogene [Source:HGNC Symbol;Acc:HGNC:46059]	7	covid vs healthy	up	3.82008	2.0487	0.596188	2.87929	0.00398571	0.0291775	0.796604
ENSG00000060656.20	PTPRU	protein_coding	protein tyrosine phosphatase receptor type U [Source:HGNC Symbol;Acc:HGNC:9683]	1	covid vs healthy	up	20.017	2.04846	0.463432	4.43736	9.10691e-06	0.000101468	1.97404
ENSG00000002726.20	AOC1	protein_coding	amine oxidase copper containing 1 [Source:HGNC Symbol;Acc:HGNC:80]	7	covid vs healthy	up	68.5061	2.04783	0.572166	3.81982	0.000133551	0.00104258	1.68725
ENSG00000185507.21	IRF7	protein_coding	interferon regulatory factor 7 [Source:HGNC Symbol;Acc:HGNC:6122]	11	covid vs healthy	up	2405.29	2.04628	0.330385	6.2094	5.31887e-10	2.59967e-08	2.1327
ENSG00000277443.3	MARCKS	protein_coding	myristoylated alanine rich protein kinase C substrate [Source:HGNC Symbol;Acc:HGNC:6759]	6	covid vs healthy	up	3868.75	2.04549	0.241394	8.47872	2.27686e-17	2.51607e-14	1.0612
ENSG00000203797.10	DDO	protein_coding	D-aspartate oxidase [Source:HGNC Symbol;Acc:HGNC:2727]	6	covid vs healthy	up	25.2823	2.04509	0.381135	5.34969	8.8107e-08	2.33291e-06	1.70753
ENSG00000239265.5	CLRN1-AS1	lncRNA	CLRN1 antisense RNA 1 [Source:HGNC Symbol;Acc:HGNC:30895]	3	covid vs healthy	up	23.7979	2.04497	0.542652	3.88072	0.000104149	0.00072348	2.06501
ENSG00000115607.9	IL18RAP	protein_coding	interleukin 18 receptor accessory protein [Source:HGNC Symbol;Acc:HGNC:5989]	2	covid vs healthy	up	6079.17	2.04425	0.313322	6.53766	6.24891e-11	4.53821e-09	1.77565
ENSG00000228587.1	AL049748.1	lncRNA	novel transcript	22	covid vs healthy	up	2.51525	2.04245	0.612106	3.33303	0.000859061	0.0198563	0.279436
ENSG00000224789.1	AC012363.2	lncRNA	novel transcript	2	covid vs healthy	up	98.7611	2.04208	0.353939	5.77895	7.5169e-09	3.81182e-07	1.29748
ENSG00000264400.2	RN7SL491P	misc_RNA	RNA, 7SL, cytoplasmic 491, pseudogene [Source:HGNC Symbol;Acc:HGNC:46507]	19	covid vs healthy	up	16.77	2.04203	0.496069	4.14376	3.41657e-05	0.000388003	1.44898
ENSG00000173801.17	JUP	protein_coding	junction plakoglobin [Source:HGNC Symbol;Acc:HGNC:6207]	17	covid vs healthy	up	518.99	2.04194	0.471044	4.40494	1.05815e-05	0.00012486	1.77565
ENSG00000140379.8	BCL2A1	protein_coding	BCL2 related protein A1 [Source:HGNC Symbol;Acc:HGNC:991]	15	covid vs healthy	up	1137.29	2.04138	0.341185	6.0003	1.96957e-09	1.41779e-07	1.06606
ENSG00000160883.11	HK3	protein_coding	hexokinase 3 [Source:HGNC Symbol;Acc:HGNC:4925]	5	covid vs healthy	up	9687.17	2.0407	0.293941	6.95308	3.57394e-12	6.31057e-10	1.05527
ENSG00000196747.4	H2AC13	protein_coding	histone cluster 1 H2A family member i [Source:HGNC Symbol;Acc:HGNC:4725]	6	covid vs healthy	up	660.9	2.03911	0.240779	8.47145	2.42358e-17	1.81872e-14	1.90688
ENSG00000264764.1	MIR4772	miRNA	microRNA 4772 [Source:HGNC Symbol;Acc:HGNC:41741]	2	covid vs healthy	up	117.51	2.03725	0.363464	5.61887	1.92206e-08	6.9119e-07	1.59569
ENSG00000233896.2	PDYN-AS1	lncRNA	PDYN antisense RNA 1 [Source:HGNC Symbol;Acc:HGNC:53462]	20	covid vs healthy	up	12.9194	2.03688	0.536912	3.84457	0.000120763	0.00119398	1.28617
ENSG00000211666.2	IGLV2-14	IG_V_gene	immunoglobulin lambda variable 2-14 [Source:HGNC Symbol;Acc:HGNC:5888]	22	covid vs healthy	up	786.315	2.03593	0.445574	3.46801	0.000524322	0.00448237	1.07905
ENSG00000232599.1	AL008707.1	processed_pseudogene	odz, odd Oz\/ten-m homolog 1(Drosophila) (ODZ1) pseudogene	X	covid vs healthy	up	54.8216	2.03571	0.573264	3.7927	0.000149016	0.00113346	1.68725
ENSG00000287192.1	AL031005.2	lncRNA	novel transcript	1	covid vs healthy	up	11.4213	2.03303	0.487757	4.17007	3.04509e-05	0.000388808	1.28617
ENSG00000201758.1	RN7SKP55	misc_RNA	RN7SK pseudogene 55 [Source:HGNC Symbol;Acc:HGNC:45779]	1	covid vs healthy	up	11.2459	2.03226	0.563004	3.71808	0.000200741	0.00162155	1.44898
ENSG00000258413.2	AL158801.2	lncRNA	novel transcript	14	covid vs healthy	up	3.6405	2.03119	0.619014	3.5179	0.00043497	0.0047227	0.836653
ENSG00000157554.19	ERG	protein_coding	ETS transcription factor ERG [Source:HGNC Symbol;Acc:HGNC:3446]	21	covid vs healthy	up	70.4587	2.0301	0.410448	4.97075	6.6694e-07	1.31593e-05	1.68725
ENSG00000251230.6	MIR3945HG	lncRNA	MIR3945 host gene [Source:HGNC Symbol;Acc:HGNC:52002]	4	covid vs healthy	up	310.491	2.02701	0.297443	6.82204	8.97563e-12	1.04076e-09	1.42568
ENSG00000222685.1	RN7SKP119	misc_RNA	RN7SK pseudogene 119 [Source:HGNC Symbol;Acc:HGNC:45843]	2	covid vs healthy	up	2.65537	2.02554	0.619431	3.64937	0.000262885	0.00615876	0.363547
ENSG00000271522.1	AC016831.5	lncRNA	novel transcript	7	covid vs healthy	up	22.7213	2.02313	0.619575	3.95911	7.52292e-05	0.000653071	1.68725
ENSG00000163666.10	HESX1	protein_coding	HESX homeobox 1 [Source:HGNC Symbol;Acc:HGNC:4877]	3	covid vs healthy	up	19.1676	2.02302	0.538737	3.84663	0.000119754	0.000957387	1.68725
ENSG00000266980.1	AC087289.1	lncRNA	novel transcript, antisense to UNK	17	covid vs healthy	up	46.4333	2.0228	0.361161	5.59725	2.17782e-08	6.04011e-07	2.13773
ENSG00000260943.1	LINC02555	lncRNA	long intergenic non-protein coding RNA 2555 [Source:HGNC Symbol;Acc:HGNC:53593]	12	covid vs healthy	up	104.693	2.02265	0.338499	5.98173	2.20785e-09	1.06641e-07	1.70753
ENSG00000109805.10	NCAPG	protein_coding	non-SMC condensin I complex subunit G [Source:HGNC Symbol;Acc:HGNC:24304]	4	covid vs healthy	up	117.462	2.02188	0.326177	6.20248	5.5581e-10	4.07548e-08	1.34562
ENSG00000285984.1	AC009301.1	lncRNA	novel transcript	2	covid vs healthy	up	33.6293	2.02121	0.465614	4.37246	1.22854e-05	0.000129746	1.97404
ENSG00000164385.9	LINC01600	lncRNA	long intergenic non-protein coding RNA 1600 [Source:HGNC Symbol;Acc:HGNC:21600]	6	covid vs healthy	up	6.21989	2.02049	0.574567	3.60311	0.000314431	0.00235096	1.43136
ENSG00000111331.13	OAS3	protein_coding	2'-5'-oligoadenylate synthetase 3 [Source:HGNC Symbol;Acc:HGNC:8088]	12	covid vs healthy	up	11528.1	2.01864	0.442414	4.61475	3.93577e-06	5.53407e-05	1.77565
ENSG00000107831.13	FGF8	protein_coding	fibroblast growth factor 8 [Source:HGNC Symbol;Acc:HGNC:3686]	10	covid vs healthy	up	5.81005	2.01817	0.535807	3.71343	0.000204472	0.00166067	1.43136
ENSG00000140534.14	TICRR	protein_coding	TOPBP1 interacting checkpoint and replication regulator [Source:HGNC Symbol;Acc:HGNC:28704]	15	covid vs healthy	up	43.1015	2.0179	0.317377	6.3442	2.23581e-10	1.47995e-08	1.68725
ENSG00000243976.2	RN7SL523P	misc_RNA	RNA, 7SL, cytoplasmic 523, pseudogene [Source:HGNC Symbol;Acc:HGNC:46539]	14	covid vs healthy	up	13.1502	2.01681	0.583802	3.67864	0.000234481	0.00197024	1.32558
ENSG00000198753.12	PLXNB3	protein_coding	plexin B3 [Source:HGNC Symbol;Acc:HGNC:9105]	X	covid vs healthy	up	20.3145	2.01594	0.54157	3.827	0.000129716	0.000867271	2.06501
ENSG00000173391.9	OLR1	protein_coding	oxidized low density lipoprotein receptor 1 [Source:HGNC Symbol;Acc:HGNC:8133]	12	covid vs healthy	up	75.8836	2.01577	0.487959	4.20459	2.61558e-05	0.000330203	1.34562
ENSG00000272512.1	AL645608.7	lncRNA	novel transcript	1	covid vs healthy	up	12.2957	2.01511	0.540183	2.88902	0.0038645	0.0195006	1.28617
ENSG00000239887.6	C1orf226	protein_coding	chromosome 1 open reading frame 226 [Source:HGNC Symbol;Acc:HGNC:34351]	1	covid vs healthy	up	13.2668	2.01492	0.503931	4.03039	5.56854e-05	0.00051072	1.68725
ENSG00000127564.17	PKMYT1	protein_coding	protein kinase, membrane associated tyrosine/threonine 1 [Source:HGNC Symbol;Acc:HGNC:29650]	16	covid vs healthy	up	33.787	2.01307	0.380308	5.28654	1.24653e-07	1.95174e-06	2.99587
ENSG00000249437.7	NAIP	protein_coding	NLR family apoptosis inhibitory protein [Source:HGNC Symbol;Acc:HGNC:7634]	5	covid vs healthy	up	3071.89	2.01027	0.30362	6.63215	3.30835e-11	2.25628e-09	2.1327
ENSG00000187608.10	ISG15	protein_coding	ISG15 ubiquitin like modifier [Source:HGNC Symbol;Acc:HGNC:4053]	1	covid vs healthy	up	3212.46	2.00801	0.476588	4.28699	1.81112e-05	0.000297053	1.0612
ENSG00000172179.12	PRL	protein_coding	prolactin [Source:HGNC Symbol;Acc:HGNC:9445]	6	covid vs healthy	up	7.85731	2.00661	0.581196	3.56104	0.000369391	0.00284329	1.33899
ENSG00000161944.16	ASGR2	protein_coding	asialoglycoprotein receptor 2 [Source:HGNC Symbol;Acc:HGNC:743]	17	covid vs healthy	up	275.091	2.00574	0.288261	6.96235	3.34643e-12	2.9678e-10	2.40418
ENSG00000248099.4	INSL3	protein_coding	insulin like 3 [Source:HGNC Symbol;Acc:HGNC:6086]	19	covid vs healthy	up	78.0304	2.00514	0.376962	5.33122	9.75543e-08	3.02742e-06	1.39472
ENSG00000178342.4	KCNG2	protein_coding	potassium voltage-gated channel modifier subfamily G member 2 [Source:HGNC Symbol;Acc:HGNC:6249]	18	covid vs healthy	up	9.22845	2.00417	0.510919	3.90954	9.24739e-05	0.000907383	1.39227
ENSG00000222784.1	RN7SKP91	misc_RNA	RN7SK pseudogene 91 [Source:HGNC Symbol;Acc:HGNC:45815]	1	covid vs healthy	up	5.34134	2.00341	0.604646	3.5109	0.000446594	0.00319966	1.39153
ENSG00000168268.11	NT5DC2	protein_coding	5'-nucleotidase domain containing 2 [Source:HGNC Symbol;Acc:HGNC:25717]	3	covid vs healthy	up	103.49	2.00291	0.335356	5.97691	2.27417e-09	1.14823e-07	1.59569
ENSG00000236333.4	TRHDE-AS1	lncRNA	TRHDE antisense RNA 1 [Source:HGNC Symbol;Acc:HGNC:27471]	12	covid vs healthy	up	7.58875	2.00195	0.564619	2.61818	0.00884007	0.0351426	1.39227
ENSG00000187800.13	PEAR1	protein_coding	platelet endothelial aggregation receptor 1 [Source:HGNC Symbol;Acc:HGNC:33631]	1	covid vs healthy	up	132.354	1.99957	0.431049	4.67446	2.9473e-06	3.30762e-05	2.4248
ENSG00000096060.14	FKBP5	protein_coding	FKBP prolyl isomerase 5 [Source:HGNC Symbol;Acc:HGNC:3721]	6	covid vs healthy	up	9336.85	1.99931	0.321325	6.23602	4.48845e-10	4.14665e-08	1.05527
ENSG00000101057.16	MYBL2	protein_coding	MYB proto-oncogene like 2 [Source:HGNC Symbol;Acc:HGNC:7548]	20	covid vs healthy	up	398.378	1.99569	0.299964	6.66052	2.72864e-11	2.71025e-09	1.42568
ENSG00000241294.1	IGKV2-24	IG_V_gene	immunoglobulin kappa variable 2-24 [Source:HGNC Symbol;Acc:HGNC:5781]	2	covid vs healthy	up	58.5945	1.9949	0.421497	4.7565	1.96979e-06	2.66219e-05	2.10988
ENSG00000164106.8	SCRG1	protein_coding	stimulator of chondrogenesis 1 [Source:HGNC Symbol;Acc:HGNC:17036]	4	covid vs healthy	up	11.7525	1.99468	0.483214	4.11911	3.80342e-05	0.000468032	1.28617
ENSG00000207274.1	SNORA70I	snoRNA	small nucleolar RNA, H/ACA box 70I [Source:HGNC Symbol;Acc:HGNC:52215]	2	covid vs healthy	up	3.61799	1.99428	0.62615	3.70882	0.00020823	0.00468974	0.404516
ENSG00000211968.3	IGHV1-58	IG_V_gene	immunoglobulin heavy variable 1-58 [Source:HGNC Symbol;Acc:HGNC:5555]	14	covid vs healthy	up	17.7301	1.99156	0.558219	3.70891	0.000208156	0.00146575	1.70753
ENSG00000179468.5	OR9A2	protein_coding	olfactory receptor family 9 subfamily A member 2 [Source:HGNC Symbol;Acc:HGNC:15093]	7	covid vs healthy	up	5.56285	1.9905	0.591019	3.42678	0.000610778	0.00407467	1.41296
ENSG00000134531.10	EMP1	protein_coding	epithelial membrane protein 1 [Source:HGNC Symbol;Acc:HGNC:3333]	12	covid vs healthy	up	94.353	1.98976	0.296799	6.70136	2.0649e-11	2.24941e-09	1.34562
ENSG00000111291.8	GPRC5D	protein_coding	G protein-coupled receptor class C group 5 member D [Source:HGNC Symbol;Acc:HGNC:13310]	12	covid vs healthy	up	13.102	1.98771	0.520894	3.85558	0.000115455	0.00104658	1.44898
ENSG00000165682.14	CLEC1B	protein_coding	C-type lectin domain family 1 member B [Source:HGNC Symbol;Acc:HGNC:24356]	12	covid vs healthy	up	124.439	1.98748	0.323994	6.13902	8.30319e-10	3.48392e-08	2.40418
ENSG00000203710.11	CR1	protein_coding	complement C3b/C4b receptor 1 (Knops blood group) [Source:HGNC Symbol;Acc:HGNC:2334]	1	covid vs healthy	up	16101.8	1.98678	0.321134	6.20056	5.62634e-10	3.3361e-08	1.71048
ENSG00000101412.13	E2F1	protein_coding	E2F transcription factor 1 [Source:HGNC Symbol;Acc:HGNC:3113]	20	covid vs healthy	up	147.55	1.98653	0.286142	6.94202	3.86522e-12	3.35577e-10	2.38801
ENSG00000162687.18	KCNT2	protein_coding	potassium sodium-activated channel subfamily T member 2 [Source:HGNC Symbol;Acc:HGNC:18866]	1	covid vs healthy	up	4.05497	1.98567	0.575166	3.46077	0.000538626	0.0058209	0.796604
ENSG00000215156.5	AC138409.1	processed_pseudogene	POM121-like protein 1 pseudogene	5	covid vs healthy	up	2.93247	1.98549	0.623898	3.37714	0.000732438	0.0141052	0.363547
ENSG00000258777.1	HIF1A-AS1	lncRNA	HIF1A antisense RNA 1 [Source:HGNC Symbol;Acc:HGNC:43014]	14	covid vs healthy	up	6.92932	1.98521	0.502554	3.89657	9.75631e-05	0.000947168	1.39153
ENSG00000280270.1	AC068299.2	TEC	TEC	3	covid vs healthy	up	39.1766	1.9833	0.545172	3.77521	0.000159872	0.000759981	2.99587
ENSG00000212864.3	RNF208	protein_coding	ring finger protein 208 [Source:HGNC Symbol;Acc:HGNC:25420]	9	covid vs healthy	up	6.40176	1.98126	0.611801	3.50721	0.000452833	0.00401617	1.06551
ENSG00000109321.11	AREG	protein_coding	amphiregulin [Source:HGNC Symbol;Acc:HGNC:651]	4	covid vs healthy	up	19.504	1.98107	0.512714	3.91497	9.0415e-05	0.000643626	2.06501
ENSG00000213290.4	PGK1P2	processed_pseudogene	phosphoglycerate kinase 1, pseudogene 2 [Source:HGNC Symbol;Acc:HGNC:8899]	19	covid vs healthy	up	4.89345	1.98101	0.546828	3.54849	0.000387453	0.002865	1.39153
ENSG00000064270.12	ATP2C2	protein_coding	ATPase secretory pathway Ca2+ transporting 2 [Source:HGNC Symbol;Acc:HGNC:29103]	16	covid vs healthy	up	64.2111	1.97898	0.439273	4.53446	5.77506e-06	6.48753e-05	2.15794
ENSG00000170312.16	CDK1	protein_coding	cyclin dependent kinase 1 [Source:HGNC Symbol;Acc:HGNC:1722]	10	covid vs healthy	up	76.4979	1.97679	0.366509	5.3996	6.679e-08	1.96094e-06	1.59569
ENSG00000093009.10	CDC45	protein_coding	cell division cycle 45 [Source:HGNC Symbol;Acc:HGNC:1739]	22	covid vs healthy	up	43.248	1.97472	0.34847	5.65871	1.52516e-08	5.45355e-07	1.68725
ENSG00000133063.16	CHIT1	protein_coding	chitinase 1 [Source:HGNC Symbol;Acc:HGNC:1936]	1	covid vs healthy	up	375.637	1.97389	0.343298	5.76415	8.20694e-09	3.71036e-07	1.4665
ENSG00000244112.3	RN7SL508P	misc_RNA	RNA, 7SL, cytoplasmic 508, pseudogene [Source:HGNC Symbol;Acc:HGNC:46524]	12	covid vs healthy	up	12.2304	1.97359	0.444091	4.41571	1.00677e-05	0.00015708	1.28617
ENSG00000167900.12	TK1	protein_coding	thymidine kinase 1 [Source:HGNC Symbol;Acc:HGNC:11830]	17	covid vs healthy	up	51.5756	1.97088	0.392652	5.02827	4.94914e-07	8.30737e-06	2.15794
ENSG00000188305.6	PEAK3	protein_coding	PEAK family member 3 [Source:HGNC Symbol;Acc:HGNC:24793]	19	covid vs healthy	up	341.935	1.97083	0.34799	5.67837	1.35983e-08	5.69042e-07	1.42568
ENSG00000212443.1	SNORA53	snoRNA	small nucleolar RNA, H/ACA box 53 [Source:HGNC Symbol;Acc:HGNC:32646]	12	covid vs healthy	up	415.487	1.96916	0.39556	5.00655	5.54151e-07	1.35802e-05	1.34846
ENSG00000166091.21	CMTM5	protein_coding	CKLF like MARVEL transmembrane domain containing 5 [Source:HGNC Symbol;Acc:HGNC:19176]	14	covid vs healthy	up	198.227	1.96911	0.340239	5.79743	6.73378e-09	2.05686e-07	2.40418
ENSG00000214050.8	FBXO16	protein_coding	F-box protein 16 [Source:HGNC Symbol;Acc:HGNC:13618]	8	covid vs healthy	up	4.47053	1.96866	0.562077	3.47527	0.000510349	0.0055819	0.796604
ENSG00000234232.7	AC243772.3	transcribed_unprocessed_pseudogene	phosphodiesterase 4D interacting protein (PDE4DIP) pseudogene	1	covid vs healthy	up	9.42999	1.96828	0.529125	3.7616	0.000168828	0.00146205	1.38927
ENSG00000239906.1	AL627309.2	lncRNA	novel transcript	1	covid vs healthy	up	10.7277	1.96766	0.587313	3.53479	0.000408104	0.00307704	1.33899
ENSG00000286076.1	AC005050.3	lncRNA	novel transcript	7	covid vs healthy	up	727.736	1.96716	0.232217	8.47354	2.38055e-17	1.82017e-14	1.75283
ENSG00000163746.11	PLSCR2	protein_coding	phospholipid scramblase 2 [Source:HGNC Symbol;Acc:HGNC:16494]	3	covid vs healthy	up	71.1492	1.96715	0.34475	5.70659	1.15259e-08	3.57278e-07	2.15794
ENSG00000287131.1	AC096970.1	lncRNA	novel transcript	3	covid vs healthy	up	109.709	1.96676	0.316633	6.21515	5.12766e-10	3.67903e-08	1.39472
ENSG00000258227.7	CLEC5A	protein_coding	C-type lectin domain containing 5A [Source:HGNC Symbol;Acc:HGNC:2054]	7	covid vs healthy	up	344.206	1.96485	0.26446	7.43186	1.07084e-13	2.63718e-11	1.34846
ENSG00000206596.1	RNU1-27P	snRNA	RNA, U1 small nuclear 27, pseudogene [Source:HGNC Symbol;Acc:HGNC:37497]	14	covid vs healthy	up	12.3755	1.96171	0.63009	4.57223	4.82561e-06	8.3945e-05	1.32558
ENSG00000249309.1	AC020703.1	lncRNA	novel transcript	4	covid vs healthy	up	275.539	1.96049	0.290058	6.76441	1.33853e-11	1.04076e-09	2.14117
ENSG00000117834.12	SLC5A9	protein_coding	solute carrier family 5 member 9 [Source:HGNC Symbol;Acc:HGNC:22146]	1	covid vs healthy	up	64.7569	1.96037	0.38242	5.13662	2.79725e-07	5.09891e-06	2.15794
ENSG00000206702.1	RNU1-11P	snRNA	RNA, U1 small nuclear 11, pseudogene [Source:HGNC Symbol;Acc:HGNC:10137]	6	covid vs healthy	up	27.8689	1.96016	0.570044	3.63888	0.00027383	0.00116626	2.99587
ENSG00000230613.1	HM13-AS1	lncRNA	HM13 antisense RNA 1 [Source:HGNC Symbol;Acc:HGNC:41940]	20	covid vs healthy	up	5.6253	1.95885	0.565456	3.47399	0.000512787	0.00357522	1.39153
ENSG00000144366.16	GULP1	protein_coding	GULP PTB domain containing engulfment adaptor 1 [Source:HGNC Symbol;Acc:HGNC:18649]	2	covid vs healthy	up	5.25735	1.95823	0.628869	3.74244	0.00018224	0.00153387	1.41296
ENSG00000108839.12	ALOX12	protein_coding	arachidonate 12-lipoxygenase, 12S type [Source:HGNC Symbol;Acc:HGNC:429]	17	covid vs healthy	up	144.499	1.95704	0.387322	5.07258	3.92468e-07	6.18778e-06	2.40418
ENSG00000222179.1	RN7SKP26	misc_RNA	RN7SK pseudogene 26 [Source:HGNC Symbol;Acc:HGNC:45750]	18	covid vs healthy	up	43.1629	1.95677	0.410212	4.78441	1.71486e-06	2.85826e-05	1.68725
ENSG00000211664.3	IGLV2-18	IG_V_gene	immunoglobulin lambda variable 2-18 [Source:HGNC Symbol;Acc:HGNC:5889]	22	covid vs healthy	up	19.9802	1.95603	0.433091	4.51715	6.26777e-06	8.53128e-05	1.68725
ENSG00000072571.20	HMMR	protein_coding	hyaluronan mediated motility receptor [Source:HGNC Symbol;Acc:HGNC:5012]	5	covid vs healthy	up	57.3767	1.95578	0.366376	5.34068	9.25988e-08	2.00282e-06	2.15794
ENSG00000273573.1	AL590998.1	misc_RNA	Metazoan signal recognition particle RNA [Source:RFAM;Acc:RF00017]	1	covid vs healthy	up	15.9074	1.95544	0.489941	4.01925	5.83829e-05	0.000653071	1.30963
ENSG00000265845.2	AC024267.5	lncRNA	novel transcript, antisense to PHF12	17	covid vs healthy	up	16.4764	1.95482	0.451636	4.33969	1.42682e-05	0.000189014	1.44898
ENSG00000155659.15	VSIG4	protein_coding	V-set and immunoglobulin domain containing 4 [Source:HGNC Symbol;Acc:HGNC:17032]	X	covid vs healthy	up	90.1795	1.95471	0.503909	2.93419	0.00334418	0.0137836	1.70753
ENSG00000175063.17	UBE2C	protein_coding	ubiquitin conjugating enzyme E2 C [Source:HGNC Symbol;Acc:HGNC:15937]	20	covid vs healthy	up	89.1245	1.95382	0.25816	7.55643	4.14272e-14	1.14386e-11	1.34562
ENSG00000240864.3	IGKV1-16	IG_V_gene	immunoglobulin kappa variable 1-16 [Source:HGNC Symbol;Acc:HGNC:5732]	2	covid vs healthy	up	105.233	1.95189	0.416363	4.71638	2.40082e-06	4.59209e-05	1.34562
ENSG00000185056.10	C5orf47	protein_coding	chromosome 5 open reading frame 47 [Source:HGNC Symbol;Acc:HGNC:27026]	5	covid vs healthy	up	20.4494	1.95177	0.47875	4.10789	3.99285e-05	0.000388808	1.68725
ENSG00000211668.2	IGLV2-11	IG_V_gene	immunoglobulin lambda variable 2-11 [Source:HGNC Symbol;Acc:HGNC:5887]	22	covid vs healthy	up	290.628	1.95176	0.447447	4.40959	1.03567e-05	9.59368e-05	2.40418
ENSG00000059804.16	SLC2A3	protein_coding	solute carrier family 2 member 3 [Source:HGNC Symbol;Acc:HGNC:11007]	12	covid vs healthy	up	17274.7	1.94846	0.27499	7.09321	1.31037e-12	2.69402e-10	1.0612
ENSG00000161911.11	TREML1	protein_coding	triggering receptor expressed on myeloid cells like 1 [Source:HGNC Symbol;Acc:HGNC:20434]	6	covid vs healthy	up	503.799	1.94731	0.322331	6.05221	1.42875e-09	7.11345e-08	1.75283
ENSG00000126787.13	DLGAP5	protein_coding	DLG associated protein 5 [Source:HGNC Symbol;Acc:HGNC:16864]	14	covid vs healthy	up	83.5217	1.94651	0.286765	6.78122	1.19163e-11	1.21869e-09	1.59569
ENSG00000257835.2	AC073591.1	lncRNA	novel transcript	12	covid vs healthy	up	3.83041	1.94509	0.630309	3.21766	0.0012924	0.0116973	0.813368
ENSG00000136514.3	RTP4	protein_coding	receptor transporter protein 4 [Source:HGNC Symbol;Acc:HGNC:23992]	3	covid vs healthy	up	794.023	1.94468	0.343111	5.68332	1.32108e-08	4.70021e-07	1.77565
ENSG00000181751.10	C5orf30	protein_coding	chromosome 5 open reading frame 30 [Source:HGNC Symbol;Acc:HGNC:25052]	5	covid vs healthy	up	335.673	1.94435	0.395234	4.94599	7.57592e-07	1.74962e-05	1.34846
ENSG00000240934.2	AC066616.1	processed_pseudogene	ribosomal protein L28 (RPL28) pseudogene	15	covid vs healthy	up	11.4063	1.94343	0.50439	3.85675	0.000114905	0.00111552	1.32558
ENSG00000229331.1	GK-IT1	lncRNA	GK intronic transcript 1 [Source:HGNC Symbol;Acc:HGNC:41339]	X	covid vs healthy	up	218.287	1.94312	0.340713	5.71547	1.09401e-08	3.42998e-07	2.14117
ENSG00000258926.2	AL355916.2	lncRNA	novel transcript, antisense to PRKCH	14	covid vs healthy	up	11.2423	1.94289	0.523278	3.75711	0.00017189	0.00153944	1.32558
ENSG00000173210.19	ABLIM3	protein_coding	actin binding LIM protein family member 3 [Source:HGNC Symbol;Acc:HGNC:29132]	5	covid vs healthy	up	261.184	1.94249	0.396688	4.92196	8.56816e-07	1.21029e-05	2.40418
ENSG00000159625.15	DRC7	protein_coding	dynein regulatory complex subunit 7 [Source:HGNC Symbol;Acc:HGNC:25289]	16	covid vs healthy	up	35.822	1.94182	0.506169	3.90735	9.33127e-05	0.00078168	1.68725
ENSG00000235848.4	RMDN2-AS1	lncRNA	RMDN2 antisense RNA 1 [Source:HGNC Symbol;Acc:HGNC:41150]	2	covid vs healthy	up	11.9834	1.94124	0.537864	3.67535	0.000237525	0.00185735	1.44898
ENSG00000272941.1	AC083862.2	lncRNA	novel transcript, antisense to C7orf49	7	covid vs healthy	up	712.535	1.94078	0.267547	7.25903	3.8987e-13	6.10323e-11	1.77565
ENSG00000116991.10	SIPA1L2	protein_coding	signal induced proliferation associated 1 like 2 [Source:HGNC Symbol;Acc:HGNC:23800]	1	covid vs healthy	up	3848.7	1.93999	0.288404	6.73531	1.63586e-11	2.25086e-09	1.0612
ENSG00000123836.15	PFKFB2	protein_coding	6-phosphofructo-2-kinase/fructose-2,6-biphosphatase 2 [Source:HGNC Symbol;Acc:HGNC:8873]	1	covid vs healthy	up	2187.41	1.93738	0.425298	4.5948	4.33155e-06	5.12547e-05	2.1327
ENSG00000102230.14	PCYT1B	protein_coding	phosphate cytidylyltransferase 1, choline, beta [Source:HGNC Symbol;Acc:HGNC:8755]	X	covid vs healthy	up	102.032	1.93602	0.370917	5.23056	1.68997e-07	5.11807e-06	1.29748
ENSG00000200959.1	SNORA74A	snoRNA	small nucleolar RNA, H/ACA box 74A [Source:HGNC Symbol;Acc:HGNC:10119]	5	covid vs healthy	up	118.513	1.93437	0.433473	4.50018	6.78974e-06	9.51133e-05	1.59569
ENSG00000165891.16	E2F7	protein_coding	E2F transcription factor 7 [Source:HGNC Symbol;Acc:HGNC:23820]	12	covid vs healthy	up	44.5758	1.93405	0.277319	6.95397	3.55152e-12	3.43738e-10	2.10988
ENSG00000237649.8	KIFC1	protein_coding	kinesin family member C1 [Source:HGNC Symbol;Acc:HGNC:6389]	6	covid vs healthy	up	90.7685	1.93325	0.296703	6.51242	7.39479e-11	5.75842e-09	1.59569
ENSG00000257743.8	MGAM2	protein_coding	maltase-glucoamylase 2 (putative) [Source:HGNC Symbol;Acc:HGNC:28101]	7	covid vs healthy	up	1698.12	1.93278	0.304239	6.36294	1.97931e-10	1.26374e-08	1.77565
ENSG00000206588.1	RNU1-28P	snRNA	RNA, U1 small nuclear 28, pseudogene [Source:HGNC Symbol;Acc:HGNC:37498]	14	covid vs healthy	up	13.7504	1.93265	0.627871	3.98882	6.64014e-05	0.000590496	1.68725
ENSG00000221676.1	RNU6ATAC	snRNA	RNA, U6atac small nuclear (U12-dependent splicing) [Source:HGNC Symbol;Acc:HGNC:34017]	9	covid vs healthy	up	567.669	1.93241	0.484643	4.06034	4.90013e-05	0.000416974	1.90688
ENSG00000089127.13	OAS1	protein_coding	2'-5'-oligoadenylate synthetase 1 [Source:HGNC Symbol;Acc:HGNC:8086]	12	covid vs healthy	up	6938	1.93232	0.347952	5.57086	2.53489e-08	1.22144e-06	1.05527
ENSG00000142224.16	IL19	protein_coding	interleukin 19 [Source:HGNC Symbol;Acc:HGNC:5990]	1	covid vs healthy	up	10.9063	1.93196	0.491987	3.93278	8.39685e-05	0.000819278	1.43136
ENSG00000211946.3	IGHV3-20	IG_V_gene	immunoglobulin heavy variable 3-20 [Source:HGNC Symbol;Acc:HGNC:5585]	14	covid vs healthy	up	53.6535	1.9314	0.515429	3.83121	0.000127516	0.000829975	2.13773
ENSG00000259704.2	AC124248.1	lncRNA	novel transcript, sense overlapping 3' UTR of BLM	15	covid vs healthy	up	57.737	1.92997	0.339221	5.68662	1.29576e-08	4.81116e-07	1.68725
ENSG00000279227.1	AC009303.4	TEC	novel transcript	2	covid vs healthy	up	34.6716	1.9296	0.376485	5.12129	3.03456e-07	4.13609e-06	2.99587
ENSG00000185745.10	IFIT1	protein_coding	interferon induced protein with tetratricopeptide repeats 1 [Source:HGNC Symbol;Acc:HGNC:5407]	10	covid vs healthy	up	7334.06	1.9295	0.48274	4.06937	4.71395e-05	0.000654041	1.05527
ENSG00000163898.10	LIPH	protein_coding	lipase H [Source:HGNC Symbol;Acc:HGNC:18483]	3	covid vs healthy	up	34.2336	1.92726	0.398967	4.8308	1.35987e-06	2.36287e-05	1.68725
ENSG00000151726.14	ACSL1	protein_coding	acyl-CoA synthetase long chain family member 1 [Source:HGNC Symbol;Acc:HGNC:3569]	4	covid vs healthy	up	53954.4	1.92647	0.27323	7.05809	1.68805e-12	3.33489e-10	1.05527
ENSG00000231367.6	LINC02613	lncRNA	long intergenic non-protein coding RNA 2613 [Source:HGNC Symbol;Acc:HGNC:54068]	2	covid vs healthy	up	2.54712	1.9249	0.624292	3.2142	0.00130809	0.0193167	0.440798
ENSG00000139832.5	RAB20	protein_coding	RAB20, member RAS oncogene family [Source:HGNC Symbol;Acc:HGNC:18260]	13	covid vs healthy	up	430.698	1.92479	0.348352	5.54077	3.01145e-08	1.10552e-06	1.42568
ENSG00000261617.2	LINC02177	lncRNA	long intergenic non-protein coding RNA 2177 [Source:HGNC Symbol;Acc:HGNC:53039]	16	covid vs healthy	up	5.38033	1.92333	0.606824	3.36068	0.000777499	0.00499814	1.39153
ENSG00000244575.3	IGKV1-27	IG_V_gene	immunoglobulin kappa variable 1-27 [Source:HGNC Symbol;Acc:HGNC:5735]	2	covid vs healthy	up	87.4383	1.9199	0.450254	4.30554	1.6658e-05	0.00022155	1.39472
ENSG00000180316.12	PNPLA1	protein_coding	patatin like phospholipase domain containing 1 [Source:HGNC Symbol;Acc:HGNC:21246]	6	covid vs healthy	up	264.041	1.9183	0.254487	7.53824	4.76372e-14	8.08209e-12	2.40418
ENSG00000241351.3	IGKV3-11	IG_V_gene	immunoglobulin kappa variable 3-11 [Source:HGNC Symbol;Acc:HGNC:5815]	2	covid vs healthy	up	517.61	1.91626	0.361322	5.32136	1.02993e-07	2.61251e-06	1.75283
ENSG00000029993.15	HMGB3	protein_coding	high mobility group box 3 [Source:HGNC Symbol;Acc:HGNC:5004]	X	covid vs healthy	up	79.9461	1.91601	0.343694	5.57912	2.41742e-08	9.61707e-07	1.34562
ENSG00000214145.7	LINC00887	lncRNA	long intergenic non-protein coding RNA 887 [Source:HGNC Symbol;Acc:HGNC:48574]	3	covid vs healthy	up	4.57758	1.916	0.559603	3.43346	0.000595935	0.00608173	0.836653
ENSG00000071539.14	TRIP13	protein_coding	thyroid hormone receptor interactor 13 [Source:HGNC Symbol;Acc:HGNC:12307]	5	covid vs healthy	up	41.9783	1.91163	0.368176	5.18826	2.12272e-07	4.9801e-06	1.68725
ENSG00000122025.15	FLT3	protein_coding	fms related tyrosine kinase 3 [Source:HGNC Symbol;Acc:HGNC:3765]	13	covid vs healthy	up	323.704	1.91021	0.368331	5.20417	1.94864e-07	5.33171e-06	1.42568
ENSG00000250751.1	AC015795.1	lncRNA	novel transcript	17	covid vs healthy	up	5.59681	1.90889	0.504672	3.74572	0.000179877	0.00150185	1.43136
ENSG00000121316.11	PLBD1	protein_coding	phospholipase B domain containing 1 [Source:HGNC Symbol;Acc:HGNC:26215]	12	covid vs healthy	up	8602.29	1.90798	0.237161	8.04941	8.31919e-16	3.58805e-13	1.77565
ENSG00000277224.2	H2BC7	protein_coding	histone cluster 1 H2B family member f [Source:HGNC Symbol;Acc:HGNC:4752]	6	covid vs healthy	up	813.331	1.90749	0.22939	8.31764	8.97313e-17	5.2773e-14	1.7245
ENSG00000170837.3	GPR27	protein_coding	G protein-coupled receptor 27 [Source:HGNC Symbol;Acc:HGNC:4482]	3	covid vs healthy	up	1016.23	1.90666	0.240495	7.93144	2.16618e-15	1.17708e-12	1.07905
ENSG00000075218.19	GTSE1	protein_coding	G2 and S-phase expressed 1 [Source:HGNC Symbol;Acc:HGNC:13698]	22	covid vs healthy	up	55.1138	1.90661	0.312435	6.09419	1.09994e-09	4.89084e-08	2.10988
ENSG00000254554.1	AC080023.1	lncRNA	novel transcript	11	covid vs healthy	up	138.996	1.90578	0.278574	6.84102	7.86332e-12	6.14606e-10	2.4248
ENSG00000234389.1	AC007278.1	lncRNA	novel transcript	2	covid vs healthy	up	1334.67	1.9057	0.338868	5.63862	1.71414e-08	8.64234e-07	1.07905
ENSG00000264229.1	RNU4ATAC	snRNA	RNA, U4atac small nuclear (U12-dependent splicing) [Source:HGNC Symbol;Acc:HGNC:34016]	2	covid vs healthy	up	681.798	1.90388	0.494762	3.9276	8.57971e-05	0.000715322	1.7245
ENSG00000152229.18	PSTPIP2	protein_coding	proline-serine-threonine phosphatase interacting protein 2 [Source:HGNC Symbol;Acc:HGNC:9581]	18	covid vs healthy	up	2879.91	1.90358	0.293554	6.49346	8.38896e-11	9.32859e-09	1.0612
ENSG00000200816.1	SNORA38	snoRNA	small nucleolar RNA, H/ACA box 38 [Source:HGNC Symbol;Acc:HGNC:32631]	6	covid vs healthy	up	126.676	1.90271	0.465553	4.14173	3.44702e-05	0.000283625	2.14117
ENSG00000106366.9	SERPINE1	protein_coding	serpin family E member 1 [Source:HGNC Symbol;Acc:HGNC:8583]	7	covid vs healthy	up	44.1603	1.90268	0.456439	4.20072	2.66068e-05	0.000278758	1.68725
ENSG00000165185.14	KIAA1958	protein_coding	KIAA1958 [Source:HGNC Symbol;Acc:HGNC:23427]	9	covid vs healthy	up	931.097	1.9025	0.25483	7.47	8.01956e-14	1.64632e-11	1.7245
ENSG00000280800.1	FP671120.7	lncRNA	novel transcript, similar to YY1 associated myogenesis RNA 1 YAM1	21	covid vs healthy	up	2.70389	1.89993	0.624328	3.11953	0.0018114	0.0290922	0.363547
ENSG00000276289.4	KCNE1B	protein_coding	potassium voltage-gated channel subfamily E regulatory subunit 1B [Source:HGNC Symbol;Acc:HGNC:52280]	21	covid vs healthy	up	23.9121	1.89943	0.428934	4.43632	9.15086e-06	0.000101788	1.97404
ENSG00000185340.15	GAS2L1	protein_coding	growth arrest specific 2 like 1 [Source:HGNC Symbol;Acc:HGNC:16955]	22	covid vs healthy	up	201.836	1.89607	0.346146	5.48948	4.03123e-08	9.10173e-07	2.38801
ENSG00000173320.12	STOX2	protein_coding	storkhead box 2 [Source:HGNC Symbol;Acc:HGNC:25450]	4	covid vs healthy	up	18.1616	1.89522	0.504556	3.80574	0.000141381	0.00107661	1.70753
ENSG00000267365.1	KCNJ2-AS1	lncRNA	KCNJ2 antisense RNA 1 [Source:HGNC Symbol;Acc:HGNC:43720]	17	covid vs healthy	up	274.952	1.8919	0.310438	6.10149	1.05086e-09	5.12596e-08	1.90896
ENSG00000181201.3	H2BU2P	unitary_pseudogene	histone cluster 3 H2B family member a (pseudogene) [Source:HGNC Symbol;Acc:HGNC:20515]	1	covid vs healthy	up	5.46659	1.88732	0.562831	3.36807	0.000756975	0.00478322	1.43136
ENSG00000241755.1	IGKV1-9	IG_V_gene	immunoglobulin kappa variable 1-9 [Source:HGNC Symbol;Acc:HGNC:5744]	2	covid vs healthy	up	105.66	1.88709	0.463772	4.11783	3.82458e-05	0.000371912	1.70753
ENSG00000280279.1	AC240565.4	lncRNA	novel transcript	17	covid vs healthy	up	14.4467	1.88693	0.518866	3.67875	0.000234378	0.00198871	1.30963
ENSG00000155307.18	SAMSN1	protein_coding	SAM domain, SH3 domain and nuclear localization signals 1 [Source:HGNC Symbol;Acc:HGNC:10528]	21	covid vs healthy	up	2237.53	1.88681	0.292432	6.46058	1.043e-10	7.13348e-09	1.77565
ENSG00000283602.1	AC116353.6	transcribed_unitary_pseudogene	novel pseudogene	5	covid vs healthy	up	371.62	1.88477	0.246272	7.65446	1.94121e-14	5.88325e-12	1.43976
ENSG00000226031.5	FGF13-AS1	lncRNA	FGF13 antisense RNA 1 [Source:HGNC Symbol;Acc:HGNC:44264]	X	covid vs healthy	up	7.93159	1.88459	0.619319	3.43487	0.000592835	0.00392979	1.43136
ENSG00000054793.14	ATP9A	protein_coding	ATPase phospholipid transporting 9A (putative) [Source:HGNC Symbol;Acc:HGNC:13540]	20	covid vs healthy	up	622.914	1.88378	0.383947	4.92942	8.24739e-07	1.52082e-05	1.75283
ENSG00000162438.12	CTRC	protein_coding	chymotrypsin C [Source:HGNC Symbol;Acc:HGNC:2523]	1	covid vs healthy	up	19.3768	1.88372	0.454081	4.15527	3.24901e-05	0.000325149	1.70753
ENSG00000231475.3	IGHV4-31	IG_V_gene	immunoglobulin heavy variable 4-31 [Source:HGNC Symbol;Acc:HGNC:5649]	14	covid vs healthy	up	62.3777	1.88358	0.460477	4.12931	3.63848e-05	0.000296579	2.13773
ENSG00000011201.12	ANOS1	protein_coding	anosmin 1 [Source:HGNC Symbol;Acc:HGNC:6211]	X	covid vs healthy	up	22.9495	1.88336	0.525418	3.67199	0.000240669	0.00144829	2.00445
ENSG00000276742.1	AL731566.3	lncRNA	novel transcript, antisense to NSMCE4A	10	covid vs healthy	up	3.57958	1.88243	0.580324	3.26819	0.00108236	0.00988322	0.836653
ENSG00000111261.14	MANSC1	protein_coding	MANSC domain containing 1 [Source:HGNC Symbol;Acc:HGNC:25505]	12	covid vs healthy	up	1614.66	1.88132	0.243909	7.71712	1.18989e-14	2.82929e-12	2.1327
ENSG00000164104.12	HMGB2	protein_coding	high mobility group box 2 [Source:HGNC Symbol;Acc:HGNC:5000]	4	covid vs healthy	up	2744.6	1.88115	0.25702	7.32429	2.40164e-13	3.5511e-11	2.1327
ENSG00000201822.1	RNA5SP149	rRNA_pseudogene	RNA, 5S ribosomal pseudogene 149 [Source:HGNC Symbol;Acc:HGNC:43049]	3	covid vs healthy	up	24.2911	1.87692	0.538226	2.52705	0.0115026	0.0324503	2.00445
ENSG00000240847.3	RN7SL497P	misc_RNA	RNA, 7SL, cytoplasmic 497, pseudogene [Source:HGNC Symbol;Acc:HGNC:46513]	15	covid vs healthy	up	10.4407	1.87687	0.436681	4.26494	1.99953e-05	0.000265709	1.33899
ENSG00000159496.14	RGL4	protein_coding	ral guanine nucleotide dissociation stimulator like 4 [Source:HGNC Symbol;Acc:HGNC:31911]	22	covid vs healthy	up	1060.3	1.87675	0.337379	5.57659	2.45278e-08	7.26941e-07	1.90688
ENSG00000082014.16	SMARCD3	protein_coding	SWI/SNF related, matrix associated, actin dependent regulator of chromatin, subfamily d, member 3 [Source:HGNC Symbol;Acc:HGNC:11108]	7	covid vs healthy	up	779.695	1.87439	0.236664	7.92272	2.32361e-15	1.2432e-12	1.07905
ENSG00000172967.7	XKR3	protein_coding	XK related 3 [Source:HGNC Symbol;Acc:HGNC:28778]	22	covid vs healthy	up	58.3968	1.87374	0.455793	4.14218	3.4402e-05	0.000283625	2.13773
ENSG00000276644.5	DACH1	protein_coding	dachshund family transcription factor 1 [Source:HGNC Symbol;Acc:HGNC:2663]	13	covid vs healthy	up	319.338	1.87147	0.334157	5.61215	1.99826e-08	7.75537e-07	1.43457
ENSG00000258572.1	AL133467.1	lncRNA	novel transcript	14	covid vs healthy	up	9.48039	1.87105	0.525782	3.59265	0.000327335	0.00249133	1.38927
ENSG00000261211.1	AL031123.2	lncRNA	novel transcript	6	covid vs healthy	up	163.967	1.87013	0.338301	5.53701	3.07673e-08	7.18178e-07	2.4248
ENSG00000215244.3	LINC02649	lncRNA	long intergenic non-protein coding RNA 2649 [Source:HGNC Symbol;Acc:HGNC:54134]	10	covid vs healthy	up	2208.88	1.87007	0.358323	5.23696	1.63242e-07	3.94423e-06	1.71048
ENSG00000279296.1	PRAL	TEC	p53 regulation associated lncRNA [Source:HGNC Symbol;Acc:HGNC:52646]	17	covid vs healthy	up	3.53219	1.86867	0.574371	3.21739	0.00129363	0.0117043	0.813368
ENSG00000143476.18	DTL	protein_coding	denticleless E3 ubiquitin protein ligase homolog [Source:HGNC Symbol;Acc:HGNC:30288]	1	covid vs healthy	up	113.398	1.86682	0.243932	7.64568	2.07838e-14	5.75032e-12	1.59569
ENSG00000186806.5	VSIG10L	protein_coding	V-set and immunoglobulin domain containing 10 like [Source:HGNC Symbol;Acc:HGNC:27111]	19	covid vs healthy	up	19.2794	1.86602	0.445113	4.18931	2.79802e-05	0.000287076	1.70753
ENSG00000257138.1	TAS2R38	protein_coding	taste 2 receptor member 38 [Source:HGNC Symbol;Acc:HGNC:9584]	7	covid vs healthy	up	4.4338	1.86541	0.577659	3.30664	0.000944231	0.00883568	0.836653
ENSG00000253315.1	LINC01932	lncRNA	long intergenic non-protein coding RNA 1932 [Source:HGNC Symbol;Acc:HGNC:52755]	5	covid vs healthy	up	2.84055	1.86528	0.624308	3.15737	0.00159199	0.0323094	0.279436
ENSG00000117228.10	GBP1	protein_coding	guanylate binding protein 1 [Source:HGNC Symbol;Acc:HGNC:4182]	1	covid vs healthy	up	7238.87	1.86512	0.303859	6.14795	7.84912e-10	6.54622e-08	1.0612
ENSG00000283632.2	EXOC3L2	protein_coding	exocyst complex component 3 like 2 [Source:HGNC Symbol;Acc:HGNC:30162]	19	covid vs healthy	up	6.66	1.86425	0.547431	3.42712	0.000610025	0.00412302	1.39153
ENSG00000185972.6	CCIN	protein_coding	calicin [Source:HGNC Symbol;Acc:HGNC:1568]	9	covid vs healthy	up	16.9595	1.86289	0.547243	3.50338	0.0004594	0.00316932	1.44898
ENSG00000199883.1	RN7SKP90	misc_RNA	RN7SK pseudogene 90 [Source:HGNC Symbol;Acc:HGNC:45814]	11	covid vs healthy	up	9.42073	1.86277	0.507101	3.66424	0.000248073	0.00198231	1.39227
ENSG00000185885.16	IFITM1	protein_coding	interferon induced transmembrane protein 1 [Source:HGNC Symbol;Acc:HGNC:5412]	11	covid vs healthy	up	3053.85	1.86017	0.289082	6.44274	1.17335e-10	1.25733e-08	1.0612
ENSG00000128011.4	LRFN1	protein_coding	leucine rich repeat and fibronectin type III domain containing 1 [Source:HGNC Symbol;Acc:HGNC:29290]	19	covid vs healthy	up	284.285	1.8596	0.347576	5.36374	8.15153e-08	1.67652e-06	2.33921
ENSG00000174307.7	PHLDA3	protein_coding	pleckstrin homology like domain family A member 3 [Source:HGNC Symbol;Acc:HGNC:8934]	1	covid vs healthy	up	10.5277	1.85928	0.441594	4.17734	2.94937e-05	0.000355203	1.39227
ENSG00000251127.2	AC091173.1	lncRNA	novel transcript	8	covid vs healthy	up	5.50964	1.85905	0.563803	3.32471	0.000885111	0.00547185	1.41296
ENSG00000254415.3	SIGLEC14	protein_coding	sialic acid binding Ig like lectin 14 [Source:HGNC Symbol;Acc:HGNC:32926]	19	covid vs healthy	up	634.589	1.85748	0.447888	4.192	2.76503e-05	0.000275866	1.77418
ENSG00000198734.12	F5	protein_coding	coagulation factor V [Source:HGNC Symbol;Acc:HGNC:3542]	1	covid vs healthy	up	4279.85	1.85745	0.270838	6.86455	6.6703e-12	1.04076e-09	1.0612
ENSG00000224940.8	PRRT4	protein_coding	proline rich transmembrane protein 4 [Source:HGNC Symbol;Acc:HGNC:37280]	7	covid vs healthy	up	15.1014	1.85732	0.482332	3.8691	0.000109239	0.00108234	1.30963
ENSG00000270882.2	H4C14	protein_coding	histone cluster 2 H4 family member a [Source:HGNC Symbol;Acc:HGNC:4794]	1	covid vs healthy	up	10.9875	1.8567	0.482074	3.85371	0.000116343	0.00108277	1.39375
ENSG00000135636.14	DYSF	protein_coding	dysferlin [Source:HGNC Symbol;Acc:HGNC:3097]	2	covid vs healthy	up	19018.9	1.85656	0.344594	5.40324	6.5448e-08	1.81524e-06	1.71048
ENSG00000122861.16	PLAU	protein_coding	plasminogen activator, urokinase [Source:HGNC Symbol;Acc:HGNC:9052]	10	covid vs healthy	up	49.1965	1.8557	0.353778	5.24195	1.58892e-07	3.15422e-06	2.15794
ENSG00000134809.9	TIMM10	protein_coding	translocase of inner mitochondrial membrane 10 [Source:HGNC Symbol;Acc:HGNC:11814]	11	covid vs healthy	up	363.675	1.85557	0.27544	6.74072	1.57601e-11	1.68269e-09	1.43457
ENSG00000174611.12	KY	protein_coding	kyphoscoliosis peptidase [Source:HGNC Symbol;Acc:HGNC:26576]	3	covid vs healthy	up	50.0309	1.85496	0.327147	5.66399	1.47889e-08	4.48881e-07	2.10988
ENSG00000266970.1	AC061992.2	lncRNA	novel transcript	17	covid vs healthy	up	35.4005	1.85341	0.541869	3.5377	0.000403627	0.00207781	2.13773
ENSG00000163531.15	NFASC	protein_coding	neurofascin [Source:HGNC Symbol;Acc:HGNC:29866]	1	covid vs healthy	up	12.9211	1.85311	0.53332	3.51798	0.000434852	0.00303882	1.44898
ENSG00000121797.10	CCRL2	protein_coding	C-C motif chemokine receptor like 2 [Source:HGNC Symbol;Acc:HGNC:1612]	3	covid vs healthy	up	262.968	1.85111	0.317943	5.82974	5.55145e-09	2.12314e-07	1.90896
ENSG00000185130.5	H2BC13	protein_coding	histone cluster 1 H2B family member l [Source:HGNC Symbol;Acc:HGNC:4748]	6	covid vs healthy	up	215.661	1.85089	0.292447	6.33251	2.41208e-10	1.62034e-08	1.63819
ENSG00000078900.15	TP73	protein_coding	tumor protein p73 [Source:HGNC Symbol;Acc:HGNC:12003]	1	covid vs healthy	up	16.5433	1.84946	0.522522	3.59701	0.0003219	0.00255545	1.32558
ENSG00000259268.2	AC007950.1	lncRNA	novel transcript	15	covid vs healthy	up	25.129	1.84941	0.394295	4.68599	2.78603e-06	4.30604e-05	1.68725
ENSG00000180769.10	WDFY3-AS2	lncRNA	WDFY3 antisense RNA 2 [Source:HGNC Symbol;Acc:HGNC:21603]	4	covid vs healthy	up	69.7498	1.84859	0.382842	4.84219	1.28416e-06	1.8731e-05	2.10988
ENSG00000258355.1	AC079174.1	lncRNA	novel transcript, sense intronic to CKAP4	12	covid vs healthy	up	59.591	1.84819	0.354216	5.21842	1.80459e-07	3.52997e-06	2.15794
ENSG00000160180.15	TFF3	protein_coding	trefoil factor 3 [Source:HGNC Symbol;Acc:HGNC:11757]	21	covid vs healthy	up	10.0874	1.84462	0.528794	3.51585	0.000438351	0.0031515	1.39375
ENSG00000256663.1	AC112777.1	processed_pseudogene	ubiquitin-like with PHD and ring finger domains 1 (UHRF1) pseudogene	12	covid vs healthy	up	3.46704	1.84434	0.602336	3.09979	0.00193659	0.0281455	0.404516
ENSG00000008438.5	PGLYRP1	protein_coding	peptidoglycan recognition protein 1 [Source:HGNC Symbol;Acc:HGNC:8904]	19	covid vs healthy	up	296.604	1.84084	0.356434	5.17919	2.2285e-07	3.85204e-06	2.40418
ENSG00000085741.13	WNT11	protein_coding	Wnt family member 11 [Source:HGNC Symbol;Acc:HGNC:12776]	11	covid vs healthy	up	12.6428	1.84067	0.47965	3.8463	0.000119913	0.00116791	1.30963
ENSG00000263426.2	RN7SL471P	misc_RNA	RNA, 7SL, cytoplasmic 471, pseudogene [Source:HGNC Symbol;Acc:HGNC:46487]	6	covid vs healthy	up	46.0491	1.83717	0.377911	4.86858	1.12405e-06	1.99379e-05	1.70753
ENSG00000130045.16	NXNL2	protein_coding	nucleoredoxin like 2 [Source:HGNC Symbol;Acc:HGNC:30482]	9	covid vs healthy	up	4.80694	1.8358	0.569726	3.22909	0.00124187	0.0073147	1.39227
ENSG00000280832.1	GSEC	lncRNA	G-quadruplex forming sequence containing lncRNA [Source:HGNC Symbol;Acc:HGNC:48645]	11	covid vs healthy	up	963.841	1.83492	0.356738	5.1602	2.46683e-07	5.53397e-06	1.7245
ENSG00000171236.10	LRG1	protein_coding	leucine rich alpha-2-glycoprotein 1 [Source:HGNC Symbol;Acc:HGNC:29480]	19	covid vs healthy	up	3150.49	1.83358	0.31328	5.8633	4.53769e-09	1.89897e-07	1.77565
ENSG00000237927.1	AL078604.2	lncRNA	novel transcript	6	covid vs healthy	up	140.526	1.83246	0.318168	5.76423	8.20319e-09	2.44228e-07	2.38801
ENSG00000276213.1	AC006017.2	misc_RNA	Metazoan signal recognition particle RNA [Source:RFAM;Acc:RF00017]	7	covid vs healthy	up	7.19696	1.83223	0.51909	3.52954	0.000416287	0.00375444	1.06551
ENSG00000261268.1	AC112236.1	lncRNA	novel transcript	4	covid vs healthy	up	4.64168	1.83199	0.597008	3.14611	0.00165457	0.0248729	0.404516
ENSG00000163421.9	PROK2	protein_coding	prokineticin 2 [Source:HGNC Symbol;Acc:HGNC:18455]	3	covid vs healthy	up	6377.03	1.83193	0.296576	6.18563	6.18555e-10	5.37427e-08	1.0612
ENSG00000253931.1	AC105118.1	lncRNA	novel transcript	8	covid vs healthy	up	5.65384	1.83187	0.63206	4.16035	3.17754e-05	0.000471195	1.06551
ENSG00000221996.6	OR52B4	protein_coding	olfactory receptor family 52 subfamily B member 4 (gene/pseudogene) [Source:HGNC Symbol;Acc:HGNC:15209]	11	covid vs healthy	up	15.0377	1.83169	0.415835	4.38301	1.17049e-05	0.000161115	1.44898
ENSG00000270030.1	AC136475.7	lncRNA	novel transcript	11	covid vs healthy	up	60.2734	1.83053	0.423592	4.34307	1.40505e-05	0.000163552	1.70753
ENSG00000211955.2	IGHV3-33	IG_V_gene	immunoglobulin heavy variable 3-33 [Source:HGNC Symbol;Acc:HGNC:5596]	14	covid vs healthy	up	121.077	1.82943	0.429933	4.28718	1.80959e-05	0.000251408	1.29748
ENSG00000276839.1	AL138776.1	misc_RNA	Metazoan signal recognition particle RNA [Source:RFAM;Acc:RF00017]	1	covid vs healthy	up	7.57445	1.82935	0.532237	3.45258	0.000555257	0.00382705	1.38927
ENSG00000281969.1	AL592158.1	TEC	TEC	6	covid vs healthy	up	105.058	1.8264	0.580813	3.36102	0.000776564	0.00527239	1.29748
ENSG00000277856.1	AC233755.2	protein_coding		KI270726.1	covid vs healthy	up	35.2975	1.8264	0.594582	3.33843	0.000842546	0.00458391	1.68725
ENSG00000179299.17	NSUN7	protein_coding	NOP2/Sun RNA methyltransferase family member 7 [Source:HGNC Symbol;Acc:HGNC:25857]	4	covid vs healthy	up	647.589	1.82631	0.347959	5.26325	1.41531e-07	3.38636e-06	1.77418
ENSG00000260229.1	PPIAP51	processed_pseudogene	peptidylprolyl isomerase A pseudogene 51 [Source:HGNC Symbol;Acc:HGNC:53675]	16	covid vs healthy	up	2.46288	1.82619	0.624648	3.15348	0.00161338	0.0228422	0.440798
ENSG00000102057.10	KCND1	protein_coding	potassium voltage-gated channel subfamily D member 1 [Source:HGNC Symbol;Acc:HGNC:6237]	X	covid vs healthy	up	88.2407	1.82587	0.376553	4.86158	1.16453e-06	2.50778e-05	1.34562
ENSG00000256982.2	AC135782.1	lncRNA	novel transcript	16	covid vs healthy	up	13.1	1.82537	0.452217	4.02098	5.79571e-05	0.000597764	1.44898
ENSG00000287733.1	AC083862.3	lncRNA	novel transcript	7	covid vs healthy	up	508.216	1.82525	0.249727	7.31158	2.64017e-13	4.25873e-11	1.90688
ENSG00000267240.1	AC011524.2	lncRNA	novel transcript	19	covid vs healthy	up	8.77861	1.82304	0.486089	3.73049	0.000191107	0.00157555	1.43136
ENSG00000136689.18	IL1RN	protein_coding	interleukin 1 receptor antagonist [Source:HGNC Symbol;Acc:HGNC:6000]	2	covid vs healthy	up	2712.75	1.82288	0.279238	6.53479	6.36969e-11	4.9178e-09	1.64206
ENSG00000162520.15	SYNC	protein_coding	syncoilin, intermediate filament protein [Source:HGNC Symbol;Acc:HGNC:28897]	1	covid vs healthy	up	12.8367	1.82242	0.560823	3.34986	0.000808515	0.00499501	1.44898
ENSG00000284194.2	SCO2	protein_coding	SCO cytochrome c oxidase assembly protein 2 [Source:HGNC Symbol;Acc:HGNC:10604]	22	covid vs healthy	up	1047.07	1.82114	0.288495	6.31943	2.62535e-10	1.67044e-08	1.7245
ENSG00000088325.16	TPX2	protein_coding	TPX2 microtubule nucleation factor [Source:HGNC Symbol;Acc:HGNC:1249]	20	covid vs healthy	up	150.4	1.82085	0.225018	8.08689	6.1207e-16	2.13739e-13	2.38801
ENSG00000273812.3	BX640514.2	lncRNA	novel transcript	20	covid vs healthy	up	133.179	1.82059	0.308153	5.91069	3.40684e-09	1.14823e-07	2.38801
ENSG00000142657.21	PGD	protein_coding	phosphogluconate dehydrogenase [Source:HGNC Symbol;Acc:HGNC:8891]	1	covid vs healthy	up	10211.7	1.81997	0.287117	6.34644	2.20354e-10	1.39011e-08	1.77565
ENSG00000147697.9	GSDMC	protein_coding	gasdermin C [Source:HGNC Symbol;Acc:HGNC:7151]	8	covid vs healthy	up	12.5811	1.81909	0.491808	3.70914	0.000207966	0.00179328	1.32558
ENSG00000167100.14	SAMD14	protein_coding	sterile alpha motif domain containing 14 [Source:HGNC Symbol;Acc:HGNC:27312]	17	covid vs healthy	up	35.7825	1.81866	0.562257	3.37565	0.00073641	0.00338656	2.13773
ENSG00000213083.3	AC010731.2	processed_pseudogene	Down syndrome critical region gene 3 (DSCR3) pseudogene	2	covid vs healthy	up	4.61721	1.81844	0.63136	3.65762	0.00025457	0.00318855	0.796604
ENSG00000113368.12	LMNB1	protein_coding	lamin B1 [Source:HGNC Symbol;Acc:HGNC:6637]	5	covid vs healthy	up	3315.91	1.81662	0.253584	7.16854	7.5802e-13	1.66393e-10	1.05527
ENSG00000286263.1	AL391832.4	lncRNA	novel transcript	1	covid vs healthy	up	13.176	1.81498	0.509916	3.58181	0.00034122	0.002194	1.68725
ENSG00000268903.1	AL627309.6	processed_pseudogene	novel pseudogene	1	covid vs healthy	up	261.066	1.81235	0.473069	3.88535	0.000102184	0.00086207	1.63819
ENSG00000188487.11	INSC	protein_coding	INSC spindle orientation adaptor protein [Source:HGNC Symbol;Acc:HGNC:33116]	11	covid vs healthy	up	65.3477	1.81199	0.356603	5.08643	3.64858e-07	6.50883e-06	2.10988
ENSG00000188107.15	EYS	protein_coding	eyes shut homolog [Source:HGNC Symbol;Acc:HGNC:21555]	6	covid vs healthy	up	103.086	1.81146	0.263862	6.86031	6.87134e-12	7.6585e-10	1.59569
ENSG00000157343.8	ARMC12	protein_coding	armadillo repeat containing 12 [Source:HGNC Symbol;Acc:HGNC:21099]	6	covid vs healthy	up	25.2439	1.81105	0.460295	3.95429	7.67619e-05	0.000664044	1.68725
ENSG00000236525.1	AC007278.2	lncRNA	novel transcript	2	covid vs healthy	up	854.853	1.80947	0.317785	5.70408	1.16972e-08	6.39358e-07	1.06606
ENSG00000158470.5	B4GALT5	protein_coding	beta-1,4-galactosyltransferase 5 [Source:HGNC Symbol;Acc:HGNC:928]	20	covid vs healthy	up	6625.4	1.80764	0.260207	6.95227	3.59454e-12	3.43738e-10	2.1327
ENSG00000233559.2	LINC00513	lncRNA	long intergenic non-protein coding RNA 513 [Source:HGNC Symbol;Acc:HGNC:43566]	7	covid vs healthy	up	29.642	1.8054	0.5281	3.50291	0.000460209	0.00176394	2.99587
ENSG00000053108.17	FSTL4	protein_coding	follistatin like 4 [Source:HGNC Symbol;Acc:HGNC:21389]	5	covid vs healthy	up	54.1761	1.80425	0.476099	3.83236	0.000126918	0.000835577	2.10988
ENSG00000200871.1	RNU6-810P	snRNA	RNA, U6 small nuclear 810, pseudogene [Source:HGNC Symbol;Acc:HGNC:47773]	22	covid vs healthy	up	9.93016	1.80314	0.533147	3.41969	0.000626928	0.00420636	1.39227
ENSG00000151012.13	SLC7A11	protein_coding	solute carrier family 7 member 11 [Source:HGNC Symbol;Acc:HGNC:11059]	4	covid vs healthy	up	140.811	1.80197	0.316942	5.68971	1.27256e-08	3.51678e-07	2.4248
ENSG00000241244.1	IGKV1D-16	IG_V_gene	immunoglobulin kappa variable 1D-16 [Source:HGNC Symbol;Acc:HGNC:5748]	2	covid vs healthy	up	14.8455	1.80193	0.565608	3.29166	0.000995993	0.00636472	1.32558
ENSG00000061656.10	SPAG4	protein_coding	sperm associated antigen 4 [Source:HGNC Symbol;Acc:HGNC:11214]	20	covid vs healthy	up	7.24907	1.80082	0.54323	3.31276	0.000923796	0.00567665	1.41296
ENSG00000270755.1	AL136141.1	lncRNA	novel transcript	9	covid vs healthy	up	6.60054	1.79952	0.487628	3.66273	0.000249538	0.00199107	1.39227
ENSG00000163661.4	PTX3	protein_coding	pentraxin 3 [Source:HGNC Symbol;Acc:HGNC:9692]	3	covid vs healthy	up	64.336	1.79899	0.329276	5.46236	4.6985e-08	1.38777e-06	1.68725
ENSG00000211943.2	IGHV3-15	IG_V_gene	immunoglobulin heavy variable 3-15 [Source:HGNC Symbol;Acc:HGNC:5582]	14	covid vs healthy	up	226.07	1.79852	0.463559	3.92722	8.59322e-05	0.000658444	1.90896
ENSG00000211941.3	IGHV3-11	IG_V_gene	immunoglobulin heavy variable 3-11 (gene/pseudogene) [Source:HGNC Symbol;Acc:HGNC:5580]	14	covid vs healthy	up	74.9309	1.79807	0.379505	4.7485	2.04926e-06	3.27537e-05	1.70753
ENSG00000244482.10	LILRA6	protein_coding	leukocyte immunoglobulin like receptor A6 [Source:HGNC Symbol;Acc:HGNC:15495]	19	covid vs healthy	up	3275.21	1.79758	0.288812	6.2315	4.61992e-10	2.28342e-08	2.1327
ENSG00000258404.1	LINC02320	lncRNA	long intergenic non-protein coding RNA 2320 [Source:HGNC Symbol;Acc:HGNC:53239]	14	covid vs healthy	up	7.41228	1.79637	0.532268	3.38382	0.000714856	0.00481941	1.33899
ENSG00000185909.15	KLHDC8B	protein_coding	kelch domain containing 8B [Source:HGNC Symbol;Acc:HGNC:28557]	3	covid vs healthy	up	488.384	1.79623	0.285855	6.28884	3.19851e-10	1.8192e-08	1.90688
ENSG00000197063.11	MAFG	protein_coding	MAF bZIP transcription factor G [Source:HGNC Symbol;Acc:HGNC:6781]	17	covid vs healthy	up	754.649	1.79541	0.260937	6.88469	5.79144e-12	6.30125e-10	1.7245
ENSG00000035499.13	DEPDC1B	protein_coding	DEP domain containing 1B [Source:HGNC Symbol;Acc:HGNC:24902]	5	covid vs healthy	up	51.525	1.79475	0.420352	4.28441	1.83227e-05	0.000170251	2.10988
ENSG00000233461.6	AL445524.1	lncRNA	novel transcript	1	covid vs healthy	up	144.04	1.79423	0.292157	6.14315	8.08992e-10	4.70345e-08	1.63819
ENSG00000054598.9	FOXC1	protein_coding	forkhead box C1 [Source:HGNC Symbol;Acc:HGNC:3800]	6	covid vs healthy	up	9.95872	1.79374	0.597095	3.18766	0.00143427	0.00821635	1.39227
ENSG00000102554.14	KLF5	protein_coding	Kruppel like factor 5 [Source:HGNC Symbol;Acc:HGNC:6349]	13	covid vs healthy	up	165.985	1.7937	0.2819	6.36452	1.95908e-10	9.58576e-09	2.40418
ENSG00000185155.11	MIXL1	protein_coding	Mix paired-like homeobox [Source:HGNC Symbol;Acc:HGNC:13363]	1	covid vs healthy	up	10.9465	1.79207	0.507656	3.56297	0.000366689	0.00274294	1.38927
ENSG00000221869.5	CEBPD	protein_coding	CCAAT enhancer binding protein delta [Source:HGNC Symbol;Acc:HGNC:1835]	8	covid vs healthy	up	2568.24	1.79076	0.247207	7.24812	4.22608e-13	5.63334e-11	2.1327
ENSG00000065328.16	MCM10	protein_coding	minichromosome maintenance 10 replication initiation factor [Source:HGNC Symbol;Acc:HGNC:18043]	10	covid vs healthy	up	80.1337	1.7902	0.301296	5.94124	2.82872e-09	1.29244e-07	1.70753
ENSG00000243264.2	IGKV2D-29	IG_V_gene	immunoglobulin kappa variable 2D-29 [Source:HGNC Symbol;Acc:HGNC:5800]	2	covid vs healthy	up	26.9633	1.78764	0.506561	3.57617	0.000348667	0.00221079	1.70753
ENSG00000286633.1	AL160400.1	lncRNA	novel transcript, antisense to RIPOR2	6	covid vs healthy	up	23.1608	1.78749	0.466653	3.85061	0.000117825	0.00094468	1.68725
ENSG00000163823.4	CCR1	protein_coding	C-C motif chemokine receptor 1 [Source:HGNC Symbol;Acc:HGNC:1602]	3	covid vs healthy	up	4170.13	1.78662	0.273647	6.53507	6.35801e-11	7.29337e-09	1.05527
ENSG00000048462.11	TNFRSF17	protein_coding	TNF receptor superfamily member 17 [Source:HGNC Symbol;Acc:HGNC:11913]	16	covid vs healthy	up	93.7423	1.78511	0.409298	4.38233	1.17418e-05	0.000166275	1.39472
ENSG00000102802.10	MEDAG	protein_coding	mesenteric estrogen dependent adipogenesis [Source:HGNC Symbol;Acc:HGNC:25926]	13	covid vs healthy	up	4.73251	1.78503	0.587127	3.17649	0.00149069	0.0083789	1.41296
ENSG00000196935.9	SRGAP1	protein_coding	SLIT-ROBO Rho GTPase activating protein 1 [Source:HGNC Symbol;Acc:HGNC:17382]	12	covid vs healthy	up	51.3787	1.78224	0.397116	4.50136	6.75214e-06	8.94458e-05	1.70753
ENSG00000162614.18	NEXN	protein_coding	nexilin F-actin binding protein [Source:HGNC Symbol;Acc:HGNC:29557]	1	covid vs healthy	up	169.74	1.78211	0.257418	6.92186	4.45738e-12	3.72876e-10	2.4248
ENSG00000198483.13	ANKRD35	protein_coding	ankyrin repeat domain 35 [Source:HGNC Symbol;Acc:HGNC:26323]	1	covid vs healthy	up	11.97	1.77976	0.466667	3.79957	0.000144945	0.00134533	1.32558
ENSG00000134668.12	SPOCD1	protein_coding	SPOC domain containing 1 [Source:HGNC Symbol;Acc:HGNC:26338]	1	covid vs healthy	up	60.0746	1.77902	0.459008	3.91151	9.17222e-05	0.000763257	1.70753
ENSG00000283155.1	AC116353.5	lncRNA	novel transcript	5	covid vs healthy	up	21.7511	1.77868	0.319572	5.53603	3.09405e-08	8.44385e-07	2.00445
ENSG00000203999.9	LINC01270	lncRNA	long intergenic non-protein coding RNA 1270 [Source:HGNC Symbol;Acc:HGNC:27658]	20	covid vs healthy	up	859.92	1.77849	0.382565	4.66954	3.01874e-06	4.41197e-05	1.77565
ENSG00000143341.12	HMCN1	protein_coding	hemicentin 1 [Source:HGNC Symbol;Acc:HGNC:19194]	1	covid vs healthy	up	54.3012	1.77709	0.289119	6.13389	8.57537e-10	4.82846e-08	1.68725
ENSG00000145685.14	LHFPL2	protein_coding	LHFPL tetraspan subfamily member 2 [Source:HGNC Symbol;Acc:HGNC:6588]	5	covid vs healthy	up	1033.96	1.77652	0.227188	7.82185	5.20546e-15	1.64195e-12	1.77565
ENSG00000255355.1	AP000640.2	lncRNA	novel transcript	11	covid vs healthy	up	15.0129	1.77589	0.450093	3.94201	8.0801e-05	0.000787284	1.44898
ENSG00000168309.18	FAM107A	protein_coding	family with sequence similarity 107 member A [Source:HGNC Symbol;Acc:HGNC:30827]	3	covid vs healthy	up	3.14495	1.77525	0.60942	3.06983	0.00214183	0.0331358	0.363547
ENSG00000251072.2	LMNB1-DT	lncRNA	LMNB1 divergent transcript [Source:HGNC Symbol;Acc:HGNC:53089]	5	covid vs healthy	up	8.74512	1.77458	0.565248	3.2127	0.00131491	0.00764157	1.39375
ENSG00000253276.3	CCDC71L	protein_coding	coiled-coil domain containing 71 like [Source:HGNC Symbol;Acc:HGNC:26685]	7	covid vs healthy	up	991.353	1.77328	0.239401	7.4101	1.26202e-13	2.47407e-11	1.7245
ENSG00000112062.10	MAPK14	protein_coding	mitogen-activated protein kinase 14 [Source:HGNC Symbol;Acc:HGNC:6876]	6	covid vs healthy	up	18459	1.77286	0.26624	6.66452	2.65529e-11	3.38975e-09	1.0612
ENSG00000169247.13	SH3TC2	protein_coding	SH3 domain and tetratricopeptide repeats 2 [Source:HGNC Symbol;Acc:HGNC:29427]	5	covid vs healthy	up	181.15	1.77278	0.319591	5.55283	2.81087e-08	9.22472e-07	1.63819
ENSG00000162062.15	TEDC2	protein_coding	tubulin epsilon and delta complex 2 [Source:HGNC Symbol;Acc:HGNC:25849]	16	covid vs healthy	up	8.40441	1.77248	0.527109	3.40196	0.000669054	0.00433743	1.43136
ENSG00000214708.4	AC116407.1	lncRNA	novel transcript, antisense to RHOT1	17	covid vs healthy	up	15.4091	1.77138	0.376428	4.68273	2.83079e-06	4.96768e-05	1.44898
ENSG00000182885.17	ADGRG3	protein_coding	adhesion G protein-coupled receptor G3 [Source:HGNC Symbol;Acc:HGNC:13728]	16	covid vs healthy	up	5047.46	1.77131	0.349377	5.08468	3.68245e-07	6.50883e-06	2.1327
ENSG00000173421.17	CCDC36	protein_coding	coiled-coil domain containing 36 [Source:HGNC Symbol;Acc:HGNC:27945]	3	covid vs healthy	up	7.00334	1.77082	0.535995	3.31596	0.0009133	0.00556448	1.43136
ENSG00000178965.14	ERICH3	protein_coding	glutamate rich 3 [Source:HGNC Symbol;Acc:HGNC:25346]	1	covid vs healthy	up	20.5948	1.77018	0.520767	3.45965	0.000540871	0.00319678	1.68725
ENSG00000286013.1	AC005050.2	lncRNA	novel transcript	7	covid vs healthy	up	3.20022	1.76956	0.617469	3.14908	0.00163784	0.0143362	0.796604
ENSG00000244264.3	RN7SL597P	misc_RNA	RNA, 7SL, cytoplasmic 597, pseudogene [Source:HGNC Symbol;Acc:HGNC:46613]	13	covid vs healthy	up	4.74534	1.76816	0.521435	3.36806	0.000756991	0.00483163	1.41296
ENSG00000225231.2	LINC02470	lncRNA	long intergenic non-protein coding RNA 2470 [Source:HGNC Symbol;Acc:HGNC:53409]	12	covid vs healthy	up	97.1747	1.76691	0.569017	3.27363	0.00106176	0.00575466	1.59569
ENSG00000214975.4	PPIAP29	processed_pseudogene	peptidylprolyl isomerase A pseudogene 29 [Source:HGNC Symbol;Acc:HGNC:43021]	6	covid vs healthy	up	87.3427	1.7666	0.259747	6.79587	1.07662e-11	1.24003e-09	1.39472
ENSG00000272669.1	AL021707.6	lncRNA	novel transcript, antisense to SUN2	22	covid vs healthy	up	219.722	1.76558	0.305837	5.77809	7.55518e-09	3.14096e-07	1.63819
ENSG00000169607.13	CKAP2L	protein_coding	cytoskeleton associated protein 2 like [Source:HGNC Symbol;Acc:HGNC:26877]	2	covid vs healthy	up	49.9229	1.76557	0.334691	5.2722	1.34801e-07	2.76109e-06	2.15794
ENSG00000260256.1	AP001063.1	lncRNA	novel transcript	21	covid vs healthy	up	2.97543	1.76517	0.618739	3.02525	0.00248429	0.0344073	0.402237
ENSG00000286533.1	AL078604.4	lncRNA	novel transcript	6	covid vs healthy	up	38.1225	1.76431	0.439865	4.03056	5.5644e-05	0.000318407	2.99587
ENSG00000090376.11	IRAK3	protein_coding	interleukin 1 receptor associated kinase 3 [Source:HGNC Symbol;Acc:HGNC:17020]	12	covid vs healthy	up	11125.7	1.76336	0.285324	6.18726	6.1219e-10	3.48392e-08	1.77565
ENSG00000066336.11	SPI1	protein_coding	Spi-1 proto-oncogene [Source:HGNC Symbol;Acc:HGNC:11241]	11	covid vs healthy	up	4594.66	1.7617	0.333988	5.28706	1.24299e-07	4.68599e-06	1.0612
ENSG00000137757.11	CASP5	protein_coding	caspase 5 [Source:HGNC Symbol;Acc:HGNC:1506]	11	covid vs healthy	up	839.265	1.76112	0.372577	4.745	2.08502e-06	3.22189e-05	1.77565
ENSG00000204839.9	MROH6	protein_coding	maestro heat like repeat family member 6 [Source:HGNC Symbol;Acc:HGNC:27814]	8	covid vs healthy	up	147.031	1.76098	0.40223	4.39876	1.0887e-05	0.00013748	1.63819
ENSG00000222359.1	RNU6-355P	snRNA	RNA, U6 small nuclear 355, pseudogene [Source:HGNC Symbol;Acc:HGNC:47318]	16	covid vs healthy	up	3.48212	1.76077	0.622654	3.01767	0.00254724	0.020151	0.813368
ENSG00000166741.7	NNMT	protein_coding	nicotinamide N-methyltransferase [Source:HGNC Symbol;Acc:HGNC:7861]	11	covid vs healthy	up	4.09122	1.75931	0.592985	2.99307	0.00276183	0.0371424	0.404516
ENSG00000157680.15	DGKI	protein_coding	diacylglycerol kinase iota [Source:HGNC Symbol;Acc:HGNC:2855]	7	covid vs healthy	up	9.7374	1.75919	0.503615	3.48748	0.000487604	0.0034287	1.39375
ENSG00000029153.14	ARNTL2	protein_coding	aryl hydrocarbon receptor nuclear translocator like 2 [Source:HGNC Symbol;Acc:HGNC:18984]	12	covid vs healthy	up	76.1677	1.758	0.262877	6.68118	2.37032e-11	2.20329e-09	1.59569
ENSG00000168454.12	TXNDC2	protein_coding	thioredoxin domain containing 2 [Source:HGNC Symbol;Acc:HGNC:16470]	18	covid vs healthy	up	8.71805	1.75773	0.50986	3.455	0.000550298	0.00370212	1.43136
ENSG00000146094.14	DOK3	protein_coding	docking protein 3 [Source:HGNC Symbol;Acc:HGNC:24583]	5	covid vs healthy	up	4976.53	1.75638	0.321939	5.46631	4.59495e-08	1.11981e-06	2.1327
ENSG00000109472.14	CPE	protein_coding	carboxypeptidase E [Source:HGNC Symbol;Acc:HGNC:2303]	4	covid vs healthy	up	8.2577	1.75574	0.549716	3.23206	0.00122902	0.00726124	1.39227
ENSG00000287167.1	AL133313.1	lncRNA	novel transcript, antisense to RAD51B	14	covid vs healthy	up	52.442	1.75571	0.452597	3.91213	9.14869e-05	0.000632274	2.13773
ENSG00000269720.2	CCDC194	protein_coding	coiled-coil domain containing 194 [Source:HGNC Symbol;Acc:HGNC:53438]	19	covid vs healthy	up	29.5839	1.75362	0.415551	4.22309	2.40981e-05	0.000160644	2.99587
ENSG00000211965.4	IGHV3-49	IG_V_gene	immunoglobulin heavy variable 3-49 [Source:HGNC Symbol;Acc:HGNC:5607]	14	covid vs healthy	up	62.7636	1.75181	0.444168	2.70483	0.00683388	0.020468	2.13773
ENSG00000112742.10	TTK	protein_coding	TTK protein kinase [Source:HGNC Symbol;Acc:HGNC:12401]	6	covid vs healthy	up	45.501	1.75123	0.346404	5.05106	4.39359e-07	7.54655e-06	2.13773
ENSG00000278973.1	AC073592.2	TEC	novel transcript	12	covid vs healthy	up	3.18674	1.75095	0.620255	2.94502	0.00322938	0.0243213	0.813368
ENSG00000179593.16	ALOX15B	protein_coding	arachidonate 15-lipoxygenase type B [Source:HGNC Symbol;Acc:HGNC:434]	17	covid vs healthy	up	34.8374	1.75038	0.570789	3.21431	0.00130759	0.00536551	2.13773
ENSG00000169896.18	ITGAM	protein_coding	integrin subunit alpha M [Source:HGNC Symbol;Acc:HGNC:6149]	16	covid vs healthy	up	8969.25	1.75014	0.317285	5.52612	3.2739e-08	1.51732e-06	1.0612
ENSG00000204634.12	TBC1D8	protein_coding	TBC1 domain family member 8 [Source:HGNC Symbol;Acc:HGNC:17791]	2	covid vs healthy	up	1592.91	1.75009	0.303213	5.78	7.47017e-09	3.0016e-07	1.71048
ENSG00000270722.1	RNVU1-31	snRNA	U1 spliceosomal RNA [Source:RFAM;Acc:RF00003]	1	covid vs healthy	up	41.9922	1.74816	0.433053	4.06217	4.86192e-05	0.000401953	1.97404
ENSG00000260859.1	AC025280.1	lncRNA	novel transcript, sense intronic to CRISPLD2	16	covid vs healthy	up	68.2033	1.74758	0.39329	4.45731	8.29946e-06	8.73642e-05	2.15794
ENSG00000124490.14	CRISP2	protein_coding	cysteine rich secretory protein 2 [Source:HGNC Symbol;Acc:HGNC:12024]	6	covid vs healthy	up	9.58577	1.74749	0.532934	3.31251	0.000924618	0.00574753	1.39227
ENSG00000226564.1	FTH1P20	processed_pseudogene	ferritin heavy chain 1 pseudogene 20 [Source:HGNC Symbol;Acc:HGNC:37639]	2	covid vs healthy	up	14.1406	1.74411	0.444665	3.92524	8.66418e-05	0.000831678	1.44898
ENSG00000069399.15	BCL3	protein_coding	BCL3 transcription coactivator [Source:HGNC Symbol;Acc:HGNC:998]	19	covid vs healthy	up	1080.41	1.74326	0.353296	4.94875	7.46907e-07	1.41825e-05	1.7245
ENSG00000207355.1	RNU6-1257P	snRNA	RNA, U6 small nuclear 1257, pseudogene [Source:HGNC Symbol;Acc:HGNC:48220]	20	covid vs healthy	up	4.17054	1.74301	0.620633	3.1434	0.00166996	0.0145708	0.796604
ENSG00000262074.6	SNORD3B-2	snoRNA	small nucleolar RNA, C/D box 3B-2 [Source:HGNC Symbol;Acc:HGNC:33190]	17	covid vs healthy	up	12.0699	1.74235	0.446126	3.90334	9.48725e-05	0.00089738	1.44898
ENSG00000222800.1	RNU2-62P	snRNA	RNA, U2 small nuclear 62, pseudogene [Source:HGNC Symbol;Acc:HGNC:48555]	6	covid vs healthy	up	6.56644	1.74235	0.573434	3.10379	0.00191056	0.0128485	1.06551
ENSG00000117984.14	CTSD	protein_coding	cathepsin D [Source:HGNC Symbol;Acc:HGNC:2529]	11	covid vs healthy	up	2552.56	1.74219	0.226817	7.68382	1.54413e-14	4.18373e-12	1.77565
ENSG00000120903.13	CHRNA2	protein_coding	cholinergic receptor nicotinic alpha 2 subunit [Source:HGNC Symbol;Acc:HGNC:1956]	8	covid vs healthy	up	16.8341	1.74078	0.54004	3.29942	0.00096886	0.00621519	1.32558
ENSG00000166923.12	GREM1	protein_coding	gremlin 1, DAN family BMP antagonist [Source:HGNC Symbol;Acc:HGNC:2001]	15	covid vs healthy	up	8.55496	1.74078	0.596972	3.05627	0.00224107	0.0118184	1.39227
ENSG00000169704.4	GP9	protein_coding	glycoprotein IX platelet [Source:HGNC Symbol;Acc:HGNC:4444]	3	covid vs healthy	up	335.259	1.73932	0.348304	5.00548	5.57233e-07	1.30723e-05	1.42568
ENSG00000170909.13	OSCAR	protein_coding	osteoclast associated Ig-like receptor [Source:HGNC Symbol;Acc:HGNC:29960]	19	covid vs healthy	up	979.722	1.7388	0.265518	6.55327	5.62899e-11	4.15947e-09	1.77565
ENSG00000273084.1	AC092171.5	lncRNA	novel transcript	7	covid vs healthy	up	49.4339	1.73831	0.257547	6.73503	1.63902e-11	1.50085e-09	1.70753
ENSG00000184292.7	TACSTD2	protein_coding	tumor associated calcium signal transducer 2 [Source:HGNC Symbol;Acc:HGNC:11530]	1	covid vs healthy	up	39.7806	1.73573	0.500296	3.51731	0.000435951	0.00168644	2.99587
ENSG00000225964.6	NRIR	lncRNA	negative regulator of interferon response [Source:HGNC Symbol;Acc:HGNC:51269]	2	covid vs healthy	up	461.691	1.73541	0.467905	3.75659	0.000172245	0.00145546	1.42568
ENSG00000273972.1	AC068722.2	lncRNA	novel transcript	15	covid vs healthy	up	24.7971	1.73386	0.40631	4.2635	2.01253e-05	0.000219281	1.70753
ENSG00000201315.1	RN7SKP227	misc_RNA	RN7SK pseudogene 227 [Source:HGNC Symbol;Acc:HGNC:45951]	3	covid vs healthy	up	21.0778	1.73216	0.516725	3.40878	0.000652543	0.00316303	2.06501
ENSG00000134571.11	MYBPC3	protein_coding	myosin binding protein C, cardiac [Source:HGNC Symbol;Acc:HGNC:7551]	11	covid vs healthy	up	475.757	1.73122	0.311628	5.56328	2.6475e-08	9.91265e-07	1.42568
ENSG00000146955.11	RAB19	protein_coding	RAB19, member RAS oncogene family [Source:HGNC Symbol;Acc:HGNC:19982]	7	covid vs healthy	up	110.821	1.7299	0.294366	5.87679	4.18305e-09	2.23476e-07	1.34562
ENSG00000167910.4	CYP7A1	protein_coding	cytochrome P450 family 7 subfamily A member 1 [Source:HGNC Symbol;Acc:HGNC:2651]	8	covid vs healthy	up	4.96594	1.72983	0.528732	3.23929	0.0011983	0.00711561	1.39227
ENSG00000212348.1	RNU6-1300P	snRNA	RNA, U6 small nuclear 1300, pseudogene [Source:HGNC Symbol;Acc:HGNC:48263]	8	covid vs healthy	up	15.6293	1.72899	0.439964	3.92902	8.52944e-05	0.000821178	1.44898
ENSG00000250906.1	AC131953.2	lncRNA	novel transcript	4	covid vs healthy	up	3.56369	1.72849	0.598169	2.91913	0.00351008	0.0248939	0.857156
ENSG00000274026.2	FAM27E3	lncRNA	family with sequence similarity 27 member E3 [Source:HGNC Symbol;Acc:HGNC:28655]	9	covid vs healthy	up	8.74032	1.72766	0.555505	3.15341	0.00161374	0.00932306	1.33899
ENSG00000232368.1	FTLP2	processed_pseudogene	ferritin light chain pseudogene 2 [Source:HGNC Symbol;Acc:HGNC:4001]	X	covid vs healthy	up	7.60127	1.72675	0.499212	3.44332	0.000574623	0.00391682	1.39375
ENSG00000249784.1	SCARNA22	scaRNA	small Cajal body-specific RNA 22 [Source:HGNC Symbol;Acc:HGNC:32580]	4	covid vs healthy	up	91.7447	1.72585	0.393092	4.40728	1.04679e-05	0.000151749	1.39472
ENSG00000281896.1	AC018638.8	transcribed_unprocessed_pseudogene	pseudogene, similar to general transcription factor IIi GTF2I	7	covid vs healthy	up	4.16254	1.72552	0.577494	3.02243	0.00250757	0.0202373	0.796604
ENSG00000007237.18	AC005747.1	protein_coding	growth arrest specific 7 [Source:HGNC Symbol;Acc:HGNC:4169]	17	covid vs healthy	up	6121.46	1.7247	0.325421	5.31063	1.0925e-07	2.81317e-06	1.71048
ENSG00000246548.3	LINC02288	lncRNA	long intergenic non-protein coding RNA 2288 [Source:HGNC Symbol;Acc:HGNC:27505]	14	covid vs healthy	up	48.9918	1.72429	0.385135	4.48532	7.28062e-06	7.88895e-05	2.15794
ENSG00000206557.6	TRIM71	protein_coding	tripartite motif containing 71 [Source:HGNC Symbol;Acc:HGNC:32669]	3	covid vs healthy	up	22.481	1.72304	0.438036	3.94737	7.90151e-05	0.000597953	1.97404
ENSG00000165304.8	MELK	protein_coding	maternal embryonic leucine zipper kinase [Source:HGNC Symbol;Acc:HGNC:16870]	9	covid vs healthy	up	63.3137	1.72223	0.269018	6.39103	1.64768e-10	9.24458e-09	2.10988
ENSG00000183087.15	GAS6	protein_coding	growth arrest specific 6 [Source:HGNC Symbol;Acc:HGNC:4168]	13	covid vs healthy	up	204.934	1.72202	0.251648	6.84275	7.7688e-12	7.37766e-10	1.90896
ENSG00000278588.1	H2BC10	protein_coding	histone cluster 1 H2B family member i [Source:HGNC Symbol;Acc:HGNC:4756]	6	covid vs healthy	up	508.24	1.72108	0.277228	6.21253	5.21384e-10	2.99422e-08	1.77565
ENSG00000237135.1	DDX10P1	processed_pseudogene	DEAD-box helicase 10 pseudogene 1 [Source:HGNC Symbol;Acc:HGNC:44960]	10	covid vs healthy	up	290.044	1.71977	0.303696	5.66873	1.43862e-08	5.33246e-07	1.63819
ENSG00000198363.18	ASPH	protein_coding	aspartate beta-hydroxylase [Source:HGNC Symbol;Acc:HGNC:757]	8	covid vs healthy	up	4415.95	1.71939	0.290867	5.91832	3.25255e-09	2.21611e-07	1.0612
ENSG00000011105.14	TSPAN9	protein_coding	tetraspanin 9 [Source:HGNC Symbol;Acc:HGNC:21640]	12	covid vs healthy	up	147.303	1.71842	0.361701	4.76167	1.91998e-06	2.57917e-05	2.14117
ENSG00000231528.3	FAM225A	lncRNA	family with sequence similarity 225 member A [Source:HGNC Symbol;Acc:HGNC:27855]	9	covid vs healthy	up	12.5791	1.71832	0.512163	3.36843	0.000755982	0.00507981	1.32558
ENSG00000162433.15	AK4	protein_coding	adenylate kinase 4 [Source:HGNC Symbol;Acc:HGNC:363]	1	covid vs healthy	up	34.0743	1.71791	0.304336	5.62919	1.81062e-08	6.21743e-07	1.70753
ENSG00000287188.1	AC068989.1	lncRNA	novel transcript, antisense to ANXA10	4	covid vs healthy	up	40.4467	1.71659	0.44203	3.90829	9.295e-05	0.000485119	2.99587
ENSG00000259058.1	AF111169.2	lncRNA	novel transcript	14	covid vs healthy	up	5.97305	1.71612	0.626449	3.13754	0.00170375	0.00944493	1.39227
ENSG00000163568.15	AIM2	protein_coding	absent in melanoma 2 [Source:HGNC Symbol;Acc:HGNC:357]	1	covid vs healthy	up	873.505	1.7161	0.29428	5.83813	5.27895e-09	3.3019e-07	1.07905
ENSG00000204767.4	INSYN2B	protein_coding	inhibitory synaptic factor family member 2B [Source:HGNC Symbol;Acc:HGNC:37271]	5	covid vs healthy	up	14.4172	1.71604	0.451142	3.80169	0.00014371	0.00110026	1.68725
ENSG00000234290.2	AC116366.2	lncRNA	novel transcript	5	covid vs healthy	up	313.975	1.71558	0.324953	5.28787	1.23749e-07	3.6209e-06	1.43457
ENSG00000238005.4	AL391832.2	lncRNA	novel transcript	1	covid vs healthy	up	776.485	1.71476	0.278119	6.17077	6.79594e-10	3.80963e-08	1.77565
ENSG00000200243.1	RN7SKP79	misc_RNA	RN7SK pseudogene 79 [Source:HGNC Symbol;Acc:HGNC:45803]	5	covid vs healthy	up	24.4681	1.71412	0.535315	3.28072	0.00103543	0.00475441	1.97404
ENSG00000240671.4	IGKV1-8	IG_V_gene	immunoglobulin kappa variable 1-8 [Source:HGNC Symbol;Acc:HGNC:5743]	2	covid vs healthy	up	35.9404	1.71318	0.495926	3.50563	0.00045553	0.00279873	1.68725
ENSG00000214456.8	PLIN5	protein_coding	perilipin 5 [Source:HGNC Symbol;Acc:HGNC:33196]	19	covid vs healthy	up	512.965	1.71295	0.368188	4.66821	3.03832e-06	4.16958e-05	1.90688
ENSG00000178999.13	AURKB	protein_coding	aurora kinase B [Source:HGNC Symbol;Acc:HGNC:11390]	17	covid vs healthy	up	43.8342	1.7124	0.346775	4.93626	7.96345e-07	9.37496e-06	2.99587
ENSG00000187475.5	H1-6	protein_coding	histone cluster 1 H1 family member t [Source:HGNC Symbol;Acc:HGNC:4720]	6	covid vs healthy	up	122.964	1.71081	0.30647	5.58493	2.338e-08	8.08576e-07	1.59569
ENSG00000223629.1	DEFA8P	unprocessed_pseudogene	defensin alpha 8, pseudogene [Source:HGNC Symbol;Acc:HGNC:31799]	8	covid vs healthy	up	5.41344	1.71067	0.629131	3.19783	0.00138464	0.00799405	1.39153
ENSG00000135476.12	ESPL1	protein_coding	extra spindle pole bodies like 1, separase [Source:HGNC Symbol;Acc:HGNC:16856]	12	covid vs healthy	up	61.9992	1.71052	0.273622	6.24383	4.2699e-10	2.12336e-08	2.13773
ENSG00000279320.1	AC069528.2	TEC	TEC	3	covid vs healthy	up	563.004	1.70944	0.301735	5.67219	1.40982e-08	4.97243e-07	1.75283
ENSG00000119922.10	IFIT2	protein_coding	interferon induced protein with tetratricopeptide repeats 2 [Source:HGNC Symbol;Acc:HGNC:5409]	10	covid vs healthy	up	14338.8	1.70851	0.36494	4.69791	2.62832e-06	6.08889e-05	1.05527
ENSG00000248571.1	AC106882.1	lncRNA	novel transcript	4	covid vs healthy	up	7.79248	1.70842	0.540821	3.21708	0.001295	0.00755341	1.39227
ENSG00000238009.6	AL627309.1	lncRNA	novel transcript	1	covid vs healthy	up	56.2865	1.70836	0.414198	4.14158	3.44928e-05	0.000286808	2.10988
ENSG00000287181.1	AC107067.3	lncRNA	novel transcript	4	covid vs healthy	up	8.8836	1.70727	0.557544	3.12553	0.00177487	0.00976887	1.39375
ENSG00000213722.9	DDAH2	protein_coding	dimethylarginine dimethylaminohydrolase 2 [Source:HGNC Symbol;Acc:HGNC:2716]	6	covid vs healthy	up	988.101	1.70699	0.262553	6.50569	7.73351e-11	8.56521e-09	1.07905
ENSG00000171320.15	ESCO2	protein_coding	establishment of sister chromatid cohesion N-acetyltransferase 2 [Source:HGNC Symbol;Acc:HGNC:27230]	8	covid vs healthy	up	62.2176	1.70617	0.326463	5.2252	1.73969e-07	4.15123e-06	1.70753
ENSG00000115129.14	TP53I3	protein_coding	tumor protein p53 inducible protein 3 [Source:HGNC Symbol;Acc:HGNC:19373]	2	covid vs healthy	up	184.159	1.70617	0.240567	7.09028	1.33843e-12	1.35694e-10	2.38801
ENSG00000211632.4	IGKV3D-11	IG_V_gene	immunoglobulin kappa variable 3D-11 [Source:HGNC Symbol;Acc:HGNC:5823]	2	covid vs healthy	up	7.1399	1.70573	0.557303	3.09192	0.00198866	0.0104734	1.43136
ENSG00000254470.3	AP5B1	protein_coding	adaptor related protein complex 5 subunit beta 1 [Source:HGNC Symbol;Acc:HGNC:25104]	11	covid vs healthy	up	7844.52	1.70565	0.264139	6.46241	1.03051e-10	7.07093e-09	1.77565
ENSG00000287338.1	AL929091.1	lncRNA	novel transcript	1	covid vs healthy	up	25.748	1.70547	0.466003	3.68882	0.000225301	0.00139554	1.97404
ENSG00000132965.9	ALOX5AP	protein_coding	arachidonate 5-lipoxygenase activating protein [Source:HGNC Symbol;Acc:HGNC:436]	13	covid vs healthy	up	5785.01	1.70488	0.242916	7.02208	2.18594e-12	4.13476e-10	1.05527
ENSG00000120306.11	CYSTM1	protein_coding	cysteine rich transmembrane module containing 1 [Source:HGNC Symbol;Acc:HGNC:30239]	5	covid vs healthy	up	1558.41	1.70481	0.340444	5.0197	5.17529e-07	1.14036e-05	1.56242
ENSG00000167046.4	AL357033.1	lncRNA	novel transcript, antisense to SLCO4A1	20	covid vs healthy	up	18.6761	1.70329	0.392099	4.32507	1.52483e-05	0.000174173	1.70753
ENSG00000286760.1	AL022069.3	lncRNA	novel transcript	6	covid vs healthy	up	45.3412	1.70186	0.344787	4.93058	8.19858e-07	1.54395e-05	1.70753
ENSG00000073734.10	ABCB11	protein_coding	ATP binding cassette subfamily B member 11 [Source:HGNC Symbol;Acc:HGNC:42]	2	covid vs healthy	up	15.7172	1.70138	0.459713	3.70509	0.000211313	0.00149771	1.68725
ENSG00000243424.2	RN7SL107P	misc_RNA	RNA, 7SL, cytoplasmic 107, pseudogene [Source:HGNC Symbol;Acc:HGNC:46123]	8	covid vs healthy	up	48.3252	1.70013	0.441977	3.87237	0.000107781	0.00071784	2.15794
ENSG00000239264.9	TXNDC5	protein_coding	thioredoxin domain containing 5 [Source:HGNC Symbol;Acc:HGNC:21073]	6	covid vs healthy	up	89.7627	1.69937	0.314737	5.40075	6.63641e-08	2.31811e-06	1.29748
ENSG00000138798.13	EGF	protein_coding	epidermal growth factor [Source:HGNC Symbol;Acc:HGNC:3229]	4	covid vs healthy	up	189.649	1.69897	0.321255	5.29359	1.19936e-07	2.2664e-06	2.40418
ENSG00000232450.1	AL133517.1	transcribed_processed_pseudogene	ribosomal protein S2 (RPS2) pseudogene	1	covid vs healthy	up	116.836	1.69815	0.328638	5.17323	2.30078e-07	5.5634e-06	1.59569
ENSG00000186205.13	MARC1	protein_coding	mitochondrial amidoxime reducing component 1 [Source:HGNC Symbol;Acc:HGNC:26189]	1	covid vs healthy	up	1531.82	1.69809	0.23918	7.10258	1.22451e-12	1.60735e-10	1.77565
ENSG00000066735.14	KIF26A	protein_coding	kinesin family member 26A [Source:HGNC Symbol;Acc:HGNC:20226]	14	covid vs healthy	up	8.18055	1.69786	0.540589	3.17019	0.00152337	0.00888707	1.33899
ENSG00000169122.11	FAM110B	protein_coding	family with sequence similarity 110 member B [Source:HGNC Symbol;Acc:HGNC:28587]	8	covid vs healthy	up	39.5095	1.69748	0.370162	4.59068	4.41799e-06	3.91644e-05	2.99587
ENSG00000278196.3	IGLV2-8	IG_V_gene	immunoglobulin lambda variable 2-8 [Source:HGNC Symbol;Acc:HGNC:5895]	22	covid vs healthy	up	94.4613	1.69744	0.381422	4.46445	8.02765e-06	0.000121479	1.39472
ENSG00000099860.9	GADD45B	protein_coding	growth arrest and DNA damage inducible beta [Source:HGNC Symbol;Acc:HGNC:4096]	19	covid vs healthy	up	1068.35	1.69739	0.260181	6.528	6.66532e-11	7.45335e-09	1.07905
ENSG00000184661.14	CDCA2	protein_coding	cell division cycle associated 2 [Source:HGNC Symbol;Acc:HGNC:14623]	8	covid vs healthy	up	57.4111	1.69738	0.317433	5.34619	8.98247e-08	1.9659e-06	2.13773
ENSG00000234553.1	AC022431.1	lncRNA	novel transcript	5	covid vs healthy	up	22.2884	1.69626	0.471071	3.623	0.000291207	0.00191853	1.70753
ENSG00000213937.4	CLDN9	protein_coding	claudin 9 [Source:HGNC Symbol;Acc:HGNC:2051]	16	covid vs healthy	up	60.7111	1.69553	0.384095	4.42267	9.74864e-06	0.000120633	1.70753
ENSG00000253451.1	IGLV2-28	IG_V_pseudogene	immunoglobulin lambda variable 2-28 (pseudogene) [Source:HGNC Symbol;Acc:HGNC:5891]	22	covid vs healthy	up	10.5906	1.6932	0.591562	3.02734	0.00246718	0.012458	1.43136
ENSG00000272666.1	U62317.1	lncRNA	uncharacterized LOC105373098 [Source:NCBI gene;Acc:105373098]	22	covid vs healthy	up	55.9124	1.69273	0.358363	4.72584	2.29171e-06	2.98214e-05	2.13773
ENSG00000100583.4	SAMD15	protein_coding	sterile alpha motif domain containing 15 [Source:HGNC Symbol;Acc:HGNC:18631]	14	covid vs healthy	up	24.1283	1.69255	0.47363	3.60093	0.000317085	0.00180329	2.00445
ENSG00000223350.2	IGLV9-49	IG_V_gene	immunoglobulin lambda variable 9-49 [Source:HGNC Symbol;Acc:HGNC:5933]	22	covid vs healthy	up	38.3381	1.69035	0.546193	3.19341	0.00140605	0.0043519	2.99587
ENSG00000232807.2	AL137186.2	lncRNA	novel transcript, antisense to FBXO18	10	covid vs healthy	up	46.6818	1.68935	0.301863	5.59129	2.25395e-08	6.15317e-07	2.15794
ENSG00000200087.1	SNORA73B	snoRNA	small nucleolar RNA, H/ACA box 73B [Source:HGNC Symbol;Acc:HGNC:10116]	1	covid vs healthy	up	8532.73	1.68916	0.360379	4.70232	2.57218e-06	3.98026e-05	1.71048
ENSG00000211967.3	IGHV3-53	IG_V_gene	immunoglobulin heavy variable 3-53 [Source:HGNC Symbol;Acc:HGNC:5610]	14	covid vs healthy	up	52.3493	1.689	0.454268	3.74952	0.00017717	0.00107104	2.15794
ENSG00000132530.17	XAF1	protein_coding	XIAP associated factor 1 [Source:HGNC Symbol;Acc:HGNC:30932]	17	covid vs healthy	up	9705.23	1.68885	0.347204	4.87726	1.07571e-06	1.92181e-05	1.71048
ENSG00000011426.11	ANLN	protein_coding	anillin actin binding protein [Source:HGNC Symbol;Acc:HGNC:14082]	7	covid vs healthy	up	95.8396	1.68871	0.296346	5.69742	1.21634e-08	4.53842e-07	1.70753
ENSG00000165029.16	ABCA1	protein_coding	ATP binding cassette subfamily A member 1 [Source:HGNC Symbol;Acc:HGNC:29]	9	covid vs healthy	up	8965.22	1.68832	0.222863	7.57833	3.50035e-14	8.08356e-12	1.71048
ENSG00000174099.11	MSRB3	protein_coding	methionine sulfoxide reductase B3 [Source:HGNC Symbol;Acc:HGNC:27375]	12	covid vs healthy	up	242.269	1.68811	0.238921	7.06533	1.60238e-12	1.56319e-10	2.40418
ENSG00000265118.5	AC134669.1	protein_coding	novel protein	17	covid vs healthy	up	9.47482	1.68642	0.461405	3.63396	0.000279106	0.00217631	1.39375
ENSG00000282840.1	AC004554.2	lncRNA	novel transcript	X	covid vs healthy	up	15.2144	1.68544	0.490029	3.46314	0.000533904	0.00316422	1.68725
ENSG00000149564.12	ESAM	protein_coding	endothelial cell adhesion molecule [Source:HGNC Symbol;Acc:HGNC:17474]	11	covid vs healthy	up	230.971	1.68527	0.332028	5.08381	3.6994e-07	7.17127e-06	1.90896
ENSG00000183722.9	LHFPL6	protein_coding	LHFPL tetraspan subfamily member 6 [Source:HGNC Symbol;Acc:HGNC:6586]	13	covid vs healthy	up	21.8057	1.68134	0.506667	3.35781	0.000785621	0.00427998	1.70753
ENSG00000186998.16	EMID1	protein_coding	EMI domain containing 1 [Source:HGNC Symbol;Acc:HGNC:18036]	22	covid vs healthy	up	36.4223	1.68038	0.464622	3.64492	0.000267473	0.00159642	1.97404
ENSG00000183696.14	UPP1	protein_coding	uridine phosphorylase 1 [Source:HGNC Symbol;Acc:HGNC:12576]	7	covid vs healthy	up	2852.22	1.67927	0.279471	6.0145	1.80438e-09	1.32572e-07	1.05527
ENSG00000258082.1	AL391832.3	lncRNA	novel transcript	1	covid vs healthy	up	302.805	1.67782	0.255481	6.56912	5.0613e-11	3.0072e-09	2.33921
ENSG00000171611.9	PTCRA	protein_coding	pre T cell antigen receptor alpha [Source:HGNC Symbol;Acc:HGNC:21290]	6	covid vs healthy	up	157.967	1.67737	0.343374	4.89288	9.93688e-07	1.37095e-05	2.38801
ENSG00000165181.16	SHOC1	protein_coding	shortage in chiasmata 1 [Source:HGNC Symbol;Acc:HGNC:26535]	9	covid vs healthy	up	4.62242	1.67542	0.584778	2.90378	0.00368689	0.0274094	0.796604
ENSG00000186193.9	SAPCD2	protein_coding	suppressor APC domain containing 2 [Source:HGNC Symbol;Acc:HGNC:28055]	9	covid vs healthy	up	67.3161	1.6752	0.281275	5.95052	2.6729e-09	1.25153e-07	1.68725
ENSG00000222489.1	SNORA79B	snoRNA	small nucleolar RNA, H/ACA box 79B [Source:HGNC Symbol;Acc:HGNC:52222]	14	covid vs healthy	up	290.361	1.67496	0.438765	3.84974	0.000118245	0.000856777	1.90896
ENSG00000137491.15	SLCO2B1	protein_coding	solute carrier organic anion transporter family member 2B1 [Source:HGNC Symbol;Acc:HGNC:10962]	11	covid vs healthy	up	5.36493	1.67474	0.582475	2.96062	0.00307019	0.0151974	1.39153
ENSG00000197506.8	SLC28A3	protein_coding	solute carrier family 28 member 3 [Source:HGNC Symbol;Acc:HGNC:16484]	9	covid vs healthy	up	27.9771	1.67431	0.387149	4.32325	1.53748e-05	0.000175163	1.70753
ENSG00000275532.1	AC006449.2	lncRNA	novel transcript, antisense to MLLT6	17	covid vs healthy	up	10.0964	1.67342	0.466034	3.57298	0.00035294	0.00274191	1.33899
ENSG00000287935.1	AC136297.1	lncRNA	novel transcript	11	covid vs healthy	up	49.82	1.67281	0.375221	4.46628	7.95924e-06	8.5402e-05	2.13773
ENSG00000253483.1	AC104561.2	processed_pseudogene	DnaJ (Hsp40) homolog, subfamily C, member 5 (DNAJC5) pseudogene	8	covid vs healthy	up	9.07671	1.67205	0.512175	3.27785	0.00104602	0.00636472	1.39227
ENSG00000184106.8	TREML3P	transcribed_unprocessed_pseudogene	triggering receptor expressed on myeloid cells like 3, pseudogene [Source:HGNC Symbol;Acc:HGNC:30806]	6	covid vs healthy	up	126.377	1.67096	0.426466	3.94427	8.0042e-05	0.000513712	2.40418
ENSG00000272468.1	AL021807.1	lncRNA	novel transcript	6	covid vs healthy	up	21.3884	1.6709	0.398852	4.19186	2.76678e-05	0.000249628	2.00445
ENSG00000248780.1	ARL4AP2	processed_pseudogene	ADP ribosylation factor like GTPase 4A pseudogene 2 [Source:HGNC Symbol;Acc:HGNC:32379]	4	covid vs healthy	up	17.233	1.6707	0.49987	3.38062	0.000723229	0.00343063	2.06501
ENSG00000253552.8	HOXA-AS2	lncRNA	HOXA cluster antisense RNA 2 [Source:HGNC Symbol;Acc:HGNC:43745]	7	covid vs healthy	up	39.3931	1.67019	0.437728	3.83665	0.000124723	0.000815422	2.13773
ENSG00000279401.1	AL133383.4	TEC	TEC	1	covid vs healthy	up	9.04064	1.66989	0.490457	3.38582	0.000709663	0.00466199	1.38927
ENSG00000266313.2	AC026254.2	lncRNA	novel transcript	17	covid vs healthy	up	4.07157	1.66874	0.566538	2.91868	0.00351518	0.0449601	0.404516
ENSG00000145386.10	CCNA2	protein_coding	cyclin A2 [Source:HGNC Symbol;Acc:HGNC:1578]	4	covid vs healthy	up	130.813	1.66831	0.255407	6.52908	6.61758e-11	3.68899e-09	2.40418
ENSG00000122952.17	ZWINT	protein_coding	ZW10 interacting kinetochore protein [Source:HGNC Symbol;Acc:HGNC:13195]	10	covid vs healthy	up	106.984	1.66811	0.267978	6.22204	4.90719e-10	3.12745e-08	1.59569
ENSG00000188610.12	FAM72B	protein_coding	family with sequence similarity 72 member B [Source:HGNC Symbol;Acc:HGNC:24805]	1	covid vs healthy	up	16.2	1.66735	0.474258	3.5307	0.000414455	0.00292506	1.44898
ENSG00000081181.8	ARG2	protein_coding	arginase 2 [Source:HGNC Symbol;Acc:HGNC:664]	14	covid vs healthy	up	48.809	1.66697	0.429194	3.90202	9.53943e-05	0.000660696	2.10988
ENSG00000254291.1	AC011676.4	lncRNA	novel transcript	8	covid vs healthy	up	6.70137	1.66493	0.548481	3.04248	0.0023464	0.0122653	1.39153
ENSG00000186603.6	HPDL	protein_coding	4-hydroxyphenylpyruvate dioxygenase like [Source:HGNC Symbol;Acc:HGNC:28242]	1	covid vs healthy	up	11.3749	1.66451	0.509813	3.28414	0.00102293	0.00667076	1.28617
ENSG00000257335.8	MGAM	protein_coding	maltase-glucoamylase [Source:HGNC Symbol;Acc:HGNC:7043]	7	covid vs healthy	up	22440.1	1.66432	0.327723	5.08877	3.60395e-07	1.16279e-05	1.0612
ENSG00000124635.8	H2BC11	protein_coding	histone cluster 1 H2B family member j [Source:HGNC Symbol;Acc:HGNC:4761]	6	covid vs healthy	up	639.934	1.66404	0.210129	7.91984	2.37822e-15	8.77842e-13	1.75283
ENSG00000176788.9	BASP1	protein_coding	brain abundant membrane attached signal protein 1 [Source:HGNC Symbol;Acc:HGNC:957]	5	covid vs healthy	up	6663.33	1.66118	0.326955	5.09091	3.56354e-07	1.15833e-05	1.05527
ENSG00000173334.4	TRIB1	protein_coding	tribbles pseudokinase 1 [Source:HGNC Symbol;Acc:HGNC:16891]	8	covid vs healthy	up	1644.32	1.66079	0.248979	6.67388	2.49131e-11	2.30073e-09	1.56242
ENSG00000259207.8	ITGB3	protein_coding	integrin subunit beta 3 [Source:HGNC Symbol;Acc:HGNC:6156]	17	covid vs healthy	up	2738.2	1.65958	0.374626	4.44674	8.71852e-06	0.000109824	1.71048
ENSG00000229647.2	MYOSLID	lncRNA	myocardin-induced smooth muscle lncRNA, inducer of differentiation [Source:HGNC Symbol;Acc:HGNC:51821]	2	covid vs healthy	up	19.6444	1.65909	0.42351	3.91642	8.98718e-05	0.000640387	2.06501
ENSG00000136011.15	STAB2	protein_coding	stabilin 2 [Source:HGNC Symbol;Acc:HGNC:18629]	12	covid vs healthy	up	6.81344	1.65737	0.600206	2.90831	0.00363382	0.0170456	1.43136
ENSG00000278459.1	AC006517.5	misc_RNA	Metazoan signal recognition particle RNA [Source:RFAM;Acc:RF00017]	12	covid vs healthy	up	14.4787	1.65724	0.504049	3.32899	0.000871628	0.00470416	1.68725
ENSG00000167676.4	PLIN4	protein_coding	perilipin 4 [Source:HGNC Symbol;Acc:HGNC:29393]	19	covid vs healthy	up	884.099	1.65674	0.363627	4.57067	4.86163e-06	9.95592e-05	1.07905
ENSG00000278869.1	BX539320.1	lncRNA	novel transcript	22	covid vs healthy	up	328.508	1.65631	0.232189	7.13393	9.75428e-13	1.66534e-10	1.34846
ENSG00000126861.5	OMG	protein_coding	oligodendrocyte myelin glycoprotein [Source:HGNC Symbol;Acc:HGNC:8135]	17	covid vs healthy	up	72.0861	1.65503	0.352771	4.69491	2.6672e-06	4.11055e-05	1.70753
ENSG00000115828.17	QPCT	protein_coding	glutaminyl-peptide cyclotransferase [Source:HGNC Symbol;Acc:HGNC:9753]	2	covid vs healthy	up	3721.18	1.65442	0.216608	7.64009	2.17072e-14	8.08356e-12	1.0612
ENSG00000152253.9	SPC25	protein_coding	SPC25 component of NDC80 kinetochore complex [Source:HGNC Symbol;Acc:HGNC:24031]	2	covid vs healthy	up	15.2913	1.6534	0.486635	3.41552	0.000636599	0.00412892	1.44898
ENSG00000009694.13	TENM1	protein_coding	teneurin transmembrane protein 1 [Source:HGNC Symbol;Acc:HGNC:8117]	X	covid vs healthy	up	1242.83	1.65304	0.374652	4.42869	9.48062e-06	0.00010772	1.90688
ENSG00000124762.13	CDKN1A	protein_coding	cyclin dependent kinase inhibitor 1A [Source:HGNC Symbol;Acc:HGNC:1784]	6	covid vs healthy	up	550.742	1.65265	0.275853	5.99509	2.03372e-09	9.67544e-08	1.75283
ENSG00000132589.16	FLOT2	protein_coding	flotillin 2 [Source:HGNC Symbol;Acc:HGNC:3758]	17	covid vs healthy	up	6378.17	1.6513	0.339443	4.87623	1.0813e-06	1.8731e-05	1.77565
ENSG00000274290.2	H2BC6	protein_coding	histone cluster 1 H2B family member e [Source:HGNC Symbol;Acc:HGNC:4753]	6	covid vs healthy	up	527.121	1.65128	0.208308	7.92723	2.2409e-15	8.41668e-13	1.75283
ENSG00000174175.17	SELP	protein_coding	selectin P [Source:HGNC Symbol;Acc:HGNC:10721]	1	covid vs healthy	up	591.093	1.65087	0.299938	5.51003	3.58767e-08	1.06728e-06	1.77418
ENSG00000158869.11	FCER1G	protein_coding	Fc fragment of IgE receptor Ig [Source:HGNC Symbol;Acc:HGNC:3611]	1	covid vs healthy	up	6001.7	1.65083	0.239943	6.88346	5.84167e-12	9.57297e-10	1.05527
ENSG00000285710.1	AC012184.4	lncRNA	novel transcript, antisense to DDX19A	16	covid vs healthy	up	52.3496	1.65075	0.316362	5.21233	1.86483e-07	3.62335e-06	2.15794
ENSG00000225873.4	C3orf86	transcribed_unitary_pseudogene	chromosome 3 open reading frame 86 [Source:HGNC Symbol;Acc:HGNC:44570]	3	covid vs healthy	up	588.018	1.65047	0.359657	4.60253	4.17384e-06	5.47785e-05	1.90688
ENSG00000173578.7	XCR1	protein_coding	X-C motif chemokine receptor 1 [Source:HGNC Symbol;Acc:HGNC:1625]	3	covid vs healthy	up	26.3887	1.64943	0.56458	3.03449	0.00240943	0.0093063	2.00445
ENSG00000232187.1	FTH1P7	processed_pseudogene	ferritin heavy chain 1 pseudogene 7 [Source:HGNC Symbol;Acc:HGNC:3994]	13	covid vs healthy	up	22.1993	1.64903	0.432316	3.81589	0.000135691	0.000921403	2.00445
ENSG00000226125.2	LINC01907	lncRNA	long intergenic non-protein coding RNA 1907 [Source:HGNC Symbol;Acc:HGNC:52726]	2	covid vs healthy	up	20.0541	1.6488	0.373777	4.39823	1.09136e-05	0.000116023	2.00445
ENSG00000281162.2	LINC01127	lncRNA	long intergenic non-protein coding RNA 1127 [Source:HGNC Symbol;Acc:HGNC:49292]	2	covid vs healthy	up	995.001	1.64699	0.343196	4.81027	1.50725e-06	2.53075e-05	1.7245
ENSG00000259376.1	AC090907.1	lncRNA	novel transcript, antisense to LRRK1	15	covid vs healthy	up	12.8022	1.64679	0.405695	4.03515	5.45678e-05	0.00061349	1.32558
ENSG00000225953.3	SATB2-AS1	lncRNA	SATB2 antisense RNA 1 [Source:HGNC Symbol;Acc:HGNC:26490]	2	covid vs healthy	up	7.80335	1.64621	0.499269	3.29709	0.000976907	0.00599561	1.39375
ENSG00000072657.9	TRHDE	protein_coding	thyrotropin releasing hormone degrading enzyme [Source:HGNC Symbol;Acc:HGNC:30748]	12	covid vs healthy	up	11.581	1.64613	0.533409	3.12428	0.00178242	0.0102081	1.32558
ENSG00000241828.2	AC006517.4	processed_pseudogene	ribosomal protein S20 (RPS20) pseudogene	12	covid vs healthy	up	8.0426	1.64575	0.55241	3.03271	0.00242367	0.0123023	1.43136
ENSG00000160471.13	COX6B2	protein_coding	cytochrome c oxidase subunit 6B2 [Source:HGNC Symbol;Acc:HGNC:24380]	19	covid vs healthy	up	4.7658	1.645	0.622934	2.94733	0.00320529	0.015371	1.43136
ENSG00000257657.3	AC079950.1	lncRNA	novel transcript	12	covid vs healthy	up	5.85229	1.64323	0.522468	3.12177	0.0017977	0.0122697	1.06551
ENSG00000163430.12	FSTL1	protein_coding	follistatin like 1 [Source:HGNC Symbol;Acc:HGNC:3972]	3	covid vs healthy	up	166.022	1.64306	0.377239	4.36962	1.24463e-05	0.000110446	2.4248
ENSG00000105048.17	TNNT1	protein_coding	troponin T1, slow skeletal type [Source:HGNC Symbol;Acc:HGNC:11948]	19	covid vs healthy	up	69.1354	1.64297	0.389429	4.23222	2.31392e-05	0.000248226	1.68725
ENSG00000275713.2	H2BC9	protein_coding	histone cluster 1 H2B family member h [Source:HGNC Symbol;Acc:HGNC:4755]	6	covid vs healthy	up	723.909	1.64238	0.226278	7.25979	3.87693e-13	6.10323e-11	1.77565
ENSG00000185168.5	LINC00482	lncRNA	long intergenic non-protein coding RNA 482 [Source:HGNC Symbol;Acc:HGNC:26816]	17	covid vs healthy	up	73.1417	1.64178	0.294908	5.56491	2.62282e-08	8.41476e-07	1.70753
ENSG00000197415.12	VEPH1	protein_coding	ventricular zone expressed PH domain containing 1 [Source:HGNC Symbol;Acc:HGNC:25735]	3	covid vs healthy	up	59.3685	1.64172	0.304758	5.3818	7.37443e-08	1.67939e-06	2.10988
ENSG00000255507.6	UVRAG-DT	lncRNA	UVRAG divergent transcript [Source:HGNC Symbol;Acc:HGNC:53952]	11	covid vs healthy	up	19.2811	1.64108	0.377343	4.33845	1.43494e-05	0.000142027	2.06501
ENSG00000165030.4	NFIL3	protein_coding	nuclear factor, interleukin 3 regulated [Source:HGNC Symbol;Acc:HGNC:7787]	9	covid vs healthy	up	1693.71	1.64107	0.233414	7.03339	2.01581e-12	2.11126e-10	2.1327
ENSG00000264769.1	AC145207.8	lncRNA	novel transcript, antisense MAFG	17	covid vs healthy	up	9.27302	1.64061	0.493252	3.33204	0.000862126	0.00560594	1.33899
ENSG00000231256.8	CFAP97D1	protein_coding	CFAP97 domain containing 1 [Source:HGNC Symbol;Acc:HGNC:37241]	17	covid vs healthy	up	13.9527	1.63981	0.465117	3.54198	0.000397142	0.00310732	1.28617
ENSG00000148154.10	UGCG	protein_coding	UDP-glucose ceramide glucosyltransferase [Source:HGNC Symbol;Acc:HGNC:12524]	9	covid vs healthy	up	2213.75	1.63944	0.301812	5.43914	5.35398e-08	1.53141e-06	1.71048
ENSG00000121742.19	GJB6	protein_coding	gap junction protein beta 6 [Source:HGNC Symbol;Acc:HGNC:4288]	13	covid vs healthy	up	19.9493	1.63576	0.467187	3.51533	0.00043921	0.00234725	2.00445
ENSG00000229512.1	AC068580.1	lncRNA	novel transcript	11	covid vs healthy	up	73.898	1.63351	0.245813	6.63582	3.22697e-11	2.68631e-09	1.70753
ENSG00000214237.11	MINDY4B	protein_coding	MINDY family member 4B [Source:HGNC Symbol;Acc:HGNC:35475]	3	covid vs healthy	up	3.04046	1.63314	0.632063	3.10678	0.00189135	0.0368854	0.279436
ENSG00000183598.3	H3C13	protein_coding	histone cluster 2 H3 family member d [Source:HGNC Symbol;Acc:HGNC:25311]	1	covid vs healthy	up	194.944	1.63299	0.26821	6.08924	1.1345e-09	4.94608e-08	2.14117
ENSG00000164692.18	COL1A2	protein_coding	collagen type I alpha 2 chain [Source:HGNC Symbol;Acc:HGNC:2198]	7	covid vs healthy	up	3.19143	1.63272	0.630478	2.89295	0.00381638	0.0271232	0.836653
ENSG00000205126.2	ACCSL	protein_coding	1-aminocyclopropane-1-carboxylate synthase homolog (inactive) like [Source:HGNC Symbol;Acc:HGNC:34391]	11	covid vs healthy	up	8.25512	1.63272	0.576337	2.90725	0.00364623	0.017503	1.38927
ENSG00000273272.2	U62317.4	lncRNA	novel transcript	22	covid vs healthy	up	292.211	1.63259	0.240021	6.80236	1.02919e-11	7.6585e-10	2.40418
ENSG00000168615.12	ADAM9	protein_coding	ADAM metallopeptidase domain 9 [Source:HGNC Symbol;Acc:HGNC:216]	8	covid vs healthy	up	1067.94	1.63238	0.222985	7.32244	2.43502e-13	6.1812e-11	1.07905
ENSG00000164070.12	HSPA4L	protein_coding	heat shock protein family A (Hsp70) member 4 like [Source:HGNC Symbol;Acc:HGNC:17041]	4	covid vs healthy	up	10.1158	1.63162	0.496466	3.30097	0.000963498	0.00592411	1.39375
ENSG00000204396.11	VWA7	protein_coding	von Willebrand factor A domain containing 7 [Source:HGNC Symbol;Acc:HGNC:13939]	6	covid vs healthy	up	53.6024	1.63129	0.397858	4.11124	3.93533e-05	0.000316162	2.13773
ENSG00000244242.2	IFITM10	protein_coding	interferon induced transmembrane protein 10 [Source:HGNC Symbol;Acc:HGNC:40022]	11	covid vs healthy	up	54.5836	1.63105	0.304004	5.36047	8.30036e-08	1.85697e-06	2.10988
ENSG00000021355.13	SERPINB1	protein_coding	serpin family B member 1 [Source:HGNC Symbol;Acc:HGNC:3311]	6	covid vs healthy	up	7165.56	1.62973	0.283651	5.75141	8.8504e-09	5.1306e-07	1.0612
ENSG00000121900.19	TMEM54	protein_coding	transmembrane protein 54 [Source:HGNC Symbol;Acc:HGNC:24143]	1	covid vs healthy	up	7.51117	1.62947	0.559731	2.95197	0.00315749	0.0155106	1.39375
ENSG00000113140.11	SPARC	protein_coding	secreted protein acidic and cysteine rich [Source:HGNC Symbol;Acc:HGNC:11219]	5	covid vs healthy	up	2000.6	1.62895	0.31722	5.14353	2.69618e-07	6.00325e-06	1.71048
ENSG00000111886.11	GABRR2	protein_coding	gamma-aminobutyric acid type A receptor rho2 subunit [Source:HGNC Symbol;Acc:HGNC:4091]	6	covid vs healthy	up	323.647	1.62873	0.342624	4.7636	1.90168e-06	3.56074e-05	1.43976
ENSG00000229894.4	GK3P	protein_coding	glycerol kinase 3 pseudogene [Source:HGNC Symbol;Acc:HGNC:4292]	4	covid vs healthy	up	6.72528	1.6284	0.558918	2.95688	0.00310773	0.0151582	1.41296
ENSG00000119669.5	IRF2BPL	protein_coding	interferon regulatory factor 2 binding protein like [Source:HGNC Symbol;Acc:HGNC:14282]	14	covid vs healthy	up	1400.36	1.62687	0.303897	5.36044	8.30185e-08	1.83974e-06	2.1327
ENSG00000201861.1	RNA5SP298	rRNA_pseudogene	RNA, 5S ribosomal pseudogene 298 [Source:HGNC Symbol;Acc:HGNC:43198]	10	covid vs healthy	up	6.60949	1.62683	0.598447	2.89129	0.00383663	0.0181931	1.39227
ENSG00000173698.18	ADGRG2	protein_coding	adhesion G protein-coupled receptor G2 [Source:HGNC Symbol;Acc:HGNC:4516]	X	covid vs healthy	up	6.56486	1.6248	0.622952	2.93704	0.00331364	0.016168	1.39153
ENSG00000169679.15	BUB1	protein_coding	BUB1 mitotic checkpoint serine/threonine kinase [Source:HGNC Symbol;Acc:HGNC:1148]	2	covid vs healthy	up	278.101	1.6239	0.286232	5.67645	1.37521e-08	5.15581e-07	1.63819
ENSG00000272075.2	RN7SL828P	misc_RNA	RNA, 7SL, cytoplasmic 828, pseudogene [Source:HGNC Symbol;Acc:HGNC:46844]	11	covid vs healthy	up	2.26924	1.62294	0.524943	3.01151	0.00259954	0.0385975	0.363547
ENSG00000218690.2	H2AC10P	transcribed_unprocessed_pseudogene	histone cluster 1 H2A pseudogene 4 [Source:HGNC Symbol;Acc:HGNC:4732]	6	covid vs healthy	up	7.71039	1.62289	0.477826	3.38492	0.000711995	0.00466199	1.39375
ENSG00000030582.18	GRN	protein_coding	granulin precursor [Source:HGNC Symbol;Acc:HGNC:4601]	17	covid vs healthy	up	6792.45	1.62143	0.269364	6.02429	1.69858e-09	1.25659e-07	1.0612
ENSG00000108679.13	LGALS3BP	protein_coding	galectin 3 binding protein [Source:HGNC Symbol;Acc:HGNC:6564]	17	covid vs healthy	up	431.874	1.6205	0.380532	4.27445	1.91607e-05	0.000255373	1.34846
ENSG00000211947.2	IGHV3-21	IG_V_gene	immunoglobulin heavy variable 3-21 [Source:HGNC Symbol;Acc:HGNC:5586]	14	covid vs healthy	up	227.72	1.62035	0.375925	4.32417	1.53104e-05	0.000132396	2.40418
ENSG00000178896.9	EXOSC4	protein_coding	exosome component 4 [Source:HGNC Symbol;Acc:HGNC:18189]	8	covid vs healthy	up	185.877	1.62028	0.302561	5.35917	8.36072e-08	1.66311e-06	2.4248
ENSG00000211625.2	IGKV3D-20	IG_V_gene	immunoglobulin kappa variable 3D-20 [Source:HGNC Symbol;Acc:HGNC:5825]	2	covid vs healthy	up	20.664	1.61894	0.527362	3.12577	0.0017734	0.00727124	2.00445
ENSG00000274213.1	AC015912.3	lncRNA	novel transcript	17	covid vs healthy	up	67.0351	1.61867	0.281534	5.74484	9.20103e-09	3.0016e-07	2.10988
ENSG00000211937.3	IGHV2-5	IG_V_gene	immunoglobulin heavy variable 2-5 [Source:HGNC Symbol;Acc:HGNC:5576]	14	covid vs healthy	up	124.555	1.61861	0.43115	3.77956	0.000157108	0.00121502	1.63819
ENSG00000137628.17	DDX60	protein_coding	DExD/H-box helicase 60 [Source:HGNC Symbol;Acc:HGNC:25942]	4	covid vs healthy	up	5492.06	1.6182	0.357993	4.53368	5.79657e-06	7.9086e-05	1.71048
ENSG00000120129.6	DUSP1	protein_coding	dual specificity phosphatase 1 [Source:HGNC Symbol;Acc:HGNC:3064]	5	covid vs healthy	up	8997.01	1.61769	0.243523	6.64627	3.00622e-11	3.75638e-09	1.0612
ENSG00000249138.1	AC084871.1	transcribed_processed_pseudogene	proteoglycan 3, pro eosinophil major basic protein 2 pseudogene [Source:NCBI gene;Acc:643036]	4	covid vs healthy	up	920.579	1.61733	0.286784	5.64496	1.65216e-08	5.56877e-07	1.77565
ENSG00000211945.2	IGHV1-18	IG_V_gene	immunoglobulin heavy variable 1-18 [Source:HGNC Symbol;Acc:HGNC:5549]	14	covid vs healthy	up	188.414	1.61685	0.410085	3.96353	7.38499e-05	0.000478799	2.4248
ENSG00000108984.15	MAP2K6	protein_coding	mitogen-activated protein kinase kinase 6 [Source:HGNC Symbol;Acc:HGNC:6846]	17	covid vs healthy	up	3982.36	1.61669	0.268546	6.02482	1.69295e-09	8.11295e-08	1.77565
ENSG00000137462.8	TLR2	protein_coding	toll like receptor 2 [Source:HGNC Symbol;Acc:HGNC:11848]	4	covid vs healthy	up	18168	1.61639	0.212064	7.62436	2.45257e-14	8.99124e-12	1.05527
ENSG00000201998.1	SNORA23	snoRNA	small nucleolar RNA, H/ACA box 23 [Source:HGNC Symbol;Acc:HGNC:32613]	11	covid vs healthy	up	229.376	1.61602	0.410398	3.95911	7.52286e-05	0.000499517	2.33921
ENSG00000248774.1	AC097534.1	lncRNA	novel transcript	4	covid vs healthy	up	132.958	1.61596	0.35847	4.51644	6.28878e-06	6.3034e-05	2.4248
ENSG00000130202.10	NECTIN2	protein_coding	nectin cell adhesion molecule 2 [Source:HGNC Symbol;Acc:HGNC:9707]	19	covid vs healthy	up	172.819	1.61468	0.367574	4.40318	1.06677e-05	0.000135009	1.63819
ENSG00000254859.1	AC067930.3	lncRNA	novel transcript	8	covid vs healthy	up	101.057	1.61293	0.49295	3.32251	0.000892122	0.00474033	1.70753
ENSG00000156127.8	BATF	protein_coding	basic leucine zipper ATF-like transcription factor [Source:HGNC Symbol;Acc:HGNC:958]	14	covid vs healthy	up	350.48	1.61282	0.242624	6.64867	2.9576e-11	2.89801e-09	1.43976
ENSG00000113749.7	HRH2	protein_coding	histamine receptor H2 [Source:HGNC Symbol;Acc:HGNC:5183]	5	covid vs healthy	up	5904.3	1.61242	0.306702	5.26482	1.4033e-07	3.36244e-06	1.77565
ENSG00000278969.1	AC026310.3	TEC	novel transcript	12	covid vs healthy	up	5.29742	1.61236	0.61207	2.80332	0.00505798	0.0279384	1.06551
ENSG00000166523.8	CLEC4E	protein_coding	C-type lectin domain family 4 member E [Source:HGNC Symbol;Acc:HGNC:14555]	12	covid vs healthy	up	3407.45	1.61225	0.232185	6.94655	3.7433e-12	6.55735e-10	1.05527
ENSG00000177575.12	CD163	protein_coding	CD163 molecule [Source:HGNC Symbol;Acc:HGNC:1631]	12	covid vs healthy	up	2410.8	1.61093	0.377666	4.28178	1.85405e-05	0.000204813	1.71048
ENSG00000122642.11	FKBP9	protein_coding	FKBP prolyl isomerase 9 [Source:HGNC Symbol;Acc:HGNC:3725]	7	covid vs healthy	up	111.611	1.61071	0.282555	5.69935	1.20267e-08	5.55654e-07	1.29748
ENSG00000211959.2	IGHV4-39	IG_V_gene	immunoglobulin heavy variable 4-39 [Source:HGNC Symbol;Acc:HGNC:5651]	14	covid vs healthy	up	142.78	1.61019	0.398981	4.05168	5.08522e-05	0.00035498	2.40418
ENSG00000269524.1	AC245052.7	lncRNA	novel transcript	19	covid vs healthy	up	14.3145	1.61	0.387851	4.12972	3.63199e-05	0.000450738	1.28617
ENSG00000241693.2	RN7SL704P	misc_RNA	RNA, 7SL, cytoplasmic 704, pseudogene [Source:HGNC Symbol;Acc:HGNC:46720]	22	covid vs healthy	up	7.33733	1.60972	0.548199	2.99127	0.00277816	0.0144479	1.33899
ENSG00000223973.2	AC068491.1	transcribed_processed_pseudogene	platelet-activating factor acetylhydrolase, isoform Ib, alpha subunit 45kDa (PAFAH1B1) pseudogene	2	covid vs healthy	up	5.37852	1.60966	0.587954	2.84771	0.00440356	0.0203096	1.39227
ENSG00000157601.14	MX1	protein_coding	MX dynamin like GTPase 1 [Source:HGNC Symbol;Acc:HGNC:7532]	21	covid vs healthy	up	10084.1	1.60948	0.411423	3.93528	8.31004e-05	0.0010387	1.05527
ENSG00000242578.1	AC073288.2	lncRNA	novel transcript	3	covid vs healthy	up	3.61531	1.60841	0.548649	2.88231	0.00394767	0.0278007	0.836653
ENSG00000265078.2	RN7SL664P	misc_RNA	RNA, 7SL, cytoplasmic 664, pseudogene [Source:HGNC Symbol;Acc:HGNC:46680]	3	covid vs healthy	up	30.2132	1.60801	0.403322	3.99239	6.54102e-05	0.000512122	1.97404
ENSG00000107186.16	MPDZ	protein_coding	multiple PDZ domain crumbs cell polarity complex component [Source:HGNC Symbol;Acc:HGNC:7208]	9	covid vs healthy	up	4.53898	1.60618	0.576992	2.82493	0.00472916	0.0327559	0.813368
ENSG00000132357.14	CARD6	protein_coding	caspase recruitment domain family member 6 [Source:HGNC Symbol;Acc:HGNC:16394]	5	covid vs healthy	up	1001.74	1.60606	0.207686	7.73432	1.03955e-14	4.50206e-12	1.07905
ENSG00000237879.1	LINC00398	lncRNA	long intergenic non-protein coding RNA 398 [Source:HGNC Symbol;Acc:HGNC:42727]	13	covid vs healthy	up	36.7326	1.60599	0.341247	4.70219	2.57383e-06	2.49533e-05	2.99587
ENSG00000286978.1	AC107067.2	lncRNA	novel transcript	4	covid vs healthy	up	8.15285	1.60568	0.522608	3.09828	0.00194648	0.0103113	1.43136
ENSG00000125148.7	MT2A	protein_coding	metallothionein 2A [Source:HGNC Symbol;Acc:HGNC:7406]	16	covid vs healthy	up	596.558	1.60462	0.367809	4.37646	1.20625e-05	0.000139909	1.77418
ENSG00000235663.1	SAPCD1-AS1	lncRNA	SAPCD1 antisense RNA 1 [Source:HGNC Symbol;Acc:HGNC:39824]	6	covid vs healthy	up	9.68707	1.60425	0.531286	3.04655	0.00231484	0.0121388	1.38927
ENSG00000165626.17	BEND7	protein_coding	BEN domain containing 7 [Source:HGNC Symbol;Acc:HGNC:23514]	10	covid vs healthy	up	169.304	1.60341	0.338895	4.73956	2.14187e-06	2.57917e-05	2.38801
ENSG00000270210.1	AC104695.3	lncRNA	novel transcript	2	covid vs healthy	up	86.7158	1.60318	0.338537	4.73988	2.1384e-06	4.16336e-05	1.34562
ENSG00000255404.1	AP001266.1	lncRNA	novel transcript	11	covid vs healthy	up	2.55652	1.60316	0.62841	2.99561	0.002739	0.0493726	0.279436
ENSG00000212743.2	LINC02656	lncRNA	long intergenic non-protein coding RNA 2656 [Source:HGNC Symbol;Acc:HGNC:54142]	10	covid vs healthy	up	904.713	1.60308	0.313805	5.11618	3.11788e-07	1.02284e-05	1.06606
ENSG00000111665.11	CDCA3	protein_coding	cell division cycle associated 3 [Source:HGNC Symbol;Acc:HGNC:14624]	12	covid vs healthy	up	42.5	1.60218	0.32632	4.9043	9.37601e-07	1.08844e-05	2.99587
ENSG00000160200.17	CBS	protein_coding	cystathionine-beta-synthase [Source:HGNC Symbol;Acc:HGNC:1550]	21	covid vs healthy	up	6.91643	1.60088	0.57515	2.87397	0.00405348	0.018608	1.43136
ENSG00000175274.18	TP53I11	protein_coding	tumor protein p53 inducible protein 11 [Source:HGNC Symbol;Acc:HGNC:16842]	11	covid vs healthy	up	1482.34	1.5996	0.323032	4.96052	7.03053e-07	1.35802e-05	1.71048
ENSG00000206899.1	RNU6-36P	snRNA	RNA, U6 small nuclear 36, pseudogene [Source:HGNC Symbol;Acc:HGNC:34280]	12	covid vs healthy	up	8.41088	1.59958	0.567997	2.89578	0.00378222	0.0179792	1.39375
ENSG00000284735.1	AL139424.3	lncRNA	novel transcript	1	covid vs healthy	up	21.3357	1.59948	0.442248	3.62596	0.000287888	0.00166745	2.00445
ENSG00000177989.13	ODF3B	protein_coding	outer dense fiber of sperm tails 3B [Source:HGNC Symbol;Acc:HGNC:34388]	22	covid vs healthy	up	858.93	1.59737	0.29763	5.37308	7.74044e-08	1.91124e-06	1.90688
ENSG00000268658.5	LINC00664	lncRNA	long intergenic non-protein coding RNA 664 [Source:HGNC Symbol;Acc:HGNC:44319]	19	covid vs healthy	up	94.473	1.59699	0.466949	3.45653	0.000547173	0.00387579	1.34562
ENSG00000230490.3	AL139383.1	lncRNA	novel transcript	13	covid vs healthy	up	23.3401	1.59655	0.485487	3.31752	0.000908206	0.0042243	2.00445
ENSG00000241155.1	ARHGAP31-AS1	lncRNA	ARHGAP31 antisense RNA 1 [Source:HGNC Symbol;Acc:HGNC:41235]	3	covid vs healthy	up	5.03941	1.59529	0.484349	3.23249	0.00122717	0.00716773	1.41296
ENSG00000119042.17	SATB2	protein_coding	SATB homeobox 2 [Source:HGNC Symbol;Acc:HGNC:21637]	2	covid vs healthy	up	37.476	1.5952	0.338696	4.70483	2.54073e-06	3.25346e-05	2.13773
ENSG00000154864.12	PIEZO2	protein_coding	piezo type mechanosensitive ion channel component 2 [Source:HGNC Symbol;Acc:HGNC:26270]	18	covid vs healthy	up	3.87937	1.59482	0.60751	2.69791	0.00697772	0.0452696	0.796604
ENSG00000265666.1	RARA-AS1	lncRNA	RARA antisense RNA 1 [Source:HGNC Symbol;Acc:HGNC:49577]	17	covid vs healthy	up	228.575	1.59382	0.232459	6.85585	7.08907e-12	6.81229e-10	1.90896
ENSG00000214321.3	CBX1P4	processed_pseudogene	chromobox 1 pseudogene 4 [Source:HGNC Symbol;Acc:HGNC:38658]	X	covid vs healthy	up	11.3327	1.59181	0.508136	3.14582	0.00165623	0.00961378	1.32558
ENSG00000267288.2	AC138150.2	lncRNA	novel transcript, antisense to HEXIM2	17	covid vs healthy	up	43.3916	1.59073	0.41895	3.81027	0.000138817	0.000891496	2.13773
ENSG00000253115.1	AC087672.1	lncRNA	novel transcript	8	covid vs healthy	up	12.8866	1.59048	0.403193	3.92736	8.58827e-05	0.000825616	1.44898
ENSG00000140859.16	KIFC3	protein_coding	kinesin family member C3 [Source:HGNC Symbol;Acc:HGNC:6326]	16	covid vs healthy	up	283.783	1.5901	0.325741	4.88869	1.01511e-06	1.38987e-05	2.40418
ENSG00000111335.12	OAS2	protein_coding	2'-5'-oligoadenylate synthetase 2 [Source:HGNC Symbol;Acc:HGNC:8087]	12	covid vs healthy	up	8256	1.58798	0.376996	4.22805	2.35722e-05	0.000207798	2.1327
ENSG00000211650.2	IGLV5-45	IG_V_gene	immunoglobulin lambda variable 5-45 [Source:HGNC Symbol;Acc:HGNC:5924]	22	covid vs healthy	up	36.4861	1.58734	0.537279	3.03129	0.00243507	0.00679322	2.99587
ENSG00000214892.4	USP8P1	processed_pseudogene	ubiquitin specific peptidase 8 pseudogene 1 [Source:HGNC Symbol;Acc:HGNC:13987]	6	covid vs healthy	up	7.18621	1.58607	0.525181	3.02257	0.00250638	0.0128934	1.39153
ENSG00000197753.11	LHFPL5	protein_coding	LHFPL tetraspan subfamily member 5 [Source:HGNC Symbol;Acc:HGNC:21253]	6	covid vs healthy	up	4.8035	1.58461	0.589598	2.78804	0.00530278	0.0230437	1.43136
ENSG00000159840.16	ZYX	protein_coding	zyxin [Source:HGNC Symbol;Acc:HGNC:13200]	7	covid vs healthy	up	4995.94	1.58461	0.370734	4.28901	1.79473e-05	0.000193319	1.77565
ENSG00000008394.13	MGST1	protein_coding	microsomal glutathione S-transferase 1 [Source:HGNC Symbol;Acc:HGNC:7061]	12	covid vs healthy	up	298.661	1.5846	0.185715	8.53061	1.45581e-17	1.01541e-14	2.33921
ENSG00000274008.1	AL442635.1	misc_RNA	Metazoan signal recognition particle RNA [Source:RFAM;Acc:RF00017]	10	covid vs healthy	up	181.459	1.58443	0.232702	6.80751	9.93008e-12	7.4517e-10	2.40418
ENSG00000266642.2	AC024267.7	lncRNA	novel transcript, antisense to DHRS13	17	covid vs healthy	up	13.8286	1.5829	0.477249	3.33477	0.000853709	0.00463557	1.68725
ENSG00000183621.15	ZNF438	protein_coding	zinc finger protein 438 [Source:HGNC Symbol;Acc:HGNC:21029]	10	covid vs healthy	up	1912.38	1.58122	0.233416	6.77681	1.22862e-11	9.87132e-10	2.1327
ENSG00000215910.7	C1orf167	protein_coding	chromosome 1 open reading frame 167 [Source:HGNC Symbol;Acc:HGNC:25262]	1	covid vs healthy	up	4.5171	1.58104	0.568487	2.80888	0.00497143	0.0333405	0.836653
ENSG00000196189.13	SEMA4A	protein_coding	semaphorin 4A [Source:HGNC Symbol;Acc:HGNC:10729]	1	covid vs healthy	up	3779.15	1.5807	0.318619	4.96938	6.71684e-07	1.26969e-05	1.77565
ENSG00000149575.6	SCN2B	protein_coding	sodium voltage-gated channel beta subunit 2 [Source:HGNC Symbol;Acc:HGNC:10589]	11	covid vs healthy	up	7.95913	1.58058	0.546368	2.92735	0.00341868	0.0162016	1.43136
ENSG00000144230.16	GPR17	protein_coding	G protein-coupled receptor 17 [Source:HGNC Symbol;Acc:HGNC:4471]	2	covid vs healthy	up	8.72172	1.58007	0.544163	2.95706	0.00310585	0.015829	1.33899
ENSG00000243333.3	RN7SL174P	misc_RNA	RNA, 7SL, cytoplasmic 174, pseudogene [Source:HGNC Symbol;Acc:HGNC:46190]	5	covid vs healthy	up	7.91696	1.57948	0.501612	3.16044	0.00157534	0.00866202	1.43136
ENSG00000278828.1	H3C10	protein_coding	histone cluster 1 H3 family member h [Source:HGNC Symbol;Acc:HGNC:4775]	6	covid vs healthy	up	1340.01	1.5791	0.214209	7.37333	1.6642e-13	3.03195e-11	1.77565
ENSG00000264304.1	AC024267.4	lncRNA	novel transcript, antisense to FLOT2	17	covid vs healthy	up	4.44389	1.57837	0.590603	2.757	0.00583339	0.0393578	0.796604
ENSG00000272914.1	AL359532.1	lncRNA	novel transcript, sense intronic to ZNF438	10	covid vs healthy	up	125.69	1.57746	0.322555	4.89527	9.81722e-07	1.35802e-05	2.38801
ENSG00000254333.1	NDST1-AS1	lncRNA	NDST1 antisense RNA 1 [Source:HGNC Symbol;Acc:HGNC:52899]	5	covid vs healthy	up	3.86966	1.57661	0.56855	2.78441	0.00536253	0.035371	0.836653
ENSG00000198355.5	PIM3	protein_coding	Pim-3 proto-oncogene, serine/threonine kinase [Source:HGNC Symbol;Acc:HGNC:19310]	22	covid vs healthy	up	1571.23	1.57555	0.263134	5.99155	2.07853e-09	1.04858e-07	1.64206
ENSG00000233593.10	LINC02609	lncRNA	long intergenic non-protein coding RNA 2609 [Source:HGNC Symbol;Acc:HGNC:27140]	1	covid vs healthy	up	4.90809	1.57534	0.616806	2.74978	0.00596359	0.0255292	1.41296
ENSG00000129038.16	LOXL1	protein_coding	lysyl oxidase like 1 [Source:HGNC Symbol;Acc:HGNC:6665]	15	covid vs healthy	up	29.6317	1.57487	0.480543	3.31278	0.000923733	0.00434114	1.97404
ENSG00000214688.6	C10orf105	protein_coding	chromosome 10 open reading frame 105 [Source:HGNC Symbol;Acc:HGNC:20304]	10	covid vs healthy	up	447.369	1.57358	0.285493	5.51615	3.46499e-08	1.23248e-06	1.42568
ENSG00000132274.16	TRIM22	protein_coding	tripartite motif containing 22 [Source:HGNC Symbol;Acc:HGNC:16379]	11	covid vs healthy	up	18747.8	1.5731	0.247016	6.37186	1.86755e-10	1.89227e-08	1.0612
ENSG00000251393.4	AC005280.1	lncRNA	novel transcript, antisense to NUMB and HEATR4	14	covid vs healthy	up	26.2794	1.57294	0.286678	5.47385	4.40352e-08	1.13867e-06	2.00445
ENSG00000207445.1	SNORD15B	snoRNA	small nucleolar RNA, C/D box 15B [Source:HGNC Symbol;Acc:HGNC:16649]	11	covid vs healthy	up	238.497	1.5727	0.433895	3.65106	0.000261157	0.00133913	2.40418
ENSG00000101331.17	CCM2L	protein_coding	CCM2 like scaffold protein [Source:HGNC Symbol;Acc:HGNC:16153]	20	covid vs healthy	up	5.89631	1.57218	0.564201	2.86654	0.00414989	0.0193922	1.39153
ENSG00000276043.5	UHRF1	protein_coding	ubiquitin like with PHD and ring finger domains 1 [Source:HGNC Symbol;Acc:HGNC:12556]	19	covid vs healthy	up	66.7584	1.57104	0.27363	5.73716	9.62761e-09	3.07841e-07	2.13773
ENSG00000288046.1	AL031123.5	lncRNA	novel transcript	6	covid vs healthy	up	29.333	1.57099	0.322002	4.86411	1.14971e-06	2.03437e-05	1.70753
ENSG00000253227.2	AC090192.2	lncRNA	novel transcript	8	covid vs healthy	up	3.65024	1.57062	0.563635	2.78237	0.00539642	0.0369119	0.796604
ENSG00000143595.13	AQP10	protein_coding	aquaporin 10 [Source:HGNC Symbol;Acc:HGNC:16029]	1	covid vs healthy	up	90.2834	1.56878	0.486022	3.27144	0.00107	0.00667076	1.34562
ENSG00000095203.14	EPB41L4B	protein_coding	erythrocyte membrane protein band 4.1 like 4B [Source:HGNC Symbol;Acc:HGNC:19818]	9	covid vs healthy	up	9.37263	1.56805	0.631939	3.30637	0.00094512	0.00583728	1.39227
ENSG00000103569.10	AQP9	protein_coding	aquaporin 9 [Source:HGNC Symbol;Acc:HGNC:643]	15	covid vs healthy	up	28442.4	1.5661	0.246533	6.3559	2.07214e-10	1.36518e-08	1.71048
ENSG00000213347.10	MXD3	protein_coding	MAX dimerization protein 3 [Source:HGNC Symbol;Acc:HGNC:14008]	5	covid vs healthy	up	1527.05	1.56593	0.227968	6.87122	6.36549e-12	6.81229e-10	1.71048
ENSG00000087237.12	CETP	protein_coding	cholesteryl ester transfer protein [Source:HGNC Symbol;Acc:HGNC:1869]	16	covid vs healthy	up	20.1295	1.56421	0.455256	3.44421	0.000572735	0.00296018	1.97404
ENSG00000255811.1	AL121988.1	lncRNA	novel transcript, antisense to GJB4 and GJB3	1	covid vs healthy	up	4.02215	1.56406	0.585599	2.69489	0.00704119	0.0448263	0.813368
ENSG00000251898.1	SCARNA11	scaRNA	small Cajal body-specific RNA 11 [Source:HGNC Symbol;Acc:HGNC:32568]	12	covid vs healthy	up	20.2651	1.56314	0.449842	3.49032	0.000482449	0.00289691	1.70753
ENSG00000152778.9	IFIT5	protein_coding	interferon induced protein with tetratricopeptide repeats 5 [Source:HGNC Symbol;Acc:HGNC:13328]	10	covid vs healthy	up	2608.29	1.5621	0.33009	4.74145	2.12193e-06	3.37095e-05	1.71048
ENSG00000253796.2	AC104248.1	lncRNA	novel transcript	8	covid vs healthy	up	3.87334	1.56179	0.615102	2.66025	0.00780831	0.0475652	0.836653
ENSG00000205837.7	LINC00487	lncRNA	long intergenic non-protein coding RNA 487 [Source:HGNC Symbol;Acc:HGNC:42947]	2	covid vs healthy	up	34.8054	1.56178	0.492444	3.20891	0.00133237	0.00664124	1.68725
ENSG00000088053.11	GP6	protein_coding	glycoprotein VI platelet [Source:HGNC Symbol;Acc:HGNC:14388]	19	covid vs healthy	up	98.0327	1.56089	0.379618	4.12273	3.74413e-05	0.000444884	1.34562
ENSG00000090889.12	KIF4A	protein_coding	kinesin family member 4A [Source:HGNC Symbol;Acc:HGNC:13339]	X	covid vs healthy	up	48.4699	1.56075	0.333544	4.67865	2.88776e-06	4.395e-05	1.70753
ENSG00000182541.18	LIMK2	protein_coding	LIM domain kinase 2 [Source:HGNC Symbol;Acc:HGNC:6614]	22	covid vs healthy	up	12867.4	1.56003	0.303376	5.14908	2.61774e-07	5.66827e-06	1.77565
ENSG00000179082.3	C9orf106	lncRNA	chromosome 9 open reading frame 106 (putative) [Source:HGNC Symbol;Acc:HGNC:31370]	9	covid vs healthy	up	239.998	1.55895	0.327702	4.76446	1.89356e-06	2.37134e-05	2.33921
ENSG00000163083.6	INHBB	protein_coding	inhibin subunit beta B [Source:HGNC Symbol;Acc:HGNC:6067]	2	covid vs healthy	up	42.5062	1.55866	0.415512	3.76359	0.00016749	0.00109778	1.97404
ENSG00000233431.1	LINC02596	lncRNA	long intergenic non-protein coding RNA 2596 [Source:HGNC Symbol;Acc:HGNC:53948]	1	covid vs healthy	up	103.055	1.55757	0.398386	3.92485	8.67831e-05	0.000860341	1.39472
ENSG00000164054.15	SHISA5	protein_coding	shisa family member 5 [Source:HGNC Symbol;Acc:HGNC:30376]	3	covid vs healthy	up	7967.18	1.55638	0.24994	6.23048	4.65009e-10	4.27287e-08	1.05527
ENSG00000131747.15	TOP2A	protein_coding	DNA topoisomerase II alpha [Source:HGNC Symbol;Acc:HGNC:11989]	17	covid vs healthy	up	265.319	1.55629	0.289225	5.38419	7.27706e-08	1.49062e-06	2.40418
ENSG00000261602.1	AC092115.3	lncRNA	novel transcript	16	covid vs healthy	up	14.9065	1.55623	0.393662	2.65393	0.00795612	0.03394	1.30963
ENSG00000286586.1	AC084018.4	lncRNA	novel transcript	12	covid vs healthy	up	6.89981	1.55536	0.523762	2.98382	0.00284672	0.0142776	1.39227
ENSG00000144893.12	MED12L	protein_coding	mediator complex subunit 12L [Source:HGNC Symbol;Acc:HGNC:16050]	3	covid vs healthy	up	232.386	1.55406	0.369011	4.22379	2.40231e-05	0.000210198	2.14117
ENSG00000201229.1	SNORA63D	snoRNA	small nucleolar RNA, H/ACA box 63D [Source:HGNC Symbol;Acc:HGNC:52211]	3	covid vs healthy	up	25.9138	1.55402	0.50709	3.11439	0.00184325	0.00861471	1.68725
ENSG00000285091.1	AL109840.2	lncRNA	novel transcript	20	covid vs healthy	up	16.9659	1.55327	0.424902	3.64751	0.000264791	0.0017933	1.68725
ENSG00000138160.6	KIF11	protein_coding	kinesin family member 11 [Source:HGNC Symbol;Acc:HGNC:6388]	10	covid vs healthy	up	184.379	1.5526	0.272714	5.69384	1.24214e-08	4.7661e-07	1.63819
ENSG00000150630.4	VEGFC	protein_coding	vascular endothelial growth factor C [Source:HGNC Symbol;Acc:HGNC:12682]	4	covid vs healthy	up	8.28222	1.55238	0.567526	2.81623	0.00485901	0.0226886	1.33899
ENSG00000128016.7	ZFP36	protein_coding	ZFP36 ring finger protein [Source:HGNC Symbol;Acc:HGNC:12862]	19	covid vs healthy	up	4719.97	1.55119	0.287934	5.39288	6.9338e-08	1.58241e-06	2.1327
ENSG00000171223.6	JUNB	protein_coding	JunB proto-oncogene, AP-1 transcription factor subunit [Source:HGNC Symbol;Acc:HGNC:6205]	19	covid vs healthy	up	5119.6	1.55112	0.284357	5.46016	4.75696e-08	2.08326e-06	1.05527
ENSG00000211972.2	IGHV3-66	IG_V_gene	immunoglobulin heavy variable 3-66 [Source:HGNC Symbol;Acc:HGNC:5619]	14	covid vs healthy	up	22.7581	1.55072	0.524779	3.00145	0.00268699	0.00993466	2.06501
ENSG00000116016.14	EPAS1	protein_coding	endothelial PAS domain protein 1 [Source:HGNC Symbol;Acc:HGNC:3374]	2	covid vs healthy	up	234.93	1.55059	0.351654	4.41921	9.9064e-06	9.4829e-05	2.33921
ENSG00000177409.12	SAMD9L	protein_coding	sterile alpha motif domain containing 9 like [Source:HGNC Symbol;Acc:HGNC:1349]	7	covid vs healthy	up	10903.5	1.55017	0.303235	5.11883	3.07429e-07	6.51012e-06	1.77565
ENSG00000176170.13	SPHK1	protein_coding	sphingosine kinase 1 [Source:HGNC Symbol;Acc:HGNC:11240]	17	covid vs healthy	up	105.105	1.54985	0.236301	6.55444	5.58515e-11	5.42064e-09	1.29748
ENSG00000172159.16	FRMD3	protein_coding	FERM domain containing 3 [Source:HGNC Symbol;Acc:HGNC:24125]	9	covid vs healthy	up	404.863	1.54895	0.211345	7.329	2.3187e-13	5.00206e-11	1.34846
ENSG00000130595.19	TNNT3	protein_coding	troponin T3, fast skeletal type [Source:HGNC Symbol;Acc:HGNC:11950]	11	covid vs healthy	up	143.84	1.54813	0.354962	4.37022	1.2412e-05	0.000152861	1.63819
ENSG00000115163.15	CENPA	protein_coding	centromere protein A [Source:HGNC Symbol;Acc:HGNC:1851]	2	covid vs healthy	up	21.978	1.54809	0.434238	3.57465	0.000350694	0.00222172	1.70753
ENSG00000203711.14	C6orf99	lncRNA	chromosome 6 open reading frame 99 [Source:HGNC Symbol;Acc:HGNC:21179]	6	covid vs healthy	up	3.93844	1.54745	0.561136	2.7708	0.00559189	0.0365453	0.836653
ENSG00000148773.14	MKI67	protein_coding	marker of proliferation Ki-67 [Source:HGNC Symbol;Acc:HGNC:7107]	10	covid vs healthy	up	877.857	1.54736	0.216735	7.14071	9.28502e-13	1.31199e-10	1.7245
ENSG00000253234.1	IGLV2-5	IG_V_pseudogene	immunoglobulin lambda variable 2-5 (pseudogene) [Source:HGNC Symbol;Acc:HGNC:5894]	22	covid vs healthy	up	17.3971	1.54688	0.497626	3.13195	0.00173647	0.00698598	2.06501
ENSG00000167536.14	DHRS13	protein_coding	dehydrogenase/reductase 13 [Source:HGNC Symbol;Acc:HGNC:28326]	17	covid vs healthy	up	1646.59	1.5464	0.288612	5.36344	8.16496e-08	2.3542e-06	1.56242
ENSG00000066279.18	ASPM	protein_coding	abnormal spindle microtubule assembly [Source:HGNC Symbol;Acc:HGNC:19048]	1	covid vs healthy	up	239.842	1.5463	0.278853	5.54716	2.9034e-08	6.9119e-07	2.40418
ENSG00000183873.16	SCN5A	protein_coding	sodium voltage-gated channel alpha subunit 5 [Source:HGNC Symbol;Acc:HGNC:10593]	3	covid vs healthy	up	13.9348	1.54555	0.600325	2.76057	0.00577011	0.0267819	1.28617
ENSG00000228526.7	MIR34AHG	lncRNA	MIR34A host gene [Source:HGNC Symbol;Acc:HGNC:51913]	1	covid vs healthy	up	19.3982	1.5454	0.404316	3.81514	0.000136105	0.00105628	1.68725
ENSG00000165887.12	ANKRD2	protein_coding	ankyrin repeat domain 2 [Source:HGNC Symbol;Acc:HGNC:495]	10	covid vs healthy	up	12.3411	1.54509	0.494317	3.13905	0.00169497	0.00988352	1.30963
ENSG00000130176.8	CNN1	protein_coding	calponin 1 [Source:HGNC Symbol;Acc:HGNC:2155]	19	covid vs healthy	up	8.26687	1.54483	0.5911	2.7197	0.00653416	0.0271351	1.43136
ENSG00000172216.6	CEBPB	protein_coding	CCAAT enhancer binding protein beta [Source:HGNC Symbol;Acc:HGNC:1834]	20	covid vs healthy	up	2779.06	1.5441	0.277224	5.57461	2.48087e-08	8.02768e-07	1.71048
ENSG00000105329.10	TGFB1	protein_coding	transforming growth factor beta 1 [Source:HGNC Symbol;Acc:HGNC:11766]	19	covid vs healthy	up	2212.26	1.54352	0.334405	4.62504	3.7453e-06	5.47785e-05	1.71048
ENSG00000175305.17	CCNE2	protein_coding	cyclin E2 [Source:HGNC Symbol;Acc:HGNC:1590]	8	covid vs healthy	up	52.9931	1.54255	0.298092	5.16921	2.35091e-07	4.40062e-06	2.15794
ENSG00000064601.18	CTSA	protein_coding	cathepsin A [Source:HGNC Symbol;Acc:HGNC:9251]	20	covid vs healthy	up	2872.15	1.5424	0.250346	6.16434	7.07765e-10	4.07548e-08	1.71048
ENSG00000196923.14	PDLIM7	protein_coding	PDZ and LIM domain 7 [Source:HGNC Symbol;Acc:HGNC:22958]	5	covid vs healthy	up	1466.62	1.54194	0.31865	4.84663	1.25573e-06	2.11291e-05	1.77565
ENSG00000273320.1	AC007032.1	lncRNA	novel transcript, antisense to NAMPT	7	covid vs healthy	up	147.704	1.54058	0.294319	5.23699	1.63214e-07	2.95739e-06	2.40418
ENSG00000162069.16	BICDL2	protein_coding	BICD family like cargo adaptor 2 [Source:HGNC Symbol;Acc:HGNC:33584]	16	covid vs healthy	up	90.6823	1.54045	0.467035	3.33049	0.000866947	0.00464474	1.70753
ENSG00000266720.2	RN7SL14P	misc_RNA	RNA, 7SL, cytoplasmic 14, pseudogene [Source:HGNC Symbol;Acc:HGNC:46030]	20	covid vs healthy	up	7.47154	1.5402	0.409964	3.71144	0.000206082	0.00167012	1.43136
ENSG00000277157.1	H4C4	protein_coding	histone cluster 1 H4 family member d [Source:HGNC Symbol;Acc:HGNC:4782]	6	covid vs healthy	up	655.555	1.5396	0.217804	7.06966	1.55311e-12	2.04827e-10	1.7245
ENSG00000130487.9	KLHDC7B	protein_coding	kelch domain containing 7B [Source:HGNC Symbol;Acc:HGNC:25145]	22	covid vs healthy	up	129.744	1.53945	0.375932	4.10638	4.01908e-05	0.000292323	2.40418
ENSG00000068079.7	IFI35	protein_coding	interferon induced protein 35 [Source:HGNC Symbol;Acc:HGNC:5399]	17	covid vs healthy	up	1320.74	1.53855	0.285854	5.38727	7.15378e-08	2.89623e-06	1.07905
ENSG00000091106.19	NLRC4	protein_coding	NLR family CARD domain containing 4 [Source:HGNC Symbol;Acc:HGNC:16412]	2	covid vs healthy	up	2146.38	1.53807	0.25305	6.08141	1.19127e-09	6.45639e-08	1.64206
ENSG00000251990.1	RNA5SP180	rRNA_pseudogene	RNA, 5S ribosomal pseudogene 180 [Source:HGNC Symbol;Acc:HGNC:43080]	5	covid vs healthy	up	3.74871	1.538	0.5886	2.64747	0.00810961	0.0480688	0.857156
ENSG00000264618.2	RN7SL732P	misc_RNA	RNA, 7SL, cytoplasmic 732, pseudogene [Source:HGNC Symbol;Acc:HGNC:46748]	X	covid vs healthy	up	16.6538	1.53672	0.406492	3.77155	0.000162235	0.00121777	1.68725
ENSG00000130589.16	HELZ2	protein_coding	helicase with zinc finger 2 [Source:HGNC Symbol;Acc:HGNC:30021]	20	covid vs healthy	up	5078.49	1.53622	0.311679	4.93608	7.97103e-07	1.25789e-05	2.1327
ENSG00000139835.14	GRTP1	protein_coding	growth hormone regulated TBC protein 1 [Source:HGNC Symbol;Acc:HGNC:20310]	13	covid vs healthy	up	15.3156	1.53581	0.501648	3.08362	0.002045	0.0106051	1.44898
ENSG00000250280.2	AC026124.1	lncRNA	novel transcript	12	covid vs healthy	up	41.2773	1.5347	0.341311	4.49628	6.91529e-06	5.71344e-05	2.99587
ENSG00000008516.17	MMP25	protein_coding	matrix metallopeptidase 25 [Source:HGNC Symbol;Acc:HGNC:14246]	16	covid vs healthy	up	11192.3	1.53458	0.328628	4.67848	2.89007e-06	3.63751e-05	2.1327
ENSG00000158402.20	CDC25C	protein_coding	cell division cycle 25C [Source:HGNC Symbol;Acc:HGNC:1727]	5	covid vs healthy	up	23.6126	1.53336	0.414327	3.70305	0.000213022	0.00133294	1.97404
ENSG00000115850.10	LCT	protein_coding	lactase [Source:HGNC Symbol;Acc:HGNC:6530]	2	covid vs healthy	up	6.01918	1.53329	0.554623	2.7696	0.00561248	0.0243266	1.41296
ENSG00000173262.11	SLC2A14	protein_coding	solute carrier family 2 member 14 [Source:HGNC Symbol;Acc:HGNC:18301]	12	covid vs healthy	up	38.6066	1.53307	0.466736	3.31068	0.000930689	0.00312122	2.99587
ENSG00000064932.16	SBNO2	protein_coding	strawberry notch homolog 2 [Source:HGNC Symbol;Acc:HGNC:29158]	19	covid vs healthy	up	5847.96	1.53203	0.299906	5.11466	3.14313e-07	6.86822e-06	1.71048
ENSG00000206932.1	RNU6-4P	snRNA	RNA, U6 small nuclear 4, pseudogene [Source:HGNC Symbol;Acc:HGNC:34253]	3	covid vs healthy	up	6.26258	1.53112	0.57296	2.74483	0.00605421	0.0258214	1.41296
ENSG00000259922.1	AC023825.1	processed_pseudogene	chromosome 7 open reading frame 63 (C7orf63) pseudogene	16	covid vs healthy	up	4.53592	1.53102	0.624043	2.71914	0.00654521	0.0430807	0.796604
ENSG00000259707.1	AC105339.4	processed_pseudogene	serine/arginine-rich splicing factor 9 (SRSF9) pseudogene	15	covid vs healthy	up	7.37663	1.5308	0.627545	2.8655	0.00416348	0.0194603	1.38927
ENSG00000161888.11	SPC24	protein_coding	SPC24 component of NDC80 kinetochore complex [Source:HGNC Symbol;Acc:HGNC:26913]	19	covid vs healthy	up	42.3238	1.53056	0.344528	4.4399	9.00023e-06	0.000112962	1.70753
ENSG00000157557.13	ETS2	protein_coding	ETS proto-oncogene 2, transcription factor [Source:HGNC Symbol;Acc:HGNC:3489]	21	covid vs healthy	up	3331.71	1.52932	0.286356	5.34584	8.9997e-08	2.29983e-06	1.77565
ENSG00000277918.1	RNVU1-28	snRNA	U1 spliceosomal RNA [Source:RFAM;Acc:RF00003]	1	covid vs healthy	up	31.5206	1.52907	0.472984	3.26418	0.0010978	0.0046831	2.13773
ENSG00000241745.3	RN7SL788P	misc_RNA	RNA, 7SL, cytoplasmic 788, pseudogene [Source:HGNC Symbol;Acc:HGNC:46804]	1	covid vs healthy	up	13.1136	1.52892	0.409194	3.72188	0.000197749	0.00172037	1.32558
ENSG00000019169.10	MARCO	protein_coding	macrophage receptor with collagenous structure [Source:HGNC Symbol;Acc:HGNC:6895]	2	covid vs healthy	up	229.223	1.52773	0.287052	5.3255	1.00678e-07	2.72282e-06	1.63819
ENSG00000102524.11	TNFSF13B	protein_coding	TNF superfamily member 13b [Source:HGNC Symbol;Acc:HGNC:11929]	13	covid vs healthy	up	3804.32	1.52745	0.269127	5.67979	1.3486e-08	4.09833e-07	2.1327
ENSG00000105976.15	MET	protein_coding	MET proto-oncogene, receptor tyrosine kinase [Source:HGNC Symbol;Acc:HGNC:7029]	7	covid vs healthy	up	13.2754	1.52667	0.530503	2.92636	0.00342957	0.0174704	1.30963
ENSG00000174371.17	EXO1	protein_coding	exonuclease 1 [Source:HGNC Symbol;Acc:HGNC:3511]	1	covid vs healthy	up	47.5551	1.52634	0.332718	4.58685	4.49985e-06	6.46936e-05	1.68725
ENSG00000154099.18	DNAAF1	protein_coding	dynein axonemal assembly factor 1 [Source:HGNC Symbol;Acc:HGNC:30539]	16	covid vs healthy	up	15.7388	1.52436	0.632055	3.32392	0.000887616	0.0053722	1.44898
ENSG00000138496.16	PARP9	protein_coding	poly(ADP-ribose) polymerase family member 9 [Source:HGNC Symbol;Acc:HGNC:24118]	3	covid vs healthy	up	9726.25	1.52418	0.230047	6.62806	3.40134e-11	4.19087e-09	1.0612
ENSG00000225450.1	AL021707.1	lncRNA	novel transcript	22	covid vs healthy	up	105.777	1.52398	0.316443	4.81984	1.43673e-06	3.06441e-05	1.29748
ENSG00000088726.16	TMEM40	protein_coding	transmembrane protein 40 [Source:HGNC Symbol;Acc:HGNC:25620]	3	covid vs healthy	up	127.485	1.5236	0.31259	4.87698	1.07722e-06	1.45701e-05	2.40418
ENSG00000204577.11	LILRB3	protein_coding	leukocyte immunoglobulin like receptor B3 [Source:HGNC Symbol;Acc:HGNC:6607]	19	covid vs healthy	up	6443.98	1.52299	0.300766	5.06999	3.97828e-07	8.39222e-06	1.71048
ENSG00000196353.11	CPNE4	protein_coding	copine 4 [Source:HGNC Symbol;Acc:HGNC:2317]	3	covid vs healthy	up	12.6178	1.52277	0.546806	2.84385	0.00445718	0.0215373	1.30963
ENSG00000187950.8	OVCH1	protein_coding	ovochymase 1 [Source:HGNC Symbol;Acc:HGNC:23080]	12	covid vs healthy	up	12.7277	1.52249	0.557791	2.81208	0.00492216	0.023089	1.32558
ENSG00000163235.16	TGFA	protein_coding	transforming growth factor alpha [Source:HGNC Symbol;Acc:HGNC:11765]	2	covid vs healthy	up	1564.74	1.52211	0.270285	5.6355	1.7455e-08	6.04011e-07	1.71048
ENSG00000170458.14	CD14	protein_coding	CD14 molecule [Source:HGNC Symbol;Acc:HGNC:1628]	5	covid vs healthy	up	5387.45	1.52162	0.210326	7.23635	4.6093e-13	1.09392e-10	1.0612
ENSG00000245662.4	LINC02211	lncRNA	long intergenic non-protein coding RNA 2211 [Source:HGNC Symbol;Acc:HGNC:53078]	5	covid vs healthy	up	2.6459	1.5207	0.631052	3.04594	0.00231951	0.0352565	0.363547
ENSG00000134463.15	ECHDC3	protein_coding	enoyl-CoA hydratase domain containing 3 [Source:HGNC Symbol;Acc:HGNC:23489]	10	covid vs healthy	up	173.304	1.52037	0.385008	3.96221	7.426e-05	0.000480451	2.4248
ENSG00000157800.18	SLC37A3	protein_coding	solute carrier family 37 member 3 [Source:HGNC Symbol;Acc:HGNC:20651]	7	covid vs healthy	up	2066.61	1.51936	0.269976	5.63186	1.78277e-08	6.5938e-07	1.56242
ENSG00000205791.3	LOH12CR2	lncRNA	loss of heterozygosity, 12, chromosomal region 2 [Source:HGNC Symbol;Acc:HGNC:26524]	12	covid vs healthy	up	11.7013	1.51844	0.43816	3.45786	0.000544476	0.00390642	1.32558
ENSG00000159339.13	PADI4	protein_coding	peptidyl arginine deiminase 4 [Source:HGNC Symbol;Acc:HGNC:18368]	1	covid vs healthy	up	3912.15	1.5183	0.254215	5.97588	2.28847e-09	1.09091e-07	1.71048
ENSG00000103005.12	USB1	protein_coding	U6 snRNA biogenesis phosphodiesterase 1 [Source:HGNC Symbol;Acc:HGNC:25792]	16	covid vs healthy	up	2137.99	1.51779	0.280106	5.42333	5.84974e-08	1.59931e-06	1.77565
ENSG00000179564.4	LSMEM2	protein_coding	leucine rich single-pass membrane protein 2 [Source:HGNC Symbol;Acc:HGNC:26781]	3	covid vs healthy	up	10.3298	1.51614	0.552564	2.79185	0.00524081	0.0233349	1.39375
ENSG00000139971.15	ARMH4	protein_coding	armadillo like helical domain containing 4 [Source:HGNC Symbol;Acc:HGNC:19846]	14	covid vs healthy	up	5.05342	1.51524	0.566645	2.68409	0.00727272	0.0301423	1.39227
ENSG00000125319.14	HROB	protein_coding	chromosome 17 open reading frame 53 [Source:HGNC Symbol;Acc:HGNC:28460]	17	covid vs healthy	up	20.5786	1.51496	0.451566	3.3687	0.000755249	0.00355468	2.06501
ENSG00000251733.1	SCARNA8	scaRNA	small Cajal body-specific RNA 8 [Source:HGNC Symbol;Acc:HGNC:32564]	9	covid vs healthy	up	38.8223	1.51492	0.538433	2.88478	0.00391692	0.0158393	1.68725
ENSG00000211934.3	IGHV1-2	IG_V_gene	immunoglobulin heavy variable 1-2 [Source:HGNC Symbol;Acc:HGNC:5550]	14	covid vs healthy	up	161.883	1.51481	0.468279	3.2688	0.00108005	0.00571512	1.63819
ENSG00000134243.12	SORT1	protein_coding	sortilin 1 [Source:HGNC Symbol;Acc:HGNC:11186]	1	covid vs healthy	up	3436.56	1.51428	0.316436	4.79282	1.64456e-06	4.08103e-05	1.0612
ENSG00000272412.2	RN7SL778P	misc_RNA	RNA, 7SL, cytoplasmic 778, pseudogene [Source:HGNC Symbol;Acc:HGNC:46794]	11	covid vs healthy	up	5.04182	1.51331	0.593794	2.65586	0.00791055	0.0315423	1.43136
ENSG00000109265.14	CRACD	protein_coding	KIAA1211 [Source:HGNC Symbol;Acc:HGNC:29219]	4	covid vs healthy	up	38.5542	1.51269	0.41461	3.66069	0.000251533	0.00108814	2.99587
ENSG00000103316.11	CRYM	protein_coding	crystallin mu [Source:HGNC Symbol;Acc:HGNC:2418]	16	covid vs healthy	up	12.4402	1.51233	0.56894	2.73865	0.00616927	0.0275331	1.32558
ENSG00000164105.4	SAP30	protein_coding	Sin3A associated protein 30 [Source:HGNC Symbol;Acc:HGNC:10532]	4	covid vs healthy	up	220.076	1.51213	0.264585	5.71616	1.08956e-08	3.77082e-07	1.90896
ENSG00000185201.16	IFITM2	protein_coding	interferon induced transmembrane protein 2 [Source:HGNC Symbol;Acc:HGNC:5413]	11	covid vs healthy	up	25912.6	1.51156	0.250095	6.04725	1.47341e-09	7.43103e-08	1.71048
ENSG00000225937.3	PCA3	lncRNA	prostate cancer associated 3 [Source:HGNC Symbol;Acc:HGNC:8637]	9	covid vs healthy	up	5.1627	1.5115	0.576921	2.68165	0.00732595	0.037353	1.06551
ENSG00000079277.21	MKNK1	protein_coding	MAPK interacting serine/threonine kinase 1 [Source:HGNC Symbol;Acc:HGNC:7110]	1	covid vs healthy	up	5194.6	1.51133	0.301388	5.02078	5.1463e-07	8.67354e-06	2.1327
ENSG00000184678.10	H2BC21	protein_coding	histone cluster 2 H2B family member e [Source:HGNC Symbol;Acc:HGNC:4760]	1	covid vs healthy	up	3428.72	1.51035	0.187859	8.04086	8.92105e-16	3.77068e-13	1.77565
ENSG00000202058.1	RN7SKP80	misc_RNA	RN7SK pseudogene 80 [Source:HGNC Symbol;Acc:HGNC:45804]	22	covid vs healthy	up	72.9498	1.50948	0.370539	4.07996	4.50438e-05	0.000431259	1.68725
ENSG00000258102.5	MAP1LC3B2	protein_coding	microtubule associated protein 1 light chain 3 beta 2 [Source:HGNC Symbol;Acc:HGNC:34390]	12	covid vs healthy	up	129.113	1.50943	0.332765	4.54135	5.58952e-06	5.7398e-05	2.40418
ENSG00000251869.1	SCARNA23	scaRNA	small Cajal body-specific RNA 23 [Source:HGNC Symbol;Acc:HGNC:32581]	X	covid vs healthy	up	8.65259	1.50826	0.612819	2.6638	0.00772627	0.0317024	1.38927
ENSG00000272625.1	AP000919.4	lncRNA	novel transcript, antisense to LPIN2	18	covid vs healthy	up	171.873	1.50793	0.296282	5.09273	3.52935e-07	5.6559e-06	2.40418
ENSG00000179978.11	NAIPP2	unprocessed_pseudogene	NLR family, apoptosis inhibitory protein (NAIP) pseudogene	5	covid vs healthy	up	323.813	1.50677	0.347766	4.34179	1.41326e-05	0.000190081	1.42568
ENSG00000197249.14	SERPINA1	protein_coding	serpin family A member 1 [Source:HGNC Symbol;Acc:HGNC:8941]	14	covid vs healthy	up	13265.9	1.50552	0.298976	5.04163	4.61588e-07	7.88531e-06	2.1327
ENSG00000273802.2	H2BC8	protein_coding	histone cluster 1 H2B family member g [Source:HGNC Symbol;Acc:HGNC:4746]	6	covid vs healthy	up	776.335	1.50536	0.233124	6.45903	1.05379e-10	1.14488e-08	1.06606
ENSG00000136048.14	DRAM1	protein_coding	DNA damage regulated autophagy modulator 1 [Source:HGNC Symbol;Acc:HGNC:25645]	12	covid vs healthy	up	762.768	1.50487	0.216738	6.94446	3.79903e-12	4.32821e-10	1.7245
ENSG00000211976.2	IGHV3-73	IG_V_gene	immunoglobulin heavy variable 3-73 [Source:HGNC Symbol;Acc:HGNC:5623]	14	covid vs healthy	up	44.4505	1.50437	0.518721	2.95543	0.00312232	0.0110163	2.10988
ENSG00000137312.15	FLOT1	protein_coding	flotillin 1 [Source:HGNC Symbol;Acc:HGNC:3757]	6	covid vs healthy	up	4824.42	1.50417	0.263585	5.71041	1.12707e-08	6.21768e-07	1.0612
ENSG00000163191.6	S100A11	protein_coding	S100 calcium binding protein A11 [Source:HGNC Symbol;Acc:HGNC:10488]	1	covid vs healthy	up	7720.56	1.50412	0.284468	5.29254	1.20626e-07	2.95739e-06	1.77565
ENSG00000103196.12	CRISPLD2	protein_coding	cysteine rich secretory protein LCCL domain containing 2 [Source:HGNC Symbol;Acc:HGNC:25248]	16	covid vs healthy	up	5335.14	1.50406	0.286649	5.25219	1.50298e-07	3.56493e-06	1.77565
ENSG00000140939.14	NOL3	protein_coding	nucleolar protein 3 [Source:HGNC Symbol;Acc:HGNC:7869]	16	covid vs healthy	up	91.5453	1.50359	0.275441	5.45716	4.83823e-08	1.40647e-06	1.70753
ENSG00000127948.16	POR	protein_coding	cytochrome p450 oxidoreductase [Source:HGNC Symbol;Acc:HGNC:9208]	7	covid vs healthy	up	1358.76	1.50288	0.287654	5.22949	1.69974e-07	3.38636e-06	2.1327
ENSG00000121211.8	MND1	protein_coding	meiotic nuclear divisions 1 [Source:HGNC Symbol;Acc:HGNC:24839]	4	covid vs healthy	up	9.50125	1.50189	0.538434	2.81903	0.00481697	0.0217985	1.39227
ENSG00000282600.2	IGHV3-69-1	IG_V_pseudogene	immunoglobulin heavy variable 3-69-1 (pseudogene) [Source:HGNC Symbol;Acc:HGNC:5631]	14	covid vs healthy	up	5.49144	1.50104	0.57803	2.64594	0.00814637	0.0322813	1.43136
ENSG00000239607.3	RN7SL573P	misc_RNA	RNA, 7SL, cytoplasmic 573, pseudogene [Source:HGNC Symbol;Acc:HGNC:46589]	17	covid vs healthy	up	6.02909	1.5	0.553969	2.74704	0.00601357	0.0256836	1.41296
ENSG00000185070.11	FLRT2	protein_coding	fibronectin leucine rich transmembrane protein 2 [Source:HGNC Symbol;Acc:HGNC:3761]	14	covid vs healthy	up	3.70485	1.49859	0.63016	2.6629	0.00774707	0.0482744	0.813368
ENSG00000012779.11	ALOX5	protein_coding	arachidonate 5-lipoxygenase [Source:HGNC Symbol;Acc:HGNC:435]	10	covid vs healthy	up	10844.7	1.49808	0.284834	5.26454	1.40539e-07	2.88886e-06	2.1327
ENSG00000109684.15	CLNK	protein_coding	cytokine dependent hematopoietic cell linker [Source:HGNC Symbol;Acc:HGNC:17438]	4	covid vs healthy	up	17.0442	1.49793	0.37809	-3.12735	0.00176389	0.010223	1.30963
ENSG00000158104.11	HPD	protein_coding	4-hydroxyphenylpyruvate dioxygenase [Source:HGNC Symbol;Acc:HGNC:5147]	12	covid vs healthy	up	11.1608	1.49704	0.532693	2.85639	0.00428488	0.0170483	1.68725
ENSG00000025708.14	TYMP	protein_coding	thymidine phosphorylase [Source:HGNC Symbol;Acc:HGNC:3148]	22	covid vs healthy	up	5239.75	1.49543	0.241524	6.19445	5.84886e-10	5.14824e-08	1.05527
ENSG00000254288.1	AC087672.2	lncRNA	novel transcript	8	covid vs healthy	up	65.1466	1.49485	0.349663	4.27929	1.87488e-05	0.00020664	1.70753
ENSG00000202354.1	RNY3	misc_RNA	RNA, Ro60-associated Y3 [Source:HGNC Symbol;Acc:HGNC:10243]	7	covid vs healthy	up	26.2833	1.49437	0.537973	2.84269	0.0044734	0.0153385	2.00445
ENSG00000105355.9	PLIN3	protein_coding	perilipin 3 [Source:HGNC Symbol;Acc:HGNC:16893]	19	covid vs healthy	up	1889.03	1.49401	0.232091	6.43939	1.19957e-10	6.87527e-09	2.1327
ENSG00000127423.10	AUNIP	protein_coding	aurora kinase A and ninein interacting protein [Source:HGNC Symbol;Acc:HGNC:28363]	1	covid vs healthy	up	10.4974	1.49356	0.499349	3.01005	0.00261205	0.0130289	1.43136
ENSG00000250305.9	TRMT9B	protein_coding	tRNA methyltransferase 9B (putative) [Source:HGNC Symbol;Acc:HGNC:26725]	8	covid vs healthy	up	14.2753	1.49331	0.398462	3.73698	0.000186243	0.00163993	1.32558
ENSG00000142185.16	TRPM2	protein_coding	transient receptor potential cation channel subfamily M member 2 [Source:HGNC Symbol;Acc:HGNC:12339]	21	covid vs healthy	up	659.039	1.49132	0.285226	5.23276	1.66999e-07	3.98028e-06	1.7245
ENSG00000287899.1	AC055714.1	lncRNA	novel transcript	3	covid vs healthy	up	4.98246	1.49093	0.587219	2.58932	0.00961653	0.0374977	1.39153
ENSG00000198833.7	UBE2J1	protein_coding	ubiquitin conjugating enzyme E2 J1 [Source:HGNC Symbol;Acc:HGNC:17598]	6	covid vs healthy	up	5536.63	1.48996	0.215433	6.918	4.58064e-12	5.01583e-10	1.77565
ENSG00000238363.1	SNORA13	snoRNA	small nucleolar RNA, H/ACA box 13 [Source:HGNC Symbol;Acc:HGNC:32601]	5	covid vs healthy	up	34.1277	1.48978	0.487313	3.09424	0.00197318	0.00571222	2.99587
ENSG00000211942.3	IGHV3-13	IG_V_gene	immunoglobulin heavy variable 3-13 [Source:HGNC Symbol;Acc:HGNC:5581]	14	covid vs healthy	up	36.0079	1.48917	0.465255	3.22111	0.00127697	0.00562959	1.97404
ENSG00000109466.14	KLHL2	protein_coding	kelch like family member 2 [Source:HGNC Symbol;Acc:HGNC:6353]	4	covid vs healthy	up	3250.82	1.48842	0.272013	5.476	4.35045e-08	1.92782e-06	1.0612
ENSG00000274357.1	AL139320.1	misc_RNA	Metazoan signal recognition particle RNA [Source:RFAM;Acc:RF00017]	13	covid vs healthy	up	3.66251	1.48804	0.53959	2.73288	0.00627838	0.0401427	0.836653
ENSG00000075399.14	VPS9D1	protein_coding	VPS9 domain containing 1 [Source:HGNC Symbol;Acc:HGNC:13526]	16	covid vs healthy	up	967.295	1.48783	0.306042	4.86757	1.1298e-06	2.95685e-05	1.06606
ENSG00000228302.2	AL512770.1	lncRNA	novel transcript	10	covid vs healthy	up	15.2595	1.48735	0.55908	2.7409	0.00612703	0.0255646	1.44898
ENSG00000205795.4	CYS1	protein_coding	cystin 1 [Source:HGNC Symbol;Acc:HGNC:18525]	2	covid vs healthy	up	3.05825	1.48705	0.629257	3.24002	0.00119522	0.0209475	0.363547
ENSG00000179862.7	CITED4	protein_coding	Cbp/p300 interacting transactivator with Glu/Asp rich carboxy-terminal domain 4 [Source:HGNC Symbol;Acc:HGNC:18696]	1	covid vs healthy	up	24.2957	1.4853	0.413045	3.60762	0.000309018	0.0020045	1.70753
ENSG00000100290.3	BIK	protein_coding	BCL2 interacting killer [Source:HGNC Symbol;Acc:HGNC:1051]	22	covid vs healthy	up	38.2924	1.48416	0.304265	4.87318	1.09819e-06	1.73535e-05	1.97404
ENSG00000225840.2	AC010970.1	processed_pseudogene	RNA, 18S ribosomal pseudogene	Y	covid vs healthy	up	7.99343	1.48343	0.537183	2.7844	0.00536268	0.023709	1.39375
ENSG00000274536.7	AL034397.3	lncRNA	novel transcript, antisense VSIG4	X	covid vs healthy	up	20431.2	1.48313	0.212299	6.98788	2.79078e-12	2.82213e-10	2.1327
ENSG00000128383.13	APOBEC3A	protein_coding	apolipoprotein B mRNA editing enzyme catalytic subunit 3A [Source:HGNC Symbol;Acc:HGNC:17343]	22	covid vs healthy	up	9377.77	1.48274	0.224351	6.61121	3.81194e-11	3.00598e-09	1.77565
ENSG00000287185.1	AC041005.1	lncRNA	novel transcript	8	covid vs healthy	up	40.0521	1.4827	0.313519	4.72517	2.29922e-06	3.65263e-05	1.68725
ENSG00000213172.3	AL031985.1	processed_pseudogene	ribosomal protein L10a (RPL10A)	1	covid vs healthy	up	92.9863	1.48156	0.400967	3.70861	0.000208398	0.00154799	1.59569
ENSG00000231453.1	LINC01305	lncRNA	long intergenic non-protein coding RNA 1305 [Source:HGNC Symbol;Acc:HGNC:27690]	2	covid vs healthy	up	5.4371	1.48132	0.547582	2.74903	0.00597718	0.0253039	1.43136
ENSG00000229644.6	NAMPTP1	processed_pseudogene	nicotinamide phosphoribosyltransferase pseudogene 1 [Source:HGNC Symbol;Acc:HGNC:17633]	10	covid vs healthy	up	1615.62	1.48058	0.364425	4.07463	4.60872e-05	0.000448375	1.64206
ENSG00000163251.4	FZD5	protein_coding	frizzled class receptor 5 [Source:HGNC Symbol;Acc:HGNC:4043]	2	covid vs healthy	up	150.509	1.48053	0.251624	5.8838	4.00959e-09	1.29574e-07	2.40418
ENSG00000250069.1	AC011379.1	lncRNA	novel transcript	5	covid vs healthy	up	190.4	1.48012	0.380284	3.9047	9.43425e-05	0.000592301	2.38801
ENSG00000126603.8	GLIS2	protein_coding	GLIS family zinc finger 2 [Source:HGNC Symbol;Acc:HGNC:29450]	16	covid vs healthy	up	10.1406	1.47972	0.569589	2.67178	0.00754493	0.0310171	1.39227
ENSG00000150594.7	ADRA2A	protein_coding	adrenoceptor alpha 2A [Source:HGNC Symbol;Acc:HGNC:281]	10	covid vs healthy	up	21.9179	1.47893	0.465696	3.19602	0.00139338	0.00688363	1.68725
ENSG00000177606.7	JUN	protein_coding	Jun proto-oncogene, AP-1 transcription factor subunit [Source:HGNC Symbol;Acc:HGNC:6204]	1	covid vs healthy	up	259.601	1.47864	0.243805	6.06508	1.31892e-09	7.04254e-08	1.63819
ENSG00000047648.23	ARHGAP6	protein_coding	Rho GTPase activating protein 6 [Source:HGNC Symbol;Acc:HGNC:676]	X	covid vs healthy	up	166.882	1.478	0.312248	4.7373	2.16584e-06	2.57635e-05	2.4248
ENSG00000244194.3	RN7SL218P	misc_RNA	RNA, 7SL, cytoplasmic 218, pseudogene [Source:HGNC Symbol;Acc:HGNC:46234]	4	covid vs healthy	up	8.02376	1.47793	0.462534	3.18916	0.00142689	0.00818451	1.39227
ENSG00000169432.17	SCN9A	protein_coding	sodium voltage-gated channel alpha subunit 9 [Source:HGNC Symbol;Acc:HGNC:10597]	2	covid vs healthy	up	255.199	1.47671	0.279498	5.28602	1.25005e-07	2.34797e-06	2.40418
ENSG00000287549.1	AC092268.2	lncRNA	novel transcript	X	covid vs healthy	up	6.80148	1.47654	0.532218	2.79838	0.00513589	0.0224862	1.43136
ENSG00000255458.7	AC108471.3	lncRNA	novel transcript	4	covid vs healthy	up	12.5278	1.47569	0.386418	3.78805	0.000151835	0.00130336	1.44898
ENSG00000072422.17	RHOBTB1	protein_coding	Rho related BTB domain containing 1 [Source:HGNC Symbol;Acc:HGNC:18738]	10	covid vs healthy	up	216.901	1.47504	0.294496	5.01171	5.39489e-07	9.92064e-06	1.90896
ENSG00000157551.19	KCNJ15	protein_coding	potassium voltage-gated channel subfamily J member 15 [Source:HGNC Symbol;Acc:HGNC:6261]	21	covid vs healthy	up	15238.4	1.47485	0.263567	5.59949	2.14983e-08	1.06956e-06	1.05527
ENSG00000275479.1	AC087741.2	lncRNA	novel transcript	17	covid vs healthy	up	7.47376	1.4742	0.515276	2.86158	0.00421533	0.0196516	1.38927
ENSG00000111644.8	ACRBP	protein_coding	acrosin binding protein [Source:HGNC Symbol;Acc:HGNC:17195]	12	covid vs healthy	up	462.952	1.47398	0.261788	5.63295	1.77148e-08	6.9119e-07	1.4665
ENSG00000178033.6	CALHM5	protein_coding	calcium homeostasis modulator family member 5 [Source:HGNC Symbol;Acc:HGNC:21568]	6	covid vs healthy	up	34.1173	1.47354	0.368941	3.99464	6.47923e-05	0.000477131	2.13773
ENSG00000233608.4	TWIST2	protein_coding	twist family bHLH transcription factor 2 [Source:HGNC Symbol;Acc:HGNC:20670]	2	covid vs healthy	up	7.00391	1.47269	0.583045	2.60552	0.00917358	0.0446122	1.06551
ENSG00000186818.12	LILRB4	protein_coding	leukocyte immunoglobulin like receptor B4 [Source:HGNC Symbol;Acc:HGNC:6608]	19	covid vs healthy	up	420.086	1.47198	0.230505	6.3868	1.69389e-10	1.30556e-08	1.4665
ENSG00000283384.1	AL138694.1	lncRNA	novel transcript	13	covid vs healthy	up	86.3952	1.47178	0.358142	4.11577	3.85881e-05	0.000374412	1.70753
ENSG00000207175.1	RNU1-67P	snRNA	RNA, U1 small nuclear 67, pseudogene [Source:HGNC Symbol;Acc:HGNC:48409]	X	covid vs healthy	up	17.9889	1.47103	0.540403	2.77749	0.005478	0.0176609	2.06501
ENSG00000012171.20	SEMA3B	protein_coding	semaphorin 3B [Source:HGNC Symbol;Acc:HGNC:10724]	3	covid vs healthy	up	57.786	1.47079	0.376665	3.91288	9.12032e-05	0.000759997	1.70753
ENSG00000164611.13	PTTG1	protein_coding	PTTG1 regulator of sister chromatid separation, securin [Source:HGNC Symbol;Acc:HGNC:9690]	5	covid vs healthy	up	123.083	1.47067	0.24407	6.02328	1.70921e-09	1.0499e-07	1.34562
ENSG00000234076.1	TPRG1-AS1	lncRNA	TPRG1 antisense RNA 1 [Source:HGNC Symbol;Acc:HGNC:42391]	3	covid vs healthy	up	32.5705	1.47046	0.35789	4.10887	3.97595e-05	0.000241525	2.99587
ENSG00000099377.14	HSD3B7	protein_coding	hydroxy-delta-5-steroid dehydrogenase, 3 beta- and steroid delta-isomerase 7 [Source:HGNC Symbol;Acc:HGNC:18324]	16	covid vs healthy	up	69.065	1.47035	0.360451	4.08663	4.37681e-05	0.000349082	2.10988
ENSG00000274859.1	AC131238.1	lncRNA	novel transcript, antisense to VSIG10	12	covid vs healthy	up	5.51381	1.46989	0.52905	2.79937	0.00512027	0.0229314	1.39153
ENSG00000232316.2	LINC02518	lncRNA	long intergenic non-protein coding RNA 2518 [Source:HGNC Symbol;Acc:HGNC:53509]	6	covid vs healthy	up	8.90023	1.46917	0.491221	2.98421	0.0028431	0.0142621	1.39227
ENSG00000248455.6	LINC02217	lncRNA	long intergenic non-protein coding RNA 2217 [Source:HGNC Symbol;Acc:HGNC:53084]	5	covid vs healthy	up	32.9879	1.46835	0.396449	3.71044	0.000206903	0.00147302	1.68725
ENSG00000116183.11	PAPPA2	protein_coding	pappalysin 2 [Source:HGNC Symbol;Acc:HGNC:14615]	1	covid vs healthy	up	12.4998	1.46768	0.499737	2.94909	0.00318713	0.016289	1.32558
ENSG00000166963.13	MAP1A	protein_coding	microtubule associated protein 1A [Source:HGNC Symbol;Acc:HGNC:6835]	15	covid vs healthy	up	251.527	1.46748	0.401431	3.67154	0.00024109	0.00170189	1.63819
ENSG00000196787.3	H2AC11	protein_coding	histone cluster 1 H2A family member g [Source:HGNC Symbol;Acc:HGNC:4737]	6	covid vs healthy	up	969.497	1.4673	0.235453	6.23375	4.55387e-10	4.13497e-08	1.07905
ENSG00000184838.15	PRR16	protein_coding	proline rich 16 [Source:HGNC Symbol;Acc:HGNC:29654]	5	covid vs healthy	up	10.3451	1.46681	0.456075	3.21979	0.00128286	0.0073466	1.43136
ENSG00000115267.8	IFIH1	protein_coding	interferon induced with helicase C domain 1 [Source:HGNC Symbol;Acc:HGNC:18873]	2	covid vs healthy	up	2960.58	1.46525	0.298441	4.91524	8.86742e-07	1.59084e-05	1.77565
ENSG00000090020.11	SLC9A1	protein_coding	solute carrier family 9 member A1 [Source:HGNC Symbol;Acc:HGNC:11071]	1	covid vs healthy	up	680.924	1.46496	0.349264	4.20389	2.62363e-05	0.000263624	1.77418
ENSG00000270959.1	LPP-AS2	lncRNA	LPP antisense RNA 2 [Source:HGNC Symbol;Acc:HGNC:27952]	3	covid vs healthy	up	126.803	1.46413	0.205776	7.11181	1.14527e-12	1.19186e-10	2.38801
ENSG00000287328.1	AC135626.2	unprocessed_pseudogene	multiple C2 domains, transmembrane 21 (MCTP2) pseudogene	15	covid vs healthy	up	45.2956	1.46327	0.346042	4.2288	2.34945e-05	0.000251408	1.68725
ENSG00000168779.19	SHOX2	protein_coding	short stature homeobox 2 [Source:HGNC Symbol;Acc:HGNC:10854]	3	covid vs healthy	up	8.88549	1.46112	0.510122	2.88691	0.00389047	0.0180015	1.43136
ENSG00000134057.15	CCNB1	protein_coding	cyclin B1 [Source:HGNC Symbol;Acc:HGNC:1579]	5	covid vs healthy	up	124.067	1.4611	0.246569	5.92383	3.14533e-09	1.5065e-07	1.59569
ENSG00000258738.1	AL121603.2	lncRNA	novel transcript, antisense to BAZ1A	14	covid vs healthy	up	127.847	1.461	0.28763	5.08089	3.75672e-07	8.30737e-06	1.63819
ENSG00000168126.3	OR2W6P	unprocessed_pseudogene	olfactory receptor family 2 subfamily W member 6 pseudogene [Source:HGNC Symbol;Acc:HGNC:15072]	6	covid vs healthy	up	33.2439	1.46061	0.383515	3.80917	0.000139434	0.00107529	1.68725
ENSG00000283445.1	AL136985.3	lncRNA	novel transcript	1	covid vs healthy	up	18.5927	1.46037	0.54186	2.74098	0.00612557	0.0200044	1.97404
ENSG00000100300.18	TSPO	protein_coding	translocator protein [Source:HGNC Symbol;Acc:HGNC:1158]	22	covid vs healthy	up	2636.78	1.4599	0.261873	5.57826	2.42937e-08	7.65149e-07	1.77565
ENSG00000070404.10	FSTL3	protein_coding	follistatin like 3 [Source:HGNC Symbol;Acc:HGNC:3973]	19	covid vs healthy	up	72.9303	1.45909	0.238617	6.10996	9.9657e-10	4.52824e-08	2.10988
ENSG00000228719.1	AL022313.2	lncRNA	novel transcript	22	covid vs healthy	up	38.201	1.45906	0.292547	4.97993	6.36067e-07	1.11442e-05	1.97404
ENSG00000149418.11	ST14	protein_coding	suppression of tumorigenicity 14 [Source:HGNC Symbol;Acc:HGNC:11344]	11	covid vs healthy	up	484.258	1.4589	0.213852	6.82247	8.94884e-12	1.04076e-09	1.42568
ENSG00000112303.14	VNN2	protein_coding	vanin 2 [Source:HGNC Symbol;Acc:HGNC:12706]	6	covid vs healthy	up	23490.7	1.45844	0.243014	6.00428	1.92183e-09	7.7381e-08	2.1327
ENSG00000141854.9	MISP3	protein_coding	MISP family member 3 [Source:HGNC Symbol;Acc:HGNC:26963]	19	covid vs healthy	up	45.6757	1.45781	0.339667	4.29143	1.77525e-05	0.000166268	2.10988
ENSG00000233214.1	AC002511.2	lncRNA	novel transcript	19	covid vs healthy	up	99.587	1.45717	0.399841	3.65779	0.000254395	0.00171866	1.70753
ENSG00000085733.16	CTTN	protein_coding	cortactin [Source:HGNC Symbol;Acc:HGNC:3338]	11	covid vs healthy	up	506.971	1.45701	0.299205	4.8742	1.09251e-06	1.90815e-05	1.75283
ENSG00000100906.10	NFKBIA	protein_coding	NFKB inhibitor alpha [Source:HGNC Symbol;Acc:HGNC:7797]	14	covid vs healthy	up	4516.01	1.45673	0.249035	5.85245	4.84373e-09	3.13175e-07	1.05527
ENSG00000132205.11	EMILIN2	protein_coding	elastin microfibril interfacer 2 [Source:HGNC Symbol;Acc:HGNC:19881]	18	covid vs healthy	up	3605.54	1.45478	0.271146	5.36923	7.90747e-08	1.76345e-06	2.1327
ENSG00000011590.14	ZBTB32	protein_coding	zinc finger and BTB domain containing 32 [Source:HGNC Symbol;Acc:HGNC:16763]	19	covid vs healthy	up	57.6485	1.45452	0.319997	3.12121	0.00180112	0.00699447	2.13773
ENSG00000196668.4	LINC00173	lncRNA	long intergenic non-protein coding RNA 173 [Source:HGNC Symbol;Acc:HGNC:33791]	12	covid vs healthy	up	354.135	1.45446	0.300807	4.83988	1.29917e-06	2.61064e-05	1.42568
ENSG00000152952.12	PLOD2	protein_coding	procollagen-lysine,2-oxoglutarate 5-dioxygenase 2 [Source:HGNC Symbol;Acc:HGNC:9082]	3	covid vs healthy	up	41.2775	1.45381	0.403236	3.61479	0.000300593	0.00198231	1.68725
ENSG00000138646.9	HERC5	protein_coding	HECT and RLD domain containing E3 ubiquitin protein ligase 5 [Source:HGNC Symbol;Acc:HGNC:24368]	4	covid vs healthy	up	3579.75	1.45357	0.424252	3.44758	0.000565629	0.00318005	1.77565
ENSG00000126262.4	FFAR2	protein_coding	free fatty acid receptor 2 [Source:HGNC Symbol;Acc:HGNC:4501]	19	covid vs healthy	up	7514.67	1.45333	0.272199	5.34324	9.13003e-08	3.6154e-06	1.0612
ENSG00000223247.1	RNU2-64P	snRNA	RNA, U2 small nuclear 64, pseudogene [Source:HGNC Symbol;Acc:HGNC:48557]	3	covid vs healthy	up	2.78485	1.45328	0.630872	3.09268	0.00198356	0.0311876	0.363547
ENSG00000198736.11	MSRB1	protein_coding	methionine sulfoxide reductase B1 [Source:HGNC Symbol;Acc:HGNC:14133]	16	covid vs healthy	up	6931.03	1.45257	0.236147	6.15357	7.57561e-10	4.28238e-08	1.71048
ENSG00000077238.14	IL4R	protein_coding	interleukin 4 receptor [Source:HGNC Symbol;Acc:HGNC:6015]	16	covid vs healthy	up	12030.8	1.45093	0.300841	4.82866	1.37455e-06	2.28555e-05	1.77565
ENSG00000167996.16	FTH1	protein_coding	ferritin heavy chain 1 [Source:HGNC Symbol;Acc:HGNC:3976]	11	covid vs healthy	up	11341.4	1.45039	0.285886	5.0781	3.81235e-07	1.22141e-05	1.05527
ENSG00000143862.8	ARL8A	protein_coding	ADP ribosylation factor like GTPase 8A [Source:HGNC Symbol;Acc:HGNC:25192]	1	covid vs healthy	up	645.176	1.45022	0.258739	5.60759	2.05162e-08	6.27906e-07	1.90688
ENSG00000177674.16	AGTRAP	protein_coding	angiotensin II receptor associated protein [Source:HGNC Symbol;Acc:HGNC:13539]	1	covid vs healthy	up	2187.59	1.4497	0.221248	6.55413	5.59669e-11	4.26337e-09	1.71048
ENSG00000230116.1	AL445669.1	processed_pseudogene	ribosomal protein S3a (RPS3A) pseudogene	1	covid vs healthy	up	5.60119	1.44943	0.527062	2.7431	0.00608615	0.0323449	1.06551
ENSG00000140682.19	TGFB1I1	protein_coding	transforming growth factor beta 1 induced transcript 1 [Source:HGNC Symbol;Acc:HGNC:11767]	16	covid vs healthy	up	26.0511	1.44899	0.44683	3.25639	0.00112837	0.00577583	1.68725
ENSG00000204277.1	LINC01993	lncRNA	long intergenic non-protein coding RNA 1993 [Source:HGNC Symbol;Acc:HGNC:52826]	17	covid vs healthy	up	4.83527	1.44886	0.605917	2.51801	0.0118021	0.0441188	1.39153
ENSG00000060982.15	BCAT1	protein_coding	branched chain amino acid transaminase 1 [Source:HGNC Symbol;Acc:HGNC:976]	12	covid vs healthy	up	496.802	1.44762	0.326879	4.43518	9.19933e-06	0.000105376	1.90688
ENSG00000273133.1	AC116651.1	lncRNA	novel transcript, antisense to CC2D2A	4	covid vs healthy	up	239.225	1.44732	0.292824	4.94608	7.57233e-07	1.2021e-05	2.14117
ENSG00000162873.14	KLHDC8A	protein_coding	kelch domain containing 8A [Source:HGNC Symbol;Acc:HGNC:25573]	1	covid vs healthy	up	41.2475	1.44732	0.540257	2.74624	0.00602822	0.022407	1.68725
ENSG00000143545.10	RAB13	protein_coding	RAB13, member RAS oncogene family [Source:HGNC Symbol;Acc:HGNC:9762]	1	covid vs healthy	up	11.759	1.44654	0.440242	3.29582	0.000981332	0.00515853	1.68725
ENSG00000213903.9	LTB4R	protein_coding	leukotriene B4 receptor [Source:HGNC Symbol;Acc:HGNC:6713]	14	covid vs healthy	up	2092.98	1.44644	0.181255	7.98079	1.45396e-15	6.26933e-13	1.64206
ENSG00000236915.2	CLCA4-AS1	lncRNA	CLCA4 antisense RNA 1 [Source:HGNC Symbol;Acc:HGNC:54055]	1	covid vs healthy	up	31.8485	1.44611	0.430218	3.37206	0.000746074	0.00414524	1.68725
ENSG00000100678.18	SLC8A3	protein_coding	solute carrier family 8 member A3 [Source:HGNC Symbol;Acc:HGNC:11070]	14	covid vs healthy	up	42.8563	1.44608	0.417168	3.47839	0.000504431	0.00266809	1.97404
ENSG00000156970.12	BUB1B	protein_coding	BUB1 mitotic checkpoint serine/threonine kinase B [Source:HGNC Symbol;Acc:HGNC:1149]	15	covid vs healthy	up	84.0628	1.44569	0.278675	5.18595	2.14912e-07	6.06615e-06	1.34562
ENSG00000018280.17	SLC11A1	protein_coding	solute carrier family 11 member 1 [Source:HGNC Symbol;Acc:HGNC:10907]	2	covid vs healthy	up	13631.5	1.44569	0.308071	4.6989	2.61571e-06	6.04553e-05	1.0612
ENSG00000144655.15	CSRNP1	protein_coding	cysteine and serine rich nuclear protein 1 [Source:HGNC Symbol;Acc:HGNC:14300]	3	covid vs healthy	up	1619.03	1.44562	0.266174	5.43458	5.49251e-08	1.51898e-06	1.77565
ENSG00000243352.3	RN7SL8P	misc_RNA	RNA, 7SL, cytoplasmic 8, pseudogene [Source:HGNC Symbol;Acc:HGNC:10043]	7	covid vs healthy	up	10.0049	1.44505	0.448001	3.21844	0.00128889	0.00752608	1.39375
ENSG00000223914.4	LINC02471	lncRNA	long intergenic non-protein coding RNA 2471 [Source:HGNC Symbol;Acc:HGNC:53410]	12	covid vs healthy	up	22.1892	1.445	0.422028	3.42883	0.000606192	0.00309518	1.97404
ENSG00000125510.18	OPRL1	polymorphic_pseudogene	opioid related nociceptin receptor 1 [Source:HGNC Symbol;Acc:HGNC:8155]	20	covid vs healthy	up	510.304	1.4438	0.231399	6.24058	4.35956e-10	2.59967e-08	1.75283
ENSG00000197461.13	PDGFA	protein_coding	platelet derived growth factor subunit A [Source:HGNC Symbol;Acc:HGNC:8799]	7	covid vs healthy	up	118.59	1.44322	0.310394	4.65138	3.29728e-06	6.18606e-05	1.29748
ENSG00000242791.2	AC117395.1	lncRNA	novel transcript	3	covid vs healthy	up	10.6519	1.44313	0.472184	3.05951	0.00221701	0.0117043	1.39375
ENSG00000211599.2	IGKV5-2	IG_V_gene	immunoglobulin kappa variable 5-2 [Source:HGNC Symbol;Acc:HGNC:5835]	2	covid vs healthy	up	19.1819	1.44283	0.502024	2.90898	0.00362609	0.0126404	2.06501
ENSG00000182747.5	SLC35D3	protein_coding	solute carrier family 35 member D3 [Source:HGNC Symbol;Acc:HGNC:15621]	6	covid vs healthy	up	6.91674	1.44216	0.490194	2.9493	0.00318495	0.015642	1.39153
ENSG00000256235.2	SMIM3	protein_coding	small integral membrane protein 3 [Source:HGNC Symbol;Acc:HGNC:30248]	5	covid vs healthy	up	410.206	1.44107	0.227467	6.33586	2.36018e-10	1.78952e-08	1.43457
ENSG00000256660.6	CLEC12B	protein_coding	C-type lectin domain family 12 member B [Source:HGNC Symbol;Acc:HGNC:31966]	12	covid vs healthy	up	286.638	1.44082	0.398539	3.63061	0.000282747	0.00145567	2.33921
ENSG00000222747.1	RNA5SP25	rRNA_pseudogene	RNA, 5S ribosomal pseudogene 25 [Source:HGNC Symbol;Acc:HGNC:42601]	13	covid vs healthy	up	6.38536	1.44081	0.49024	2.93247	0.00336279	0.0159772	1.43136
ENSG00000276758.1	AC245884.12	unprocessed_pseudogene	leukocyte immunoglobulin-like receptor, subfamily A member pseudogene	19	covid vs healthy	up	36.9915	1.44065	0.359121	4.01133	6.03784e-05	0.000480443	1.97404
ENSG00000180767.10	CHST13	protein_coding	carbohydrate sulfotransferase 13 [Source:HGNC Symbol;Acc:HGNC:21755]	3	covid vs healthy	up	67.3903	1.44041	0.426928	3.39224	0.000693226	0.00320187	2.15794
ENSG00000172322.14	CLEC12A	protein_coding	C-type lectin domain family 12 member A [Source:HGNC Symbol;Acc:HGNC:31713]	12	covid vs healthy	up	3500.44	1.43913	0.378451	3.81579	0.00013575	0.00101481	1.77565
ENSG00000182175.14	RGMA	protein_coding	repulsive guidance molecule BMP co-receptor a [Source:HGNC Symbol;Acc:HGNC:30308]	15	covid vs healthy	up	9.40107	1.43751	0.536379	2.72132	0.00650221	0.027037	1.43136
ENSG00000128165.9	ADM2	protein_coding	adrenomedullin 2 [Source:HGNC Symbol;Acc:HGNC:28898]	22	covid vs healthy	up	30.0539	1.43739	0.325526	4.40985	1.0344e-05	0.000112428	1.97404
ENSG00000110436.13	SLC1A2	protein_coding	solute carrier family 1 member 2 [Source:HGNC Symbol;Acc:HGNC:10940]	11	covid vs healthy	up	6.74174	1.43709	0.590297	2.52585	0.0115418	0.0433923	1.39153
ENSG00000267551.3	AC005264.1	lncRNA	novel transcript, antisense to GNA15	19	covid vs healthy	up	17.041	1.43675	0.436313	3.2924	0.000993357	0.00520329	1.68725
ENSG00000145491.12	ROPN1L	protein_coding	rhophilin associated tail protein 1 like [Source:HGNC Symbol;Acc:HGNC:24060]	5	covid vs healthy	up	533.627	1.43649	0.256101	5.61142	2.00678e-08	6.18997e-07	1.90688
ENSG00000132825.7	PPP1R3D	protein_coding	protein phosphatase 1 regulatory subunit 3D [Source:HGNC Symbol;Acc:HGNC:9294]	20	covid vs healthy	up	1500.48	1.43575	0.217747	6.59518	4.2474e-11	3.37621e-09	1.71048
ENSG00000165886.5	UBTD1	protein_coding	ubiquitin domain containing 1 [Source:HGNC Symbol;Acc:HGNC:25683]	10	covid vs healthy	up	161.526	1.43573	0.294809	4.87282	1.10014e-06	1.62434e-05	2.14117
ENSG00000084734.9	GCKR	protein_coding	glucokinase regulator [Source:HGNC Symbol;Acc:HGNC:4196]	2	covid vs healthy	up	8.58973	1.4355	0.629271	3.63479	0.000278208	0.00212522	1.43136
ENSG00000211893.4	IGHG2	IG_C_gene	immunoglobulin heavy constant gamma 2 (G2m marker) [Source:HGNC Symbol;Acc:HGNC:5526]	14	covid vs healthy	up	741.066	1.43311	0.340516	4.21689	2.47691e-05	0.000257369	1.7245
ENSG00000156113.23	KCNMA1	protein_coding	potassium calcium-activated channel subfamily M alpha 1 [Source:HGNC Symbol;Acc:HGNC:6284]	10	covid vs healthy	up	226.898	1.43295	0.524935	2.78907	0.00528595	0.0166648	2.14117
ENSG00000222009.8	BTBD19	protein_coding	BTB domain containing 19 [Source:HGNC Symbol;Acc:HGNC:27145]	1	covid vs healthy	up	176.445	1.43255	0.364888	3.93565	8.29718e-05	0.000583999	2.14117
ENSG00000198933.9	TBKBP1	protein_coding	TBK1 binding protein 1 [Source:HGNC Symbol;Acc:HGNC:30140]	17	covid vs healthy	up	550.369	1.43243	0.29201	4.90971	9.12105e-07	1.54018e-05	1.90688
ENSG00000242113.3	RN7SL124P	misc_RNA	RNA, 7SL, cytoplasmic 124, pseudogene [Source:HGNC Symbol;Acc:HGNC:46140]	2	covid vs healthy	up	45.6788	1.43222	0.325692	4.39944	1.08529e-05	0.000109616	2.13773
ENSG00000132470.14	ITGB4	protein_coding	integrin subunit beta 4 [Source:HGNC Symbol;Acc:HGNC:6158]	17	covid vs healthy	up	78.7065	1.43216	0.514548	2.83414	0.00459497	0.0178667	1.70753
ENSG00000260361.1	AC106028.3	lncRNA	novel transcript	15	covid vs healthy	up	88.1454	1.43175	0.268456	5.33177	9.72575e-08	2.54757e-06	1.70753
ENSG00000200394.1	SNORA38B	snoRNA	small nucleolar RNA, H/ACA box 38B [Source:HGNC Symbol;Acc:HGNC:33617]	17	covid vs healthy	up	42.9697	1.43144	0.445754	3.23036	0.00123632	0.0061639	1.70753
ENSG00000284882.1	AL359762.1	lncRNA	novel transcript	1	covid vs healthy	up	238.555	1.43122	0.242134	5.91142	3.39176e-09	1.57547e-07	1.63819
ENSG00000163171.8	CDC42EP3	protein_coding	CDC42 effector protein 3 [Source:HGNC Symbol;Acc:HGNC:16943]	2	covid vs healthy	up	8162.3	1.43114	0.199182	7.18643	6.65065e-13	1.48848e-10	1.0612
ENSG00000211952.3	IGHV4-28	IG_V_gene	immunoglobulin heavy variable 4-28 [Source:HGNC Symbol;Acc:HGNC:5645]	14	covid vs healthy	up	15.7849	1.43072	0.551642	2.64985	0.0080528	0.0316902	1.44898
ENSG00000135404.11	CD63	protein_coding	CD63 molecule [Source:HGNC Symbol;Acc:HGNC:1692]	12	covid vs healthy	up	2798.71	1.43054	0.19893	7.19235	6.36858e-13	1.44362e-10	1.0612
ENSG00000184785.6	SMIM10	protein_coding	small integral membrane protein 10 [Source:HGNC Symbol;Acc:HGNC:41913]	X	covid vs healthy	up	7.58665	1.43019	0.515071	2.79681	0.00516105	0.0230958	1.38927
ENSG00000076826.9	CAMSAP3	protein_coding	calmodulin regulated spectrin associated protein family member 3 [Source:HGNC Symbol;Acc:HGNC:29307]	19	covid vs healthy	up	7.91897	1.42987	0.588759	2.51382	0.0119431	0.0435908	1.43136
ENSG00000100097.12	LGALS1	protein_coding	galectin 1 [Source:HGNC Symbol;Acc:HGNC:6561]	22	covid vs healthy	up	1877.23	1.42912	0.188169	7.59567	3.06196e-14	7.27081e-12	1.77565
ENSG00000177105.10	RHOG	protein_coding	ras homolog family member G [Source:HGNC Symbol;Acc:HGNC:672]	11	covid vs healthy	up	2639.27	1.42894	0.285728	5.00557	5.56961e-07	9.23658e-06	2.1327
ENSG00000204397.8	CARD16	protein_coding	caspase recruitment domain family member 16 [Source:HGNC Symbol;Acc:HGNC:33701]	11	covid vs healthy	up	1115.09	1.42774	0.237173	6.02183	1.72452e-09	1.26731e-07	1.06606
ENSG00000144668.12	ITGA9	protein_coding	integrin subunit alpha 9 [Source:HGNC Symbol;Acc:HGNC:6145]	3	covid vs healthy	up	82.8286	1.42587	0.376183	3.79907	0.000145238	0.0010998	1.70753
ENSG00000221955.10	SLC12A8	protein_coding	solute carrier family 12 member 8 [Source:HGNC Symbol;Acc:HGNC:15595]	3	covid vs healthy	up	22.9985	1.42455	0.317723	4.4702	7.81456e-06	0.000101758	1.68725
ENSG00000236242.1	MYO16-AS1	lncRNA	MYO16 antisense RNA 1 [Source:HGNC Symbol;Acc:HGNC:39913]	13	covid vs healthy	up	22.1632	1.42403	0.521917	2.76766	0.00564604	0.021038	1.70753
ENSG00000243238.1	IGKV2-30	IG_V_gene	immunoglobulin kappa variable 2-30 [Source:HGNC Symbol;Acc:HGNC:5785]	2	covid vs healthy	up	60.2955	1.42315	0.52407	2.76972	0.0056104	0.0173817	2.15794
ENSG00000158825.6	CDA	protein_coding	cytidine deaminase [Source:HGNC Symbol;Acc:HGNC:1712]	1	covid vs healthy	up	1005.42	1.42255	0.269608	5.27966	1.29425e-07	4.82611e-06	1.06606
ENSG00000119862.13	LGALSL	protein_coding	galectin like [Source:HGNC Symbol;Acc:HGNC:25012]	2	covid vs healthy	up	734.447	1.42205	0.213883	6.64966	2.93781e-11	2.44001e-09	1.7245
ENSG00000265566.2	RN7SL605P	misc_RNA	RNA, 7SL, cytoplasmic 605, pseudogene [Source:HGNC Symbol;Acc:HGNC:46621]	11	covid vs healthy	up	5.39447	1.42151	0.508989	2.76994	0.00560667	0.0303135	1.06551
ENSG00000227268.4	KLLN	protein_coding	killin, p53 regulated DNA replication inhibitor [Source:HGNC Symbol;Acc:HGNC:37212]	10	covid vs healthy	up	103.422	1.42128	0.197157	7.20411	5.84231e-13	9.41059e-11	1.59569
ENSG00000184005.11	ST6GALNAC3	protein_coding	ST6 N-acetylgalactosaminide alpha-2,6-sialyltransferase 3 [Source:HGNC Symbol;Acc:HGNC:19343]	1	covid vs healthy	up	275.548	1.42089	0.314472	4.52307	6.09497e-06	8.5393e-05	1.63819
ENSG00000156381.9	ANKRD9	protein_coding	ankyrin repeat domain 9 [Source:HGNC Symbol;Acc:HGNC:20096]	14	covid vs healthy	up	253.176	1.42081	0.369008	3.86051	0.000113152	0.000937086	1.63819
ENSG00000266644.1	AC103810.5	lncRNA	novel transcript, antisense to LRRC37A3	17	covid vs healthy	up	11.7626	1.42058	0.579837	2.53195	0.0113431	0.0448436	1.30963
ENSG00000141574.8	SECTM1	protein_coding	secreted and transmembrane 1 [Source:HGNC Symbol;Acc:HGNC:10707]	17	covid vs healthy	up	3995.4	1.4199	0.273172	5.2017	1.97473e-07	4.63847e-06	1.71048
ENSG00000121060.18	TRIM25	protein_coding	tripartite motif containing 25 [Source:HGNC Symbol;Acc:HGNC:12932]	17	covid vs healthy	up	16494.8	1.41911	0.243964	5.81954	5.90092e-09	2.03588e-07	2.1327
ENSG00000133246.12	PRAM1	protein_coding	PML-RARA regulated adaptor molecule 1 [Source:HGNC Symbol;Acc:HGNC:30091]	19	covid vs healthy	up	1170.03	1.41866	0.286892	4.94917	7.45311e-07	2.09213e-05	1.06606
ENSG00000261652.3	C15orf65	protein_coding	chromosome 15 open reading frame 65 [Source:HGNC Symbol;Acc:HGNC:44654]	15	covid vs healthy	up	5.80497	1.41864	0.50696	2.8044	0.00504097	0.0226449	1.39227
ENSG00000282572.2	AC215522.2	lncRNA	novel transcript similar to family member with sequence similarity 157	7	covid vs healthy	up	849.96	1.41806	0.32649	4.35027	1.35971e-05	0.000154161	1.77565
ENSG00000228278.4	ORM2	protein_coding	orosomucoid 2 [Source:HGNC Symbol;Acc:HGNC:8499]	9	covid vs healthy	up	8.99308	1.41781	0.588705	2.52017	0.0117297	0.043968	1.38927
ENSG00000287737.1	AC132872.5	lncRNA	novel transcript	17	covid vs healthy	up	109.911	1.41768	0.31692	4.47657	7.58524e-06	0.000104074	1.59569
ENSG00000260792.1	LINC02280	lncRNA	long intergenic non-protein coding RNA 2280 [Source:HGNC Symbol;Acc:HGNC:53196]	14	covid vs healthy	up	7.0595	1.41746	0.601104	2.45996	0.0138954	0.0489866	1.43136
ENSG00000142583.18	SLC2A5	protein_coding	solute carrier family 2 member 5 [Source:HGNC Symbol;Acc:HGNC:11010]	1	covid vs healthy	up	89.7554	1.41738	0.315538	4.49276	7.03048e-06	0.000112164	1.34562
ENSG00000124256.15	ZBP1	protein_coding	Z-DNA binding protein 1 [Source:HGNC Symbol;Acc:HGNC:16176]	20	covid vs healthy	up	3264.39	1.41713	0.282871	5.01411	5.32804e-07	1.60371e-05	1.05527
ENSG00000232533.1	AC093673.1	lncRNA	novel transcript	7	covid vs healthy	up	242.542	1.41618	0.215738	6.564	5.23826e-11	3.08946e-09	2.33921
ENSG00000212464.1	SNORA12	snoRNA	small nucleolar RNA, H/ACA box 12 [Source:HGNC Symbol;Acc:HGNC:32600]	10	covid vs healthy	up	383.032	1.4158	0.351275	4.03927	5.36167e-05	0.000595169	1.34846
ENSG00000233246.1	AL513327.2	lncRNA	novel transcript	1	covid vs healthy	up	11.6708	1.41556	0.508977	2.80007	0.00510923	0.0239685	1.30963
ENSG00000188897.9	AC099489.1	protein_coding	novel lipoprotein amino terminal region containing protein	16	covid vs healthy	up	5458.01	1.41549	0.342891	4.1368	3.52183e-05	0.000512714	1.0612
ENSG00000197006.14	METTL9	protein_coding	methyltransferase like 9 [Source:HGNC Symbol;Acc:HGNC:24586]	16	covid vs healthy	up	4018.97	1.4151	0.233575	6.06062	1.35595e-09	6.71946e-08	1.77565
ENSG00000188786.10	MTF1	protein_coding	metal regulatory transcription factor 1 [Source:HGNC Symbol;Acc:HGNC:7428]	1	covid vs healthy	up	3137.14	1.41486	0.227564	6.21937	4.99168e-10	4.52824e-08	1.05527
ENSG00000118508.5	RAB32	protein_coding	RAB32, member RAS oncogene family [Source:HGNC Symbol;Acc:HGNC:9772]	6	covid vs healthy	up	733.519	1.41415	0.230963	6.12433	9.1064e-10	4.94165e-08	1.7245
ENSG00000211892.4	IGHG4	IG_C_gene	immunoglobulin heavy constant gamma 4 (G4m marker) [Source:HGNC Symbol;Acc:HGNC:5528]	14	covid vs healthy	up	129.952	1.41347	0.407441	3.48375	0.000494444	0.00223593	2.38801
ENSG00000105835.12	NAMPT	protein_coding	nicotinamide phosphoribosyltransferase [Source:HGNC Symbol;Acc:HGNC:30092]	7	covid vs healthy	up	57380.7	1.41342	0.241893	5.84578	5.04198e-09	3.23056e-07	1.05527
ENSG00000140479.17	PCSK6	protein_coding	proprotein convertase subtilisin/kexin type 6 [Source:HGNC Symbol;Acc:HGNC:8569]	15	covid vs healthy	up	236.538	1.41322	0.372605	3.803	0.000142954	0.000998634	1.90896
ENSG00000214274.9	ANG	protein_coding	angiogenin [Source:HGNC Symbol;Acc:HGNC:483]	14	covid vs healthy	up	29.4732	1.41292	0.291643	4.83404	1.33788e-06	2.33377e-05	1.68725
ENSG00000253139.1	AC013644.1	lncRNA	novel transcript	8	covid vs healthy	up	15.267	1.41079	0.448858	3.15161	0.00162371	0.00945024	1.32558
ENSG00000197632.9	SERPINB2	protein_coding	serpin family B member 2 [Source:HGNC Symbol;Acc:HGNC:8584]	18	covid vs healthy	up	63.3866	1.41035	0.33574	4.20305	2.63344e-05	0.000229729	2.10988
ENSG00000183844.17	FAM3B	protein_coding	family with sequence similarity 3 member B [Source:HGNC Symbol;Acc:HGNC:1253]	21	covid vs healthy	up	23.5863	1.40991	0.624519	2.58281	0.00979998	0.0324503	1.70753
ENSG00000239250.3	RN7SL271P	misc_RNA	RNA, 7SL, cytoplasmic 271, pseudogene [Source:HGNC Symbol;Acc:HGNC:46287]	3	covid vs healthy	up	28.4877	1.40912	0.502413	2.84066	0.00450197	0.017742	1.68725
ENSG00000280213.1	UCKL1-AS1	lncRNA	UCKL1 antisense RNA 1 [Source:HGNC Symbol;Acc:HGNC:31967]	20	covid vs healthy	up	98.1624	1.40888	0.253533	5.55521	2.77283e-08	1.05374e-06	1.39472
ENSG00000224220.1	DTNB-AS1	lncRNA	novel transcript	2	covid vs healthy	up	9.60252	1.40865	0.486523	2.8964	0.0037747	0.0175775	1.43136
ENSG00000254477.2	AP000640.1	lncRNA	novel transcript	11	covid vs healthy	up	165.385	1.40841	0.230871	6.09978	1.06212e-09	5.86267e-08	1.63819
ENSG00000261737.1	AL049597.2	lncRNA	novel transcript, antisense to SH3GLB1	1	covid vs healthy	up	33.3333	1.40769	0.399881	3.52449	0.000424296	0.00164848	2.99587
ENSG00000155629.15	PIK3AP1	protein_coding	phosphoinositide-3-kinase adaptor protein 1 [Source:HGNC Symbol;Acc:HGNC:30034]	10	covid vs healthy	up	11516.2	1.40562	0.236805	5.93811	2.88322e-09	1.09572e-07	2.1327
ENSG00000089505.17	CMTM1	protein_coding	CKLF like MARVEL transmembrane domain containing 1 [Source:HGNC Symbol;Acc:HGNC:19172]	16	covid vs healthy	up	300.138	1.40539	0.232602	6.0425	1.51748e-09	5.74898e-08	2.40418
ENSG00000164120.14	HPGD	protein_coding	15-hydroxyprostaglandin dehydrogenase [Source:HGNC Symbol;Acc:HGNC:5154]	4	covid vs healthy	up	366.704	1.40511	0.461164	3.07521	0.00210354	0.0109364	1.43457
ENSG00000019991.18	HGF	protein_coding	hepatocyte growth factor [Source:HGNC Symbol;Acc:HGNC:4893]	7	covid vs healthy	up	650.184	1.40475	0.299155	4.70044	2.59599e-06	3.98098e-05	1.7245
ENSG00000234810.4	AL603840.1	lncRNA	novel transcript	1	covid vs healthy	up	8.84806	1.40469	0.520496	2.71106	0.00670677	0.0282813	1.39375
ENSG00000128512.23	DOCK4	protein_coding	dedicator of cytokinesis 4 [Source:HGNC Symbol;Acc:HGNC:19192]	7	covid vs healthy	up	2228.05	1.40402	0.281286	4.99552	5.8678e-07	1.21245e-05	1.64206
ENSG00000224373.3	IGHV4-59	IG_V_gene	immunoglobulin heavy variable 4-59 [Source:HGNC Symbol;Acc:HGNC:5654]	14	covid vs healthy	up	154.189	1.40386	0.463118	3.05811	0.00222737	0.00756888	2.38801
ENSG00000118898.16	PPL	protein_coding	periplakin [Source:HGNC Symbol;Acc:HGNC:9273]	16	covid vs healthy	up	5.60938	1.40353	0.506465	2.76023	0.00577607	0.0246189	1.43136
ENSG00000139053.3	PDE6H	protein_coding	phosphodiesterase 6H [Source:HGNC Symbol;Acc:HGNC:8790]	12	covid vs healthy	up	7.31051	1.40305	0.523519	2.68805	0.00718715	0.0298766	1.39375
ENSG00000174871.11	CNIH2	protein_coding	cornichon family AMPA receptor auxiliary protein 2 [Source:HGNC Symbol;Acc:HGNC:28744]	11	covid vs healthy	up	12.7565	1.40277	0.470325	2.99158	0.00277541	0.0149238	1.28617
ENSG00000047617.15	ANO2	protein_coding	anoctamin 2 [Source:HGNC Symbol;Acc:HGNC:1183]	12	covid vs healthy	up	12.5309	1.40268	0.526827	2.69075	0.00712912	0.0316209	1.28617
ENSG00000134686.18	PHC2	protein_coding	polyhomeotic homolog 2 [Source:HGNC Symbol;Acc:HGNC:3183]	1	covid vs healthy	up	6039.48	1.40216	0.289279	4.85171	1.22404e-06	1.7785e-05	2.1327
ENSG00000153208.17	MERTK	protein_coding	MER proto-oncogene, tyrosine kinase [Source:HGNC Symbol;Acc:HGNC:7027]	2	covid vs healthy	up	259.533	1.40146	0.260527	5.38092	7.41061e-08	1.66724e-06	2.14117
ENSG00000127325.19	BEST3	protein_coding	bestrophin 3 [Source:HGNC Symbol;Acc:HGNC:17105]	12	covid vs healthy	up	4.74924	1.40133	0.624099	2.46424	0.0137304	0.0496081	1.39227
ENSG00000282996.1	MPP7-DT	lncRNA	MPP7 divergent transcript [Source:HGNC Symbol;Acc:HGNC:54139]	10	covid vs healthy	up	6.43052	1.40112	0.534712	2.64874	0.00807931	0.0404525	1.06551
ENSG00000285938.1	AC072022.2	protein_coding	BCL6 antisense 1	3	covid vs healthy	up	67.5701	1.40111	0.382813	3.66827	0.000244196	0.00138594	2.15794
ENSG00000135378.4	PRRG4	protein_coding	proline rich and Gla domain 4 [Source:HGNC Symbol;Acc:HGNC:30799]	11	covid vs healthy	up	1369.26	1.4007	0.223607	6.26573	3.71075e-10	2.3754e-08	1.64206
ENSG00000287079.1	AL109806.2	lncRNA	novel transcript	20	covid vs healthy	up	8.69421	1.40034	0.457071	3.05122	0.00227913	0.0123448	1.33899
ENSG00000243797.6	AC004917.1	lncRNA	novel transcript, sense overlapping CCDC71L	7	covid vs healthy	up	9.56714	1.39992	0.514853	2.73478	0.00624221	0.0275626	1.33899
ENSG00000116793.16	PHTF1	protein_coding	putative homeodomain transcription factor 1 [Source:HGNC Symbol;Acc:HGNC:8939]	1	covid vs healthy	up	1500	1.39929	0.254149	5.50852	3.61858e-08	1.06956e-06	1.77565
ENSG00000256433.3	AC005840.2	lncRNA	novel transcript	12	covid vs healthy	up	109.974	1.39918	0.292145	4.79074	1.66171e-06	3.25398e-05	1.39472
ENSG00000170345.10	FOS	protein_coding	Fos proto-oncogene, AP-1 transcription factor subunit [Source:HGNC Symbol;Acc:HGNC:3796]	14	covid vs healthy	up	2561.1	1.39879	0.291512	4.803	1.56302e-06	2.82684e-05	1.56242
ENSG00000226091.7	LINC00937	lncRNA	long intergenic non-protein coding RNA 937 [Source:HGNC Symbol;Acc:HGNC:48629]	12	covid vs healthy	up	265.985	1.3984	0.3195	4.38218	1.17496e-05	0.00012846	1.90896
ENSG00000109046.15	WSB1	protein_coding	WD repeat and SOCS box containing 1 [Source:HGNC Symbol;Acc:HGNC:19221]	17	covid vs healthy	up	10565.3	1.3974	0.214965	6.50227	7.91165e-11	5.5734e-09	1.77565
ENSG00000229000.1	SEPTIN7P8	processed_pseudogene	septin 7 pseudogene 8 [Source:HGNC Symbol;Acc:HGNC:38044]	19	covid vs healthy	up	10.2959	1.39728	0.454344	3.06838	0.00215219	0.0114113	1.39375
ENSG00000271605.6	MILR1	protein_coding	mast cell immunoglobulin like receptor 1 [Source:HGNC Symbol;Acc:HGNC:27570]	17	covid vs healthy	up	685.677	1.39702	0.253443	5.51444	3.49884e-08	1.06933e-06	1.7245
ENSG00000228695.10	CES1P1	transcribed_unprocessed_pseudogene	carboxylesterase 1 pseudogene 1 [Source:HGNC Symbol;Acc:HGNC:18546]	16	covid vs healthy	up	15.4086	1.39681	0.62134	2.52601	0.0115365	0.0420497	1.44898
ENSG00000121933.19	TMIGD3	protein_coding	transmembrane and immunoglobulin domain containing 3 [Source:HGNC Symbol;Acc:HGNC:51375]	1	covid vs healthy	up	63.6123	1.39664	0.410823	3.41129	0.000646557	0.00369098	1.68725
ENSG00000035862.12	TIMP2	protein_coding	TIMP metallopeptidase inhibitor 2 [Source:HGNC Symbol;Acc:HGNC:11821]	17	covid vs healthy	up	2261.76	1.39592	0.281192	4.96833	6.75335e-07	1.09961e-05	2.1327
ENSG00000180061.10	TMEM150B	protein_coding	transmembrane protein 150B [Source:HGNC Symbol;Acc:HGNC:34415]	19	covid vs healthy	up	151.671	1.39567	0.255285	5.46659	4.58788e-08	1.11831e-06	2.14117
ENSG00000198729.5	PPP1R14C	protein_coding	protein phosphatase 1 regulatory inhibitor subunit 14C [Source:HGNC Symbol;Acc:HGNC:14952]	6	covid vs healthy	up	4.72183	1.39531	0.631462	2.64357	0.00820371	0.0324252	1.43136
ENSG00000171049.9	FPR2	protein_coding	formyl peptide receptor 2 [Source:HGNC Symbol;Acc:HGNC:3827]	19	covid vs healthy	up	8551.09	1.39518	0.246086	5.67212	1.41037e-08	7.4968e-07	1.05527
ENSG00000197208.6	SLC22A4	protein_coding	solute carrier family 22 member 4 [Source:HGNC Symbol;Acc:HGNC:10968]	5	covid vs healthy	up	1652.62	1.39473	0.246974	5.64974	1.60688e-08	5.61355e-07	1.71048
ENSG00000222898.1	RN7SKP97	misc_RNA	RN7SK pseudogene 97 [Source:HGNC Symbol;Acc:HGNC:45821]	8	covid vs healthy	up	53.3567	1.3946	0.332794	4.19053	2.78304e-05	0.000237848	2.13773
ENSG00000087157.19	PGS1	protein_coding	phosphatidylglycerophosphate synthase 1 [Source:HGNC Symbol;Acc:HGNC:30029]	17	covid vs healthy	up	6891.89	1.39427	0.290332	4.80698	1.53224e-06	2.57917e-05	1.71048
ENSG00000275126.1	H4C13	protein_coding	histone cluster 1 H4 family member l [Source:HGNC Symbol;Acc:HGNC:4791]	6	covid vs healthy	up	285.62	1.39305	0.284227	4.90375	9.40262e-07	1.57575e-05	1.90896
ENSG00000116260.17	QSOX1	protein_coding	quiescin sulfhydryl oxidase 1 [Source:HGNC Symbol;Acc:HGNC:9756]	1	covid vs healthy	up	1328.28	1.39295	0.295921	4.71188	2.45438e-06	5.70448e-05	1.06606
ENSG00000224159.1	HMGB1P9	processed_pseudogene	high mobility group box 1 pseudogene 9 [Source:HGNC Symbol;Acc:HGNC:13320]	2	covid vs healthy	up	13.2656	1.39272	0.409177	3.39624	0.000683188	0.00480197	1.28617
ENSG00000105609.17	LILRB5	protein_coding	leukocyte immunoglobulin like receptor B5 [Source:HGNC Symbol;Acc:HGNC:6609]	19	covid vs healthy	up	25.4826	1.39227	0.464688	3.01088	0.00260496	0.0114113	1.68725
ENSG00000173281.5	PPP1R3B	protein_coding	protein phosphatase 1 regulatory subunit 3B [Source:HGNC Symbol;Acc:HGNC:14942]	8	covid vs healthy	up	7155.77	1.39179	0.242138	5.75037	8.90489e-09	5.1658e-07	1.05527
ENSG00000183914.14	DNAH2	protein_coding	dynein axonemal heavy chain 2 [Source:HGNC Symbol;Acc:HGNC:2948]	17	covid vs healthy	up	8.52683	1.39169	0.580712	2.46863	0.013563	0.0491113	1.39227
ENSG00000115594.12	IL1R1	protein_coding	interleukin 1 receptor type 1 [Source:HGNC Symbol;Acc:HGNC:5993]	2	covid vs healthy	up	1745.54	1.39165	0.410741	3.4051	0.000661396	0.00384746	1.64206
ENSG00000065534.18	MYLK	protein_coding	myosin light chain kinase [Source:HGNC Symbol;Acc:HGNC:7590]	3	covid vs healthy	up	488.914	1.39114	0.286002	4.8675	1.13021e-06	1.98659e-05	1.7245
ENSG00000254695.2	AC087379.2	lncRNA	uncharacterized LOC102724957 [Source:NCBI gene;Acc:102724957]	11	covid vs healthy	up	6.85285	1.39106	0.584975	2.49017	0.0127681	0.0469365	1.39153
ENSG00000100504.17	PYGL	protein_coding	glycogen phosphorylase L [Source:HGNC Symbol;Acc:HGNC:9725]	14	covid vs healthy	up	11526.1	1.39095	0.282642	4.92548	8.41526e-07	2.3434e-05	1.05527
ENSG00000253818.1	IGLV1-41	IG_V_pseudogene	immunoglobulin lambda variable 1-41 (pseudogene) [Source:HGNC Symbol;Acc:HGNC:5878]	22	covid vs healthy	up	15.917	1.39089	0.539891	2.62117	0.00876283	0.0365807	1.30963
ENSG00000117298.16	ECE1	protein_coding	endothelin converting enzyme 1 [Source:HGNC Symbol;Acc:HGNC:3146]	1	covid vs healthy	up	7688.12	1.39047	0.267912	5.19352	2.06354e-07	3.98028e-06	2.1327
ENSG00000272950.1	AC093799.1	lncRNA	novel transcript, antisense to BAIAP2L1	7	covid vs healthy	up	6.03423	1.38905	0.535751	2.59864	0.00935943	0.0367097	1.39153
ENSG00000232216.1	IGHV3-43	IG_V_gene	immunoglobulin heavy variable 3-43 [Source:HGNC Symbol;Acc:HGNC:5604]	14	covid vs healthy	up	36.4734	1.38705	0.515544	2.73266	0.00628243	0.0191663	2.13773
ENSG00000148450.13	MSRB2	protein_coding	methionine sulfoxide reductase B2 [Source:HGNC Symbol;Acc:HGNC:17061]	10	covid vs healthy	up	387.208	1.38609	0.19516	7.10194	1.23013e-12	2.06224e-10	1.34846
ENSG00000138722.10	MMRN1	protein_coding	multimerin 1 [Source:HGNC Symbol;Acc:HGNC:7178]	4	covid vs healthy	up	353.288	1.38598	0.319338	4.3453	1.39084e-05	0.000187546	1.42568
ENSG00000137962.13	ARHGAP29	protein_coding	Rho GTPase activating protein 29 [Source:HGNC Symbol;Acc:HGNC:30207]	1	covid vs healthy	up	65.6685	1.38453	0.291004	4.75581	1.97653e-06	3.18466e-05	1.70753
ENSG00000152380.10	FAM151B	protein_coding	family with sequence similarity 151 member B [Source:HGNC Symbol;Acc:HGNC:33716]	5	covid vs healthy	up	225.129	1.38393	0.216767	6.38348	1.73105e-10	8.57759e-09	2.40418
ENSG00000149781.12	FERMT3	protein_coding	fermitin family member 3 [Source:HGNC Symbol;Acc:HGNC:23151]	11	covid vs healthy	up	4183.04	1.38381	0.25355	5.46056	4.74639e-08	2.07211e-06	1.0612
ENSG00000211949.3	IGHV3-23	IG_V_gene	immunoglobulin heavy variable 3-23 [Source:HGNC Symbol;Acc:HGNC:5588]	14	covid vs healthy	up	475.109	1.38367	0.373145	3.71895	0.000200053	0.00160474	1.4665
ENSG00000153093.18	ACOXL	protein_coding	acyl-CoA oxidase like [Source:HGNC Symbol;Acc:HGNC:25621]	2	covid vs healthy	up	44.1273	1.38297	0.360145	3.84071	0.000122676	0.000967015	1.70753
ENSG00000232973.13	CYP1B1-AS1	lncRNA	CYP1B1 antisense RNA 1 [Source:HGNC Symbol;Acc:HGNC:28543]	2	covid vs healthy	up	287.914	1.38244	0.340582	4.06595	4.78381e-05	0.000463745	1.63819
ENSG00000205413.8	SAMD9	protein_coding	sterile alpha motif domain containing 9 [Source:HGNC Symbol;Acc:HGNC:1348]	7	covid vs healthy	up	6128.19	1.38211	0.336192	4.11875	3.80933e-05	0.000359237	1.77565
ENSG00000122862.5	SRGN	protein_coding	serglycin [Source:HGNC Symbol;Acc:HGNC:9361]	10	covid vs healthy	up	27341.7	1.38202	0.228497	6.05038	1.44505e-09	1.10128e-07	1.0612
ENSG00000181381.13	DDX60L	protein_coding	DExD/H-box 60 like [Source:HGNC Symbol;Acc:HGNC:26429]	4	covid vs healthy	up	18785.7	1.38202	0.250562	5.51847	3.41967e-08	1.02366e-06	1.77565
ENSG00000181444.13	ZNF467	protein_coding	zinc finger protein 467 [Source:HGNC Symbol;Acc:HGNC:23154]	7	covid vs healthy	up	988.173	1.38165	0.314106	4.4044	1.06079e-05	0.000118074	1.90688
ENSG00000163737.4	PF4	protein_coding	platelet factor 4 [Source:HGNC Symbol;Acc:HGNC:8861]	4	covid vs healthy	up	1749.75	1.38054	0.284031	4.86451	1.14739e-06	1.96343e-05	1.77565
ENSG00000206633.1	SNORA80B	snoRNA	small nucleolar RNA, H/ACA box 80B [Source:HGNC Symbol;Acc:HGNC:34355]	2	covid vs healthy	up	66.6826	1.3802	0.338942	4.07559	4.58982e-05	0.000359368	2.13773
ENSG00000185338.6	SOCS1	protein_coding	suppressor of cytokine signaling 1 [Source:HGNC Symbol;Acc:HGNC:19383]	16	covid vs healthy	up	60.4278	1.37988	0.275223	5.00944	5.45892e-07	8.98102e-06	2.15794
ENSG00000275714.1	H3C1	protein_coding	histone cluster 1 H3 family member a [Source:HGNC Symbol;Acc:HGNC:4766]	6	covid vs healthy	up	132.187	1.37932	0.272414	5.06296	4.12805e-07	6.50883e-06	2.38801
ENSG00000161643.12	SIGLEC16	transcribed_unprocessed_pseudogene	sialic acid binding Ig like lectin 16 (gene/pseudogene) [Source:HGNC Symbol;Acc:HGNC:24851]	19	covid vs healthy	up	53.4167	1.37913	0.336415	4.09934	4.14337e-05	0.000329408	2.13773
ENSG00000104883.8	PEX11G	protein_coding	peroxisomal biogenesis factor 11 gamma [Source:HGNC Symbol;Acc:HGNC:20208]	19	covid vs healthy	up	24.5366	1.37891	0.53266	2.63497	0.00841456	0.0248032	2.06501
ENSG00000078399.19	HOXA9	protein_coding	homeobox A9 [Source:HGNC Symbol;Acc:HGNC:5109]	7	covid vs healthy	up	6.79298	1.37881	0.520236	2.6551	0.00792856	0.0319238	1.41296
ENSG00000168394.11	TAP1	protein_coding	transporter 1, ATP binding cassette subfamily B member [Source:HGNC Symbol;Acc:HGNC:43]	6	covid vs healthy	up	10333	1.37831	0.242226	5.69262	1.25101e-08	3.84829e-07	2.1327
ENSG00000259238.1	AC092755.2	lncRNA	novel transcript, antisense to BNIP2	15	covid vs healthy	up	8.51806	1.37796	0.466761	2.94896	0.00318847	0.0156761	1.38927
ENSG00000201031.1	AC021059.1	misc_RNA	Y RNA [Source:RFAM;Acc:RF00019]	3	covid vs healthy	up	13.716	1.3776	0.631814	2.744	0.00606951	0.0274358	1.30963
ENSG00000169258.7	GPRIN1	protein_coding	G protein regulated inducer of neurite outgrowth 1 [Source:HGNC Symbol;Acc:HGNC:24835]	5	covid vs healthy	up	39.0144	1.37624	0.389483	3.53941	0.000401023	0.00248469	1.70753
ENSG00000242583.1	AC008040.2	processed_pseudogene	SET domain containing (lysine methyltransferase) 8 (SETD8) pseudogene	3	covid vs healthy	up	13.5529	1.37611	0.486671	2.84399	0.00445522	0.0175938	1.68725
ENSG00000224067.2	AL354877.1	processed_pseudogene	pseudogene similar to part of HLA-B associated transcript 2 (BAT2)	9	covid vs healthy	up	131.768	1.3756	0.40209	3.43466	0.000593297	0.00257121	2.4248
ENSG00000173338.12	KCNK7	protein_coding	potassium two pore domain channel subfamily K member 7 [Source:HGNC Symbol;Acc:HGNC:6282]	11	covid vs healthy	up	17.399	1.37505	0.4507	3.05718	0.0022343	0.00874353	2.00445
ENSG00000253394.6	LINC00534	lncRNA	long intergenic non-protein coding RNA 534 [Source:HGNC Symbol;Acc:HGNC:43643]	8	covid vs healthy	up	25.0929	1.37497	0.406454	3.38368	0.000715205	0.00348234	2.00445
ENSG00000216490.4	IFI30	protein_coding	IFI30 lysosomal thiol reductase [Source:HGNC Symbol;Acc:HGNC:5398]	19	covid vs healthy	up	246.051	1.37359	0.228397	6.01425	1.80718e-09	6.6371e-08	2.40418
ENSG00000131187.9	F12	protein_coding	coagulation factor XII [Source:HGNC Symbol;Acc:HGNC:3530]	5	covid vs healthy	up	43.2331	1.37285	0.343267	4.00092	6.30962e-05	0.000353619	2.99587
ENSG00000123700.5	KCNJ2	protein_coding	potassium voltage-gated channel subfamily J member 2 [Source:HGNC Symbol;Acc:HGNC:6263]	17	covid vs healthy	up	6330.16	1.37222	0.255719	5.36905	7.91543e-08	2.06776e-06	1.77565
ENSG00000219507.4	FTH1P8	processed_pseudogene	ferritin heavy chain 1 pseudogene 8 [Source:HGNC Symbol;Acc:HGNC:3995]	X	covid vs healthy	up	8.17666	1.37202	0.535539	2.5875	0.00966764	0.0389004	1.33899
ENSG00000213714.1	FAM209B	protein_coding	family with sequence similarity 209 member B [Source:HGNC Symbol;Acc:HGNC:16101]	20	covid vs healthy	up	20.5964	1.37141	0.333009	4.11007	3.95544e-05	0.000381766	1.70753
ENSG00000163357.10	DCST1	protein_coding	DC-STAMP domain containing 1 [Source:HGNC Symbol;Acc:HGNC:26539]	1	covid vs healthy	up	9.80503	1.37065	0.534633	2.58811	0.00965028	0.0376522	1.38927
ENSG00000108405.4	P2RX1	protein_coding	purinergic receptor P2X 1 [Source:HGNC Symbol;Acc:HGNC:8533]	17	covid vs healthy	up	1758.9	1.37062	0.236311	5.80206	6.55063e-09	2.21657e-07	2.1327
ENSG00000201643.1	SNORA14A	snoRNA	small nucleolar RNA, H/ACA box 14A [Source:HGNC Symbol;Acc:HGNC:32602]	7	covid vs healthy	up	22.0321	1.37051	0.473432	2.91507	0.00355608	0.0128934	1.97404
ENSG00000042493.16	CAPG	protein_coding	capping actin protein, gelsolin like [Source:HGNC Symbol;Acc:HGNC:1474]	2	covid vs healthy	up	1454	1.37035	0.186523	7.34744	2.02036e-13	3.0384e-11	2.1327
ENSG00000171051.8	FPR1	protein_coding	formyl peptide receptor 1 [Source:HGNC Symbol;Acc:HGNC:3826]	19	covid vs healthy	up	24734.8	1.37012	0.232489	5.8954	3.73772e-09	1.59579e-07	1.77565
ENSG00000096063.16	SRPK1	protein_coding	SRSF protein kinase 1 [Source:HGNC Symbol;Acc:HGNC:11305]	6	covid vs healthy	up	5045.55	1.36986	0.267868	5.11729	3.09965e-07	1.02631e-05	1.05527
ENSG00000177663.14	IL17RA	protein_coding	interleukin 17 receptor A [Source:HGNC Symbol;Acc:HGNC:5985]	22	covid vs healthy	up	14827.8	1.36952	0.286121	4.79079	1.66127e-06	4.13985e-05	1.05527
ENSG00000200648.1	RNU6-226P	snRNA	RNA, U6 small nuclear 226, pseudogene [Source:HGNC Symbol;Acc:HGNC:47189]	5	covid vs healthy	up	31.3776	1.36883	0.4391	3.1283	0.00175823	0.0073078	1.97404
ENSG00000253819.2	LINC01151	lncRNA	long intergenic non-protein coding RNA 1151 [Source:HGNC Symbol;Acc:HGNC:49471]	8	covid vs healthy	up	15.4026	1.36782	0.478111	2.86827	0.00412725	0.0205317	1.28617
ENSG00000055332.18	EIF2AK2	protein_coding	eukaryotic translation initiation factor 2 alpha kinase 2 [Source:HGNC Symbol;Acc:HGNC:9437]	2	covid vs healthy	up	7814.47	1.36667	0.28244	4.84286	1.27981e-06	3.28899e-05	1.0612
ENSG00000158373.8	H2BC5	protein_coding	histone cluster 1 H2B family member d [Source:HGNC Symbol;Acc:HGNC:4747]	6	covid vs healthy	up	1463.92	1.36597	0.171633	7.95903	1.73393e-15	7.07599e-13	1.64206
ENSG00000232453.7	LINC02777	lncRNA	long intergenic non-protein coding RNA 2777 [Source:HGNC Symbol;Acc:HGNC:54297]	1	covid vs healthy	up	15.92	1.36567	0.437631	3.12558	0.00177454	0.0104239	1.28617
ENSG00000188282.12	RUFY4	protein_coding	RUN and FYVE domain containing 4 [Source:HGNC Symbol;Acc:HGNC:24804]	2	covid vs healthy	up	103.034	1.36531	0.415908	3.29708	0.000976956	0.00509018	1.70753
ENSG00000279667.1	AL603839.4	TEC	TEC	1	covid vs healthy	up	7.14121	1.36501	0.489618	2.78815	0.00530094	0.0235188	1.39227
ENSG00000054523.17	KIF1B	protein_coding	kinesin family member 1B [Source:HGNC Symbol;Acc:HGNC:16636]	1	covid vs healthy	up	4886.35	1.36344	0.286358	4.76552	1.88365e-06	2.55345e-05	2.1327
ENSG00000149554.13	CHEK1	protein_coding	checkpoint kinase 1 [Source:HGNC Symbol;Acc:HGNC:1925]	11	covid vs healthy	up	88.7799	1.36318	0.25848	5.27186	1.3505e-07	3.98028e-06	1.39472
ENSG00000287384.1	AL096840.3	lncRNA	novel transcript	1	covid vs healthy	up	5.01621	1.36175	0.521942	2.62176	0.00874779	0.0348426	1.39227
ENSG00000225940.6	C5orf67	protein_coding	chromosome 5 open reading frame 67 [Source:HGNC Symbol;Acc:HGNC:51252]	5	covid vs healthy	up	44.2376	1.36163	0.406898	3.35419	0.000795988	0.00364504	2.10988
ENSG00000230149.2	AL021707.3	lncRNA	novel transcript, antisense to SUN2	22	covid vs healthy	up	58.156	1.36114	0.394377	3.46262	0.000534942	0.00314172	1.70753
ENSG00000100162.15	CENPM	protein_coding	centromere protein M [Source:HGNC Symbol;Acc:HGNC:18352]	22	covid vs healthy	up	39.9122	1.35999	0.321345	4.2283	2.35459e-05	0.000251408	1.68725
ENSG00000250644.3	AC068580.4	protein_coding	novel protein	11	covid vs healthy	up	144.993	1.35948	0.319981	4.25236	2.11531e-05	0.000236023	1.63819
ENSG00000203814.6	H2BC18	protein_coding	histone cluster 2 H2B family member f [Source:HGNC Symbol;Acc:HGNC:24700]	1	covid vs healthy	up	1948.15	1.35886	0.181161	7.50142	6.31306e-14	1.27222e-11	1.77565
ENSG00000171777.16	RASGRP4	protein_coding	RAS guanyl releasing protein 4 [Source:HGNC Symbol;Acc:HGNC:18958]	19	covid vs healthy	up	2900.84	1.35763	0.336156	4.04606	5.20861e-05	0.000478799	1.71048
ENSG00000285906.2	AC083855.2	lncRNA	Novel transcript, antisense to HRH1	3	covid vs healthy	up	22.4443	1.35638	0.346324	3.90931	9.25587e-05	0.000672679	2.00445
ENSG00000256751.6	PLBD1-AS1	lncRNA	PLBD1 antisense RNA 1 [Source:HGNC Symbol;Acc:HGNC:51143]	12	covid vs healthy	up	618.87	1.35628	0.219431	6.18175	6.33945e-10	3.67903e-08	1.7245
ENSG00000102265.12	TIMP1	protein_coding	TIMP metallopeptidase inhibitor 1 [Source:HGNC Symbol;Acc:HGNC:11820]	X	covid vs healthy	up	1416.12	1.35616	0.241068	5.62771	1.82623e-08	6.4605e-07	1.64206
ENSG00000163697.17	APBB2	protein_coding	amyloid beta precursor protein binding family B member 2 [Source:HGNC Symbol;Acc:HGNC:582]	4	covid vs healthy	up	20.0418	1.35563	0.389897	3.47417	0.000512428	0.0030678	1.68725
ENSG00000250771.2	AC106865.1	transcribed_unprocessed_pseudogene	toll-like receptor 2 pseudogene	4	covid vs healthy	up	100.231	1.35507	0.384264	3.53479	0.000408102	0.00298053	1.39472
ENSG00000185950.9	IRS2	protein_coding	insulin receptor substrate 2 [Source:HGNC Symbol;Acc:HGNC:6126]	13	covid vs healthy	up	1533.18	1.35433	0.283797	4.77604	1.78784e-06	2.83661e-05	1.77565
ENSG00000239005.1	AC097376.1	snoRNA		4	covid vs healthy	up	38.0786	1.35374	0.336138	4.02568	5.68116e-05	0.000324199	2.99587
ENSG00000166839.17	ANKDD1A	protein_coding	ankyrin repeat and death domain containing 1A [Source:HGNC Symbol;Acc:HGNC:28002]	15	covid vs healthy	up	243.488	1.35363	0.330102	4.10649	4.01712e-05	0.000292316	2.40418
ENSG00000110080.18	ST3GAL4	protein_coding	ST3 beta-galactoside alpha-2,3-sialyltransferase 4 [Source:HGNC Symbol;Acc:HGNC:10864]	11	covid vs healthy	up	1304.73	1.35316	0.335254	4.04337	5.26889e-05	0.000442731	1.90688
ENSG00000147883.12	CDKN2B	protein_coding	cyclin dependent kinase inhibitor 2B [Source:HGNC Symbol;Acc:HGNC:1788]	9	covid vs healthy	up	92.3464	1.35292	0.27365	4.94225	7.72277e-07	1.73012e-05	1.39472
ENSG00000145365.11	TIFA	protein_coding	TRAF interacting protein with forkhead associated domain [Source:HGNC Symbol;Acc:HGNC:19075]	4	covid vs healthy	up	972.277	1.35277	0.29311	4.61942	3.84821e-06	8.26104e-05	1.07905
ENSG00000167207.13	NOD2	protein_coding	nucleotide binding oligomerization domain containing 2 [Source:HGNC Symbol;Acc:HGNC:5331]	16	covid vs healthy	up	2711.16	1.35277	0.235906	5.73634	9.67427e-09	3.63794e-07	1.77565
ENSG00000132510.10	KDM6B	protein_coding	lysine demethylase 6B [Source:HGNC Symbol;Acc:HGNC:29012]	17	covid vs healthy	up	4539.92	1.35173	0.363821	3.72525	0.000195119	0.00135155	1.77565
ENSG00000241175.3	RN7SL494P	misc_RNA	RNA, 7SL, cytoplasmic 494, pseudogene [Source:HGNC Symbol;Acc:HGNC:46510]	15	covid vs healthy	up	20.453	1.3509	0.39608	3.4125	0.000643693	0.00367557	1.68725
ENSG00000278920.1	AC005005.4	lncRNA	novel transcript, sense overlapping SMTN	22	covid vs healthy	up	6.31698	1.35073	0.512091	2.64775	0.00810284	0.0324353	1.41296
ENSG00000196352.15	CD55	protein_coding	CD55 molecule (Cromer blood group) [Source:HGNC Symbol;Acc:HGNC:2665]	1	covid vs healthy	up	8667.5	1.34972	0.259855	5.1971	2.02418e-07	7.11276e-06	1.05527
ENSG00000074660.16	SCARF1	protein_coding	scavenger receptor class F member 1 [Source:HGNC Symbol;Acc:HGNC:16820]	17	covid vs healthy	up	1371.38	1.34901	0.312452	4.32293	1.53968e-05	0.000175163	1.71048
ENSG00000285966.1	AC007686.4	lncRNA	novel transcript	14	covid vs healthy	up	47.1982	1.34854	0.469263	2.89586	0.00378121	0.012706	2.13773
ENSG00000230724.9	LINC01001	lncRNA	long intergenic non-protein coding RNA 1001 [Source:HGNC Symbol;Acc:HGNC:38540]	11	covid vs healthy	up	56.4491	1.34776	0.477969	2.84694	0.00441421	0.0143869	2.13773
ENSG00000286132.1	AC022415.3	protein_coding	novel protein	19	covid vs healthy	up	8.59407	1.34772	0.497664	2.72252	0.00647858	0.0275626	1.38927
ENSG00000182118.8	FAM89A	protein_coding	family with sequence similarity 89 member A [Source:HGNC Symbol;Acc:HGNC:25057]	1	covid vs healthy	up	67.6643	1.34715	0.282379	4.76719	1.86811e-06	3.03663e-05	1.70753
ENSG00000173110.8	HSPA6	protein_coding	heat shock protein family A (Hsp70) member 6 [Source:HGNC Symbol;Acc:HGNC:5239]	1	covid vs healthy	up	4744.56	1.3464	0.199266	6.75796	1.39946e-11	1.08001e-09	2.1327
ENSG00000258922.1	AC106028.2	lncRNA	novel transcript	15	covid vs healthy	up	73.6239	1.34588	0.238964	5.62826	1.82036e-08	5.2645e-07	2.10988
ENSG00000188404.10	SELL	protein_coding	selectin L [Source:HGNC Symbol;Acc:HGNC:10720]	1	covid vs healthy	up	42798.5	1.3447	0.2086	6.44777	1.13505e-10	7.68839e-09	1.77565
ENSG00000166123.14	GPT2	protein_coding	glutamic--pyruvic transaminase 2 [Source:HGNC Symbol;Acc:HGNC:18062]	16	covid vs healthy	up	48.7073	1.3447	0.22422	3.06237	0.00219592	0.00984082	1.70753
ENSG00000238035.8	AC138035.1	lncRNA	novel transcript	5	covid vs healthy	up	95.1772	1.34436	0.369535	3.64533	0.000267052	0.00209972	1.39472
ENSG00000144130.11	NT5DC4	protein_coding	5'-nucleotidase domain containing 4 [Source:HGNC Symbol;Acc:HGNC:27678]	2	covid vs healthy	up	58.0465	1.34349	0.350901	3.83185	0.000127185	0.000821894	2.15794
ENSG00000205309.14	NT5M	protein_coding	5',3'-nucleotidase, mitochondrial [Source:HGNC Symbol;Acc:HGNC:15769]	17	covid vs healthy	up	170.727	1.34324	0.368259	3.65591	0.000256272	0.00178922	1.63819
ENSG00000000938.13	FGR	protein_coding	FGR proto-oncogene, Src family tyrosine kinase [Source:HGNC Symbol;Acc:HGNC:3697]	1	covid vs healthy	up	17142	1.34307	0.254636	5.27724	1.31141e-07	3.15812e-06	1.77565
ENSG00000166033.13	HTRA1	protein_coding	HtrA serine peptidase 1 [Source:HGNC Symbol;Acc:HGNC:9476]	10	covid vs healthy	up	18.0627	1.34146	0.46564	2.8921	0.00382675	0.0131881	2.06501
ENSG00000130066.16	SAT1	protein_coding	spermidine/spermine N1-acetyltransferase 1 [Source:HGNC Symbol;Acc:HGNC:10540]	X	covid vs healthy	up	10313	1.34138	0.195084	6.87703	6.11113e-12	9.87797e-10	1.05527
ENSG00000186496.12	ZNF396	protein_coding	zinc finger protein 396 [Source:HGNC Symbol;Acc:HGNC:18824]	18	covid vs healthy	up	168.557	1.33962	0.241598	5.54423	2.95243e-08	7.68856e-07	2.14117
ENSG00000204103.4	MAFB	protein_coding	MAF bZIP transcription factor B [Source:HGNC Symbol;Acc:HGNC:6408]	20	covid vs healthy	up	662.63	1.33849	0.224715	5.9576	2.55973e-09	1.15196e-07	1.77418
ENSG00000108576.10	SLC6A4	protein_coding	solute carrier family 6 member 4 [Source:HGNC Symbol;Acc:HGNC:11050]	17	covid vs healthy	up	35.6591	1.3379	0.395362	3.38683	0.000707062	0.00392979	1.70753
ENSG00000173890.17	GPR160	protein_coding	G protein-coupled receptor 160 [Source:HGNC Symbol;Acc:HGNC:23693]	3	covid vs healthy	up	839.487	1.33528	0.244164	5.47062	4.48463e-08	1.9659e-06	1.06606
ENSG00000162747.11	FCGR3B	protein_coding	Fc fragment of IgG receptor IIIb [Source:HGNC Symbol;Acc:HGNC:3620]	1	covid vs healthy	up	40137	1.33517	0.204489	6.53063	6.54921e-11	4.88225e-09	1.71048
ENSG00000272483.1	AC022001.3	lncRNA	novel transcript, antisense to VGLL4	3	covid vs healthy	up	6.26848	1.33469	0.513326	2.60705	0.0091325	0.0352565	1.43136
ENSG00000095303.17	PTGS1	protein_coding	prostaglandin-endoperoxide synthase 1 [Source:HGNC Symbol;Acc:HGNC:9604]	9	covid vs healthy	up	1960.45	1.3345	0.309443	4.31776	1.57618e-05	0.000149912	2.1327
ENSG00000244617.2	ASPRV1	protein_coding	aspartic peptidase retroviral like 1 [Source:HGNC Symbol;Acc:HGNC:26321]	2	covid vs healthy	up	544.531	1.33442	0.272833	4.89374	9.89374e-07	1.75633e-05	1.75283
ENSG00000092853.14	CLSPN	protein_coding	claspin [Source:HGNC Symbol;Acc:HGNC:19715]	1	covid vs healthy	up	138.074	1.33425	0.189552	7.03578	1.9815e-12	1.88589e-10	2.40418
ENSG00000244384.3	RN7SL359P	misc_RNA	RNA, 7SL, cytoplasmic 359, pseudogene [Source:HGNC Symbol;Acc:HGNC:46375]	2	covid vs healthy	up	15.8214	1.33373	0.38891	3.42648	0.000611458	0.00433467	1.30963
ENSG00000273076.1	AL021707.7	lncRNA	novel transcript, antisense to SUN2	22	covid vs healthy	up	43.2806	1.33322	0.341251	3.908	9.30622e-05	0.000640387	2.13773
ENSG00000160957.13	RECQL4	protein_coding	RecQ like helicase 4 [Source:HGNC Symbol;Acc:HGNC:9949]	8	covid vs healthy	up	56.6216	1.33315	0.301239	4.42315	9.72705e-06	9.95592e-05	2.15794
ENSG00000101384.12	JAG1	protein_coding	jagged canonical Notch ligand 1 [Source:HGNC Symbol;Acc:HGNC:6188]	20	covid vs healthy	up	280.711	1.33283	0.253157	5.2662	1.39279e-07	2.58193e-06	2.40418
ENSG00000003436.16	TFPI	protein_coding	tissue factor pathway inhibitor [Source:HGNC Symbol;Acc:HGNC:11760]	2	covid vs healthy	up	118.93	1.33281	0.335312	3.97918	6.91547e-05	0.000604535	1.70753
ENSG00000073150.14	PANX2	protein_coding	pannexin 2 [Source:HGNC Symbol;Acc:HGNC:8600]	22	covid vs healthy	up	248.3	1.33198	0.369538	3.61371	0.000301848	0.00164393	2.14117
ENSG00000090339.9	ICAM1	protein_coding	intercellular adhesion molecule 1 [Source:HGNC Symbol;Acc:HGNC:5344]	19	covid vs healthy	up	1534.97	1.33181	0.271782	4.90349	9.41487e-07	1.77817e-05	1.64206
ENSG00000135604.10	STX11	protein_coding	syntaxin 11 [Source:HGNC Symbol;Acc:HGNC:11429]	6	covid vs healthy	up	3890.99	1.33122	0.263906	5.04729	4.48124e-07	8.97676e-06	1.77565
ENSG00000156886.12	ITGAD	protein_coding	integrin subunit alpha D [Source:HGNC Symbol;Acc:HGNC:6146]	16	covid vs healthy	up	68.8154	1.33104	0.401522	3.32523	0.000883468	0.00396899	2.10988
ENSG00000252568.1	RNU7-28P	snRNA	RNA, U7 small nuclear 28 pseudogene [Source:HGNC Symbol;Acc:HGNC:34124]	11	covid vs healthy	up	8.30503	1.32996	0.53127	2.5287	0.0114485	0.0443799	1.33899
ENSG00000235888.3	AF064858.1	lncRNA	novel transcript	21	covid vs healthy	up	63.756	1.32944	0.55775	2.45715	0.0140043	0.0430207	1.70753
ENSG00000118985.16	ELL2	protein_coding	elongation factor for RNA polymerase II 2 [Source:HGNC Symbol;Acc:HGNC:17064]	5	covid vs healthy	up	1019.3	1.32892	0.226788	5.86117	4.59625e-09	2.97957e-07	1.06606
ENSG00000099866.15	MADCAM1	protein_coding	mucosal vascular addressin cell adhesion molecule 1 [Source:HGNC Symbol;Acc:HGNC:6765]	19	covid vs healthy	up	17.0668	1.32882	0.414031	3.20784	0.00133737	0.00665571	1.68725
ENSG00000101856.10	PGRMC1	protein_coding	progesterone receptor membrane component 1 [Source:HGNC Symbol;Acc:HGNC:16090]	X	covid vs healthy	up	761.067	1.32755	0.21615	6.14271	8.11242e-10	4.14665e-08	1.90688
ENSG00000101213.7	PTK6	protein_coding	protein tyrosine kinase 6 [Source:HGNC Symbol;Acc:HGNC:9617]	20	covid vs healthy	up	31.7404	1.32667	0.312947	4.2303	2.33376e-05	0.000247652	1.70753
ENSG00000115271.11	GCA	protein_coding	grancalcin [Source:HGNC Symbol;Acc:HGNC:15990]	2	covid vs healthy	up	19096.2	1.32552	0.27961	4.7443	2.09228e-06	5.02043e-05	1.05527
ENSG00000253210.2	AC040970.1	lncRNA	novel transcript	8	covid vs healthy	up	277.645	1.32543	0.202984	6.52919	6.61266e-11	3.75638e-09	2.33921
ENSG00000233901.6	LINC01503	lncRNA	long intergenic non-protein coding RNA 1503 [Source:HGNC Symbol;Acc:HGNC:51184]	9	covid vs healthy	up	162.75	1.32526	0.323646	4.09954	4.13964e-05	0.000410861	1.63819
ENSG00000271806.1	AL590822.2	lncRNA	novel transcript, antisense PRKCZ	1	covid vs healthy	up	15.2803	1.32515	0.435754	3.04038	0.00236277	0.0105417	1.68725
ENSG00000226239.2	AL031658.1	lncRNA	novel transcript	20	covid vs healthy	up	29.3686	1.32488	0.490275	2.73248	0.00628589	0.0229361	1.70753
ENSG00000178719.17	GRINA	protein_coding	glutamate ionotropic receptor NMDA type subunit associated protein 1 [Source:HGNC Symbol;Acc:HGNC:4589]	8	covid vs healthy	up	2063.61	1.32431	0.379456	3.50113	0.00046329	0.00280698	1.71048
ENSG00000239466.3	RN7SL552P	misc_RNA	RNA, 7SL, cytoplasmic 552, pseudogene [Source:HGNC Symbol;Acc:HGNC:46568]	4	covid vs healthy	up	41.2565	1.32411	0.367144	3.61017	0.000305997	0.00127891	2.99587
ENSG00000100284.21	TOM1	protein_coding	target of myb1 membrane trafficking protein [Source:HGNC Symbol;Acc:HGNC:11982]	22	covid vs healthy	up	1775.54	1.32366	0.222194	5.95869	2.54273e-09	1.14823e-07	1.77565
ENSG00000259671.1	MTCYBP23	processed_pseudogene	MT-CYB pseudogene 23 [Source:HGNC Symbol;Acc:HGNC:51980]	15	covid vs healthy	up	741.733	1.32333	0.282174	4.69312	2.69065e-06	4.00214e-05	1.77418
ENSG00000085840.13	ORC1	protein_coding	origin recognition complex subunit 1 [Source:HGNC Symbol;Acc:HGNC:8487]	1	covid vs healthy	up	63.831	1.32306	0.254934	5.1861	2.14738e-07	4.08115e-06	2.15794
ENSG00000226288.2	OR52I2	protein_coding	olfactory receptor family 52 subfamily I member 2 [Source:HGNC Symbol;Acc:HGNC:15221]	11	covid vs healthy	up	7.34846	1.323	0.526687	2.53013	0.011402	0.0429698	1.39227
ENSG00000217083.1	MTCO2P33	processed_pseudogene	MT-CO2 pseudogene 33 [Source:HGNC Symbol;Acc:HGNC:52162]	6	covid vs healthy	up	77.1615	1.32282	0.290803	4.54907	5.38847e-06	9.03069e-05	1.34562
ENSG00000143382.15	ADAMTSL4	protein_coding	ADAMTS like 4 [Source:HGNC Symbol;Acc:HGNC:19706]	1	covid vs healthy	up	456.92	1.32238	0.375703	3.52991	0.000415701	0.00295812	1.43457
ENSG00000186152.6	LILRP1	unprocessed_pseudogene	leukocyte immunoglobulin-like receptor pseudogene 1 [Source:HGNC Symbol;Acc:HGNC:15496]	19	covid vs healthy	up	17.8903	1.32114	0.426409	3.10203	0.00192195	0.00774629	2.00445
ENSG00000115290.10	GRB14	protein_coding	growth factor receptor bound protein 14 [Source:HGNC Symbol;Acc:HGNC:4565]	2	covid vs healthy	up	9.44929	1.32084	0.505053	2.62457	0.00867576	0.0346867	1.38927
ENSG00000123405.14	NFE2	protein_coding	nuclear factor, erythroid 2 [Source:HGNC Symbol;Acc:HGNC:7780]	12	covid vs healthy	up	8848.25	1.31948	0.262164	5.03596	4.75471e-07	9.76714e-06	1.71048
ENSG00000160410.15	SHKBP1	protein_coding	SH3KBP1 binding protein 1 [Source:HGNC Symbol;Acc:HGNC:19214]	19	covid vs healthy	up	4762.12	1.31894	0.287932	4.58476	4.54514e-06	9.59368e-05	1.05527
ENSG00000287771.1	AC007271.1	lncRNA	novel transcript	2	covid vs healthy	up	1091.56	1.31745	0.425923	3.11074	0.00186621	0.00835205	1.77565
ENSG00000067225.18	PKM	protein_coding	pyruvate kinase M1/2 [Source:HGNC Symbol;Acc:HGNC:9021]	15	covid vs healthy	up	5232.16	1.31651	0.265082	4.96943	6.71493e-07	1.93978e-05	1.05527
ENSG00000140464.20	PML	protein_coding	promyelocytic leukemia [Source:HGNC Symbol;Acc:HGNC:9113]	15	covid vs healthy	up	1725.03	1.31637	0.314334	4.19313	2.7513e-05	0.000236023	2.1327
ENSG00000121898.13	CPXM2	protein_coding	carboxypeptidase X, M14 family member 2 [Source:HGNC Symbol;Acc:HGNC:26977]	10	covid vs healthy	up	10.1102	1.31618	0.537336	2.48888	0.0128147	0.0484733	1.33899
ENSG00000139567.13	ACVRL1	protein_coding	activin A receptor like type 1 [Source:HGNC Symbol;Acc:HGNC:175]	12	covid vs healthy	up	44.9738	1.31598	0.325797	4.03794	5.39232e-05	0.000415116	2.10988
ENSG00000143367.16	TUFT1	protein_coding	tuftelin 1 [Source:HGNC Symbol;Acc:HGNC:12422]	1	covid vs healthy	up	180.582	1.31561	0.198562	6.62365	3.50438e-11	2.18527e-09	2.38801
ENSG00000128283.7	CDC42EP1	protein_coding	CDC42 effector protein 1 [Source:HGNC Symbol;Acc:HGNC:17014]	22	covid vs healthy	up	21.5594	1.31518	0.486672	2.72427	0.00644446	0.020091	2.06501
ENSG00000100505.13	TRIM9	protein_coding	tripartite motif containing 9 [Source:HGNC Symbol;Acc:HGNC:16288]	14	covid vs healthy	up	106.022	1.31512	0.353893	3.72271	0.000197097	0.0016464	1.39472
ENSG00000134690.11	CDCA8	protein_coding	cell division cycle associated 8 [Source:HGNC Symbol;Acc:HGNC:14629]	1	covid vs healthy	up	55.669	1.3144	0.226719	5.79059	7.01411e-09	2.38531e-07	2.10988
ENSG00000197405.8	C5AR1	protein_coding	complement C5a receptor 1 [Source:HGNC Symbol;Acc:HGNC:1338]	19	covid vs healthy	up	5062.87	1.31416	0.28796	4.56766	4.93203e-06	5.71684e-05	2.1327
ENSG00000206585.1	RNVU1-7	snRNA	RNA, variant U1 small nuclear 7 [Source:HGNC Symbol;Acc:HGNC:37500]	1	covid vs healthy	up	19.7333	1.31377	0.512984	2.59671	0.00941218	0.0314744	1.70753
ENSG00000259319.1	AF111167.2	lncRNA	novel transcript, antisense to JDP2	14	covid vs healthy	up	41.2693	1.31366	0.306971	4.27602	1.9026e-05	0.00021105	1.68725
ENSG00000102007.11	PLP2	protein_coding	proteolipid protein 2 [Source:HGNC Symbol;Acc:HGNC:9087]	X	covid vs healthy	up	2105.36	1.31308	0.244119	5.38097	7.40849e-08	2.16731e-06	1.56242
ENSG00000124588.20	NQO2	protein_coding	N-ribosyldihydronicotinamide:quinone reductase 2 [Source:HGNC Symbol;Acc:HGNC:7856]	6	covid vs healthy	up	2525.86	1.31297	0.284314	4.62177	3.80485e-06	5.54581e-05	1.71048
ENSG00000130382.9	MLLT1	protein_coding	MLLT1 super elongation complex subunit [Source:HGNC Symbol;Acc:HGNC:7134]	19	covid vs healthy	up	939.797	1.31196	0.334877	3.92432	8.69743e-05	0.00106593	1.06606
ENSG00000050767.17	COL23A1	protein_coding	collagen type XXIII alpha 1 chain [Source:HGNC Symbol;Acc:HGNC:22990]	5	covid vs healthy	up	11.6894	1.31187	0.488869	2.68893	0.00716808	0.0289069	1.44898
ENSG00000224650.2	IGHV3-74	IG_V_gene	immunoglobulin heavy variable 3-74 [Source:HGNC Symbol;Acc:HGNC:5624]	14	covid vs healthy	up	60.2163	1.31182	0.382023	3.44081	0.000579979	0.00283664	2.10988
ENSG00000180549.8	FUT7	protein_coding	fucosyltransferase 7 [Source:HGNC Symbol;Acc:HGNC:4018]	9	covid vs healthy	up	617.253	1.31164	0.250017	5.2481	1.53676e-07	3.62771e-06	1.77418
ENSG00000170425.3	ADORA2B	protein_coding	adenosine A2b receptor [Source:HGNC Symbol;Acc:HGNC:264]	17	covid vs healthy	up	49.1067	1.31129	0.247317	5.29787	1.17161e-07	2.43418e-06	2.15794
ENSG00000103184.12	SEC14L5	protein_coding	SEC14 like lipid binding 5 [Source:HGNC Symbol;Acc:HGNC:29032]	16	covid vs healthy	up	59.7018	1.31122	0.392715	3.34668	0.000817848	0.00447361	1.68725
ENSG00000199562.1	RNU6-37P	snRNA	RNA, U6 small nuclear 37, pseudogene [Source:HGNC Symbol;Acc:HGNC:34281]	1	covid vs healthy	up	19.4449	1.31085	0.393882	3.32899	0.000871631	0.00409693	2.00445
ENSG00000100336.17	APOL4	protein_coding	apolipoprotein L4 [Source:HGNC Symbol;Acc:HGNC:14867]	22	covid vs healthy	up	31.5819	1.3102	0.431986	3.04378	0.00233628	0.0104486	1.68725
ENSG00000197013.10	ZNF429	protein_coding	zinc finger protein 429 [Source:HGNC Symbol;Acc:HGNC:20817]	19	covid vs healthy	up	1250.79	1.31018	0.263019	4.98394	6.23037e-07	1.22141e-05	1.7245
ENSG00000280411.1	IGHV1-69D	IG_V_gene	immunoglobulin heavy variable 1-69D [Source:HGNC Symbol;Acc:HGNC:49601]	14	covid vs healthy	up	92.4856	1.31006	0.503888	2.63748	0.00835246	0.0345387	1.34562
ENSG00000184985.16	SORCS2	protein_coding	sortilin related VPS10 domain containing receptor 2 [Source:HGNC Symbol;Acc:HGNC:16698]	4	covid vs healthy	up	17.7176	1.30823	0.394058	3.31832	0.000905597	0.0041232	2.06501
ENSG00000266315.1	MIR4668	miRNA	microRNA 4668 [Source:HGNC Symbol;Acc:HGNC:41545]	9	covid vs healthy	up	6.97888	1.30822	0.529727	2.47834	0.0131997	0.0475918	1.41296
ENSG00000167874.7	TMEM88	protein_coding	transmembrane protein 88 [Source:HGNC Symbol;Acc:HGNC:32371]	17	covid vs healthy	up	108.148	1.30807	0.388398	3.37784	0.000730568	0.00403796	1.70753
ENSG00000211642.3	IGLV10-54	IG_V_gene	immunoglobulin lambda variable 10-54 [Source:HGNC Symbol;Acc:HGNC:5884]	22	covid vs healthy	up	26.0347	1.30767	0.572839	2.36129	0.0182114	0.0454903	2.06501
ENSG00000268240.1	AC123912.2	lncRNA	novel transcript	19	covid vs healthy	up	131.512	1.307	0.360277	3.63436	0.000278669	0.0014034	2.4248
ENSG00000223799.1	IL10RB-DT	lncRNA	IL10RB divergent transcript [Source:HGNC Symbol;Acc:HGNC:44303]	21	covid vs healthy	up	68.1847	1.30691	0.319289	4.09559	4.21086e-05	0.000337815	2.10988
ENSG00000076706.17	MCAM	protein_coding	melanoma cell adhesion molecule [Source:HGNC Symbol;Acc:HGNC:6934]	11	covid vs healthy	up	6.62596	1.30641	0.509659	2.5662	0.0102819	0.0396449	1.39153
ENSG00000113763.12	UNC5A	protein_coding	unc-5 netrin receptor A [Source:HGNC Symbol;Acc:HGNC:12567]	5	covid vs healthy	up	3.72164	1.3057	0.625534	3.05733	0.00223322	0.0181428	0.813368
ENSG00000097033.14	SH3GLB1	protein_coding	SH3 domain containing GRB2 like, endophilin B1 [Source:HGNC Symbol;Acc:HGNC:10833]	1	covid vs healthy	up	6934.28	1.30476	0.213065	6.12517	9.05863e-10	7.42236e-08	1.05527
ENSG00000250548.7	LINC01303	lncRNA	long intergenic non-protein coding RNA 1303 [Source:HGNC Symbol;Acc:HGNC:50470]	14	covid vs healthy	up	142.492	1.30422	0.304322	4.28824	1.80096e-05	0.00020679	1.63819
ENSG00000136830.12	NIBAN2	protein_coding	niban apoptosis regulator 2 [Source:HGNC Symbol;Acc:HGNC:25282]	9	covid vs healthy	up	698.285	1.30407	0.216278	6.03052	1.63437e-09	8.0829e-08	1.7245
ENSG00000167608.11	TMC4	protein_coding	transmembrane channel like 4 [Source:HGNC Symbol;Acc:HGNC:22998]	19	covid vs healthy	up	45.17	1.30393	0.34731	3.75708	0.000171908	0.00127788	1.68725
ENSG00000253983.3	AC087627.1	lncRNA	novel transcript	8	covid vs healthy	up	13.9345	1.30341	0.49201	2.67002	0.00758467	0.0331526	1.28617
ENSG00000251161.4	AC020661.1	lncRNA	novel transcript	15	covid vs healthy	up	20.4582	1.30323	0.37333	3.48581	0.000490649	0.00250879	2.06501
ENSG00000146054.18	TRIM7	protein_coding	tripartite motif containing 7 [Source:HGNC Symbol;Acc:HGNC:16278]	5	covid vs healthy	up	77.636	1.30307	0.247102	5.27088	1.35768e-07	4.12893e-06	1.34562
ENSG00000259379.1	MTND5P32	processed_pseudogene	MT-ND5 pseudogene 32 [Source:HGNC Symbol;Acc:HGNC:51951]	15	covid vs healthy	up	997.314	1.30206	0.281662	4.62609	3.72637e-06	4.96768e-05	1.90688
ENSG00000113758.13	DBN1	protein_coding	drebrin 1 [Source:HGNC Symbol;Acc:HGNC:2695]	5	covid vs healthy	up	338.954	1.30182	0.255766	5.09125	3.55718e-07	8.90019e-06	1.42568
ENSG00000164741.15	DLC1	protein_coding	DLC1 Rho GTPase activating protein [Source:HGNC Symbol;Acc:HGNC:2897]	8	covid vs healthy	up	38.3633	1.30169	0.354203	3.6765	0.000236451	0.00162136	1.70753
ENSG00000232671.6	ZNF687-AS1	lncRNA	ZNF687 antisense RNA 1 [Source:HGNC Symbol;Acc:HGNC:54048]	1	covid vs healthy	up	35.2892	1.30148	0.239675	5.42098	5.92724e-08	1.05013e-06	2.99587
ENSG00000227825.4	SLC9A7P1	transcribed_processed_pseudogene	solute carrier family 9 member 7 pseudogene 1 [Source:HGNC Symbol;Acc:HGNC:32679]	12	covid vs healthy	up	254.699	1.30098	0.227732	5.71302	1.10987e-08	3.21386e-07	2.33921
ENSG00000255224.1	AC109322.1	lncRNA	TEC	8	covid vs healthy	up	20.7353	1.29996	0.433921	3.00215	0.00268082	0.0103015	1.97404
ENSG00000085999.13	RAD54L	protein_coding	RAD54 like [Source:HGNC Symbol;Acc:HGNC:9826]	1	covid vs healthy	up	27.5738	1.29996	0.365726	3.55256	0.000381506	0.00151657	2.99587
ENSG00000285647.1	AL671883.3	lncRNA	novel transcript	6	covid vs healthy	up	11.3785	1.29974	0.520952	2.52568	0.0115473	0.0420674	1.44898
ENSG00000131153.9	GINS2	protein_coding	GINS complex subunit 2 [Source:HGNC Symbol;Acc:HGNC:24575]	16	covid vs healthy	up	57.3691	1.29758	0.355157	3.65684	0.000255341	0.0017399	1.68725
ENSG00000228661.1	AC090587.1	lncRNA	novel transcript	11	covid vs healthy	up	7.71893	1.29569	0.529379	2.4568	0.0140179	0.0493431	1.43136
ENSG00000105639.19	JAK3	protein_coding	Janus kinase 3 [Source:HGNC Symbol;Acc:HGNC:6193]	19	covid vs healthy	up	8357.62	1.29476	0.297528	4.35609	1.32405e-05	0.000155671	1.71048
ENSG00000074416.14	MGLL	protein_coding	monoglyceride lipase [Source:HGNC Symbol;Acc:HGNC:17038]	3	covid vs healthy	up	338.278	1.29412	0.31652	4.09309	4.25666e-05	0.000468032	1.43976
ENSG00000107566.14	ERLIN1	protein_coding	ER lipid raft associated 1 [Source:HGNC Symbol;Acc:HGNC:16947]	10	covid vs healthy	up	986.286	1.29359	0.26089	4.9608	7.02021e-07	1.24126e-05	1.90688
ENSG00000118564.15	FBXL5	protein_coding	F-box and leucine rich repeat protein 5 [Source:HGNC Symbol;Acc:HGNC:13602]	4	covid vs healthy	up	18272.4	1.29349	0.200407	6.45547	1.07886e-10	1.17684e-08	1.05527
ENSG00000143226.14	FCGR2A	protein_coding	Fc fragment of IgG receptor IIa [Source:HGNC Symbol;Acc:HGNC:3616]	1	covid vs healthy	up	26744.3	1.2931	0.238005	5.43515	5.47505e-08	2.33291e-06	1.0612
ENSG00000140564.12	FURIN	protein_coding	furin, paired basic amino acid cleaving enzyme [Source:HGNC Symbol;Acc:HGNC:8568]	15	covid vs healthy	up	3600.14	1.29221	0.325404	3.97703	6.97812e-05	0.000900582	1.0612
ENSG00000113742.14	CPEB4	protein_coding	cytoplasmic polyadenylation element binding protein 4 [Source:HGNC Symbol;Acc:HGNC:21747]	5	covid vs healthy	up	6929.88	1.29187	0.209181	6.17713	6.52757e-10	3.67903e-08	1.77565
ENSG00000164362.21	TERT	protein_coding	telomerase reverse transcriptase [Source:HGNC Symbol;Acc:HGNC:11730]	5	covid vs healthy	up	9.31159	1.29165	0.525766	2.47969	0.0131497	0.0469874	1.43136
ENSG00000235081.1	AC245052.3	processed_pseudogene	novel pseudogene	19	covid vs healthy	up	37.8959	1.29161	0.353022	3.66002	0.000252195	0.00152051	1.97404
ENSG00000273768.1	RNVU1-29	snRNA	U1 spliceosomal RNA [Source:RFAM;Acc:RF00003]	1	covid vs healthy	up	28.8947	1.29099	0.382663	3.37429	0.000740068	0.0041232	1.68725
ENSG00000231665.1	OGFOD1P1	processed_pseudogene	2-oxoglutarate and iron dependent oxygenase domain containing 1 pseudogene 1 [Source:HGNC Symbol;Acc:HGNC:39202]	13	covid vs healthy	up	6.91323	1.29085	0.509912	2.53639	0.0112003	0.0414451	1.43136
ENSG00000274180.1	NATD1	protein_coding	N-acetyltransferase domain containing 1 [Source:HGNC Symbol;Acc:HGNC:30770]	17	covid vs healthy	up	2323.05	1.29072	0.33384	3.87277	0.000107606	0.000897818	1.64206
ENSG00000167470.12	MIDN	protein_coding	midnolin [Source:HGNC Symbol;Acc:HGNC:16298]	19	covid vs healthy	up	2226.69	1.29024	0.317128	4.07388	4.62362e-05	0.000449634	1.64206
ENSG00000263988.2	RN7SL147P	misc_RNA	RNA, 7SL, cytoplasmic 147, pseudogene [Source:HGNC Symbol;Acc:HGNC:46163]	3	covid vs healthy	up	27.2306	1.28964	0.362043	3.56176	0.00036838	0.00203318	2.00445
ENSG00000188157.15	AGRN	protein_coding	agrin [Source:HGNC Symbol;Acc:HGNC:329]	1	covid vs healthy	up	157.628	1.28941	0.419008	3.09153	0.0019913	0.00689686	2.40418
ENSG00000068137.15	PLEKHH3	protein_coding	pleckstrin homology, MyTH4 and FERM domain containing H3 [Source:HGNC Symbol;Acc:HGNC:26105]	17	covid vs healthy	up	10.7163	1.28919	0.482519	2.68292	0.00729826	0.030226	1.39227
ENSG00000173372.17	C1QA	protein_coding	complement C1q A chain [Source:HGNC Symbol;Acc:HGNC:1241]	1	covid vs healthy	up	99.1871	1.28902	0.367151	3.51768	0.000435344	0.00322033	1.34562
ENSG00000139132.14	FGD4	protein_coding	FYVE, RhoGEF and PH domain containing 4 [Source:HGNC Symbol;Acc:HGNC:19125]	12	covid vs healthy	up	3328.75	1.28884	0.219459	5.87426	4.24724e-09	1.85988e-07	1.71048
ENSG00000199831.1	RN7SKP291	misc_RNA	RN7SK pseudogene 291 [Source:HGNC Symbol;Acc:HGNC:46015]	1	covid vs healthy	up	4.13814	1.28822	0.626923	2.89438	0.00379913	0.0270305	0.836653
ENSG00000201510.1	RN7SKP217	misc_RNA	RN7SK pseudogene 217 [Source:HGNC Symbol;Acc:HGNC:45941]	15	covid vs healthy	up	5.69494	1.28782	0.624067	3.42387	0.000617352	0.00406661	1.43136
ENSG00000168461.13	RAB31	protein_coding	RAB31, member RAS oncogene family [Source:HGNC Symbol;Acc:HGNC:9771]	18	covid vs healthy	up	6288.68	1.28756	0.206801	6.22733	4.74451e-10	2.84397e-08	1.71048
ENSG00000165131.7	LLCFC1	protein_coding	LLLL and CFNLAS motif containing 1 [Source:HGNC Symbol;Acc:HGNC:21750]	7	covid vs healthy	up	27.0917	1.28733	0.382503	3.36615	0.000762243	0.0037135	1.97404
ENSG00000285852.1	AL353147.1	lncRNA	novel transcript	10	covid vs healthy	up	9.87036	1.28685	0.43622	2.9421	0.00325994	0.0159181	1.39375
ENSG00000126860.11	EVI2A	protein_coding	ecotropic viral integration site 2A [Source:HGNC Symbol;Acc:HGNC:3499]	17	covid vs healthy	up	1047.64	1.28657	0.325252	3.96117	7.4582e-05	0.000587557	1.90688
ENSG00000226987.1	AL157938.1	processed_pseudogene	ribosomal protein L13a (RPL13A) pseudogene	9	covid vs healthy	up	5.49435	1.2865	0.524499	2.4561	0.0140453	0.0499025	1.41296
ENSG00000105376.5	ICAM5	protein_coding	intercellular adhesion molecule 5 [Source:HGNC Symbol;Acc:HGNC:5348]	19	covid vs healthy	up	27.2912	1.28646	0.348896	3.68869	0.00022541	0.00130872	2.13773
ENSG00000258741.4	H2AZ2P1	transcribed_processed_pseudogene	H2A histone family member V pseudogene 1 [Source:HGNC Symbol;Acc:HGNC:31026]	15	covid vs healthy	up	60.977	1.2863	0.375356	3.43361	0.000595597	0.0028953	2.10988
ENSG00000129195.16	PIMREG	protein_coding	PICALM interacting mitotic regulator [Source:HGNC Symbol;Acc:HGNC:25483]	17	covid vs healthy	up	8.5886	1.28625	0.456476	2.81073	0.0049429	0.022338	1.38927
ENSG00000257279.1	AC127164.1	lncRNA	novel transcript	12	covid vs healthy	up	11.9554	1.28577	0.458283	2.80804	0.00498446	0.0235141	1.30963
ENSG00000273253.2	AL022328.4	lncRNA	novel transcript, antisense TRABD	22	covid vs healthy	up	104.582	1.28456	0.298051	4.3118	1.6193e-05	0.000216866	1.39472
ENSG00000241886.1	AC112496.1	lncRNA	novel transcript, sense intronic to GK	X	covid vs healthy	up	463.915	1.28439	0.308989	4.16118	3.16604e-05	0.000360554	1.4665
ENSG00000259687.2	LINC01220	lncRNA	long intergenic non-protein coding RNA 1220 [Source:HGNC Symbol;Acc:HGNC:49664]	14	covid vs healthy	up	67.6341	1.28384	0.285233	4.50028	6.78646e-06	7.49249e-05	2.13773
ENSG00000286171.1	AC073140.2	lncRNA	RNA, Ro-associated Y5	7	covid vs healthy	up	31.639	1.28363	0.493499	2.63097	0.0085141	0.0259626	1.97404
ENSG00000267328.1	AC002398.2	lncRNA	novel transcript	19	covid vs healthy	up	10.7703	1.2834	0.480611	2.67374	0.00750111	0.0309201	1.38927
ENSG00000148175.13	STOM	protein_coding	stomatin [Source:HGNC Symbol;Acc:HGNC:3383]	9	covid vs healthy	up	6028.57	1.28316	0.27261	4.7101	2.47594e-06	5.75635e-05	1.0612
ENSG00000176597.12	B3GNT5	protein_coding	UDP-GlcNAc:betaGal beta-1,3-N-acetylglucosaminyltransferase 5 [Source:HGNC Symbol;Acc:HGNC:15684]	3	covid vs healthy	up	688.59	1.2831	0.271236	4.73323	2.2098e-06	3.46943e-05	1.7245
ENSG00000051128.19	HOMER3	protein_coding	homer scaffold protein 3 [Source:HGNC Symbol;Acc:HGNC:17514]	19	covid vs healthy	up	127.685	1.2823	0.242739	5.28173	1.27973e-07	2.40839e-06	2.38801
ENSG00000138111.14	MFSD13A	protein_coding	major facilitator superfamily domain containing 13A [Source:HGNC Symbol;Acc:HGNC:26196]	10	covid vs healthy	up	183.667	1.28207	0.253282	5.06227	4.14287e-07	8.98102e-06	1.63819
ENSG00000154451.14	GBP5	protein_coding	guanylate binding protein 5 [Source:HGNC Symbol;Acc:HGNC:19895]	1	covid vs healthy	up	15202.8	1.28185	0.355888	3.61003	0.000306163	0.00296018	1.05527
ENSG00000230257.4	NFE4	protein_coding	nuclear factor, erythroid 4 [Source:HGNC Symbol;Acc:HGNC:29902]	7	covid vs healthy	up	347.346	1.28096	0.265356	4.82915	1.37116e-06	2.85826e-05	1.34846
ENSG00000204054.14	LINC00963	lncRNA	long intergenic non-protein coding RNA 963 [Source:HGNC Symbol;Acc:HGNC:48716]	9	covid vs healthy	up	2262.76	1.2808	0.233085	5.49674	3.86885e-08	1.254e-06	1.56242
ENSG00000141837.21	CACNA1A	protein_coding	calcium voltage-gated channel subunit alpha1 A [Source:HGNC Symbol;Acc:HGNC:1388]	19	covid vs healthy	up	25.0769	1.28055	0.3897	3.28655	0.00101424	0.00468428	1.97404
ENSG00000173212.4	MAB21L3	protein_coding	mab-21 like 3 [Source:HGNC Symbol;Acc:HGNC:26787]	1	covid vs healthy	up	125.148	1.2802	0.328038	3.90692	9.34796e-05	0.000585041	2.40418
ENSG00000200063.1	AC061992.1	snoRNA		17	covid vs healthy	up	22.5311	1.2802	0.386962	3.30842	0.000938228	0.00493537	1.70753
ENSG00000177628.16	GBA	protein_coding	glucosylceramidase beta [Source:HGNC Symbol;Acc:HGNC:4177]	1	covid vs healthy	up	794.803	1.27972	0.221537	5.77757	7.57876e-09	4.49005e-07	1.07905
ENSG00000236051.7	MYCBP2-AS1	lncRNA	MYCBP2 antisense RNA 1 [Source:HGNC Symbol;Acc:HGNC:41023]	13	covid vs healthy	up	9.4243	1.27944	0.510918	2.5222	0.0116624	0.0436846	1.39375
ENSG00000104147.9	OIP5	protein_coding	Opa interacting protein 5 [Source:HGNC Symbol;Acc:HGNC:20300]	15	covid vs healthy	up	17.4944	1.27912	0.472	2.72251	0.00647884	0.0206561	2.00445
ENSG00000259600.2	AC066616.2	processed_pseudogene	mitochondrially encoded NADH 4L (MT-ND4L) pseudogene	15	covid vs healthy	up	959.32	1.27881	0.254621	5.02457	5.04565e-07	1.52717e-05	1.06606
ENSG00000198814.12	GK	protein_coding	glycerol kinase [Source:HGNC Symbol;Acc:HGNC:4289]	X	covid vs healthy	up	5176.45	1.27879	0.294948	4.33974	1.42652e-05	0.00024399	1.0612
ENSG00000134333.14	LDHA	protein_coding	lactate dehydrogenase A [Source:HGNC Symbol;Acc:HGNC:6535]	11	covid vs healthy	up	3570.41	1.27873	0.172974	7.39316	1.43378e-13	2.65798e-11	1.77565
ENSG00000246430.7	LINC00968	lncRNA	long intergenic non-protein coding RNA 968 [Source:HGNC Symbol;Acc:HGNC:48727]	8	covid vs healthy	up	79.7577	1.2775	0.336066	3.80415	0.000142294	0.0013105	1.34562
ENSG00000248208.1	WDR45P1	processed_pseudogene	WD repeat domain 45 pseudogene 1 [Source:HGNC Symbol;Acc:HGNC:52406]	4	covid vs healthy	up	21.1138	1.27696	0.430108	2.97201	0.00295853	0.0126321	1.68725
ENSG00000270933.1	AC010719.1	lncRNA	novel transcript	7	covid vs healthy	up	14.3264	1.27634	0.441367	2.89201	0.00382787	0.0189017	1.32558
ENSG00000259869.2	AL022344.1	lncRNA	novel transcript	10	covid vs healthy	up	13.7169	1.27625	0.494554	2.59411	0.00948375	0.0386131	1.32558
ENSG00000233154.6	LINC01762	lncRNA	long intergenic non-protein coding RNA 1762 [Source:HGNC Symbol;Acc:HGNC:52552]	1	covid vs healthy	up	164.844	1.27615	0.214121	5.95886	2.54e-09	8.95579e-08	2.38801
ENSG00000230454.1	U73166.1	lncRNA	novel transcript	3	covid vs healthy	up	207.987	1.27568	0.226334	5.63598	1.74067e-08	4.60499e-07	2.40418
ENSG00000201988.2	AL662797.1	misc_RNA	Y RNA [Source:RFAM;Acc:RF00019]	6	covid vs healthy	up	34.6718	1.27565	0.359094	3.55272	0.000381265	0.00198363	2.13773
ENSG00000076864.19	RAP1GAP	protein_coding	RAP1 GTPase activating protein [Source:HGNC Symbol;Acc:HGNC:9858]	1	covid vs healthy	up	159.815	1.27557	0.547128	2.39215	0.0167499	0.0377536	2.40418
ENSG00000175643.10	RMI2	protein_coding	RecQ mediated genome instability 2 [Source:HGNC Symbol;Acc:HGNC:28349]	16	covid vs healthy	up	97.8845	1.27543	0.330991	3.85613	0.000115197	0.00107529	1.39472
ENSG00000163739.5	CXCL1	protein_coding	C-X-C motif chemokine ligand 1 [Source:HGNC Symbol;Acc:HGNC:4602]	4	covid vs healthy	up	145.818	1.2751	0.274067	4.65292	3.2726e-06	3.62537e-05	2.4248
ENSG00000184270.5	H2AC21	protein_coding	histone cluster 2 H2A family member b [Source:HGNC Symbol;Acc:HGNC:20508]	1	covid vs healthy	up	365.792	1.27491	0.192427	6.62511	3.4699e-11	3.32119e-09	1.42568
ENSG00000275832.5	ARHGAP23	protein_coding	Rho GTPase activating protein 23 [Source:HGNC Symbol;Acc:HGNC:29293]	17	covid vs healthy	up	20.8351	1.27451	0.386425	3.29613	0.000980257	0.00510375	1.70753
ENSG00000138031.14	ADCY3	protein_coding	adenylate cyclase 3 [Source:HGNC Symbol;Acc:HGNC:234]	2	covid vs healthy	up	511.625	1.27449	0.342203	3.73077	0.000190894	0.00136017	1.7245
ENSG00000141526.16	SLC16A3	protein_coding	solute carrier family 16 member 3 [Source:HGNC Symbol;Acc:HGNC:10924]	17	covid vs healthy	up	7672.42	1.27441	0.212206	6.00687	1.89137e-09	8.95579e-08	1.77565
ENSG00000187699.10	C2orf88	protein_coding	chromosome 2 open reading frame 88 [Source:HGNC Symbol;Acc:HGNC:28191]	2	covid vs healthy	up	685.697	1.27435	0.246202	5.17766	2.24683e-07	4.70882e-06	1.90688
ENSG00000236409.2	NRADDP	transcribed_unitary_pseudogene	neurotrophin receptor associated death domain, pseudogene [Source:HGNC Symbol;Acc:HGNC:19337]	3	covid vs healthy	up	69.46	1.27348	0.309015	4.12131	3.76727e-05	0.000366663	1.70753
ENSG00000264548.1	AC132872.2	lncRNA	novel transcript, antisense CCDC57	17	covid vs healthy	up	28.5932	1.27342	0.426379	2.9936	0.00275705	0.00985899	2.13773
ENSG00000139734.19	DIAPH3	protein_coding	diaphanous related formin 3 [Source:HGNC Symbol;Acc:HGNC:15480]	13	covid vs healthy	up	48.0578	1.27341	0.329726	3.86126	0.000112804	0.000746554	2.15794
ENSG00000211964.3	IGHV3-48	IG_V_gene	immunoglobulin heavy variable 3-48 [Source:HGNC Symbol;Acc:HGNC:5606]	14	covid vs healthy	up	91.4008	1.27287	0.429007	2.98267	0.00285742	0.0121817	1.70753
ENSG00000257557.2	PPP1R12A-AS1	lncRNA	PPP1R12A antisense RNA 1 [Source:HGNC Symbol;Acc:HGNC:51903]	12	covid vs healthy	up	43.5165	1.27258	0.331137	3.83933	0.000123371	0.000972144	1.70753
ENSG00000184371.14	CSF1	protein_coding	colony stimulating factor 1 [Source:HGNC Symbol;Acc:HGNC:2432]	1	covid vs healthy	up	343.446	1.27163	0.311009	4.09301	4.25816e-05	0.000492035	1.34846
ENSG00000253190.4	AC084082.1	lncRNA	novel transcript	8	covid vs healthy	up	171.804	1.27158	0.390102	3.27024	0.00107458	0.00420581	2.38801
ENSG00000261519.3	AC010542.4	lncRNA	novel transcript	16	covid vs healthy	up	6.30874	1.27057	0.499079	2.53675	0.0111886	0.0414133	1.43136
ENSG00000185585.20	OLFML2A	protein_coding	olfactomedin like 2A [Source:HGNC Symbol;Acc:HGNC:27270]	9	covid vs healthy	up	17.0311	1.26943	0.477914	2.67029	0.00757854	0.0331358	1.28617
ENSG00000184730.11	APOBR	protein_coding	apolipoprotein B receptor [Source:HGNC Symbol;Acc:HGNC:24087]	16	covid vs healthy	up	6897.91	1.26878	0.280701	4.52344	6.08435e-06	6.83527e-05	2.1327
ENSG00000238825.1	RNVU1-2	snRNA	RNA, U1 small nuclear 13, pseudogene [Source:HGNC Symbol;Acc:HGNC:10138]	1	covid vs healthy	up	8.0191	1.26872	0.495283	2.56865	0.0102096	0.0393959	1.39227
ENSG00000100365.16	NCF4	protein_coding	neutrophil cytosolic factor 4 [Source:HGNC Symbol;Acc:HGNC:7662]	22	covid vs healthy	up	5094.01	1.26845	0.271488	4.67525	2.93599e-06	4.3089e-05	1.77565
ENSG00000268170.2	AC073342.2	lncRNA	novel transcript, antisense to TAS2R40	7	covid vs healthy	up	242.713	1.26776	0.378528	3.35846	0.000783781	0.00390642	1.90896
ENSG00000051341.14	POLQ	protein_coding	DNA polymerase theta [Source:HGNC Symbol;Acc:HGNC:9186]	3	covid vs healthy	up	167.582	1.26743	0.26327	4.81496	1.47227e-06	1.87066e-05	2.4248
ENSG00000163453.11	IGFBP7	protein_coding	insulin like growth factor binding protein 7 [Source:HGNC Symbol;Acc:HGNC:5476]	4	covid vs healthy	up	225.182	1.2673	0.176005	7.19897	6.0668e-13	6.71593e-11	2.40418
ENSG00000232680.2	AC002511.1	lncRNA	novel transcript	19	covid vs healthy	up	116.574	1.26599	0.347288	3.65059	0.000261643	0.00185735	1.59569
ENSG00000143995.20	MEIS1	protein_coding	Meis homeobox 1 [Source:HGNC Symbol;Acc:HGNC:7000]	2	covid vs healthy	up	151.735	1.26569	0.286214	4.4238	9.69787e-06	9.13642e-05	2.38801
ENSG00000111640.15	GAPDH	protein_coding	glyceraldehyde-3-phosphate dehydrogenase [Source:HGNC Symbol;Acc:HGNC:4141]	12	covid vs healthy	up	18890.4	1.26558	0.187214	6.76097	1.37068e-11	1.24003e-09	1.77565
ENSG00000166265.13	CYYR1	protein_coding	cysteine and tyrosine rich 1 [Source:HGNC Symbol;Acc:HGNC:16274]	21	covid vs healthy	up	12.6932	1.26537	0.513211	2.48895	0.0128119	0.0492968	1.30963
ENSG00000106211.9	HSPB1	protein_coding	heat shock protein family B (small) member 1 [Source:HGNC Symbol;Acc:HGNC:5246]	7	covid vs healthy	up	97.0891	1.26451	0.386604	3.27933	0.00104053	0.00534913	1.70753
ENSG00000260528.5	FAM157C	lncRNA	family with sequence similarity 157 member C [Source:HGNC Symbol;Acc:HGNC:34081]	16	covid vs healthy	up	1460.94	1.26399	0.336607	3.76145	0.00016893	0.00104295	2.1327
ENSG00000112290.13	WASF1	protein_coding	WASP family member 1 [Source:HGNC Symbol;Acc:HGNC:12732]	6	covid vs healthy	up	41.9204	1.26398	0.325932	3.87826	0.000105208	0.00075958	1.97404
ENSG00000082781.12	ITGB5	protein_coding	integrin subunit beta 5 [Source:HGNC Symbol;Acc:HGNC:6160]	3	covid vs healthy	up	308.353	1.26355	0.309152	4.09075	4.29989e-05	0.00037368	1.90896
ENSG00000259626.2	MTND3P12	processed_pseudogene	MT-ND3 pseudogene 12 [Source:HGNC Symbol;Acc:HGNC:52072]	15	covid vs healthy	up	261.406	1.26347	0.274884	4.59848	4.25587e-06	5.02953e-05	2.14117
ENSG00000261656.5	BEAN1-AS1	lncRNA	BEAN1 antisense RNA 1 [Source:HGNC Symbol;Acc:HGNC:51114]	16	covid vs healthy	up	10.0206	1.26342	0.489218	2.58973	0.00960523	0.036655	1.43136
ENSG00000136816.16	TOR1B	protein_coding	torsin family 1 member B [Source:HGNC Symbol;Acc:HGNC:11995]	9	covid vs healthy	up	1350.72	1.26332	0.266057	4.75088	2.02532e-06	3.50713e-05	1.56242
ENSG00000231856.2	AL162377.1	lncRNA	novel transcript	13	covid vs healthy	up	170.307	1.26276	0.181033	6.97292	3.10429e-12	3.82312e-10	1.63819
ENSG00000150681.10	RGS18	protein_coding	regulator of G protein signaling 18 [Source:HGNC Symbol;Acc:HGNC:14261]	1	covid vs healthy	up	3990.91	1.2612	0.271997	4.63978	3.4878e-06	7.76202e-05	1.05527
ENSG00000213654.10	GPSM3	protein_coding	G protein signaling modulator 3 [Source:HGNC Symbol;Acc:HGNC:13945]	6	covid vs healthy	up	2136.42	1.26077	0.319713	3.94872	7.85703e-05	0.000721916	1.56242
ENSG00000109743.11	BST1	protein_coding	bone marrow stromal cell antigen 1 [Source:HGNC Symbol;Acc:HGNC:1118]	4	covid vs healthy	up	2528.56	1.25984	0.178346	7.06458	1.61098e-12	2.11126e-10	1.71048
ENSG00000201201.1	RN7SKP118	misc_RNA	RN7SK pseudogene 118 [Source:HGNC Symbol;Acc:HGNC:45842]	16	covid vs healthy	up	13.3319	1.25956	0.624323	3.52326	0.00042628	0.00299265	1.44898
ENSG00000130962.17	PRRG1	protein_coding	proline rich and Gla domain 1 [Source:HGNC Symbol;Acc:HGNC:9469]	X	covid vs healthy	up	17.7669	1.25945	0.434289	2.90556	0.00366594	0.0150017	1.68725
ENSG00000136231.14	IGF2BP3	protein_coding	insulin like growth factor 2 mRNA binding protein 3 [Source:HGNC Symbol;Acc:HGNC:28868]	7	covid vs healthy	up	127.195	1.25938	0.278212	4.52741	5.97108e-06	6.70748e-05	2.14117
ENSG00000127666.9	TICAM1	protein_coding	toll like receptor adaptor molecule 1 [Source:HGNC Symbol;Acc:HGNC:18348]	19	covid vs healthy	up	85.7457	1.25905	0.311651	4.04103	5.32163e-05	0.000514173	1.59569
ENSG00000140563.15	MCTP2	protein_coding	multiple C2 and transmembrane domain containing 2 [Source:HGNC Symbol;Acc:HGNC:25636]	15	covid vs healthy	up	13689.5	1.25847	0.230604	5.459	4.78813e-08	1.39319e-06	1.71048
ENSG00000261221.3	ZNF865	protein_coding	zinc finger protein 865 [Source:HGNC Symbol;Acc:HGNC:38705]	19	covid vs healthy	up	152.303	1.25847	0.331513	3.80079	0.000144238	0.00113036	1.63819
ENSG00000259651.2	MTCO3P23	processed_pseudogene	MT-CO3 pseudogene 23 [Source:HGNC Symbol;Acc:HGNC:52126]	15	covid vs healthy	up	489.895	1.25837	0.255772	4.92178	8.57625e-07	1.58559e-05	1.7245
ENSG00000177706.9	FAM20C	protein_coding	FAM20C golgi associated secretory pathway kinase [Source:HGNC Symbol;Acc:HGNC:22140]	7	covid vs healthy	up	126.936	1.25822	0.322681	3.90248	9.52102e-05	0.000596319	2.38801
ENSG00000175556.17	LONRF3	protein_coding	LON peptidase N-terminal domain and ring finger 3 [Source:HGNC Symbol;Acc:HGNC:21152]	X	covid vs healthy	up	374.486	1.25724	0.19275	6.52242	6.91827e-11	6.00986e-09	1.42568
ENSG00000179044.16	EXOC3L1	protein_coding	exocyst complex component 3 like 1 [Source:HGNC Symbol;Acc:HGNC:27540]	16	covid vs healthy	up	54.1373	1.2569	0.459859	2.75139	0.00593436	0.0181653	2.15794
ENSG00000137331.12	IER3	protein_coding	immediate early response 3 [Source:HGNC Symbol;Acc:HGNC:5392]	6	covid vs healthy	up	196.225	1.25659	0.289637	4.34048	1.42172e-05	0.000170242	1.63819
ENSG00000285534.1	AL163541.1	lncRNA	novel transcript	13	covid vs healthy	up	227.265	1.2564	0.471981	2.68628	0.00722517	0.0199348	2.33921
ENSG00000178146.9	AL672207.1	processed_pseudogene	glycerol kinase (GK) pseudogene	X	covid vs healthy	up	122.043	1.25636	0.327278	3.84274	0.000121667	0.00101319	1.59569
ENSG00000140044.13	JDP2	protein_coding	Jun dimerization protein 2 [Source:HGNC Symbol;Acc:HGNC:17546]	14	covid vs healthy	up	1227.7	1.25599	0.176368	7.12174	1.06574e-12	2.19308e-10	1.07905
ENSG00000163464.8	CXCR1	protein_coding	C-X-C motif chemokine receptor 1 [Source:HGNC Symbol;Acc:HGNC:6026]	2	covid vs healthy	up	18866.5	1.25535	0.233386	5.38064	7.42209e-08	3.02742e-06	1.0612
ENSG00000244230.3	RN7SL151P	misc_RNA	RNA, 7SL, cytoplasmic 151, pseudogene [Source:HGNC Symbol;Acc:HGNC:46167]	9	covid vs healthy	up	37.6151	1.25532	0.381922	3.29214	0.000994268	0.00516203	1.70753
ENSG00000253736.3	AC022217.4	lncRNA	novel transcript, antisense to DUSP1	5	covid vs healthy	up	25.7832	1.25528	0.408701	3.07855	0.0020801	0.00826274	2.00445
ENSG00000237094.12	AL732372.2	transcribed_unprocessed_pseudogene	pseudogene similar to part of septin 14 SEPT14	1	covid vs healthy	up	519.04	1.25446	0.359421	3.49796	0.000468827	0.0028151	1.7245
ENSG00000180712.4	LINC02363	lncRNA	long intergenic non-protein coding RNA 2363 [Source:HGNC Symbol;Acc:HGNC:53286]	4	covid vs healthy	up	140.53	1.25341	0.319766	3.92349	8.72771e-05	0.000554222	2.40418
ENSG00000169692.13	AGPAT2	protein_coding	1-acylglycerol-3-phosphate O-acyltransferase 2 [Source:HGNC Symbol;Acc:HGNC:325]	9	covid vs healthy	up	502.526	1.25242	0.186088	6.73026	1.69361e-11	1.49757e-09	1.77565
ENSG00000253293.5	HOXA10	protein_coding	homeobox A10 [Source:HGNC Symbol;Acc:HGNC:5100]	7	covid vs healthy	up	14.053	1.25198	0.463449	2.7156	0.00661556	0.0271351	1.44898
ENSG00000253519.1	AC106801.1	lncRNA	novel transcript	5	covid vs healthy	up	15.6842	1.25179	0.50829	2.48585	0.0129241	0.04078	1.68725
ENSG00000236438.7	FAM157A	transcribed_unprocessed_pseudogene	family with sequence similarity 157 member A [Source:HGNC Symbol;Acc:HGNC:34079]	3	covid vs healthy	up	1278.48	1.25008	0.347155	3.6079	0.000308681	0.00292506	1.07905
ENSG00000076944.16	STXBP2	protein_coding	syntaxin binding protein 2 [Source:HGNC Symbol;Acc:HGNC:11445]	19	covid vs healthy	up	1095.04	1.25005	0.328559	3.81024	0.000138832	0.0010552	1.7245
ENSG00000137414.6	FAM8A1	protein_coding	family with sequence similarity 8 member A1 [Source:HGNC Symbol;Acc:HGNC:16372]	6	covid vs healthy	up	5294.81	1.24962	0.216533	5.7724	7.81518e-09	2.59457e-07	2.1327
ENSG00000136810.13	TXN	protein_coding	thioredoxin [Source:HGNC Symbol;Acc:HGNC:12435]	9	covid vs healthy	up	684.753	1.24822	0.238964	5.22491	1.74236e-07	4.0287e-06	1.77565
ENSG00000279821.1	AC145098.2	TEC	TEC	5	covid vs healthy	up	257.256	1.24818	0.299719	4.16748	3.07987e-05	0.000240077	2.33921
ENSG00000213638.6	ADAT3	protein_coding	adenosine deaminase tRNA specific 3 [Source:HGNC Symbol;Acc:HGNC:25151]	19	covid vs healthy	up	17.7919	1.24742	0.399064	3.12341	0.00178771	0.0073147	2.00445
ENSG00000247317.3	LY6E-DT	lncRNA	LY6E divergent transcript [Source:HGNC Symbol;Acc:HGNC:53728]	8	covid vs healthy	up	64.7891	1.24633	0.406391	3.07601	0.00209788	0.00947097	1.70753
ENSG00000173744.17	AGFG1	protein_coding	ArfGAP with FG repeats 1 [Source:HGNC Symbol;Acc:HGNC:5175]	2	covid vs healthy	up	5576.72	1.24603	0.230347	5.41104	6.26607e-08	1.45072e-06	2.1327
ENSG00000241172.3	RN7SL70P	misc_RNA	RNA, 7SL, cytoplasmic 70, pseudogene [Source:HGNC Symbol;Acc:HGNC:46086]	19	covid vs healthy	up	3.9889	1.24359	0.426538	2.87747	0.0040088	0.0497841	0.404516
ENSG00000178685.14	PARP10	protein_coding	poly(ADP-ribose) polymerase family member 10 [Source:HGNC Symbol;Acc:HGNC:25895]	8	covid vs healthy	up	2667.94	1.24351	0.270446	4.60079	4.2089e-06	6.23371e-05	1.64206
ENSG00000085063.16	CD59	protein_coding	CD59 molecule (CD59 blood group) [Source:HGNC Symbol;Acc:HGNC:1689]	11	covid vs healthy	up	1764.65	1.24336	0.283953	4.38206	1.17564e-05	0.000141018	1.71048
ENSG00000185499.16	MUC1	protein_coding	mucin 1, cell surface associated [Source:HGNC Symbol;Acc:HGNC:7508]	1	covid vs healthy	up	13.603	1.24251	0.504262	2.49247	0.0126858	0.0484733	1.32558
ENSG00000187037.8	GPR141	protein_coding	G protein-coupled receptor 141 [Source:HGNC Symbol;Acc:HGNC:19997]	7	covid vs healthy	up	1176.71	1.24158	0.241793	5.13661	2.79744e-07	9.17794e-06	1.07905
ENSG00000286536.1	AL591506.1	lncRNA	novel transcript	9	covid vs healthy	up	48.1678	1.24124	0.278559	4.45226	8.49718e-06	0.000108862	1.68725
ENSG00000059728.11	MXD1	protein_coding	MAX dimerization protein 1 [Source:HGNC Symbol;Acc:HGNC:6761]	2	covid vs healthy	up	34811.8	1.2409	0.197252	6.29196	3.1348e-10	1.95937e-08	1.71048
ENSG00000221963.6	APOL6	protein_coding	apolipoprotein L6 [Source:HGNC Symbol;Acc:HGNC:14870]	22	covid vs healthy	up	12883.8	1.23985	0.254643	4.87133	1.10847e-06	1.63901e-05	2.1327
ENSG00000255398.3	HCAR3	protein_coding	hydroxycarboxylic acid receptor 3 [Source:HGNC Symbol;Acc:HGNC:16824]	12	covid vs healthy	up	1619.8	1.23981	0.243686	5.08959	3.58836e-07	7.44943e-06	1.77565
ENSG00000273174.1	AC108673.2	lncRNA	novel transcript, antisense to RAB43	3	covid vs healthy	up	15.0135	1.2394	0.440333	2.82575	0.00471703	0.0228805	1.28617
ENSG00000198053.11	SIRPA	protein_coding	signal regulatory protein alpha [Source:HGNC Symbol;Acc:HGNC:9662]	20	covid vs healthy	up	5379.47	1.23929	0.264004	4.69685	2.64206e-06	3.36872e-05	2.1327
ENSG00000228863.8	AL121985.1	lncRNA	novel transcript, antisense to CD48	1	covid vs healthy	up	199.35	1.23897	0.479113	2.61186	0.00900512	0.0314021	1.63819
ENSG00000265907.2	AP000919.2	lncRNA	novel transcript, antisense to LPIN2	18	covid vs healthy	up	40.6455	1.23832	0.44146	2.81756	0.00483898	0.0155064	2.13773
ENSG00000111321.11	LTBR	protein_coding	lymphotoxin beta receptor [Source:HGNC Symbol;Acc:HGNC:6718]	12	covid vs healthy	up	1235.64	1.2377	0.221986	5.57683	2.4494e-08	1.17009e-06	1.07905
ENSG00000172382.10	PRSS27	protein_coding	serine protease 27 [Source:HGNC Symbol;Acc:HGNC:15475]	16	covid vs healthy	up	18.7325	1.23763	0.380085	3.25647	0.00112807	0.00502832	2.00445
ENSG00000276088.1	RN7SL620P	misc_RNA	RNA, 7SL, cytoplasmic 620, pseudogene [Source:HGNC Symbol;Acc:HGNC:46636]	17	covid vs healthy	up	5.35287	1.23758	0.488221	2.52314	0.0116313	0.0436325	1.39227
ENSG00000125775.15	SDCBP2	protein_coding	syndecan binding protein 2 [Source:HGNC Symbol;Acc:HGNC:15756]	20	covid vs healthy	up	26.9548	1.23685	0.343217	3.59546	0.000323816	0.00208388	1.70753
ENSG00000224295.3	OLFM5P	unitary_pseudogene	olfactomedin family member 5, pseudogene [Source:HGNC Symbol;Acc:HGNC:51927]	11	covid vs healthy	up	44.5948	1.23636	0.371415	3.33165	0.000863338	0.0038295	2.15794
ENSG00000232613.6	LINC02576	lncRNA	long intergenic non-protein coding RNA 2576 [Source:HGNC Symbol;Acc:HGNC:53748]	2	covid vs healthy	up	10.9705	1.23558	0.485624	2.55311	0.0106764	0.04078	1.39375
ENSG00000237781.3	ADAMTSL4-AS2	lncRNA	novel transcript, antisense to ADAMTSL4	1	covid vs healthy	up	806.468	1.23534	0.252358	4.89712	9.72537e-07	1.61645e-05	1.90688
ENSG00000075426.12	FOSL2	protein_coding	FOS like 2, AP-1 transcription factor subunit [Source:HGNC Symbol;Acc:HGNC:3798]	2	covid vs healthy	up	8182.41	1.23522	0.270507	4.56915	4.89712e-06	5.69513e-05	2.1327
ENSG00000233013.10	FAM157B	transcribed_unprocessed_pseudogene	family with sequence similarity 157 member B [Source:HGNC Symbol;Acc:HGNC:34080]	9	covid vs healthy	up	392.087	1.23471	0.311995	3.96163	7.44387e-05	0.000780829	1.34846
ENSG00000108771.13	DHX58	protein_coding	DExH-box helicase 58 [Source:HGNC Symbol;Acc:HGNC:29517]	17	covid vs healthy	up	991.538	1.23441	0.337042	3.6684	0.00024407	0.00240931	1.07905
ENSG00000108861.9	DUSP3	protein_coding	dual specificity phosphatase 3 [Source:HGNC Symbol;Acc:HGNC:3069]	17	covid vs healthy	up	1460.6	1.23414	0.200537	6.155	7.50787e-10	4.26721e-08	1.71048
ENSG00000169826.8	CSGALNACT2	protein_coding	chondroitin sulfate N-acetylgalactosaminyltransferase 2 [Source:HGNC Symbol;Acc:HGNC:24292]	10	covid vs healthy	up	3327.81	1.23359	0.228785	5.39345	6.9118e-08	1.83974e-06	1.77565
ENSG00000198113.3	TOR4A	protein_coding	torsin family 4 member A [Source:HGNC Symbol;Acc:HGNC:25981]	9	covid vs healthy	up	499.644	1.23357	0.232643	5.30351	1.13598e-07	2.84778e-06	1.75283
ENSG00000196663.16	TECPR2	protein_coding	tectonin beta-propeller repeat containing 2 [Source:HGNC Symbol;Acc:HGNC:19957]	14	covid vs healthy	up	6164.39	1.23269	0.266726	4.62425	3.75954e-06	5.4948e-05	1.71048
ENSG00000010327.10	STAB1	protein_coding	stabilin 1 [Source:HGNC Symbol;Acc:HGNC:18628]	3	covid vs healthy	up	2722.5	1.23267	0.248458	4.96326	6.93183e-07	1.12207e-05	2.1327
ENSG00000243979.2	AC087752.1	processed_pseudogene	ribosomal protein L17 (RPL17) pseudogene	8	covid vs healthy	up	15.7841	1.23109	0.424041	2.90304	0.00369556	0.0183702	1.32558
ENSG00000072682.18	P4HA2	protein_coding	prolyl 4-hydroxylase subunit alpha 2 [Source:HGNC Symbol;Acc:HGNC:8547]	5	covid vs healthy	up	91.1899	1.23072	0.310527	3.96528	7.3309e-05	0.000634041	1.70753
ENSG00000154920.14	EME1	protein_coding	essential meiotic structure-specific endonuclease 1 [Source:HGNC Symbol;Acc:HGNC:24965]	17	covid vs healthy	up	20.1757	1.23064	0.379664	3.23633	0.00121077	0.00605709	1.70753
ENSG00000166188.2	ZNF319	protein_coding	zinc finger protein 319 [Source:HGNC Symbol;Acc:HGNC:13644]	16	covid vs healthy	up	725.001	1.22965	0.24382	5.0449	4.53753e-07	9.28872e-06	1.7245
ENSG00000230359.5	TPI1P2	transcribed_processed_pseudogene	triosephosphate isomerase 1 pseudogene 2 [Source:HGNC Symbol;Acc:HGNC:38069]	7	covid vs healthy	up	25.7177	1.2295	0.333912	3.67675	0.00023622	0.00142795	2.00445
ENSG00000111052.7	LIN7A	protein_coding	lin-7 homolog A, crumbs cell polarity complex component [Source:HGNC Symbol;Acc:HGNC:17787]	12	covid vs healthy	up	2464.22	1.22932	0.231139	5.32008	1.03722e-07	2.7854e-06	1.64206
ENSG00000146859.6	TMEM140	protein_coding	transmembrane protein 140 [Source:HGNC Symbol;Acc:HGNC:21870]	7	covid vs healthy	up	5832.08	1.2287	0.186662	6.58326	4.60251e-11	5.44326e-09	1.0612
ENSG00000267102.1	AC060766.1	transcribed_processed_pseudogene	RAB32, member RAS oncogene family (RAB32) pseudogene	17	covid vs healthy	up	99.3004	1.22759	0.277262	4.42659	9.57354e-06	0.00014091	1.39472
ENSG00000175793.12	SFN	protein_coding	stratifin [Source:HGNC Symbol;Acc:HGNC:10773]	1	covid vs healthy	up	12.3938	1.22668	0.464084	2.64674	0.00812728	0.0283054	1.68725
ENSG00000172936.14	MYD88	protein_coding	MYD88 innate immune signal transduction adaptor [Source:HGNC Symbol;Acc:HGNC:7562]	3	covid vs healthy	up	6832.04	1.22663	0.203015	6.04311	1.51171e-09	6.36349e-08	2.1327
ENSG00000131711.15	MAP1B	protein_coding	microtubule associated protein 1B [Source:HGNC Symbol;Acc:HGNC:6836]	5	covid vs healthy	up	22.4502	1.22606	0.522607	2.37684	0.0174616	0.0440169	2.06501
ENSG00000133800.9	LYVE1	protein_coding	lymphatic vessel endothelial hyaluronan receptor 1 [Source:HGNC Symbol;Acc:HGNC:14687]	11	covid vs healthy	up	85.8374	1.22554	0.314982	3.89239	9.92624e-05	0.000959659	1.39472
ENSG00000265800.1	AC022211.4	lncRNA	novel transcript, sense intronic to HN1	17	covid vs healthy	up	21.5965	1.22519	0.476727	2.58405	0.00976467	0.0285236	2.00445
ENSG00000086065.14	CHMP5	protein_coding	charged multivesicular body protein 5 [Source:HGNC Symbol;Acc:HGNC:26942]	9	covid vs healthy	up	890.221	1.22452	0.266504	4.59708	4.28457e-06	5.59502e-05	1.90688
ENSG00000223969.6	AC002456.1	lncRNA	novel transcript	7	covid vs healthy	up	159.83	1.2238	0.234972	5.20774	1.91152e-07	4.67603e-06	1.63819
ENSG00000143771.12	CNIH4	protein_coding	cornichon family AMPA receptor auxiliary protein 4 [Source:HGNC Symbol;Acc:HGNC:25013]	1	covid vs healthy	up	1500.64	1.22282	0.206482	5.92308	3.1596e-09	1.4736e-07	1.64206
ENSG00000101236.17	RNF24	protein_coding	ring finger protein 24 [Source:HGNC Symbol;Acc:HGNC:13779]	20	covid vs healthy	up	11937.2	1.22262	0.293854	4.16436	3.12232e-05	0.000313789	1.71048
ENSG00000284154.1	MIR3605	miRNA	microRNA 3605 [Source:HGNC Symbol;Acc:HGNC:38922]	1	covid vs healthy	up	61.2439	1.22242	0.346718	3.52862	0.00041773	0.00215665	2.10988
ENSG00000105649.10	RAB3A	protein_coding	RAB3A, member RAS oncogene family [Source:HGNC Symbol;Acc:HGNC:9777]	19	covid vs healthy	up	27.4821	1.22215	0.392206	3.11818	0.00181971	0.00853842	1.68725
ENSG00000169245.6	CXCL10	protein_coding	C-X-C motif chemokine ligand 10 [Source:HGNC Symbol;Acc:HGNC:10637]	4	covid vs healthy	up	54.8736	1.22171	0.471512	2.61162	0.00901144	0.0253039	2.15794
ENSG00000155926.14	SLA	protein_coding	Src like adaptor [Source:HGNC Symbol;Acc:HGNC:10902]	8	covid vs healthy	up	17155.6	1.22068	0.191341	6.38047	1.7655e-10	1.1845e-08	1.71048
ENSG00000135916.16	ITM2C	protein_coding	integral membrane protein 2C [Source:HGNC Symbol;Acc:HGNC:6175]	2	covid vs healthy	up	567.127	1.22061	0.315917	3.86799	0.000109738	0.000877604	1.7245
ENSG00000146592.17	CREB5	protein_coding	cAMP responsive element binding protein 5 [Source:HGNC Symbol;Acc:HGNC:16844]	7	covid vs healthy	up	12547.9	1.22059	0.252317	4.83971	1.30027e-06	2.17585e-05	1.77565
ENSG00000153162.9	BMP6	protein_coding	bone morphogenetic protein 6 [Source:HGNC Symbol;Acc:HGNC:1073]	6	covid vs healthy	up	207.108	1.21933	0.289115	4.21962	2.4472e-05	0.000198978	2.33921
ENSG00000181409.14	AATK	protein_coding	apoptosis associated tyrosine kinase [Source:HGNC Symbol;Acc:HGNC:21]	17	covid vs healthy	up	2508.08	1.21925	0.303845	4.01684	5.89834e-05	0.000571852	1.56242
ENSG00000258632.2	AC135626.1	processed_pseudogene	ribosomal protein L26-like 1 (RPL26L1) pseudogene	15	covid vs healthy	up	166.476	1.21908	0.308352	3.95664	7.60118e-05	0.000543081	2.14117
ENSG00000224397.7	SMIM25	lncRNA	small integral membrane protein 25 [Source:HGNC Symbol;Acc:HGNC:50328]	20	covid vs healthy	up	3279.38	1.21901	0.329468	3.70545	0.000211013	0.00216347	1.0612
ENSG00000206612.1	SNORA2A	snoRNA	small nucleolar RNA, H/ACA box 2A [Source:HGNC Symbol;Acc:HGNC:32584]	12	covid vs healthy	up	50.0074	1.21824	0.40085	3.04733	0.00230884	0.00862467	2.10988
ENSG00000062282.15	DGAT2	protein_coding	diacylglycerol O-acyltransferase 2 [Source:HGNC Symbol;Acc:HGNC:16940]	11	covid vs healthy	up	4755.49	1.2182	0.296238	4.11601	3.85483e-05	0.000311422	2.1327
ENSG00000214189.9	ZNF788P	transcribed_unprocessed_pseudogene	zinc finger family member 788, pseudogene [Source:HGNC Symbol;Acc:HGNC:33112]	19	covid vs healthy	up	42.0877	1.21751	0.28064	4.33298	1.47102e-05	0.000150844	1.97404
ENSG00000160796.18	NBEAL2	protein_coding	neurobeachin like 2 [Source:HGNC Symbol;Acc:HGNC:31928]	3	covid vs healthy	up	12592.1	1.21749	0.324191	3.76071	0.000169433	0.00181724	1.0612
ENSG00000091436.17	MAP3K20	protein_coding	mitogen-activated protein kinase kinase kinase 20 [Source:HGNC Symbol;Acc:HGNC:17797]	2	covid vs healthy	up	1176.63	1.21677	0.260447	4.67409	2.95265e-06	6.60828e-05	1.07905
ENSG00000129355.7	CDKN2D	protein_coding	cyclin dependent kinase inhibitor 2D [Source:HGNC Symbol;Acc:HGNC:1790]	19	covid vs healthy	up	2189.01	1.2167	0.267183	4.55637	5.20447e-06	6.99233e-05	1.77565
ENSG00000277969.1	AC006449.7	lncRNA	novel transcript	17	covid vs healthy	up	99.6133	1.21629	0.329715	3.69198	0.000222519	0.00192687	1.29748
ENSG00000089159.16	PXN	protein_coding	paxillin [Source:HGNC Symbol;Acc:HGNC:9718]	12	covid vs healthy	up	6762.49	1.21604	0.333202	3.65531	0.000256876	0.00145222	2.1327
ENSG00000060558.4	GNA15	protein_coding	G protein subunit alpha 15 [Source:HGNC Symbol;Acc:HGNC:4383]	19	covid vs healthy	up	456.076	1.21446	0.205732	5.90348	3.55919e-09	1.86248e-07	1.42568
ENSG00000015285.11	WAS	protein_coding	WASP actin nucleation promoting factor [Source:HGNC Symbol;Acc:HGNC:12731]	X	covid vs healthy	up	2127.1	1.21445	0.320549	3.79357	0.000148494	0.00120612	1.56242
ENSG00000158882.15	TOMM40L	protein_coding	translocase of outer mitochondrial membrane 40 like [Source:HGNC Symbol;Acc:HGNC:25756]	1	covid vs healthy	up	479.007	1.21435	0.190757	6.36596	1.94077e-10	1.5069e-08	1.42568
ENSG00000170412.18	GPRC5C	protein_coding	G protein-coupled receptor class C group 5 member C [Source:HGNC Symbol;Acc:HGNC:13309]	17	covid vs healthy	up	23.0518	1.21422	0.436168	2.79418	0.00520316	0.0173606	2.00445
ENSG00000130768.15	SMPDL3B	protein_coding	sphingomyelin phosphodiesterase acid like 3B [Source:HGNC Symbol;Acc:HGNC:21416]	1	covid vs healthy	up	37.392	1.2141	0.36063	3.36644	0.000761438	0.00347812	2.13773
ENSG00000245080.7	MIR3150BHG	lncRNA	MIR3150B host gene [Source:HGNC Symbol;Acc:HGNC:52000]	8	covid vs healthy	up	15.3994	1.2137	0.479628	2.5446	0.0109402	0.0442282	1.28617
ENSG00000137726.17	FXYD6	protein_coding	FXYD domain containing ion transport regulator 6 [Source:HGNC Symbol;Acc:HGNC:4030]	11	covid vs healthy	up	38.4345	1.21342	0.286027	4.23815	2.25372e-05	0.000240435	1.70753
ENSG00000197324.9	LRP10	protein_coding	LDL receptor related protein 10 [Source:HGNC Symbol;Acc:HGNC:14553]	14	covid vs healthy	up	7997.45	1.21314	0.302658	4.01234	6.01198e-05	0.000799213	1.05527
ENSG00000100342.20	APOL1	protein_coding	apolipoprotein L1 [Source:HGNC Symbol;Acc:HGNC:618]	22	covid vs healthy	up	1243.73	1.21245	0.262536	4.62051	3.82803e-06	5.40777e-05	1.77565
ENSG00000237609.1	AF064858.2	lncRNA	novel transcript	21	covid vs healthy	up	9.23487	1.21196	0.623693	3.13608	0.00171222	0.00947097	1.39375
ENSG00000100368.14	CSF2RB	protein_coding	colony stimulating factor 2 receptor beta common subunit [Source:HGNC Symbol;Acc:HGNC:2436]	22	covid vs healthy	up	17659.4	1.21176	0.267804	4.52746	5.96961e-06	0.000119264	1.0612
ENSG00000117226.12	GBP3	protein_coding	guanylate binding protein 3 [Source:HGNC Symbol;Acc:HGNC:4184]	1	covid vs healthy	up	1395.28	1.21148	0.254184	4.76815	1.85926e-06	2.92794e-05	1.77565
ENSG00000137767.14	SQOR	protein_coding	sulfide quinone oxidoreductase [Source:HGNC Symbol;Acc:HGNC:20390]	15	covid vs healthy	up	1065.38	1.21118	0.19622	6.17313	6.69494e-10	5.67876e-08	1.07905
ENSG00000073737.16	DHRS9	protein_coding	dehydrogenase/reductase 9 [Source:HGNC Symbol;Acc:HGNC:16888]	2	covid vs healthy	up	1461.09	1.21071	0.251011	4.82528	1.39808e-06	2.3192e-05	1.77565
ENSG00000128594.8	LRRC4	protein_coding	leucine rich repeat containing 4 [Source:HGNC Symbol;Acc:HGNC:15586]	7	covid vs healthy	up	2202.87	1.20942	0.221372	5.46454	4.64099e-08	1.40478e-06	1.64206
ENSG00000261055.1	AL450468.2	lncRNA	novel transcript	1	covid vs healthy	up	48.4802	1.20939	0.353204	3.42766	0.000608818	0.00291604	2.13773
ENSG00000253250.3	C8orf88	protein_coding	chromosome 8 open reading frame 88 [Source:HGNC Symbol;Acc:HGNC:44672]	8	covid vs healthy	up	78.6245	1.20873	0.34113	3.54579	0.000391441	0.00296558	1.34562
ENSG00000002549.12	LAP3	protein_coding	leucine aminopeptidase 3 [Source:HGNC Symbol;Acc:HGNC:18449]	4	covid vs healthy	up	2283.33	1.20709	0.293434	4.11719	3.83524e-05	0.000360554	1.77565
ENSG00000239702.3	RN7SL507P	misc_RNA	RNA, 7SL, cytoplasmic 507, pseudogene [Source:HGNC Symbol;Acc:HGNC:46523]	17	covid vs healthy	up	12.6115	1.20703	0.355245	3.38417	0.000713941	0.0040027	1.68725
ENSG00000286044.1	AP001977.1	lncRNA	novel transcript	11	covid vs healthy	up	47.3779	1.20658	0.348141	3.46687	0.000526563	0.00258556	2.13773
ENSG00000101474.12	APMAP	protein_coding	adipocyte plasma membrane associated protein [Source:HGNC Symbol;Acc:HGNC:13238]	20	covid vs healthy	up	5440.67	1.20632	0.247585	4.87433	1.0918e-06	1.9432e-05	1.71048
ENSG00000150048.10	CLEC1A	protein_coding	C-type lectin domain family 1 member A [Source:HGNC Symbol;Acc:HGNC:24355]	12	covid vs healthy	up	125.607	1.20618	0.255888	4.71316	2.43905e-06	2.85599e-05	2.40418
ENSG00000101003.10	GINS1	protein_coding	GINS complex subunit 1 [Source:HGNC Symbol;Acc:HGNC:28980]	20	covid vs healthy	up	46.4346	1.20537	0.277537	4.33912	1.43052e-05	0.00013972	2.10988
ENSG00000276180.1	H4C9	protein_coding	histone cluster 1 H4 family member i [Source:HGNC Symbol;Acc:HGNC:4793]	6	covid vs healthy	up	373.863	1.20429	0.241705	4.98344	6.24626e-07	1.42842e-05	1.42568
ENSG00000156587.16	UBE2L6	protein_coding	ubiquitin conjugating enzyme E2 L6 [Source:HGNC Symbol;Acc:HGNC:12490]	11	covid vs healthy	up	3199.07	1.20404	0.257703	4.67444	2.94763e-06	6.68594e-05	1.0612
ENSG00000124102.5	PI3	protein_coding	peptidase inhibitor 3 [Source:HGNC Symbol;Acc:HGNC:8947]	20	covid vs healthy	up	672.401	1.20403	0.468386	2.59295	0.00951555	0.0291181	1.90688
ENSG00000260868.1	LINC01960	lncRNA	long intergenic non-protein coding RNA 1960 [Source:HGNC Symbol;Acc:HGNC:52785]	2	covid vs healthy	up	8.37047	1.20263	0.424331	2.83126	0.00463649	0.0212016	1.38927
ENSG00000196502.11	SULT1A1	protein_coding	sulfotransferase family 1A member 1 [Source:HGNC Symbol;Acc:HGNC:11453]	16	covid vs healthy	up	1219.61	1.20074	0.226938	5.29229	1.20792e-07	4.56708e-06	1.06606
ENSG00000109047.8	RCVRN	protein_coding	recoverin [Source:HGNC Symbol;Acc:HGNC:9937]	17	covid vs healthy	up	18.7385	1.20052	0.475351	2.5392	0.0111107	0.0308586	2.06501
ENSG00000170956.17	CEACAM3	protein_coding	carcinoembryonic antigen related cell adhesion molecule 3 [Source:HGNC Symbol;Acc:HGNC:1815]	19	covid vs healthy	up	2635.15	1.20041	0.254786	4.71358	2.43402e-06	3.14679e-05	2.1327
ENSG00000127507.18	ADGRE2	protein_coding	adhesion G protein-coupled receptor E2 [Source:HGNC Symbol;Acc:HGNC:3337]	19	covid vs healthy	up	6974.93	1.20038	0.266367	4.50905	6.51192e-06	0.00012872	1.05527
ENSG00000164181.14	ELOVL7	protein_coding	ELOVL fatty acid elongase 7 [Source:HGNC Symbol;Acc:HGNC:26292]	5	covid vs healthy	up	343.736	1.19981	0.261677	4.58658	4.50557e-06	7.83653e-05	1.34846
ENSG00000177685.17	CRACR2B	protein_coding	calcium release activated channel regulator 2B [Source:HGNC Symbol;Acc:HGNC:28703]	11	covid vs healthy	up	49.6979	1.19962	0.304261	3.94088	8.11831e-05	0.000570175	2.15794
ENSG00000283222.1	MIR4433A	miRNA	microRNA 4433a [Source:HGNC Symbol;Acc:HGNC:41634]	2	covid vs healthy	up	28.1975	1.19872	0.421506	2.8505	0.00436504	0.0142621	2.13773
ENSG00000256581.1	NLRP9P1	unprocessed_pseudogene	NLR family pyrin domain containing 9 pseudogene 1 [Source:HGNC Symbol;Acc:HGNC:29888]	12	covid vs healthy	up	119.198	1.19863	0.260257	4.60554	4.11405e-06	7.26141e-05	1.34562
ENSG00000174007.8	CEP19	protein_coding	centrosomal protein 19 [Source:HGNC Symbol;Acc:HGNC:28209]	3	covid vs healthy	up	720.412	1.19843	0.203211	5.89799	3.67961e-09	1.57547e-07	1.77418
ENSG00000072954.7	TMEM38A	protein_coding	transmembrane protein 38A [Source:HGNC Symbol;Acc:HGNC:28462]	19	covid vs healthy	up	109.666	1.19808	0.233412	5.13134	2.87688e-07	7.80436e-06	1.34562
ENSG00000269194.1	AC006942.1	lncRNA	novel transcript, antisense to FUZ	19	covid vs healthy	up	43.5354	1.19764	0.305561	3.91772	8.93896e-05	0.00075536	1.68725
ENSG00000204310.13	AGPAT1	protein_coding	1-acylglycerol-3-phosphate O-acyltransferase 1 [Source:HGNC Symbol;Acc:HGNC:324]	6	covid vs healthy	up	594.239	1.19754	0.282885	4.23602	2.27512e-05	0.000240435	1.7245
ENSG00000110237.5	ARHGEF17	protein_coding	Rho guanine nucleotide exchange factor 17 [Source:HGNC Symbol;Acc:HGNC:21726]	11	covid vs healthy	up	38.1054	1.19697	0.382506	3.13158	0.0017387	0.00679614	2.13773
ENSG00000163932.15	PRKCD	protein_coding	protein kinase C delta [Source:HGNC Symbol;Acc:HGNC:9399]	3	covid vs healthy	up	4950.59	1.19582	0.245694	4.86902	1.12155e-06	1.65417e-05	2.1327
ENSG00000203760.8	CENPW	protein_coding	centromere protein W [Source:HGNC Symbol;Acc:HGNC:21488]	6	covid vs healthy	up	26.3389	1.19427	0.284968	4.18478	2.85449e-05	0.000258889	1.97404
ENSG00000237989.1	LINC01679	lncRNA	long intergenic non-protein coding RNA 1679 [Source:HGNC Symbol;Acc:HGNC:52469]	21	covid vs healthy	up	18.8842	1.1942	0.456541	2.62342	0.0087052	0.0298876	1.68725
ENSG00000275090.1	RN7SL296P	misc_RNA	RNA, 7SL, cytoplasmic 296, pseudogene [Source:HGNC Symbol;Acc:HGNC:46312]	3	covid vs healthy	up	37.2447	1.19415	0.367506	3.25348	0.00114002	0.00481641	2.13773
ENSG00000100979.15	PLTP	protein_coding	phospholipid transfer protein [Source:HGNC Symbol;Acc:HGNC:9093]	20	covid vs healthy	up	19.9102	1.19347	0.427519	2.79682	0.00516077	0.0195952	1.70753
ENSG00000277463.1	AC080038.3	lncRNA	novel transcript	17	covid vs healthy	up	16.9819	1.19293	0.33908	3.50757	0.000452216	0.00339031	1.30963
ENSG00000197903.7	H2BC12	protein_coding	histone cluster 1 H2B family member k [Source:HGNC Symbol;Acc:HGNC:13954]	6	covid vs healthy	up	1513.15	1.1904	0.173919	6.84489	7.65327e-12	8.54954e-10	1.56242
ENSG00000228232.1	GAPDHP1	processed_pseudogene	glyceraldehyde-3-phosphate dehydrogenase pseudogene 1 [Source:HGNC Symbol;Acc:HGNC:4159]	X	covid vs healthy	up	23.4444	1.19024	0.400386	2.97328	0.00294638	0.0124631	1.70753
ENSG00000136040.9	PLXNC1	protein_coding	plexin C1 [Source:HGNC Symbol;Acc:HGNC:9106]	12	covid vs healthy	up	23123.5	1.18911	0.207416	5.73407	9.80489e-09	3.66749e-07	1.77565
ENSG00000272555.1	AC009974.1	lncRNA	novel transcript	2	covid vs healthy	up	24.4705	1.18843	0.355797	3.33769	0.000844776	0.00403796	1.97404
ENSG00000154589.7	LY96	protein_coding	lymphocyte antigen 96 [Source:HGNC Symbol;Acc:HGNC:17156]	8	covid vs healthy	up	611.231	1.18771	0.263579	4.5081	6.54114e-06	8.48086e-05	1.77565
ENSG00000128245.15	YWHAH	protein_coding	tyrosine 3-monooxygenase/tryptophan 5-monooxygenase activation protein eta [Source:HGNC Symbol;Acc:HGNC:12853]	22	covid vs healthy	up	760.156	1.18684	0.20742	5.7226	1.04906e-08	3.90595e-07	1.75283
ENSG00000134548.11	SPX	protein_coding	spexin hormone [Source:HGNC Symbol;Acc:HGNC:28139]	12	covid vs healthy	up	61.8543	1.18677	0.406922	2.9239	0.00345678	0.0117752	2.15794
ENSG00000149516.14	MS4A3	protein_coding	membrane spanning 4-domains A3 [Source:HGNC Symbol;Acc:HGNC:7317]	11	covid vs healthy	up	210.587	1.1862	0.435019	2.74168	0.00611258	0.0231933	1.63819
ENSG00000136630.13	HLX	protein_coding	H2.0 like homeobox [Source:HGNC Symbol;Acc:HGNC:4978]	1	covid vs healthy	up	529.864	1.18597	0.255408	4.64522	3.39718e-06	4.88399e-05	1.77565
ENSG00000237803.6	LINC00211	lncRNA	long intergenic non-protein coding RNA 211 [Source:HGNC Symbol;Acc:HGNC:37459]	2	covid vs healthy	up	688.412	1.18586	0.266529	4.45144	8.52958e-06	0.000107226	1.7245
ENSG00000279430.1	AL590560.4	TEC	novel transcript	1	covid vs healthy	up	79.3691	1.18571	0.421222	2.82653	0.00470558	0.0213864	1.39472
ENSG00000177191.2	B3GNT8	protein_coding	UDP-GlcNAc:betaGal beta-1,3-N-acetylglucosaminyltransferase 8 [Source:HGNC Symbol;Acc:HGNC:24139]	19	covid vs healthy	up	801.902	1.18554	0.220758	5.37118	7.82247e-08	3.10904e-06	1.07905
ENSG00000125753.14	VASP	protein_coding	vasodilator stimulated phosphoprotein [Source:HGNC Symbol;Acc:HGNC:12652]	19	covid vs healthy	up	8644.61	1.185	0.245782	4.82326	1.41234e-06	3.58528e-05	1.0612
ENSG00000143891.17	GALM	protein_coding	galactose mutarotase [Source:HGNC Symbol;Acc:HGNC:24063]	2	covid vs healthy	up	585.326	1.18495	0.281231	4.21594	2.48737e-05	0.000255158	1.75283
ENSG00000158887.18	MPZ	polymorphic_pseudogene	myelin protein zero [Source:HGNC Symbol;Acc:HGNC:7225]	1	covid vs healthy	up	287.519	1.18484	0.245563	4.82584	1.39413e-06	1.97681e-05	2.14117
ENSG00000112195.9	TREML2	protein_coding	triggering receptor expressed on myeloid cells like 2 [Source:HGNC Symbol;Acc:HGNC:21092]	6	covid vs healthy	up	2991.13	1.18459	0.253182	4.68082	2.85728e-06	4.34712e-05	1.71048
ENSG00000068024.16	HDAC4	protein_coding	histone deacetylase 4 [Source:HGNC Symbol;Acc:HGNC:14063]	2	covid vs healthy	up	4857.58	1.18357	0.235347	5.03067	4.88774e-07	1.50096e-05	1.05527
ENSG00000243953.1	AC073359.1	lncRNA	novel transcript	3	covid vs healthy	up	19.3557	1.18325	0.385712	3.06217	0.00219736	0.00984325	1.70753
ENSG00000173597.9	SULT1B1	protein_coding	sulfotransferase family 1B member 1 [Source:HGNC Symbol;Acc:HGNC:17845]	4	covid vs healthy	up	5745.59	1.18321	0.262461	4.51047	6.46844e-06	0.000128003	1.05527
ENSG00000137801.11	THBS1	protein_coding	thrombospondin 1 [Source:HGNC Symbol;Acc:HGNC:11785]	15	covid vs healthy	up	1525.41	1.18311	0.368717	3.21652	0.00129755	0.00534311	2.1327
ENSG00000061918.13	GUCY1B1	protein_coding	guanylate cyclase 1 soluble subunit beta 1 [Source:HGNC Symbol;Acc:HGNC:4687]	4	covid vs healthy	up	249.977	1.18208	0.280633	4.21407	2.50811e-05	0.000218257	2.14117
ENSG00000134755.17	DSC2	protein_coding	desmocollin 2 [Source:HGNC Symbol;Acc:HGNC:3036]	18	covid vs healthy	up	1658.82	1.182	0.336061	3.52276	0.000427079	0.00261649	1.71048
ENSG00000226608.3	FTLP3	processed_pseudogene	ferritin light chain pseudogene 3 [Source:HGNC Symbol;Acc:HGNC:4000]	20	covid vs healthy	up	29.7658	1.18199	0.276339	4.2706	1.94945e-05	0.000213467	1.70753
ENSG00000214212.9	C19orf38	protein_coding	chromosome 19 open reading frame 38 [Source:HGNC Symbol;Acc:HGNC:34073]	19	covid vs healthy	up	1417.31	1.18185	0.196928	6.00212	1.94757e-09	9.86873e-08	1.64206
ENSG00000272567.1	AC109347.2	lncRNA	novel transcript	4	covid vs healthy	up	27.5519	1.18084	0.423636	2.79602	0.00517368	0.0196273	1.70753
ENSG00000092758.18	COL9A3	protein_coding	collagen type IX alpha 3 chain [Source:HGNC Symbol;Acc:HGNC:2219]	20	covid vs healthy	up	143.126	1.17981	0.337263	3.50214	0.000461544	0.00210277	2.40418
ENSG00000179820.16	MYADM	protein_coding	myeloid associated differentiation marker [Source:HGNC Symbol;Acc:HGNC:7544]	19	covid vs healthy	up	3608.03	1.17967	0.321191	3.67751	0.000235521	0.00161521	1.71048
ENSG00000116514.16	RNF19B	protein_coding	ring finger protein 19B [Source:HGNC Symbol;Acc:HGNC:26886]	1	covid vs healthy	up	2550.98	1.17904	0.20202	5.8371	5.31173e-09	2.23476e-07	1.71048
ENSG00000235513.2	L3MBTL2-AS1	lncRNA	novel transcript, antisense to L3MBTL2	22	covid vs healthy	up	28.3527	1.17902	0.328669	3.58546	0.000336479	0.00215089	1.70753
ENSG00000118162.14	KPTN	protein_coding	kaptin, actin binding protein [Source:HGNC Symbol;Acc:HGNC:6404]	19	covid vs healthy	up	109.622	1.17621	0.255087	4.6104	4.01895e-06	6.14927e-05	1.59569
ENSG00000172354.10	GNB2	protein_coding	G protein subunit beta 2 [Source:HGNC Symbol;Acc:HGNC:4398]	7	covid vs healthy	up	3524.15	1.17575	0.275617	4.26859	1.96712e-05	0.000179061	2.1327
ENSG00000085117.12	CD82	protein_coding	CD82 molecule [Source:HGNC Symbol;Acc:HGNC:6210]	11	covid vs healthy	up	2365.62	1.175	0.274099	4.28939	1.79165e-05	0.000205649	1.64206
ENSG00000135047.15	CTSL	protein_coding	cathepsin L [Source:HGNC Symbol;Acc:HGNC:2537]	9	covid vs healthy	up	254.218	1.17312	0.276195	4.24905	2.14676e-05	0.000174173	2.40418
ENSG00000162772.17	ATF3	protein_coding	activating transcription factor 3 [Source:HGNC Symbol;Acc:HGNC:785]	1	covid vs healthy	up	48.9265	1.17252	0.403901	2.91086	0.00360441	0.0123736	2.10988
ENSG00000111199.11	TRPV4	protein_coding	transient receptor potential cation channel subfamily V member 4 [Source:HGNC Symbol;Acc:HGNC:18083]	12	covid vs healthy	up	20.7739	1.17207	0.440127	2.67197	0.0075408	0.0228009	2.06501
ENSG00000160999.10	SH2B2	protein_coding	SH2B adaptor protein 2 [Source:HGNC Symbol;Acc:HGNC:17381]	7	covid vs healthy	up	420.591	1.17179	0.279508	4.19466	2.73284e-05	0.000325383	1.43457
ENSG00000223262.1	RNA5SP492	rRNA_pseudogene	RNA, 5S ribosomal pseudogene 492 [Source:HGNC Symbol;Acc:HGNC:43392]	21	covid vs healthy	up	7.37689	1.1717	0.473323	2.46886	0.0135545	0.0480928	1.43136
ENSG00000149489.8	ROM1	protein_coding	retinal outer segment membrane protein 1 [Source:HGNC Symbol;Acc:HGNC:10254]	11	covid vs healthy	up	27.453	1.17117	0.405545	2.89311	0.00381452	0.0127934	2.13773
ENSG00000129667.12	RHBDF2	protein_coding	rhomboid 5 homolog 2 [Source:HGNC Symbol;Acc:HGNC:20788]	17	covid vs healthy	up	1849.96	1.17108	0.296005	3.9597	7.50443e-05	0.000695375	1.56242
ENSG00000166925.9	TSC22D4	protein_coding	TSC22 domain family member 4 [Source:HGNC Symbol;Acc:HGNC:21696]	7	covid vs healthy	up	1562.67	1.16928	0.295181	3.96457	7.35271e-05	0.000616136	1.77565
ENSG00000287892.1	AC090907.3	lncRNA	novel transcript, antisense to LRRK1	15	covid vs healthy	up	19.5125	1.16832	0.454866	2.58382	0.0097712	0.0278709	2.06501
ENSG00000187122.17	SLIT1	protein_coding	slit guidance ligand 1 [Source:HGNC Symbol;Acc:HGNC:11085]	10	covid vs healthy	up	74.0531	1.16792	0.332578	3.5141	0.000441242	0.00325446	1.34562
ENSG00000131759.18	RARA	protein_coding	retinoic acid receptor alpha [Source:HGNC Symbol;Acc:HGNC:9864]	17	covid vs healthy	up	3006.13	1.16785	0.290377	4.02506	5.6961e-05	0.000762973	1.0612
ENSG00000264169.2	RN7SL665P	misc_RNA	RNA, 7SL, cytoplasmic 665, pseudogene [Source:HGNC Symbol;Acc:HGNC:46681]	9	covid vs healthy	up	113.787	1.16783	0.366777	3.19043	0.00142062	0.0086264	1.29748
ENSG00000180573.9	H2AC6	protein_coding	histone cluster 1 H2A family member c [Source:HGNC Symbol;Acc:HGNC:4733]	6	covid vs healthy	up	6680.95	1.1675	0.187116	6.24019	4.37053e-10	2.64188e-08	1.71048
ENSG00000119686.10	FLVCR2	protein_coding	feline leukemia virus subgroup C cellular receptor family member 2 [Source:HGNC Symbol;Acc:HGNC:20105]	14	covid vs healthy	up	422.954	1.1674	0.264416	4.41682	1.00165e-05	0.000142119	1.43976
ENSG00000235568.7	NFAM1	protein_coding	NFAT activating protein with ITAM motif 1 [Source:HGNC Symbol;Acc:HGNC:29872]	22	covid vs healthy	up	7097.05	1.16734	0.270841	4.31259	1.61351e-05	0.000182562	1.71048
ENSG00000273112.1	AL590385.2	lncRNA	novel transcript, readthrough between FCGR2A and FCGR2C polymormphic pseudogene	1	covid vs healthy	up	125.552	1.16719	0.300427	3.88733	0.000101351	0.000687145	2.14117
ENSG00000196843.17	ARID5A	protein_coding	AT-rich interaction domain 5A [Source:HGNC Symbol;Acc:HGNC:17361]	2	covid vs healthy	up	1270.07	1.16624	0.292013	3.99699	6.41519e-05	0.000552021	1.77565
ENSG00000169504.15	CLIC4	protein_coding	chloride intracellular channel 4 [Source:HGNC Symbol;Acc:HGNC:13518]	1	covid vs healthy	up	1020.68	1.16422	0.187241	6.21812	5.0314e-10	4.52824e-08	1.06606
ENSG00000182511.12	FES	protein_coding	FES proto-oncogene, tyrosine kinase [Source:HGNC Symbol;Acc:HGNC:3657]	15	covid vs healthy	up	2573.56	1.16398	0.22948	5.07365	3.90264e-07	6.85218e-06	2.1327
ENSG00000287431.1	AC027601.6	lncRNA	novel transcript	17	covid vs healthy	up	54.2973	1.16358	0.282761	4.11414	3.88619e-05	0.000376422	1.70753
ENSG00000089351.14	GRAMD1A	protein_coding	GRAM domain containing 1A [Source:HGNC Symbol;Acc:HGNC:29305]	19	covid vs healthy	up	2772.57	1.16333	0.267969	4.34368	1.40116e-05	0.000158097	1.77565
ENSG00000166825.14	ANPEP	protein_coding	alanyl aminopeptidase, membrane [Source:HGNC Symbol;Acc:HGNC:500]	15	covid vs healthy	up	4954.09	1.16265	0.351607	3.31308	0.000922752	0.00472182	1.77565
ENSG00000100580.8	TMED8	protein_coding	transmembrane p24 trafficking protein family member 8 [Source:HGNC Symbol;Acc:HGNC:18633]	14	covid vs healthy	up	2399.71	1.16242	0.233159	4.98698	6.13306e-07	1.31169e-05	1.56242
ENSG00000233822.4	H2BC15	protein_coding	histone cluster 1 H2B family member n [Source:HGNC Symbol;Acc:HGNC:4749]	6	covid vs healthy	up	347.623	1.1622	0.198968	5.8409	5.19185e-09	2.58331e-07	1.42568
ENSG00000225062.1	CATIP-AS1	lncRNA	CATIP antisense RNA 1 [Source:HGNC Symbol;Acc:HGNC:41080]	2	covid vs healthy	up	74.777	1.16117	0.256672	4.52248	6.11187e-06	8.7067e-05	1.59569
ENSG00000127954.12	STEAP4	protein_coding	STEAP4 metalloreductase [Source:HGNC Symbol;Acc:HGNC:21923]	7	covid vs healthy	up	17120.7	1.16014	0.212451	5.46185	4.71199e-08	2.06474e-06	1.0612
ENSG00000150760.12	DOCK1	protein_coding	dedicator of cytokinesis 1 [Source:HGNC Symbol;Acc:HGNC:2987]	10	covid vs healthy	up	46.6466	1.16013	0.281672	4.11619	3.85188e-05	0.000308111	2.15794
ENSG00000135503.13	ACVR1B	protein_coding	activin A receptor type 1B [Source:HGNC Symbol;Acc:HGNC:172]	12	covid vs healthy	up	961.462	1.15885	0.209177	5.5408	3.01086e-08	8.61211e-07	1.90688
ENSG00000185442.13	FAM174B	protein_coding	family with sequence similarity 174 member B [Source:HGNC Symbol;Acc:HGNC:34339]	15	covid vs healthy	up	190.894	1.15884	0.210886	5.49461	3.91575e-08	1.21707e-06	1.63819
ENSG00000277879.1	AL391988.1	lncRNA	novel transcript, antisense to SLC18A2	10	covid vs healthy	up	46.1205	1.15882	0.352952	3.28706	0.0010124	0.00443397	2.10988
ENSG00000160685.13	ZBTB7B	protein_coding	zinc finger and BTB domain containing 7B [Source:HGNC Symbol;Acc:HGNC:18668]	1	covid vs healthy	up	3733.68	1.15867	0.223429	5.18715	2.13537e-07	4.79068e-06	1.77565
ENSG00000200913.1	SNORD46	snoRNA	small nucleolar RNA, C/D box 46 [Source:HGNC Symbol;Acc:HGNC:10186]	1	covid vs healthy	up	84.0614	1.15812	0.451549	2.5812	0.00984565	0.0404716	1.29748
ENSG00000164236.12	ANKRD33B	protein_coding	ankyrin repeat domain 33B [Source:HGNC Symbol;Acc:HGNC:35240]	5	covid vs healthy	up	452.59	1.15811	0.255338	4.53705	5.70478e-06	8.98421e-05	1.43457
ENSG00000252947.1	SCARNA1	scaRNA	small Cajal body-specific RNA 1 [Source:HGNC Symbol;Acc:HGNC:32555]	1	covid vs healthy	up	53.3253	1.15771	0.432207	2.68951	0.00715572	0.0210873	2.15794
ENSG00000125900.13	SIRPD	protein_coding	signal regulatory protein delta [Source:HGNC Symbol;Acc:HGNC:16248]	20	covid vs healthy	up	104.86	1.15716	0.238074	4.85942	1.1773e-06	2.6072e-05	1.29748
ENSG00000136379.12	ABHD17C	protein_coding	abhydrolase domain containing 17C [Source:HGNC Symbol;Acc:HGNC:26925]	15	covid vs healthy	up	53.8346	1.15666	0.287626	4.02032	5.81181e-05	0.000441743	2.10988
ENSG00000233547.1	AL158212.2	lncRNA	novel transcript	10	covid vs healthy	up	20.9565	1.15581	0.375692	3.07641	0.00209513	0.00946413	1.70753
ENSG00000179840.5	PIK3CD-AS1	lncRNA	PIK3CD antisense RNA 1 [Source:HGNC Symbol;Acc:HGNC:32346]	1	covid vs healthy	up	41.1161	1.15535	0.292857	3.94313	8.04249e-05	0.000433103	2.99587
ENSG00000273004.1	AL078644.2	lncRNA	novel transcript	1	covid vs healthy	up	21.3841	1.15437	0.438889	2.63666	0.00837278	0.0286884	1.70753
ENSG00000125534.10	PPDPF	protein_coding	pancreatic progenitor cell differentiation and proliferation factor [Source:HGNC Symbol;Acc:HGNC:16142]	20	covid vs healthy	up	398.693	1.15409	0.35947	3.21691	0.00129581	0.00742601	1.42568
ENSG00000122786.20	CALD1	protein_coding	caldesmon 1 [Source:HGNC Symbol;Acc:HGNC:1441]	7	covid vs healthy	up	76.8222	1.15314	0.338571	3.40819	0.000653957	0.00390236	1.59569
ENSG00000145384.4	FABP2	protein_coding	fatty acid binding protein 2 [Source:HGNC Symbol;Acc:HGNC:3556]	4	covid vs healthy	up	16.519	1.15293	0.627479	2.63628	0.00838214	0.0350401	1.32558
ENSG00000123989.14	CHPF	protein_coding	chondroitin polymerizing factor [Source:HGNC Symbol;Acc:HGNC:24291]	2	covid vs healthy	up	69.2248	1.15288	0.316236	3.64687	0.000265457	0.00178026	1.70753
ENSG00000223855.2	AC147651.1	lncRNA	novel transcript	7	covid vs healthy	up	39.7874	1.15267	0.364808	3.16061	0.00157441	0.00668658	1.97404
ENSG00000114541.15	FRMD4B	protein_coding	FERM domain containing 4B [Source:HGNC Symbol;Acc:HGNC:24886]	3	covid vs healthy	up	882.54	1.15243	0.323798	3.56354	0.000365893	0.00210272	1.90688
ENSG00000127946.17	HIP1	protein_coding	huntingtin interacting protein 1 [Source:HGNC Symbol;Acc:HGNC:4913]	7	covid vs healthy	up	2394.75	1.15223	0.333026	3.46499	0.000530255	0.00334707	1.56242
ENSG00000161714.12	PLCD3	protein_coding	phospholipase C delta 3 [Source:HGNC Symbol;Acc:HGNC:9061]	17	covid vs healthy	up	26.6372	1.15172	0.366716	3.14	0.00168946	0.00699447	2.00445
ENSG00000095383.20	TBC1D2	protein_coding	TBC1 domain family member 2 [Source:HGNC Symbol;Acc:HGNC:18026]	9	covid vs healthy	up	803.929	1.15161	0.17609	6.54	6.1517e-11	4.48302e-09	1.77565
ENSG00000005020.13	SKAP2	protein_coding	src kinase associated phosphoprotein 2 [Source:HGNC Symbol;Acc:HGNC:15687]	7	covid vs healthy	up	3037.19	1.15147	0.205538	5.60314	2.10507e-08	7.00803e-07	1.71048
ENSG00000092051.17	JPH4	protein_coding	junctophilin 4 [Source:HGNC Symbol;Acc:HGNC:20156]	14	covid vs healthy	up	11.9808	1.15079	0.461844	2.49405	0.0126293	0.0482815	1.32558
ENSG00000161921.15	CXCL16	protein_coding	C-X-C motif chemokine ligand 16 [Source:HGNC Symbol;Acc:HGNC:16642]	17	covid vs healthy	up	857.061	1.15074	0.335642	3.4336	0.000595621	0.00499814	1.06606
ENSG00000107331.17	ABCA2	protein_coding	ATP binding cassette subfamily A member 2 [Source:HGNC Symbol;Acc:HGNC:32]	9	covid vs healthy	up	2077.21	1.15045	0.283138	4.06601	4.78243e-05	0.00043415	1.77565
ENSG00000248449.2	PCDHGB8P	transcribed_unitary_pseudogene	protocadherin gamma subfamily B, 8 pseudogene [Source:HGNC Symbol;Acc:HGNC:8715]	5	covid vs healthy	up	17.8496	1.15042	0.424254	2.71143	0.00669942	0.0214835	1.97404
ENSG00000285444.1	AL162377.3	protein_coding	novel transcript	13	covid vs healthy	up	400.498	1.15035	0.255871	4.4974	6.87899e-06	0.000102819	1.4665
ENSG00000185650.10	ZFP36L1	protein_coding	ZFP36 ring finger protein like 1 [Source:HGNC Symbol;Acc:HGNC:1107]	14	covid vs healthy	up	4051.78	1.15003	0.290393	3.96337	7.38981e-05	0.000531592	2.1327
ENSG00000271303.1	SRXN1	protein_coding	sulfiredoxin 1 [Source:HGNC Symbol;Acc:HGNC:16132]	20	covid vs healthy	up	18.427	1.14996	0.411157	2.79691	0.0051594	0.0172422	2.00445
ENSG00000171862.11	PTEN	protein_coding	phosphatase and tensin homolog [Source:HGNC Symbol;Acc:HGNC:9588]	10	covid vs healthy	up	16623.8	1.14993	0.206467	5.57058	2.53898e-08	8.16751e-07	1.71048
ENSG00000272540.1	AL662797.2	lncRNA	novel transcript, antisense to TUBB	6	covid vs healthy	up	37.249	1.14943	0.364636	3.15709	0.0015935	0.00757029	1.70753
ENSG00000150977.10	RILPL2	protein_coding	Rab interacting lysosomal protein like 2 [Source:HGNC Symbol;Acc:HGNC:28787]	12	covid vs healthy	up	2211.54	1.14939	0.192138	5.98281	2.19325e-09	1.02547e-07	1.77565
ENSG00000049323.16	LTBP1	protein_coding	latent transforming growth factor beta binding protein 1 [Source:HGNC Symbol;Acc:HGNC:6714]	2	covid vs healthy	up	498.72	1.14937	0.31772	3.62138	0.000293039	0.00186683	1.77565
ENSG00000197818.11	SLC9A8	protein_coding	solute carrier family 9 member A8 [Source:HGNC Symbol;Acc:HGNC:20728]	20	covid vs healthy	up	2321.83	1.1493	0.256291	4.48636	7.24507e-06	9.79136e-05	1.64206
ENSG00000038427.16	VCAN	protein_coding	versican [Source:HGNC Symbol;Acc:HGNC:2464]	5	covid vs healthy	up	37461.7	1.14905	0.216608	5.30594	1.12097e-07	4.27726e-06	1.0612
ENSG00000092036.18	HAUS4	protein_coding	HAUS augmin like complex subunit 4 [Source:HGNC Symbol;Acc:HGNC:20163]	14	covid vs healthy	up	716.437	1.14808	0.276825	4.14971	3.32898e-05	0.000302835	1.90688
ENSG00000239899.3	RN7SL674P	misc_RNA	RNA, 7SL, cytoplasmic 674, pseudogene [Source:HGNC Symbol;Acc:HGNC:46690]	2	covid vs healthy	up	187.4	1.14794	0.285029	4.02913	5.59841e-05	0.000525155	1.63819
ENSG00000273361.1	AC021016.3	lncRNA	novel transcript, antisense to CTDSP1	2	covid vs healthy	up	28.2521	1.14789	0.316548	3.62331	0.000290855	0.00160104	2.13773
ENSG00000272953.1	AC092171.4	lncRNA	novel transcript	7	covid vs healthy	up	83.1931	1.1475	0.305785	3.75361	0.000174306	0.0012786	1.70753
ENSG00000105352.10	CEACAM4	protein_coding	carcinoembryonic antigen related cell adhesion molecule 4 [Source:HGNC Symbol;Acc:HGNC:1816]	19	covid vs healthy	up	1736.33	1.14736	0.235804	4.86711	1.1324e-06	2.16028e-05	1.56242
ENSG00000143228.13	NUF2	protein_coding	NUF2 component of NDC80 kinetochore complex [Source:HGNC Symbol;Acc:HGNC:14621]	1	covid vs healthy	up	40.0543	1.14705	0.383775	2.99198	0.00277178	0.00752795	2.99587
ENSG00000135334.9	AKIRIN2	protein_coding	akirin 2 [Source:HGNC Symbol;Acc:HGNC:21407]	6	covid vs healthy	up	1265.25	1.14643	0.172755	6.63645	3.21329e-11	3.9348e-09	1.07905
ENSG00000225936.1	AL731557.1	lncRNA	novel transcript	10	covid vs healthy	up	56.8827	1.14623	0.379846	3.02162	0.00251428	0.00905983	2.15794
ENSG00000101307.15	SIRPB1	protein_coding	signal regulatory protein beta 1 [Source:HGNC Symbol;Acc:HGNC:15928]	20	covid vs healthy	up	3237.52	1.14596	0.255543	4.48638	7.24436e-06	9.4829e-05	1.71048
ENSG00000025039.15	RRAGD	protein_coding	Ras related GTP binding D [Source:HGNC Symbol;Acc:HGNC:19903]	6	covid vs healthy	up	1006.01	1.14407	0.169486	6.75039	1.47448e-11	1.24003e-09	1.90688
ENSG00000267990.1	AC063977.2	unprocessed_pseudogene	novel sialic acid binding Ig-like lectin (SIGLEC) pseudogene	19	covid vs healthy	up	53.5877	1.14386	0.436864	2.62923	0.00855777	0.0244625	2.13773
ENSG00000136869.16	TLR4	protein_coding	toll like receptor 4 [Source:HGNC Symbol;Acc:HGNC:11850]	9	covid vs healthy	up	17034.1	1.14313	0.234605	4.87408	1.09317e-06	1.62183e-05	2.1327
ENSG00000268581.1	SIGLEC18P	unprocessed_pseudogene	sialic acid binding Ig like lectin 18, pseudogene [Source:HGNC Symbol;Acc:HGNC:15491]	19	covid vs healthy	up	17.5297	1.14298	0.404298	2.82496	0.00472863	0.0184507	1.68725
ENSG00000105520.10	PLPPR2	protein_coding	phospholipid phosphatase related 2 [Source:HGNC Symbol;Acc:HGNC:29566]	19	covid vs healthy	up	799.713	1.14269	0.311028	3.67763	0.000235407	0.00156743	1.77565
ENSG00000139890.10	REM2	protein_coding	RRAD and GEM like GTPase 2 [Source:HGNC Symbol;Acc:HGNC:20248]	14	covid vs healthy	up	418.888	1.14223	0.220835	5.17294	2.30437e-07	6.09491e-06	1.43457
ENSG00000283525.1	AC005622.1	transcribed_unprocessed_pseudogene	phospholipase A2 inhibitor and Ly6/PLAUR domain-containing protein-like [Source:NCBI gene;Acc:105372412]	19	covid vs healthy	up	18.1386	1.14129	0.463256	2.47334	0.0133858	0.0365305	2.00445
ENSG00000261030.1	AC079171.1	lncRNA	novel transcript	X	covid vs healthy	up	10.4863	1.14121	0.437835	2.60819	0.00910229	0.0370297	1.33899
ENSG00000212232.1	SNORD17	snoRNA	small nucleolar RNA, C/D box 17 [Source:HGNC Symbol;Acc:HGNC:32713]	20	covid vs healthy	up	7577.52	1.14075	0.286127	3.98983	6.612e-05	0.000565273	1.77565
ENSG00000005249.13	PRKAR2B	protein_coding	protein kinase cAMP-dependent type II regulatory subunit beta [Source:HGNC Symbol;Acc:HGNC:9392]	7	covid vs healthy	up	1504.25	1.14061	0.271399	4.20497	2.61112e-05	0.000262648	1.77565
ENSG00000204428.12	LY6G5C	protein_coding	lymphocyte antigen 6 family member G5C [Source:HGNC Symbol;Acc:HGNC:13932]	6	covid vs healthy	up	62.6075	1.14037	0.391579	2.91873	0.00351456	0.0143486	1.70753
ENSG00000125538.12	IL1B	protein_coding	interleukin 1 beta [Source:HGNC Symbol;Acc:HGNC:5992]	2	covid vs healthy	up	1916.06	1.14019	0.275521	4.14081	3.46087e-05	0.000285486	2.1327
ENSG00000275162.1	AC005391.1	lncRNA	novel transcript, sense intronic to ARID3A	19	covid vs healthy	up	29.6497	1.13959	0.435093	2.62979	0.00854384	0.0260395	1.97404
ENSG00000169715.15	MT1E	protein_coding	metallothionein 1E [Source:HGNC Symbol;Acc:HGNC:7397]	16	covid vs healthy	up	17.3869	1.13937	0.431705	2.64478	0.00817432	0.0242604	2.06501
ENSG00000065911.12	MTHFD2	protein_coding	methylenetetrahydrofolate dehydrogenase (NADP+ dependent) 2, methenyltetrahydrofolate cyclohydrolase [Source:HGNC Symbol;Acc:HGNC:7434]	2	covid vs healthy	up	866.706	1.13891	0.202342	5.62916	1.81094e-08	6.04011e-07	1.77565
ENSG00000204622.11	HLA-J	transcribed_unprocessed_pseudogene	major histocompatibility complex, class I, J (pseudogene) [Source:HGNC Symbol;Acc:HGNC:4967]	6	covid vs healthy	up	383.15	1.13858	0.258483	4.40628	1.05159e-05	0.000156662	1.34846
ENSG00000273542.1	H4C12	protein_coding	histone cluster 1 H4 family member k [Source:HGNC Symbol;Acc:HGNC:4784]	6	covid vs healthy	up	94.6071	1.13816	0.237787	4.78492	1.71057e-06	2.98214e-05	1.59569
ENSG00000172007.7	RAB33B	protein_coding	RAB33B, member RAS oncogene family [Source:HGNC Symbol;Acc:HGNC:16075]	4	covid vs healthy	up	1074.89	1.13774	0.193606	5.87703	4.17705e-09	2.73568e-07	1.07905
ENSG00000198785.7	GRIN3A	protein_coding	glutamate ionotropic receptor NMDA type subunit 3A [Source:HGNC Symbol;Acc:HGNC:16767]	9	covid vs healthy	up	28.5203	1.13668	0.393316	2.89319	0.00381352	0.013637	1.97404
ENSG00000267547.1	AC060766.4	lncRNA	novel transcript	17	covid vs healthy	up	63.5301	1.13603	0.333015	3.41225	0.000644296	0.00305018	2.13773
ENSG00000241162.3	RN7SL617P	misc_RNA	RNA, 7SL, cytoplasmic 617, pseudogene [Source:HGNC Symbol;Acc:HGNC:46633]	6	covid vs healthy	up	27.6269	1.13568	0.35412	3.20589	0.00134646	0.00663324	1.70753
ENSG00000180596.7	H2BC4	protein_coding	histone cluster 1 H2B family member c [Source:HGNC Symbol;Acc:HGNC:4757]	6	covid vs healthy	up	2199.33	1.13535	0.150815	7.52832	5.13989e-14	1.21028e-11	1.56242
ENSG00000273141.1	AP001269.4	lncRNA	novel transcript, antisense to MPPE1	18	covid vs healthy	up	58.1161	1.1334	0.310598	3.6491	0.000263158	0.00149251	2.10988
ENSG00000140678.16	ITGAX	protein_coding	integrin subunit alpha X [Source:HGNC Symbol;Acc:HGNC:6152]	16	covid vs healthy	up	17509.3	1.13328	0.328961	3.44978	0.000561037	0.00478286	1.0612
ENSG00000241839.10	PLEKHO2	protein_coding	pleckstrin homology domain containing O2 [Source:HGNC Symbol;Acc:HGNC:30026]	15	covid vs healthy	up	2799.19	1.13313	0.254735	4.45019	8.57941e-06	0.000108486	1.71048
ENSG00000227292.1	AC009229.1	lncRNA	novel transcript	2	covid vs healthy	up	7.52899	1.13295	0.615112	3.59305	0.00032683	0.0024294	1.43136
ENSG00000274525.1	AC008443.7	unprocessed_pseudogene	general transcription factor IIi (GTF2I) pseudogene	5	covid vs healthy	up	31.435	1.13236	0.413879	2.74448	0.00606068	0.0198368	1.97404
ENSG00000235192.1	AC009495.3	lncRNA	novel transcript	2	covid vs healthy	up	163.396	1.13093	0.227579	4.96889	6.73381e-07	9.7668e-06	2.4248
ENSG00000228705.2	LINC00659	lncRNA	long intergenic non-protein coding RNA 659 [Source:HGNC Symbol;Acc:HGNC:44316]	20	covid vs healthy	up	60.5073	1.13092	0.368013	3.07842	0.00208105	0.00793253	2.10988
ENSG00000096968.13	JAK2	protein_coding	Janus kinase 2 [Source:HGNC Symbol;Acc:HGNC:6192]	9	covid vs healthy	up	5726.84	1.13051	0.205956	5.49001	4.01902e-08	1.16831e-06	1.77565
ENSG00000169026.12	SLC49A3	protein_coding	solute carrier family 49 member 3 [Source:HGNC Symbol;Acc:HGNC:26177]	4	covid vs healthy	up	296.138	1.13046	0.206209	5.48185	4.20898e-08	1.29651e-06	1.63819
ENSG00000078081.8	LAMP3	protein_coding	lysosomal associated membrane protein 3 [Source:HGNC Symbol;Acc:HGNC:14582]	3	covid vs healthy	up	85.2933	1.12983	0.41168	2.75348	0.0058966	0.0270402	1.29748
ENSG00000173083.15	HPSE	protein_coding	heparanase [Source:HGNC Symbol;Acc:HGNC:5164]	4	covid vs healthy	up	1391.57	1.12934	0.231625	4.87697	1.07726e-06	1.60371e-05	2.1327
ENSG00000197847.12	SLC22A20P	transcribed_unitary_pseudogene	solute carrier family 22 member 20, pseudogene [Source:HGNC Symbol;Acc:HGNC:29867]	11	covid vs healthy	up	17.0716	1.12906	0.42974	2.63007	0.00853675	0.0363768	1.28617
ENSG00000188649.14	CC2D2B	protein_coding	coiled-coil and C2 domain containing 2B [Source:HGNC Symbol;Acc:HGNC:31666]	10	covid vs healthy	up	205.523	1.12842	0.258607	4.36424	1.27568e-05	0.000113586	2.40418
ENSG00000250195.1	AC109927.1	lncRNA	novel transcript	4	covid vs healthy	up	19.1753	1.12839	0.419383	2.69398	0.00706039	0.0250873	1.70753
ENSG00000207248.1	RNU6-1005P	snRNA	RNA, U6 small nuclear 1005, pseudogene [Source:HGNC Symbol;Acc:HGNC:47968]	16	covid vs healthy	up	60.8653	1.12798	0.273081	4.12899	3.64357e-05	0.000360554	1.68725
ENSG00000068323.17	TFE3	protein_coding	transcription factor binding to IGHM enhancer 3 [Source:HGNC Symbol;Acc:HGNC:11752]	X	covid vs healthy	up	2402.74	1.1279	0.23098	4.88442	1.03732e-06	1.56002e-05	2.1327
ENSG00000142634.13	EFHD2	protein_coding	EF-hand domain family member D2 [Source:HGNC Symbol;Acc:HGNC:28670]	1	covid vs healthy	up	5613.21	1.12782	0.243027	4.64236	3.4446e-06	7.64643e-05	1.0612
ENSG00000184500.16	PROS1	protein_coding	protein S [Source:HGNC Symbol;Acc:HGNC:9456]	3	covid vs healthy	up	114.046	1.12751	0.384559	2.93842	0.00329895	0.013637	1.70753
ENSG00000187553.10	CYP26C1	protein_coding	cytochrome P450 family 26 subfamily C member 1 [Source:HGNC Symbol;Acc:HGNC:20577]	10	covid vs healthy	up	46.3201	1.12686	0.308998	3.64625	0.000266097	0.00179983	1.68725
ENSG00000162733.19	DDR2	protein_coding	discoidin domain receptor tyrosine kinase 2 [Source:HGNC Symbol;Acc:HGNC:2731]	1	covid vs healthy	up	32.8401	1.12675	0.395354	2.85407	0.00431631	0.0141334	2.13773
ENSG00000264659.2	AC064805.2	lncRNA	novel transcript, antisense to RAB37	17	covid vs healthy	up	101.819	1.12639	0.276105	4.0798	4.50746e-05	0.000532757	1.29748
ENSG00000269877.3	AC008753.3	lncRNA	novel transcript	19	covid vs healthy	up	26.6047	1.12549	0.327578	3.43128	0.000600748	0.00344174	1.70753
ENSG00000182871.16	COL18A1	protein_coding	collagen type XVIII alpha 1 chain [Source:HGNC Symbol;Acc:HGNC:2195]	21	covid vs healthy	up	1595.11	1.12444	0.297739	3.77979	0.00015696	0.00126505	1.56242
ENSG00000256280.1	AP006289.1	processed_pseudogene	ATP synthase subunit g, mitochondrial (ATP5L) pseudogene	11	covid vs healthy	up	23.3072	1.12412	0.315912	3.55019	0.000384959	0.0024021	1.70753
ENSG00000236345.1	SCAT8	lncRNA	S-phase cancer associated transcript 8 [Source:HGNC Symbol;Acc:HGNC:40967]	6	covid vs healthy	up	132.711	1.12405	0.22161	5.07119	3.95333e-07	6.26881e-06	2.38801
ENSG00000204525.16	HLA-C	protein_coding	major histocompatibility complex, class I, C [Source:HGNC Symbol;Acc:HGNC:4933]	6	covid vs healthy	up	50983.3	1.12355	0.192191	5.84682	5.01069e-09	2.06824e-07	1.77565
ENSG00000164713.10	BRI3	protein_coding	brain protein I3 [Source:HGNC Symbol;Acc:HGNC:1109]	7	covid vs healthy	up	1914.95	1.12349	0.177207	6.34037	2.29211e-10	1.49218e-08	1.71048
ENSG00000157350.13	ST3GAL2	protein_coding	ST3 beta-galactoside alpha-2,3-sialyltransferase 2 [Source:HGNC Symbol;Acc:HGNC:10863]	16	covid vs healthy	up	3981.64	1.12347	0.243989	4.6062	4.10098e-06	5.89588e-05	1.71048
ENSG00000225342.2	LRRK2-DT	lncRNA	novel transcript, antisense to LRRK2	12	covid vs healthy	up	678.872	1.1233	0.227335	4.94211	7.72827e-07	1.42147e-05	1.77565
ENSG00000185862.7	EVI2B	protein_coding	ecotropic viral integration site 2B [Source:HGNC Symbol;Acc:HGNC:3500]	17	covid vs healthy	up	7123.61	1.12252	0.167333	6.70878	1.96255e-11	1.74317e-09	1.71048
ENSG00000027697.14	IFNGR1	protein_coding	interferon gamma receptor 1 [Source:HGNC Symbol;Acc:HGNC:5439]	6	covid vs healthy	up	5790.65	1.1225	0.203689	5.51171	3.5536e-08	1.05924e-06	1.77565
ENSG00000236567.2	TCF3P1	processed_pseudogene	transcription factor 3 pseudogene 1 [Source:HGNC Symbol;Acc:HGNC:49742]	9	covid vs healthy	up	251.143	1.12232	0.253162	4.43426	9.23909e-06	0.000119503	1.63819
ENSG00000110931.19	CAMKK2	protein_coding	calcium/calmodulin dependent protein kinase kinase 2 [Source:HGNC Symbol;Acc:HGNC:1470]	12	covid vs healthy	up	4623.03	1.1222	0.235683	4.76295	1.90783e-06	2.57828e-05	2.1327
ENSG00000125735.10	TNFSF14	protein_coding	TNF superfamily member 14 [Source:HGNC Symbol;Acc:HGNC:11930]	19	covid vs healthy	up	2179.03	1.12199	0.208451	5.38337	7.3105e-08	2.06766e-06	1.64206
ENSG00000197301.7	HMGA2-AS1	lncRNA	HMGA2 antisense RNA 1 [Source:HGNC Symbol;Acc:HGNC:53973]	12	covid vs healthy	up	59.9125	1.12103	0.292924	3.82684	0.0001298	0.000835577	2.15794
ENSG00000261596.2	AC005632.3	lncRNA	novel transcript, sense intronic to METTL9	16	covid vs healthy	up	451.078	1.12035	0.241566	4.63904	3.50025e-06	5.87328e-05	1.4665
ENSG00000125355.15	TMEM255A	protein_coding	transmembrane protein 255A [Source:HGNC Symbol;Acc:HGNC:26086]	X	covid vs healthy	up	24.689	1.12008	0.480833	2.34505	0.0190245	0.0470878	2.06501
ENSG00000225422.4	RBMS1P1	processed_pseudogene	RNA binding motif single stranded interacting protein 1 pseudogene 1 [Source:HGNC Symbol;Acc:HGNC:9908]	12	covid vs healthy	up	16.5514	1.12008	0.374637	2.98649	0.00282197	0.0137273	1.44898
ENSG00000241506.1	PSMC1P1	processed_pseudogene	proteasome 26S subunit, ATPase 1 pseudogene 1 [Source:HGNC Symbol;Acc:HGNC:30147]	3	covid vs healthy	up	5.77317	1.11979	0.418438	2.65577	0.00791264	0.0322674	1.39153
ENSG00000230492.1	AL049651.1	lncRNA	novel transcript	20	covid vs healthy	up	50.65	1.11951	0.402852	2.78649	0.0053282	0.0166648	2.15794
ENSG00000281358.1	RASSF1-AS1	lncRNA	RASSF1 antisense RNA 1 [Source:HGNC Symbol;Acc:HGNC:49091]	3	covid vs healthy	up	37.8674	1.11916	0.286525	3.90321	9.49237e-05	0.000785141	1.70753
ENSG00000122643.21	NT5C3A	protein_coding	5'-nucleotidase, cytosolic IIIA [Source:HGNC Symbol;Acc:HGNC:17820]	7	covid vs healthy	up	1468.91	1.11895	0.224889	4.97662	6.4705e-07	1.22972e-05	1.77565
ENSG00000084112.15	SSH1	protein_coding	slingshot protein phosphatase 1 [Source:HGNC Symbol;Acc:HGNC:30579]	12	covid vs healthy	up	2946.56	1.11875	0.31098	3.60125	0.000316687	0.00171507	2.1327
ENSG00000100526.20	CDKN3	protein_coding	cyclin dependent kinase inhibitor 3 [Source:HGNC Symbol;Acc:HGNC:1791]	14	covid vs healthy	up	25.7179	1.1184	0.413951	2.70548	0.00682056	0.0217801	1.97404
ENSG00000182795.13	C1orf116	protein_coding	chromosome 1 open reading frame 116 [Source:HGNC Symbol;Acc:HGNC:28667]	1	covid vs healthy	up	41.1103	1.11819	0.470476	2.39273	0.0167236	0.0414411	2.13773
ENSG00000197238.4	H4C11	protein_coding	histone cluster 1 H4 family member j [Source:HGNC Symbol;Acc:HGNC:4785]	6	covid vs healthy	up	59.3532	1.11754	0.272968	4.09098	4.29563e-05	0.000339514	2.13773
ENSG00000165409.17	TSHR	protein_coding	thyroid stimulating hormone receptor [Source:HGNC Symbol;Acc:HGNC:12373]	14	covid vs healthy	up	23.4552	1.11746	0.44947	2.49303	0.012666	0.0397809	1.70753
ENSG00000185880.13	TRIM69	protein_coding	tripartite motif containing 69 [Source:HGNC Symbol;Acc:HGNC:17857]	15	covid vs healthy	up	2058.42	1.11675	0.187905	5.94369	2.78681e-09	1.07064e-07	2.1327
ENSG00000122694.16	GLIPR2	protein_coding	GLI pathogenesis related 2 [Source:HGNC Symbol;Acc:HGNC:18007]	9	covid vs healthy	up	5040.06	1.11603	0.164433	6.78758	1.14031e-11	1.66188e-09	1.05527
ENSG00000282508.2	LINC01002	lncRNA	long intergenic non-protein coding RNA 1002 [Source:HGNC Symbol;Acc:HGNC:38538]	19	covid vs healthy	up	442.417	1.11498	0.338122	3.30235	0.000958776	0.00575798	1.43976
ENSG00000152804.11	HHEX	protein_coding	hematopoietically expressed homeobox [Source:HGNC Symbol;Acc:HGNC:4901]	10	covid vs healthy	up	873.551	1.11466	0.220591	5.05398	4.32688e-07	8.72605e-06	1.77565
ENSG00000257322.6	AC138123.1	lncRNA	novel transcript, antisense to novel protein	12	covid vs healthy	up	46.062	1.11436	0.318463	3.49825	0.000468327	0.00232955	2.15794
ENSG00000225864.1	AL645939.2	unprocessed_pseudogene	HLA complex group 4 pseudogene 11	6	covid vs healthy	up	18.8777	1.11401	0.394114	2.82934	0.00466439	0.0182417	1.68725
ENSG00000165801.10	ARHGEF40	protein_coding	Rho guanine nucleotide exchange factor 40 [Source:HGNC Symbol;Acc:HGNC:25516]	14	covid vs healthy	up	2999.12	1.11367	0.313433	3.55699	0.000375133	0.00227226	1.77565
ENSG00000257315.2	ZBED6	protein_coding	zinc finger BED-type containing 6 [Source:HGNC Symbol;Acc:HGNC:33273]	1	covid vs healthy	up	32.0462	1.11296	0.383693	2.90581	0.00366304	0.0148473	1.70753
ENSG00000138678.11	GPAT3	protein_coding	glycerol-3-phosphate acyltransferase 3 [Source:HGNC Symbol;Acc:HGNC:28157]	4	covid vs healthy	up	1341.84	1.11231	0.194536	5.71826	1.0762e-08	4.08647e-07	1.71048
ENSG00000226822.3	LINC02785	lncRNA	long intergenic non-protein coding RNA 2785 [Source:HGNC Symbol;Acc:HGNC:54305]	1	covid vs healthy	up	277.38	1.11226	0.256758	4.333	1.47088e-05	0.000174919	1.63819
ENSG00000177697.19	CD151	protein_coding	CD151 molecule (Raph blood group) [Source:HGNC Symbol;Acc:HGNC:1630]	11	covid vs healthy	up	507.667	1.11224	0.272969	4.07652	4.57145e-05	0.000417674	1.77418
ENSG00000141664.10	ZCCHC2	protein_coding	zinc finger CCHC-type containing 2 [Source:HGNC Symbol;Acc:HGNC:22916]	18	covid vs healthy	up	4712.14	1.11121	0.255266	4.35501	1.33061e-05	0.000151593	1.77565
ENSG00000258101.2	AC010173.1	lncRNA	novel transcript, antisense to TUBA1C	12	covid vs healthy	up	63.9435	1.11087	0.308181	3.60409	0.000313251	0.00204912	1.68725
ENSG00000287713.1	AC006517.6	lncRNA	novel transcript, antisense to SLC2A14	12	covid vs healthy	up	79.0181	1.11071	0.30531	3.63912	0.000273574	0.00220345	1.34562
ENSG00000179604.10	CDC42EP4	protein_coding	CDC42 effector protein 4 [Source:HGNC Symbol;Acc:HGNC:17147]	17	covid vs healthy	up	173.662	1.11067	0.247798	4.48242	7.38012e-06	7.32407e-05	2.38801
ENSG00000203804.4	ADAMTSL4-AS1	lncRNA	ADAMTSL4 antisense RNA 1 [Source:HGNC Symbol;Acc:HGNC:32041]	1	covid vs healthy	up	3167.77	1.11057	0.243756	4.55765	5.173e-06	5.96081e-05	2.1327
ENSG00000127533.4	F2RL3	protein_coding	F2R like thrombin or trypsin receptor 3 [Source:HGNC Symbol;Acc:HGNC:3540]	19	covid vs healthy	up	33.4408	1.11034	0.396867	2.80232	0.00507369	0.0172201	1.97404
ENSG00000196743.9	GM2A	protein_coding	GM2 ganglioside activator [Source:HGNC Symbol;Acc:HGNC:4367]	5	covid vs healthy	up	1968.69	1.11025	0.225188	4.93142	8.1632e-07	1.58559e-05	1.64206
ENSG00000122432.17	SPATA1	protein_coding	spermatogenesis associated 1 [Source:HGNC Symbol;Acc:HGNC:14682]	1	covid vs healthy	up	44.0151	1.11018	0.30747	3.60924	0.000307099	0.00166745	2.13773
ENSG00000171700.14	RGS19	protein_coding	regulator of G protein signaling 19 [Source:HGNC Symbol;Acc:HGNC:13735]	20	covid vs healthy	up	2423	1.10913	0.207514	5.34573	9.0055e-08	2.57491e-06	1.56242
ENSG00000234424.2	AL353743.4	unprocessed_pseudogene	kinesin family member 27 (KIF27) pseudogene	9	covid vs healthy	up	29.5652	1.10897	0.375458	2.95418	0.00313499	0.0109364	2.13773
ENSG00000163625.15	WDFY3	protein_coding	WD repeat and FYVE domain containing 3 [Source:HGNC Symbol;Acc:HGNC:20751]	4	covid vs healthy	up	15763.4	1.10895	0.24997	4.43809	9.07591e-06	9.51133e-05	2.1327
ENSG00000240809.1	AC026877.1	processed_pseudogene	CAP, adenylate cyclase-associated protein 1 (yeast) (CAP1) pseudogene	3	covid vs healthy	up	27.4494	1.10855	0.29613	3.73896	0.000184786	0.00119076	1.97404
ENSG00000272288.6	AL451165.2	lncRNA	novel transcript, antisense to C6orf106	6	covid vs healthy	up	34.0573	1.10849	0.290255	3.81648	0.000135371	0.0010435	1.70753
ENSG00000207181.1	SNORA14B	snoRNA	small nucleolar RNA, H/ACA box 14B [Source:HGNC Symbol;Acc:HGNC:32603]	1	covid vs healthy	up	65.054	1.10607	0.425358	2.61082	0.00903247	0.0253588	2.15794
ENSG00000123975.5	CKS2	protein_coding	CDC28 protein kinase regulatory subunit 2 [Source:HGNC Symbol;Acc:HGNC:2000]	9	covid vs healthy	up	49.0142	1.10597	0.318886	3.46745	0.000525413	0.00258063	2.13773
ENSG00000142669.15	SH3BGRL3	protein_coding	SH3 domain binding glutamate rich protein like 3 [Source:HGNC Symbol;Acc:HGNC:15568]	1	covid vs healthy	up	2654.81	1.10594	0.295138	3.75024	0.000176668	0.00128974	1.71048
ENSG00000252206.1	RNU7-40P	snRNA	RNA, U7 small nuclear 40 pseudogene [Source:HGNC Symbol;Acc:HGNC:34136]	12	covid vs healthy	up	13.404	1.10568	0.410013	2.69646	0.00700813	0.0304286	1.32558
[truncated: 1,198 more rows]

## Sheet: merged - severe vs mild
Table S2: merged - severe vs mild
GENEID	SYMBOL	GENETYPE	DESCRIPTION	CHR	comparison	regulation	baseMean	log2FoldChange	lfcSE	stat	pvalue	padj	weight
ENSG00000285569.2	AC099344.3	lncRNA	novel transcript	2	severe_WHO vs mild_WHO	up	4.72036	2.9065	0.572736	5.08994	3.58182e-07	7.98036e-05	0.825626
ENSG00000119125.16	GDA	protein_coding	guanine deaminase [Source:HGNC Symbol;Acc:HGNC:4212]	9	severe_WHO vs mild_WHO	up	3.84263	2.62867	0.594479	4.34017	1.42371e-05	0.00228861	0.184832
ENSG00000253877.6	LINC01608	lncRNA	long intergenic non-protein coding RNA 1608 [Source:HGNC Symbol;Acc:HGNC:51662]	8	severe_WHO vs mild_WHO	up	4.19767	2.61916	0.593129	4.35563	1.32687e-05	0.00184568	0.235612
ENSG00000157150.5	TIMP4	protein_coding	TIMP metallopeptidase inhibitor 4 [Source:HGNC Symbol;Acc:HGNC:11823]	3	severe_WHO vs mild_WHO	up	7.17168	2.61455	0.574106	4.27588	1.9038e-05	0.000980408	0.871743
ENSG00000184933.5	OR6A2	protein_coding	olfactory receptor family 6 subfamily A member 2 [Source:HGNC Symbol;Acc:HGNC:15301]	11	severe_WHO vs mild_WHO	up	2.68441	2.52807	0.57852	4.57892	4.67373e-06	0.00104331	0.195018
ENSG00000235888.3	AF064858.1	lncRNA	novel transcript	21	severe_WHO vs mild_WHO	up	63.756	2.51764	0.469732	5.32687	9.99172e-08	1.97523e-05	2.20727
ENSG00000146122.17	DAAM2	protein_coding	dishevelled associated activator of morphogenesis 2 [Source:HGNC Symbol;Acc:HGNC:18143]	6	severe_WHO vs mild_WHO	up	657.351	2.43731	0.453988	5.34343	9.12022e-08	1.72023e-05	2.48691
ENSG00000239570.1	SETP11	processed_pseudogene	SET pseudogene 11 [Source:HGNC Symbol;Acc:HGNC:42930]	3	severe_WHO vs mild_WHO	up	4.3541	2.43267	0.522337	4.57075	4.85986e-06	0.000952677	0.230867
ENSG00000155269.12	GPR78	protein_coding	G protein-coupled receptor 78 [Source:HGNC Symbol;Acc:HGNC:4528]	4	severe_WHO vs mild_WHO	up	3.96839	2.40466	0.593728	3.84785	0.000119158	0.00835684	0.235612
ENSG00000121454.6	LHX4	protein_coding	LIM homeobox 4 [Source:HGNC Symbol;Acc:HGNC:21734]	1	severe_WHO vs mild_WHO	up	26.0617	2.38087	0.536341	4.30686	1.65588e-05	0.000812688	1.03325
ENSG00000169174.11	PCSK9	protein_coding	proprotein convertase subtilisin/kexin type 9 [Source:HGNC Symbol;Acc:HGNC:20001]	1	severe_WHO vs mild_WHO	up	37.8165	2.36121	0.561975	4.01449	5.95752e-05	0.0015559	1.38027
ENSG00000285051.2	SLC7A14-AS1	lncRNA	SLC7A14 antisense RNA 1 [Source:HGNC Symbol;Acc:HGNC:54092]	3	severe_WHO vs mild_WHO	up	6.87358	2.31923	0.587894	3.78496	0.000153733	0.00397151	0.885186
ENSG00000011465.17	DCN	protein_coding	decorin [Source:HGNC Symbol;Acc:HGNC:2705]	12	severe_WHO vs mild_WHO	up	2.70778	2.29909	0.594245	3.89479	9.82824e-05	0.00833853	0.195018
ENSG00000281969.1	AL592158.1	TEC	TEC	6	severe_WHO vs mild_WHO	up	105.058	2.25043	0.509089	4.36632	1.26359e-05	0.000514969	1.51196
ENSG00000189221.9	MAOA	protein_coding	monoamine oxidase A [Source:HGNC Symbol;Acc:HGNC:6833]	X	severe_WHO vs mild_WHO	up	186.773	2.24642	0.511682	4.31944	1.56425e-05	0.000472303	2.145
ENSG00000181458.10	TMEM45A	protein_coding	transmembrane protein 45A [Source:HGNC Symbol;Acc:HGNC:25480]	3	severe_WHO vs mild_WHO	up	26.516	2.22058	0.458578	4.81548	1.46848e-06	0.000144449	1.26742
ENSG00000115414.20	FN1	protein_coding	fibronectin 1 [Source:HGNC Symbol;Acc:HGNC:3778]	2	severe_WHO vs mild_WHO	up	27.5034	2.21273	0.556492	3.86181	0.000112551	0.00241168	1.34924
ENSG00000288266.1	AF064858.3	TEC	TEC	21	severe_WHO vs mild_WHO	up	2.81243	2.19743	0.594573	3.56038	0.000370318	0.0198971	0.214138
ENSG00000123689.6	G0S2	protein_coding	G0/G1 switch 2 [Source:HGNC Symbol;Acc:HGNC:30229]	1	severe_WHO vs mild_WHO	up	326.774	2.18926	0.442384	4.94983	7.42775e-07	6.04988e-05	2.87741
ENSG00000188916.9	INSYN2A	protein_coding	inhibitory synaptic factor 2A [Source:HGNC Symbol;Acc:HGNC:33859]	10	severe_WHO vs mild_WHO	up	3.11388	2.17436	0.581351	3.69989	0.000215691	0.0102298	0.321503
ENSG00000099998.17	GGT5	protein_coding	gamma-glutamyltransferase 5 [Source:HGNC Symbol;Acc:HGNC:4260]	22	severe_WHO vs mild_WHO	up	21.385	2.15762	0.544004	3.93056	8.47496e-05	0.00206786	1.26742
ENSG00000165084.16	C8orf34	protein_coding	chromosome 8 open reading frame 34 [Source:HGNC Symbol;Acc:HGNC:30905]	8	severe_WHO vs mild_WHO	up	3.13733	2.13057	0.594391	3.48542	0.00049137	0.0241763	0.214138
ENSG00000156140.10	ADAMTS3	protein_coding	ADAM metallopeptidase with thrombospondin type 1 motif 3 [Source:HGNC Symbol;Acc:HGNC:219]	4	severe_WHO vs mild_WHO	up	23.4024	2.11742	0.471522	4.47051	7.80318e-06	0.000485005	1.03205
ENSG00000224924.7	LINC00320	lncRNA	long intergenic non-protein coding RNA 320 [Source:HGNC Symbol;Acc:HGNC:19690]	21	severe_WHO vs mild_WHO	up	3.62623	2.11406	0.593681	3.45595	0.00054835	0.0244422	0.235612
ENSG00000183873.16	SCN5A	protein_coding	sodium voltage-gated channel alpha subunit 5 [Source:HGNC Symbol;Acc:HGNC:10593]	3	severe_WHO vs mild_WHO	up	13.9348	2.11343	0.535932	3.87207	0.000107916	0.00341081	0.787334
ENSG00000100985.7	MMP9	protein_coding	matrix metallopeptidase 9 [Source:HGNC Symbol;Acc:HGNC:7176]	20	severe_WHO vs mild_WHO	up	7723.44	2.09858	0.315697	6.69366	2.17658e-11	1.40542e-07	1.93721
ENSG00000254019.1	AC011676.2	lncRNA	novel transcript, antisense to SLC45A4	8	severe_WHO vs mild_WHO	up	3.14217	2.09528	0.540505	3.7717	0.000162141	0.011169	0.214138
ENSG00000152463.14	OLAH	protein_coding	oleoyl-ACP hydrolase [Source:HGNC Symbol;Acc:HGNC:25625]	10	severe_WHO vs mild_WHO	up	271.23	2.07003	0.533769	3.77917	0.000157353	0.00247683	1.81848
ENSG00000100968.14	NFATC4	protein_coding	nuclear factor of activated T cells 4 [Source:HGNC Symbol;Acc:HGNC:7778]	14	severe_WHO vs mild_WHO	up	3.45011	2.06277	0.531417	3.84395	0.000121071	0.00919999	0.208989
ENSG00000124440.15	HIF3A	protein_coding	hypoxia inducible factor 3 subunit alpha [Source:HGNC Symbol;Acc:HGNC:15825]	19	severe_WHO vs mild_WHO	up	2.75033	2.06089	0.594412	3.36587	0.000763021	0.0431071	0.145484
ENSG00000253111.2	AC091114.1	lncRNA	novel transcript	8	severe_WHO vs mild_WHO	up	3.48695	2.05468	0.527908	3.94499	7.98041e-05	0.00703702	0.200645
ENSG00000078053.17	AMPH	protein_coding	amphiphysin [Source:HGNC Symbol;Acc:HGNC:471]	7	severe_WHO vs mild_WHO	up	66.4394	2.03574	0.464992	4.36852	1.2509e-05	0.000388166	2.29906
ENSG00000140279.12	DUOX2	protein_coding	dual oxidase 2 [Source:HGNC Symbol;Acc:HGNC:13273]	15	severe_WHO vs mild_WHO	up	2.49104	2.02862	0.584542	3.503	0.000460054	0.0173779	0.321503
ENSG00000117525.14	F3	protein_coding	coagulation factor III, tissue factor [Source:HGNC Symbol;Acc:HGNC:3541]	1	severe_WHO vs mild_WHO	up	4.0653	2.01071	0.501094	3.95146	7.76743e-05	0.00692167	0.200645
ENSG00000173320.12	STOX2	protein_coding	storkhead box 2 [Source:HGNC Symbol;Acc:HGNC:25450]	4	severe_WHO vs mild_WHO	up	18.1616	2.00971	0.413001	4.8668	1.13418e-06	0.000116109	1.3991
ENSG00000270212.1	AC008738.6	lncRNA	novel transcript	19	severe_WHO vs mild_WHO	up	2.20118	1.99488	0.594204	3.29445	0.000986145	0.0430342	0.188739
ENSG00000234814.8	SVIL2P	transcribed_unprocessed_pseudogene	supervillin family member 2, pseudogene [Source:HGNC Symbol;Acc:HGNC:44959]	10	severe_WHO vs mild_WHO	up	43.7708	1.99378	0.364204	5.48693	4.08969e-08	1.30524e-05	1.79335
ENSG00000214548.18	MEG3	lncRNA	maternally expressed 3 [Source:HGNC Symbol;Acc:HGNC:14575]	14	severe_WHO vs mild_WHO	up	25.9552	1.98785	0.563759	3.53463	0.000408347	0.00571633	1.3991
ENSG00000150625.16	GPM6A	protein_coding	glycoprotein M6A [Source:HGNC Symbol;Acc:HGNC:4460]	4	severe_WHO vs mild_WHO	up	52.0388	1.98723	0.481662	4.09659	4.19286e-05	0.000903057	2.19436
ENSG00000159625.15	DRC7	protein_coding	dynein regulatory complex subunit 7 [Source:HGNC Symbol;Acc:HGNC:25289]	16	severe_WHO vs mild_WHO	up	35.822	1.98707	0.424939	4.68613	2.78424e-06	0.000174956	1.79335
ENSG00000086991.13	NOX4	protein_coding	NADPH oxidase 4 [Source:HGNC Symbol;Acc:HGNC:7891]	11	severe_WHO vs mild_WHO	up	2.38721	1.98571	0.581986	3.29213	0.000994312	0.0397729	0.214138
ENSG00000244128.7	LINC01322	lncRNA	long intergenic non-protein coding RNA 1322 [Source:HGNC Symbol;Acc:HGNC:50528]	3	severe_WHO vs mild_WHO	up	2.23449	1.9849	0.583603	3.29809	0.000973456	0.0392704	0.214138
ENSG00000075043.18	KCNQ2	protein_coding	potassium voltage-gated channel subfamily Q member 2 [Source:HGNC Symbol;Acc:HGNC:6296]	20	severe_WHO vs mild_WHO	up	2.80018	1.98485	0.591009	3.52748	0.000419532	0.0163524	0.321503
ENSG00000243144.7	AC079760.2	lncRNA	novel transcript	7	severe_WHO vs mild_WHO	up	39.1149	1.97459	0.515126	3.77654	0.000159023	0.00302129	1.38027
ENSG00000007866.21	TEAD3	protein_coding	TEA domain transcription factor 3 [Source:HGNC Symbol;Acc:HGNC:11716]	6	severe_WHO vs mild_WHO	up	9.48195	1.97056	0.516537	3.78345	0.000154669	0.00625167	0.464438
ENSG00000089169.15	RPH3A	protein_coding	rabphilin 3A [Source:HGNC Symbol;Acc:HGNC:17056]	12	severe_WHO vs mild_WHO	up	292.307	1.97052	0.405424	4.89092	1.00368e-06	8.68798e-05	2.03531
ENSG00000079337.16	RAPGEF3	protein_coding	Rap guanine nucleotide exchange factor 3 [Source:HGNC Symbol;Acc:HGNC:16629]	12	severe_WHO vs mild_WHO	up	32.1891	1.96332	0.456257	4.28585	1.82043e-05	0.000587296	1.79335
ENSG00000257835.2	AC073591.1	lncRNA	novel transcript	12	severe_WHO vs mild_WHO	up	8.47476	1.96267	0.59408	3.06803	0.00215473	0.0259188	0.851672
ENSG00000242583.1	AC008040.2	processed_pseudogene	SET domain containing (lysine methyltransferase) 8 (SETD8) pseudogene	3	severe_WHO vs mild_WHO	up	13.5529	1.96218	0.394691	4.96859	6.74418e-07	0.000119053	0.787334
ENSG00000132470.14	ITGB4	protein_coding	integrin subunit beta 4 [Source:HGNC Symbol;Acc:HGNC:6158]	17	severe_WHO vs mild_WHO	up	78.7065	1.95996	0.436237	4.49164	7.06767e-06	0.000331462	1.66007
ENSG00000230691.1	MRPL35P4	processed_pseudogene	mitochondrial ribosomal protein L35 pseudogene 4 [Source:HGNC Symbol;Acc:HGNC:29707]	X	severe_WHO vs mild_WHO	up	2.48992	1.94997	0.588731	3.3848	0.000712313	0.0235947	0.321503
ENSG00000250138.4	AC139495.2	unprocessed_pseudogene	POM121 membrane glycoprotein-like 1 (POM121L1) pseudogene	5	severe_WHO vs mild_WHO	up	676.736	1.94973	0.410409	4.77032	1.83938e-06	0.000111252	2.46204
ENSG00000207622.1	MIR619	miRNA	microRNA 619 [Source:HGNC Symbol;Acc:HGNC:32875]	12	severe_WHO vs mild_WHO	up	13.2659	1.94314	0.492635	3.9352	8.31278e-05	0.0028463	0.787334
ENSG00000106070.19	GRB10	protein_coding	growth factor receptor bound protein 10 [Source:HGNC Symbol;Acc:HGNC:4564]	7	severe_WHO vs mild_WHO	up	1184.6	1.93693	0.318625	6.11443	9.69047e-10	1.0974e-06	2.54901
ENSG00000183722.9	LHFPL6	protein_coding	LHFPL tetraspan subfamily member 6 [Source:HGNC Symbol;Acc:HGNC:6586]	13	severe_WHO vs mild_WHO	up	21.8057	1.93632	0.424252	4.57751	4.70554e-06	0.000347152	1.03325
ENSG00000177675.8	CD163L1	protein_coding	CD163 molecule like 1 [Source:HGNC Symbol;Acc:HGNC:30375]	12	severe_WHO vs mild_WHO	up	38.7938	1.93011	0.423912	4.54796	5.41676e-06	0.000316007	1.36433
ENSG00000187952.9	HS6ST1P1	processed_pseudogene	heparan sulfate 6-O-sulfotransferase 1 pseudogene 1 [Source:HGNC Symbol;Acc:HGNC:31835]	1	severe_WHO vs mild_WHO	up	2.62092	1.92086	0.539104	3.51453	0.000440529	0.0244592	0.188739
ENSG00000260088.1	DDX59-AS1	lncRNA	DDX59 antisense RNA 1 [Source:HGNC Symbol;Acc:HGNC:41094]	1	severe_WHO vs mild_WHO	up	3.54241	1.90794	0.554227	3.43291	0.000597148	0.0290836	0.200645
ENSG00000287626.1	AL021978.1	lncRNA	novel transcript, antisense to DTNBP1	6	severe_WHO vs mild_WHO	up	4.71915	1.90398	0.554623	3.34243	0.00083048	0.0136417	0.825626
ENSG00000243648.1	AC109454.1	processed_pseudogene	ribosomal protein S10 (RPS10) pseudogene	5	severe_WHO vs mild_WHO	up	10.174	1.89236	0.53872	3.45483	0.000550647	0.0185173	0.352801
ENSG00000267385.1	AC011498.4	protein_coding	novel protein	19	severe_WHO vs mild_WHO	up	47.4551	1.88975	0.392394	4.84325	1.27735e-06	9.36184e-05	2.29906
ENSG00000234202.2	H3P3	processed_pseudogene	H3 histone, family 3A (H3F3A) pseudogene	1	severe_WHO vs mild_WHO	up	5.79393	1.88395	0.5145	3.62298	0.000291229	0.00650778	0.825626
ENSG00000106013.15	ANKRD7	protein_coding	ankyrin repeat domain 7 [Source:HGNC Symbol;Acc:HGNC:18588]	7	severe_WHO vs mild_WHO	up	3.12051	1.8692	0.560004	3.2468	0.00116709	0.0482323	0.188739
ENSG00000269981.1	AL627309.7	processed_pseudogene	novel pseudogene	1	severe_WHO vs mild_WHO	up	182.007	1.85679	0.452332	4.11364	3.89472e-05	0.000867428	2.16013
ENSG00000134871.19	COL4A2	protein_coding	collagen type IV alpha 2 chain [Source:HGNC Symbol;Acc:HGNC:2203]	13	severe_WHO vs mild_WHO	up	4.37592	1.84588	0.530586	3.4582	0.000543794	0.0263355	0.208989
ENSG00000149948.13	HMGA2	protein_coding	high mobility group AT-hook 2 [Source:HGNC Symbol;Acc:HGNC:5009]	12	severe_WHO vs mild_WHO	up	5.53312	1.84567	0.508561	3.60547	0.000311592	0.0065654	0.871743
ENSG00000284987.1	U52112.2	protein_coding	novel transcript	X	severe_WHO vs mild_WHO	up	2.8067	1.84056	0.590108	3.35507	0.000793448	0.0339238	0.214138
ENSG00000115590.14	IL1R2	protein_coding	interleukin 1 receptor type 2 [Source:HGNC Symbol;Acc:HGNC:5994]	2	severe_WHO vs mild_WHO	up	7962.8	1.83799	0.359147	5.15004	2.60432e-07	4.17565e-05	1.93721
ENSG00000287771.1	AC007271.1	lncRNA	novel transcript	2	severe_WHO vs mild_WHO	up	1091.56	1.83692	0.321945	5.72153	1.05569e-08	5.01346e-06	2.54901
ENSG00000115594.12	IL1R1	protein_coding	interleukin 1 receptor type 1 [Source:HGNC Symbol;Acc:HGNC:5993]	2	severe_WHO vs mild_WHO	up	1745.54	1.82788	0.303981	6.03127	1.6268e-09	1.81792e-06	2.07026
ENSG00000165995.20	CACNB2	protein_coding	calcium voltage-gated channel auxiliary subunit beta 2 [Source:HGNC Symbol;Acc:HGNC:1402]	10	severe_WHO vs mild_WHO	up	4.11548	1.8254	0.559306	3.22622	0.00125439	0.0486166	0.200645
ENSG00000077616.11	NAALAD2	protein_coding	N-acetylated alpha-linked acidic dipeptidase 2 [Source:HGNC Symbol;Acc:HGNC:14526]	11	severe_WHO vs mild_WHO	up	3.52959	1.82481	0.579299	3.27125	0.00107075	0.0397632	0.230867
ENSG00000269604.1	AC005523.2	lncRNA	novel transcript, antisense to FEM1A	19	severe_WHO vs mild_WHO	up	4.53633	1.82426	0.547011	3.3184	0.000905359	0.0347546	0.235612
ENSG00000226949.1	OR6K5P	unprocessed_pseudogene	olfactory receptor family 6 subfamily K member 5 pseudogene [Source:HGNC Symbol;Acc:HGNC:15032]	1	severe_WHO vs mild_WHO	up	3.83723	1.82264	0.544505	3.31521	0.000915748	0.0415142	0.184832
ENSG00000092445.12	TYRO3	protein_coding	TYRO3 protein tyrosine kinase [Source:HGNC Symbol;Acc:HGNC:12446]	15	severe_WHO vs mild_WHO	up	5.06149	1.80233	0.473661	3.82984	0.000128227	0.00370132	0.825626
ENSG00000258404.1	LINC02320	lncRNA	long intergenic non-protein coding RNA 2320 [Source:HGNC Symbol;Acc:HGNC:53239]	14	severe_WHO vs mild_WHO	up	7.41228	1.79567	0.444792	4.05118	5.09607e-05	0.00353587	0.352801
ENSG00000175445.17	LPL	protein_coding	lipoprotein lipase [Source:HGNC Symbol;Acc:HGNC:6677]	8	severe_WHO vs mild_WHO	up	23.3765	1.79425	0.492494	3.61999	0.000294618	0.00490064	1.26742
ENSG00000122778.9	KIAA1549	protein_coding	KIAA1549 [Source:HGNC Symbol;Acc:HGNC:22219]	7	severe_WHO vs mild_WHO	up	8.52946	1.79421	0.551028	3.22975	0.00123898	0.0175591	0.851672
ENSG00000152104.12	PTPN14	protein_coding	protein tyrosine phosphatase non-receptor type 14 [Source:HGNC Symbol;Acc:HGNC:9647]	1	severe_WHO vs mild_WHO	up	5.38147	1.79115	0.532115	3.37814	0.000729792	0.0118951	0.885186
ENSG00000012223.13	LTF	protein_coding	lactotransferrin [Source:HGNC Symbol;Acc:HGNC:6720]	3	severe_WHO vs mild_WHO	up	2133.91	1.78952	0.35595	5.06934	3.99196e-07	5.07801e-05	2.21759
ENSG00000233559.2	LINC00513	lncRNA	long intergenic non-protein coding RNA 513 [Source:HGNC Symbol;Acc:HGNC:43566]	7	severe_WHO vs mild_WHO	up	29.642	1.78917	0.457852	3.91494	9.04252e-05	0.00205939	1.36433
ENSG00000162551.14	ALPL	protein_coding	alkaline phosphatase, biomineralization associated [Source:HGNC Symbol;Acc:HGNC:438]	1	severe_WHO vs mild_WHO	up	8738.11	1.78275	0.356163	5.03641	4.74346e-07	6.04988e-05	1.84882
ENSG00000225544.1	AC245452.2	processed_pseudogene	pseudogene similar to part of metallophosphoesterase 1 (MPPE1)	22	severe_WHO vs mild_WHO	up	8.56383	1.76134	0.54491	3.17175	0.00151523	0.0376562	0.352801
ENSG00000016391.11	CHDH	protein_coding	choline dehydrogenase [Source:HGNC Symbol;Acc:HGNC:24288]	3	severe_WHO vs mild_WHO	up	22.3345	1.75201	0.442307	3.95687	7.59378e-05	0.00221378	1.03325
ENSG00000144366.16	GULP1	protein_coding	GULP PTB domain containing engulfment adaptor 1 [Source:HGNC Symbol;Acc:HGNC:18649]	2	severe_WHO vs mild_WHO	up	5.25735	1.74575	0.577795	2.9262	0.00343125	0.0367647	0.825626
ENSG00000264139.1	MIR3667	miRNA	microRNA 3667 [Source:HGNC Symbol;Acc:HGNC:38990]	22	severe_WHO vs mild_WHO	up	7.93242	1.74563	0.554932	3.13297	0.00173046	0.0251697	0.711922
ENSG00000131831.18	RAI2	protein_coding	retinoic acid induced 2 [Source:HGNC Symbol;Acc:HGNC:9835]	X	severe_WHO vs mild_WHO	up	8.26919	1.74351	0.456992	3.83415	0.000126002	0.00403516	0.711922
ENSG00000181751.10	C5orf30	protein_coding	chromosome 5 open reading frame 30 [Source:HGNC Symbol;Acc:HGNC:25052]	5	severe_WHO vs mild_WHO	up	335.673	1.74015	0.30967	5.6486	1.61755e-08	5.70987e-06	2.72584
ENSG00000153714.6	LURAP1L	protein_coding	leucine rich adaptor protein 1 like [Source:HGNC Symbol;Acc:HGNC:31452]	9	severe_WHO vs mild_WHO	up	5.80972	1.73842	0.543203	3.16526	0.00154942	0.0205756	0.851672
ENSG00000228918.4	LINC01344	lncRNA	long intergenic non-protein coding RNA 1344 [Source:HGNC Symbol;Acc:HGNC:50554]	1	severe_WHO vs mild_WHO	up	7.61516	1.7259	0.511311	3.34665	0.000817941	0.0131917	0.851672
ENSG00000279201.1	AC073263.3	TEC	novel transcript	2	severe_WHO vs mild_WHO	up	3.53658	1.72448	0.491582	3.4708	0.000518909	0.0235193	0.235612
ENSG00000222009.8	BTBD19	protein_coding	BTB domain containing 19 [Source:HGNC Symbol;Acc:HGNC:27145]	1	severe_WHO vs mild_WHO	up	176.445	1.7184	0.271454	6.35243	2.11936e-10	4.53914e-07	2.26192
ENSG00000182795.13	C1orf116	protein_coding	chromosome 1 open reading frame 116 [Source:HGNC Symbol;Acc:HGNC:28667]	1	severe_WHO vs mild_WHO	up	41.1103	1.71704	0.397885	4.32823	1.50312e-05	0.000614527	1.38027
ENSG00000102837.7	OLFM4	protein_coding	olfactomedin 4 [Source:HGNC Symbol;Acc:HGNC:17190]	13	severe_WHO vs mild_WHO	up	724.469	1.71266	0.484397	3.53291	0.000411005	0.00387653	2.46204
ENSG00000115507.10	OTX1	protein_coding	orthodenticle homeobox 1 [Source:HGNC Symbol;Acc:HGNC:8521]	2	severe_WHO vs mild_WHO	up	33.2993	1.71254	0.393289	4.35784	1.31355e-05	0.000565526	1.37697
ENSG00000126603.8	GLIS2	protein_coding	GLIS family zinc finger 2 [Source:HGNC Symbol;Acc:HGNC:29450]	16	severe_WHO vs mild_WHO	up	10.1406	1.71017	0.502641	3.39486	0.000686642	0.0177649	0.464438
ENSG00000134201.12	GSTM5	protein_coding	glutathione S-transferase mu 5 [Source:HGNC Symbol;Acc:HGNC:4637]	1	severe_WHO vs mild_WHO	up	5.38912	1.70827	0.538364	3.1489	0.00163885	0.0214189	0.851672
ENSG00000211956.2	IGHV4-34	IG_V_gene	immunoglobulin heavy variable 4-34 [Source:HGNC Symbol;Acc:HGNC:5650]	14	severe_WHO vs mild_WHO	up	383.782	1.69403	0.423392	4.02074	5.80159e-05	0.000930892	2.87741
ENSG00000257252.6	AC124947.1	lncRNA	novel transcript, antisense to NUDT4	12	severe_WHO vs mild_WHO	up	11.7483	1.69084	0.477582	3.53812	0.00040299	0.00673287	1.08507
ENSG00000268555.2	AC123912.4	lncRNA	novel transcript	19	severe_WHO vs mild_WHO	up	285.442	1.68577	0.386368	4.35476	1.33215e-05	0.000424882	2.11995
ENSG00000187595.16	ZNF385C	protein_coding	zinc finger protein 385C [Source:HGNC Symbol;Acc:HGNC:33722]	17	severe_WHO vs mild_WHO	up	6.9761	1.68538	0.538494	3.09357	0.00197762	0.0240807	0.867136
ENSG00000054793.14	ATP9A	protein_coding	ATPase phospholipid transporting 9A (putative) [Source:HGNC Symbol;Acc:HGNC:13540]	20	severe_WHO vs mild_WHO	up	622.914	1.68265	0.299959	5.63931	1.7073e-08	5.99119e-06	2.48691
ENSG00000073150.14	PANX2	protein_coding	pannexin 2 [Source:HGNC Symbol;Acc:HGNC:8600]	22	severe_WHO vs mild_WHO	up	248.3	1.6757	0.281047	5.9822	2.20145e-09	2.02976e-06	1.9381
ENSG00000185972.6	CCIN	protein_coding	calicin [Source:HGNC Symbol;Acc:HGNC:1568]	9	severe_WHO vs mild_WHO	up	16.9595	1.67488	0.477854	3.49705	0.000470434	0.00913516	0.820076
ENSG00000167680.16	SEMA6B	protein_coding	semaphorin 6B [Source:HGNC Symbol;Acc:HGNC:10739]	19	severe_WHO vs mild_WHO	up	53.6281	1.67279	0.412301	4.06611	4.78041e-05	0.000949856	2.29906
ENSG00000113645.14	WWC1	protein_coding	WW and C2 domain containing 1 [Source:HGNC Symbol;Acc:HGNC:29435]	5	severe_WHO vs mild_WHO	up	17.3479	1.66735	0.422565	3.93544	8.3045e-05	0.00142147	2.20114
ENSG00000119630.14	PGF	protein_coding	placental growth factor [Source:HGNC Symbol;Acc:HGNC:8893]	14	severe_WHO vs mild_WHO	up	4.99494	1.66713	0.576958	2.79744	0.00515087	0.0468943	0.867136
ENSG00000152767.17	FARP1	protein_coding	FERM, ARH/RhoGEF and pleckstrin domain protein 1 [Source:HGNC Symbol;Acc:HGNC:3591]	13	severe_WHO vs mild_WHO	up	8.91702	1.64675	0.401527	4.12023	3.785e-05	0.00259506	0.406334
ENSG00000185245.8	GP1BA	protein_coding	glycoprotein Ib platelet subunit alpha [Source:HGNC Symbol;Acc:HGNC:4439]	17	severe_WHO vs mild_WHO	up	122.891	1.64643	0.381563	4.3493	1.36576e-05	0.000541817	1.52263
ENSG00000277363.5	SRCIN1	protein_coding	SRC kinase signaling inhibitor 1 [Source:HGNC Symbol;Acc:HGNC:29506]	17	severe_WHO vs mild_WHO	up	6.30293	1.64239	0.570874	2.81106	0.00493779	0.0448916	0.885186
ENSG00000174705.13	SH3PXD2B	protein_coding	SH3 and PX domains 2B [Source:HGNC Symbol;Acc:HGNC:29242]	5	severe_WHO vs mild_WHO	up	94.1029	1.63449	0.337303	4.88107	1.05512e-06	0.000107455	1.52263
ENSG00000198883.12	PNMA5	protein_coding	PNMA family member 5 [Source:HGNC Symbol;Acc:HGNC:18743]	X	severe_WHO vs mild_WHO	up	6.10206	1.63171	0.526365	3.05307	0.00226511	0.0267356	0.851672
ENSG00000005961.19	ITGA2B	protein_coding	integrin subunit alpha 2b [Source:HGNC Symbol;Acc:HGNC:6138]	17	severe_WHO vs mild_WHO	up	1715.4	1.63058	0.326361	5.03271	4.83583e-07	5.55887e-05	2.21759
ENSG00000160471.13	COX6B2	protein_coding	cytochrome c oxidase subunit 6B2 [Source:HGNC Symbol;Acc:HGNC:24380]	19	severe_WHO vs mild_WHO	up	4.7658	1.62964	0.569689	2.79003	0.00527027	0.0493036	0.825626
ENSG00000113361.13	CDH6	protein_coding	cadherin 6 [Source:HGNC Symbol;Acc:HGNC:1765]	5	severe_WHO vs mild_WHO	up	6.34592	1.62948	0.523821	3.09658	0.00195768	0.0239169	0.867136
[truncated: 982 more rows]

## Sheet: merged - mild vs control
Table S2: merged - mild vs control
[truncated: 1,904 more rows]

## Sheet: merged - severe vs control
Table S2: merged - severe vs control
[truncated: 5,421 more rows]
