# Supplementary material for: Disease severity-specific neutrophil signatures in blood transcriptomes stratify COVID-19 patients
Source: Genome Med. 2021 Jan 13;13:7. doi: 10.1186/s13073-020-00823-5 (PMC7805430; doi:10.1186/s13073-020-00823-5)
Supplement: Supplementary file 4 — Additional file 4: Table S3. CoCena modules. [file 13073_2020_823_MOESM4_ESM.xlsx]

## Sheet: modules
Table S3: modules
module	gene_name
orchid	ABCB10
orchid	ABCC13
orchid	ABCC4
orchid	ABCG2
orchid	AC007256.1
orchid	AC010615.2
orchid	AC073342.2
orchid	AC092490.1
orchid	AC092620.1
orchid	AC100810.1
orchid	AC107068.1
orchid	AC123912.4
orchid	AC130456.3
orchid	ACP1
orchid	ADIPOR1
orchid	AHSP
orchid	AIDA
orchid	ALAD
orchid	ALAS2
orchid	ALDH5A1
orchid	ALKBH5
orchid	AMFR
orchid	ANK1
orchid	ANKRD9
orchid	ANP32B
orchid	AP000787.1
orchid	AP2A1
orchid	AP2M1
orchid	ARHGEF12
orchid	ARHGEF37
orchid	ARL4A
orchid	ARL6IP1
orchid	ARRDC2
orchid	ASCC2
orchid	ATG14
orchid	ATP6V0CP4
orchid	B4GALT3
orchid	BAG1
orchid	BAG6
orchid	BBOF1
orchid	BCL2L1
orchid	BCL2L13
orchid	BEND7
orchid	BIRC2
orchid	BLVRB
orchid	BMP2K
orchid	BNIP3L
orchid	BPGM
orchid	BRPF3
orchid	BSG
orchid	BTF3
orchid	C1orf116
orchid	C9orf78
orchid	CA1
orchid	CARM1
orchid	CASTOR2
orchid	CCNDBP1
orchid	CCNI
orchid	CCS
orchid	CDC34
orchid	CDH1
orchid	CDK12
orchid	CDYL
orchid	CHPT1
orchid	CISD2
orchid	CITED2
orchid	CLCN3
orchid	CLIC2
orchid	CLTB
orchid	CMBL
orchid	CNPPD1
orchid	CR1L
orchid	CSDE1
orchid	CTNNAL1
orchid	DAP
orchid	DCAF12
orchid	DCAF6
orchid	DCK
orchid	DCTN4
orchid	DCUN1D1
orchid	DDI2
orchid	DMTN
orchid	DNAJA4
orchid	DNAJB2
orchid	DNAJC6
orchid	DOK4
orchid	DPM2
orchid	DYRK3
orchid	E2F2
orchid	ECSIT
orchid	EIF1
orchid	EIF1B
orchid	EIF2AK1
orchid	ELOF1
orchid	ELOVL6
orchid	EMC3
orchid	ENTPD5
orchid	EPB41
orchid	EPB42
orchid	ERMAP
orchid	ERN1
orchid	ESRG
orchid	FAM104A
orchid	FAM117A
orchid	FAM20B
orchid	FAM210B
orchid	FAXDC2
orchid	FBXO7
orchid	FBXO9
orchid	FECH
orchid	FEM1A
orchid	FHDC1
orchid	FIS1
orchid	FKBP8
orchid	FN1
orchid	FOXO3
orchid	FOXO4
orchid	FRMD4A
orchid	FTL
orchid	FUNDC2
orchid	GABARAPL1
orchid	GABARAPL2
orchid	GAPVD1
orchid	GATA1
orchid	GCLC
orchid	GDE1
orchid	GID4
orchid	GID8
orchid	GLRX5
orchid	GMPR
orchid	GNAS
orchid	GPLD1
orchid	GPR146
orchid	GSPT1
orchid	GUCD1
orchid	GUK1
orchid	GYPB
orchid	GYPC
orchid	H2AW
orchid	H2BU1
orchid	HAGH
orchid	HBQ1
orchid	HDGF
orchid	HECTD4
orchid	HEMGN
orchid	HEXIM1
orchid	HK1
orchid	HMBS
orchid	HPS1
orchid	IBA57
orchid	IFIT1B
orchid	IGF2BP2
orchid	INPP5K
orchid	ISCA1
orchid	ITGB4
orchid	JAZF1
orchid	JUND
orchid	KANK2
orchid	KAT2B
orchid	KDM7A-DT
orchid	KEL
orchid	KIAA1191
orchid	KLC3
orchid	KLF1
orchid	KLF3
orchid	KLHDC2
orchid	KLHDC8A
orchid	KPNA1
orchid	KRT1
orchid	LEPR
orchid	LGALS3
orchid	LINC01948
orchid	LINC02193
orchid	LINC02631
orchid	LINC02772
orchid	LMNA
orchid	LNX2
orchid	LPIN2
orchid	LRRC8A
orchid	LYL1
orchid	MACO1
orchid	MAF1
orchid	MAP2K3
orchid	MAP4K5
orchid	MARCHF2
orchid	MARCHF3
orchid	MARCHF6
orchid	MARCHF8
orchid	MARF1
orchid	MARK3
orchid	MAST4
orchid	MBNL3
orchid	MCOLN1
orchid	MFSD2B
orchid	MICAL2
orchid	MIR22HG
orchid	MKRN1
orchid	MOSPD1
orchid	MPP1
orchid	MTURN
orchid	MXI1
orchid	MYL4
orchid	NATD1
orchid	NCOA4
orchid	NEDD4L
orchid	NFIX
orchid	NFXL1
orchid	NPRL3
orchid	NUDT4
orchid	OAZ1
orchid	OLFM4
orchid	OPTN
orchid	OR2W3
orchid	OSBP2
orchid	PA2G4
orchid	PBX1
orchid	PCBP2
orchid	PCGF5
orchid	PCMTD2
orchid	PDZK1IP1
orchid	PGM2L1
orchid	PHLPP2
orchid	PHOSPHO1
orchid	PIGC
orchid	PIM1
orchid	PINK1
orchid	PIP4K2A
orchid	PIP5K1B
orchid	PITHD1
orchid	PKD1L3
orchid	PLEK2
orchid	PLVAP
orchid	PNP
orchid	POC1B
orchid	POLL
orchid	POLR1D
orchid	PPM1A
orchid	PPP1CB
orchid	PPP2R5B
orchid	PPP3R1
orchid	PRDX2
orchid	PRDX5
orchid	PSME4
orchid	PSMF1
orchid	R3HDM4
orchid	RAB2B
orchid	RAD23A
orchid	RALBP1
orchid	RANBP10
orchid	RAP2A
orchid	RAPGEF2
orchid	RBM38
orchid	RETREG2
orchid	REXO2
orchid	RGCC
orchid	RGS10
orchid	RHAG
orchid	RILP
orchid	RIOK3
orchid	RIPOR3
orchid	RMND5A
orchid	RN7SL1
orchid	RN7SL4P
orchid	RNA5S9
orchid	RNA5SP145
orchid	RNF10
orchid	RNF11
orchid	RNF123
orchid	RNF14
orchid	RNF187
orchid	RPIA
orchid	RUNDC3A
orchid	SEC62
orchid	SELENBP1
orchid	SELENOK
orchid	SERF2
orchid	SERTAD2
orchid	SESN3
orchid	SHARPIN
orchid	SIAH2
orchid	SLC14A1
orchid	SLC1A5
orchid	SLC22A23
orchid	SLC25A37
orchid	SLC25A39
orchid	SLC25A51
orchid	SLC2A1
orchid	SLC48A1
orchid	SLC4A1
orchid	SLC66A2
orchid	SLC6A8
orchid	SLC6A9
orchid	SLC7A5
orchid	SLFN14
orchid	SMIM24
orchid	SMIM5
orchid	SMOX
orchid	SNCA
orchid	SNHG29
orchid	SNX3
orchid	SOX6
orchid	SPECC1
orchid	SPSB3
orchid	SPTA1
orchid	SPTB
orchid	SRRD
orchid	SRSF8
orchid	ST13
orchid	ST6GALNAC4
orchid	STAU1
orchid	STIL
orchid	STK11
orchid	STMP1
orchid	STRADB
orchid	SVBP
orchid	TAB2
orchid	TAB3
orchid	TAL1
orchid	TANGO2
orchid	TBC1D22B
orchid	TBC1D25
orchid	TBCEL
orchid	TBL1XR1
orchid	TCEANC
orchid	TCF3
orchid	TCP11L2
orchid	TENT5C
orchid	TESC
orchid	TFDP1
orchid	TFRC
orchid	TGM2
orchid	TLCD4
orchid	TMCC2
orchid	TMEM63B
orchid	TMOD1
orchid	TNS1
orchid	TPGS2
orchid	TRAK2
orchid	TRIM10
orchid	TRIM58
orchid	TRIP12
orchid	TSPAN5
orchid	TSTA3
orchid	TUBB4B
orchid	UBA52
orchid	UBAC1
orchid	UBAP1
orchid	UBB
orchid	UBE2H
orchid	UBE2M
orchid	UBE2O
orchid	UBQLN1
orchid	UBXN10
orchid	UBXN6
orchid	USP12
orchid	VTI1B
orchid	WASF2
orchid	WDR26
orchid	WDR45
orchid	WNK1
orchid	XK
orchid	XPO7
orchid	YBX1
orchid	YBX3
orchid	YOD1
orchid	YPEL3
orchid	YPEL4
orchid	YY1AP1
orchid	ZDHHC2
orchid	ZER1
orchid	ZFAND4
orchid	ZFYVE1
orchid	ZRANB1
maroon	ABHD13
maroon	ABI1
maroon	AC007336.1
maroon	AC008079.1
maroon	AC012363.2
maroon	AC020703.1
maroon	AC021078.1
maroon	AC064801.2
maroon	AC067945.1
maroon	AC069528.2
maroon	AC079209.1
maroon	AC083862.3
maroon	AC084290.1
maroon	AC093012.1
maroon	AC097376.3
maroon	AC099343.4
maroon	AC099811.1
maroon	AC104837.2
maroon	AC106865.2
maroon	AC112496.1
maroon	AC114778.2
maroon	AC122718.2
maroon	AC124319.3
maroon	ACAP2
maroon	ACBD5
maroon	ACER3
maroon	ACOT9
maroon	ACSL3
maroon	ACSL4
maroon	ACSS3
maroon	ACTR10
maroon	ACTR2
maroon	ACTR3
maroon	ADA2
maroon	ADAM10
maroon	ADAM17
maroon	ADAM9
maroon	ADCY7
maroon	AFTPH
maroon	AGFG1
maroon	AGRN
maroon	AGTPBP1
maroon	AKIRIN1
maroon	AL031123.2
maroon	AL034397.3
maroon	AL121985.1
maroon	AL445524.1
maroon	AL662844.4
maroon	AL672207.1
maroon	ANKFY1
maroon	ANKRD22
maroon	ANTXR2
maroon	ANXA1
maroon	ANXA3
maroon	AP000640.1
maroon	AP000919.4
maroon	AP003086.1
maroon	AP3B1
maroon	AP3S1
maroon	APC
maroon	APOL1
maroon	APOL6
maroon	ARFGAP3
maroon	ARFGEF1
maroon	ARHGAP15
maroon	ARID4A
maroon	ARID4B
maroon	ARL11
maroon	ARL5B
maroon	ARL8B
maroon	ARMT1
maroon	ARPC3
maroon	ARPC5
maroon	ARRDC3
maroon	ASAH1
maroon	ASB7
maroon	ATAD2B
maroon	ATG3
maroon	ATP11B
maroon	ATP5F1C
maroon	ATP5PB
maroon	ATP6V0E1
maroon	ATP6V1C1
maroon	ATP6V1E1
maroon	ATP6V1G1
maroon	AXL
maroon	AZI2
maroon	B2M
maroon	B3GNT2
maroon	B3GNT5
maroon	BACH1
maroon	BATF2
maroon	BAZ1A
maroon	BCL10
maroon	BCL2A1
maroon	BCLAF3
maroon	BISPR
maroon	BLZF1
maroon	BMT2
maroon	BNIP2
maroon	BROX
maroon	BRWD3
maroon	BST2
maroon	BTBD10
maroon	BX539320.1
maroon	C16orf72
maroon	C1GALT1
maroon	C1GALT1C1
maroon	C1orf52
maroon	C21orf91
maroon	C4orf3
maroon	C6orf62
maroon	C9orf72
maroon	CAB39
maroon	CACUL1
maroon	CALM2
maroon	CAPZA1
maroon	CAPZA2
maroon	CARD16
maroon	CARD17
maroon	CASC4
maroon	CASP1
maroon	CASP3
maroon	CASP4
maroon	CASP5
maroon	CC2D2B
maroon	CCDC126
maroon	CCDC186
maroon	CCDC28A
maroon	CCDC71L
maroon	CCNA1
maroon	CCNL1
maroon	CCP110
maroon	CCPG1
maroon	CD164
maroon	CD274
maroon	CD46
maroon	CD58
maroon	CD59
maroon	CDC40
maroon	CDC42
maroon	CDC73
maroon	CDK17
maroon	CEP162
maroon	CERT1
maroon	CGGBP1
maroon	CHD1
maroon	CHIC2
maroon	CHMP2B
maroon	CHMP5
maroon	CHROMR
maroon	CHUK
maroon	CHURC1
maroon	CKLF
maroon	CLEC2B
maroon	CLEC4D
maroon	CLK4
maroon	CMPK2
maroon	CMTM3
maroon	CMTM4
maroon	CMTM6
maroon	CMTR1
maroon	CNBP
maroon	CNEP1R1
maroon	CNOT8
maroon	CNP
maroon	COP1
maroon	COPB1
maroon	COQ10B
maroon	COX7A2
maroon	CPEB2
maroon	CPSF2
maroon	CREBRF
maroon	CRNKL1
maroon	CSNK1A1
maroon	CTBS
maroon	CUL3
maroon	CUL4B
maroon	CUTC
maroon	CXorf21
maroon	CYB5R4
maroon	DAPP1
maroon	DCP2
maroon	DDX10P1
maroon	DDX58
maroon	DDX60
maroon	DDX60L
maroon	DEK
maroon	DENND1B
maroon	DHX58
maroon	DICER1
maroon	DLD
maroon	DNAJA1
maroon	DNAJC13
maroon	DNAJC3
maroon	DOCK4
maroon	DPH3
maroon	DPP8
maroon	DPY19L3
maroon	DPYD
maroon	DR1
maroon	DRAM1
maroon	DRAP1
maroon	DTNBP1
maroon	DTX3L
maroon	DUSP3
maroon	DYNC1LI2
maroon	DYNLT1
maroon	DYRK1A
maroon	EDEM3
maroon	EFCAB2
maroon	EFR3A
maroon	EIF2AK2
maroon	EIF4E3
maroon	ELF1
maroon	ELF2
maroon	EMB
maroon	EPC2
maroon	EPG5
maroon	EPHB2
maroon	EPSTI1
maroon	ERBIN
maroon	ERGIC2
maroon	ERH
maroon	ERI1
maroon	ERLIN1
maroon	ERP44
maroon	ETV7
maroon	EVI2A
maroon	EXOC1
maroon	EXOC6
maroon	EXOC8
maroon	FAM126B
maroon	FAM160B1
maroon	FAM172A
maroon	FAM200B
maroon	FAM217B
maroon	FAM228B
maroon	FAM49B
maroon	FAM8A1
maroon	FAM91A1
maroon	FANCA
maroon	FAR1
maroon	FAS
maroon	FBXL3
maroon	FBXL5
maroon	FBXO11
maroon	FBXO30
maroon	FBXO33
maroon	FBXO38
maroon	FBXO39
maroon	FBXO6
maroon	FCGR1A
maroon	FCGR1B
maroon	FCGR1CP
maroon	FCGR3B
maroon	FEM1C
maroon	FGD4
maroon	FGFR1OP2
maroon	FLVCR2
maroon	FMR1
maroon	FNIP1
maroon	FOXN2
maroon	FYB1
maroon	GALM
maroon	GALNT3
maroon	GALNT7
maroon	GBP1
maroon	GBP2
maroon	GBP3
maroon	GBP5
maroon	GBP6
maroon	GCA
maroon	GCH1
maroon	GCLM
maroon	GGNBP2
maroon	GK
maroon	GMFB
maroon	GNA13
maroon	GNAI3
maroon	GNB4
maroon	GNG5
maroon	GOLGA7
maroon	GOLPH3
maroon	GORASP1
maroon	GPAT3
maroon	GPBP1
maroon	GPCPD1
maroon	GRAMD1B
maroon	GSTO1
maroon	GTF2A1
maroon	GTF2B
maroon	GTPBP2
maroon	H3-3A
maroon	H3-3B
maroon	HACD4
maroon	HBP1
maroon	HCG27
maroon	HEBP2
maroon	HECA
maroon	HELZ2
maroon	HERC5
maroon	HERC6
maroon	HIF1A
maroon	HINT3
maroon	HIPK3
maroon	HLA-H
maroon	HNRNPH2
maroon	HNRNPLL
maroon	HP
maroon	HSBP1
maroon	HSD17B11
maroon	HSDL2
maroon	HSH2D
maroon	HTATIP2
maroon	IDI1
maroon	IFI16
maroon	IFI35
maroon	IFI44
maroon	IFI44L
maroon	IFI6
maroon	IFIH1
maroon	IFIT1
maroon	IFIT2
maroon	IFIT3
maroon	IFIT5
maroon	IFITM3
maroon	IFNGR1
maroon	IL18R1
maroon	IMPA1
maroon	INTS6
maroon	INTS8
maroon	IPMK
maroon	IRF1-AS1
maroon	IRF5
maroon	IRF7
maroon	ISG15
maroon	ISG20
maroon	ITM2B
maroon	ITPRID2
maroon	ITSN2
maroon	JAK2
maroon	JKAMP
maroon	JMJD1C
maroon	KANSL1L
maroon	KBTBD2
maroon	KCNE3
maroon	KCNJ2
maroon	KCNJ2-AS1
maroon	KDM7A
maroon	KIAA0232
maroon	KIAA0319L
maroon	KIAA0825
maroon	KIAA1109
maroon	KIAA1958
maroon	KIDINS220
maroon	KIF5B
maroon	KIN
maroon	KLF6
maroon	KLHL24
maroon	KLHL8
maroon	KPNA4
maroon	KRAS
maroon	KRCC1
maroon	LACTB
maroon	LAMP2
maroon	LAMTOR3
maroon	LAMTOR5
maroon	LBR
maroon	LCOR
maroon	LDHA
maroon	LEMD3
maroon	LGALS3BP
maroon	LGALS8
maroon	LGALS9
maroon	LHFPL2
maroon	LIG4
maroon	LIN7A
maroon	LINC02555
maroon	LMNB1
maroon	LPCAT2
maroon	LPGAT1
maroon	LRRK2
maroon	LRRK2-DT
maroon	LY6E
maroon	LY86-AS1
maroon	LY96
maroon	LYPLA1
maroon	LYRM1
maroon	MAD2L1BP
maroon	MAN1A1
maroon	MAP2K4
maroon	MAP2K6
maroon	MAP3K2
maroon	MAP3K20
maroon	MAP3K5
maroon	MARCHF5
maroon	MARCHF7
maroon	MBOAT2
maroon	MCL1
maroon	MCMBP
maroon	MCTP1
maroon	MED13
maroon	MED4
maroon	METTL9
maroon	MFF
maroon	MFN1
maroon	MFSD1
maroon	MIA2
maroon	MICB
maroon	MICU2
maroon	MIER1
maroon	MINDY2
maroon	MINDY3
maroon	MKLN1
maroon	MMADHC
maroon	MNDA
maroon	MOB1A
maroon	MOB4
maroon	MORC3
maroon	MORF4L1
maroon	MOSPD2
maroon	MOV10
maroon	MTMR10
maroon	MTMR6
maroon	MTRF1L
maroon	MX1
maroon	MX2
maroon	MYL12A
maroon	MYL12B
maroon	N4BP2L2
maroon	NAB1
maroon	NABP1
maroon	NAIPP2
maroon	NAMPT
maroon	NAP1L4P1
maroon	NAPA
maroon	NAPG
maroon	NBN
maroon	NCF1C
maroon	NCOA7
maroon	NEK7
maroon	NFE2L2
maroon	NFIL3
maroon	NGLY1
maroon	NIN
maroon	NIPBL
maroon	NKIRAS2
maroon	NMI
maroon	NRAS
maroon	NRBF2
maroon	NRDC
maroon	NRIR
maroon	NT5C2
maroon	NT5C3A
maroon	NUB1
maroon	NUFIP2
maroon	NUP58
maroon	OAS1
maroon	OAS2
maroon	OAS3
maroon	OASL
maroon	ODF3B
maroon	OGFR
maroon	OSBPL11
maroon	OSBPL5
maroon	OSBPL8
maroon	OSGIN2
maroon	OSTF1
maroon	OSTM1
maroon	OTOF
maroon	P2RY14
maroon	PAG1
maroon	PAIP2
maroon	PAPOLA
maroon	PARP10
maroon	PARP11
maroon	PARP12
maroon	PARP14
maroon	PARP8
maroon	PARP9
maroon	PCF11
maroon	PCMT1
maroon	PCMTD1
maroon	PDCD10
maroon	PDCD1LG2
maroon	PDS5B
maroon	PDZD8
maroon	PELI1
maroon	PGM2
maroon	PHACTR2
maroon	PHF11
maroon	PHF20L1
maroon	PHIP
maroon	PIAS1
maroon	PICALM
maroon	PIK3CA
maroon	PIP4K2C
maroon	PIP4P2
maroon	PJA2
maroon	PLAA
maroon	PLEKHF2
maroon	PLSCR1
maroon	PML
maroon	PNPT1
maroon	POLDIP3
maroon	POMP
maroon	PPA2
maroon	PPCS
maroon	PPP1R12A
maroon	PPP1R15B
maroon	PPP1R3D
maroon	PPP2CA
maroon	PPP2R3C
maroon	PPP3CA
maroon	PPP4R2
maroon	PRDM1
maroon	PRDX3
maroon	PRKAA1
maroon	PRKAR1A
maroon	PSMA3-AS1
maroon	PSMB8-AS1
maroon	PSMB9
maroon	PSMC2
maroon	PSMD6
maroon	PSTPIP2
maroon	PTAR1
maroon	PTBP2
maroon	PTEN
maroon	PTPN12
maroon	PTPRC
maroon	PUM2
maroon	PURB
maroon	PYURF
maroon	QKI
maroon	QPCT
maroon	R3HCC1L
maroon	RAB10
maroon	RAB11A
maroon	RAB18
maroon	RAB1A
maroon	RAB21
maroon	RAB27A
maroon	RAB2A
maroon	RAB31
maroon	RAB33B
maroon	RAB5A
maroon	RAB8A
maroon	RAB8B
maroon	RAP1A
maroon	RAP2C
maroon	RASA2
maroon	RB1
maroon	RB1CC1
maroon	RBBP8
maroon	RBCK1
maroon	RBM7
maroon	RBMS1
maroon	RBMXL1
maroon	RCHY1
maroon	REEP3
maroon	RESF1
maroon	RGS18
maroon	RGS2
maroon	RHOT1
maroon	RICTOR
maroon	RIT1
maroon	RLF
maroon	RLIM
maroon	RMI1
maroon	RMI2
maroon	RNASEL
maroon	RNF13
maroon	RNF130
maroon	RNF138
maroon	RNF141
maroon	RNF145
maroon	RNF146
maroon	RNF19A
maroon	RNF2
maroon	RNF213
maroon	ROCK1
maroon	ROCK2
maroon	RP2
maroon	RRM2B
maroon	RSAD2
maroon	RSBN1
maroon	RSBN1L
maroon	RTN4
maroon	RTP4
maroon	RUBCN
maroon	RUFY4
maroon	RYBP
maroon	S100A12
maroon	S100A8
maroon	S100A9
maroon	SAMD8
maroon	SAMD9
maroon	SAMD9L
maroon	SAMSN1
maroon	SASH3
maroon	SAT1
maroon	SCAF11
maroon	SCARF1
maroon	SCYL2
maroon	SCYL3
maroon	SDCBP
maroon	SDHAF3
maroon	SDHB
maroon	SEC22B
maroon	SELENOF
maroon	SELENOT
maroon	SELL
maroon	SEPTIN4
maroon	SERINC1
maroon	SERP1
maroon	SERPING1
maroon	SF3B6
maroon	SFT2D1
maroon	SGTB
maroon	SH3GLB1
maroon	SHFL
maroon	SHISA5
maroon	SHOC2
maroon	SIGLEC1
maroon	SKIL
maroon	SLC1A3
maroon	SLC25A24
maroon	SLC25A40
maroon	SLC27A3
maroon	SLC30A1
maroon	SLC35A5
maroon	SLC35B3
maroon	SLC35F5
maroon	SLC36A4
maroon	SLC38A2
maroon	SLC40A1
maroon	SLCO4C1
maroon	SLF1
maroon	SLK
maroon	SLMAP
maroon	SLU7
maroon	SMAD2
maroon	SMAD4
maroon	SMCHD1
maroon	SNX10
maroon	SNX13
maroon	SNX16
maroon	SNX6
maroon	SOS2
maroon	SP100
maroon	SP110
maroon	SP3
maroon	SPAG9
maroon	SPAST
maroon	SPATS2L
maroon	SPOPL
maroon	SPPL2A
maroon	SPTLC1
maroon	SQOR
maroon	SRBD1
maroon	SRGAP2
maroon	SRGN
maroon	ST20
maroon	ST6GALNAC3
maroon	ST8SIA4
maroon	STAG1
maroon	STAG2
maroon	STAM2
maroon	STAT1
maroon	STAT2
maroon	STAU2
maroon	STEAP4
maroon	STK17A
maroon	STK17B
maroon	STK3
maroon	STK38L
maroon	STN1
maroon	STX12
maroon	STX7
maroon	STXBP3
maroon	STXBP5
maroon	SUPT20H
maroon	SUZ12
maroon	SWT1
maroon	SYCP2
maroon	SYF2
maroon	TAF7
maroon	TANK
maroon	TAOK1
maroon	TAP2
maroon	TBC1D15
maroon	TBC1D23
maroon	TBK1
maroon	TBPL1
maroon	TDP2
maroon	TDRD7
maroon	TENT5A
maroon	TGFBR1
maroon	THAP5
maroon	TIFA
maroon	TIPARP
maroon	TIPRL
maroon	TLR1
maroon	TLR2
maroon	TLR4
maroon	TLR6
maroon	TMED5
maroon	TMEM123
maroon	TMEM140
maroon	TMEM167A
maroon	TMEM167B
maroon	TMEM170B
maroon	TMEM184C
maroon	TMEM260
maroon	TMEM30A
maroon	TMEM33
maroon	TMEM50A
maroon	TMEM59
maroon	TMEM62
maroon	TMF1
maroon	TMX1
maroon	TNFAIP6
maroon	TNFSF10
maroon	TNFSF13B
maroon	TNKS2
maroon	TNPO1
maroon	TOR1A
maroon	TOR1AIP1
maroon	TOR1B
maroon	TP53INP1
maroon	TRAF6
maroon	TRANK1
maroon	TRAPPC8
maroon	TRIM14
maroon	TRIM22
maroon	TRIM33
maroon	TRIM38
maroon	TRIM5
maroon	TRIM56
maroon	TRIM69
maroon	TRIQK
maroon	TRMT1L
maroon	TSNAX
maroon	TUT7
maroon	TWF1
maroon	TXN
maroon	TYMP
maroon	U62317.4
maroon	UBA3
maroon	UBA7
maroon	UBE2B
maroon	UBE2D1
maroon	UBE2D3
maroon	UBE2J1
maroon	UBE2L6
maroon	UBE2W
maroon	UBL3
maroon	UBLCP1
maroon	UBR3
maroon	UBXN4
maroon	UGCG
maroon	UGP2
maroon	UHRF1BP1L
maroon	UNC93B1
maroon	UQCRQ
maroon	USP15
maroon	USP18
maroon	USP25
maroon	USP33
maroon	USP38
maroon	VAMP3
maroon	VAMP5
maroon	VAPA
maroon	VAV3
maroon	VBP1
maroon	VCPIP1
maroon	VCPKMT
maroon	VEZF1
maroon	VMP1
maroon	VNN2
maroon	VPS13B
maroon	VPS26A
maroon	VPS4B
maroon	VPS54
maroon	VTA1
maroon	WAPL
maroon	WARS1
maroon	WASHC4
maroon	WSB1
maroon	WTAP
maroon	XAF1
maroon	XIAP
maroon	XRCC4
maroon	XRCC5
maroon	XRN1
maroon	YME1L1
maroon	YTHDF3
maroon	YWHAZ
maroon	ZBP1
maroon	ZBTB34
maroon	ZC3HAV1
maroon	ZCCHC2
maroon	ZDHHC17
maroon	ZDHHC20
maroon	ZFAND5
maroon	ZFC3H1
maroon	ZFYVE16
maroon	ZFYVE26
maroon	ZMPSTE24
maroon	ZMYM2
maroon	ZNF148
maroon	ZNF207
maroon	ZNF230
maroon	ZNF267
maroon	ZNF281
maroon	ZNF292
maroon	ZNF350
maroon	ZNF415P1
maroon	ZNF496
maroon	ZNF684
darkgreen	AC092746.1
darkgreen	AC093849.4
darkgreen	AC103996.2
darkgreen	ADAMTS2
darkgreen	AF064858.1
darkgreen	AL592158.1
darkgreen	ALOX15B
darkgreen	AMPH
darkgreen	ARG1
darkgreen	ASPH
darkgreen	BCAT1
darkgreen	C5orf30
darkgreen	CD163
darkgreen	CD163L1
darkgreen	CLEC4E
darkgreen	CSGALNACT1
darkgreen	CSGALNACT2
darkgreen	DAAM2
darkgreen	DGKH
darkgreen	ECHDC3
darkgreen	FBXW2
darkgreen	FKBP5
darkgreen	FLT3
darkgreen	FMN1
darkgreen	GLDN
darkgreen	GRB10
darkgreen	IGHV2-70
darkgreen	IL1R2
darkgreen	INSR
darkgreen	IRAK3
darkgreen	ITPKC
darkgreen	JDP2
darkgreen	KBTBD6
darkgreen	KCNE1
darkgreen	KLF9
darkgreen	LINC02207
darkgreen	MAOA
darkgreen	MIR181A1HG
darkgreen	MYO1B
darkgreen	NUDT16
darkgreen	OLAH
darkgreen	ORM1
darkgreen	OSBPL1A
darkgreen	PCSK9
darkgreen	RN7SKP16
darkgreen	RNF144B
darkgreen	SAP30
darkgreen	SOCS5
darkgreen	SPATA6
darkgreen	STS
darkgreen	TEX2
darkgreen	TMC3-AS1
darkgreen	TMED8
darkgreen	TMIGD3
darkgreen	TMX4
darkgreen	TPST1
darkgreen	TSC22D3
darkgreen	VSIG4
darkgreen	VWA8
darkgreen	ZNF608
white	MACF1
white	MTMR1
white	IGHG1
white	IGHGP
white	AC084082.1
white	RN7SKP48
white	RN7SKP71
white	RN7SKP80
white	RN7SL521P
white	RN7SL767P
white	RNU4-1
white	RNU4-2
white	RNU4ATAC
white	RNU5B-1
white	RNU6ATAC
white	RNVU1-18
white	RNY1
white	SCARNA22
white	SNORA12
white	SNORA14B
white	SNORA20
white	SNORA22
white	SNORA23
white	SNORA26
white	SNORA37
white	SNORA38
white	SNORA49
white	SNORA53
white	SNORA71B
white	SNORA73B
white	SNORA74A
white	SNORA74B
white	SNORA7B
white	SNORD13
white	SNORD15B
white	SNORD17
white	SNORD46
white	SNORD67
white	SNORD89
white	CLEC12A
white	CLEC12B
darkorange	ALG5
darkorange	ASPM
darkorange	ATP5MC3
darkorange	CACYBP
darkorange	CALU
darkorange	CCNA2
darkorange	CCNB1
darkorange	CDC6
darkorange	CENPE
darkorange	CENPF
darkorange	CYCS
darkorange	DERL3
darkorange	DNAJB11
darkorange	DNAJB9
darkorange	ERLEC1
darkorange	FBXO5
darkorange	FEN1
darkorange	GGH
darkorange	H1-2
darkorange	H1-3
darkorange	H1-5
darkorange	H2AC11
darkorange	H2AC12
darkorange	H2AC13
darkorange	H2AC14
darkorange	H2AC15
darkorange	H2AC16
darkorange	H2AC21
darkorange	H2AC4
darkorange	H2AC8
darkorange	H2BC10
darkorange	H2BC11
darkorange	H2BC12
darkorange	H2BC13
darkorange	H2BC14
darkorange	H2BC15
darkorange	H2BC17
darkorange	H2BC3
darkorange	H2BC6
darkorange	H2BC7
darkorange	H2BC8
darkorange	H2BC9
darkorange	H3C1
darkorange	H3C11
darkorange	H3C12
darkorange	H3C13
darkorange	H3C2
darkorange	H3C3
darkorange	H3C7
darkorange	H3C8
darkorange	H4C1
darkorange	H4C13
darkorange	H4C2
darkorange	H4C4
darkorange	H4C8
darkorange	H4C9
darkorange	HSP90B1
darkorange	HSPA13
darkorange	IGHA1
darkorange	IGHV5-51
darkorange	IGHV6-1
darkorange	IGLC2
darkorange	IGLV3-10
darkorange	IGLV3-25
darkorange	IGLV3-27
darkorange	ILF2
darkorange	ITM2C
darkorange	JCHAIN
darkorange	KIF11
darkorange	KNL1
darkorange	KPNA2
darkorange	LMAN1
darkorange	MANEA
darkorange	MANF
darkorange	MORF4L2
darkorange	MRPL51
darkorange	MTDH
darkorange	MYBL2
darkorange	MYDGF
darkorange	MZB1
darkorange	NCAPG
darkorange	NDUFAB1
darkorange	NDUFB4
darkorange	NT5DC2
darkorange	OSTC
darkorange	PCNA
darkorange	PDIA4
darkorange	PDIA6
darkorange	PPIB
darkorange	PRDX4
darkorange	RAN
darkorange	RRM2
darkorange	SDF2L1
darkorange	SEC11C
darkorange	SEC61B
darkorange	SEC61G
darkorange	SHCBP1
darkorange	SRPRB
darkorange	SSR1
darkorange	SSR3
darkorange	SSR4
darkorange	STMN1
darkorange	TMED10
darkorange	TMED2
darkorange	TMEM230
darkorange	TNFRSF17
darkorange	TOP2A
darkorange	TRAM1
darkorange	TUBA1B
darkorange	TYMS
darkorange	UAP1
darkorange	UQCRFS1
darkorange	XBP1
darkorange	ZWINT
white	HLA-DMA
white	HLA-DMB
white	HLA-DPA1
white	HLA-DPB1
white	HLA-DRA
white	HLA-DRB1
white	HVCN1
white	EIF3F
white	EIF3L
white	EIF4B
white	IMPDH2
white	RACK1
white	ANKRD44
white	PPTC7
white	FTX
white	POU5F2
white	SCARNA21
white	SCARNA5
white	SCARNA6
white	AC007877.1
white	SLC8A1
white	ATXN2
white	TNRC6B
white	AC007728.3
white	NOD2
white	KDM1B
white	SPG11
white	CIITA
white	DEPDC5
white	VAV2
white	CBX7
white	DPEP2
white	AAK1
white	SYNRG
white	CREM
white	FRMD4B
white	ZNF250
white	MYL6
white	UBL5
white	ARHGEF3
white	GIMAP6
white	CDK16
white	KDM5C
white	BCORP1
white	DDX3Y
white	KDM5D
white	PRKY
white	TXLNGY
white	USP9Y
white	UTY
white	ZFY
white	AC009948.2
white	AC009948.4
white	TTN-AS1
darkgrey	ABCA7
darkgrey	ABCC3
darkgrey	ABHD4
darkgrey	ABLIM3
darkgrey	ACRBP
darkgrey	ALOX12
darkgrey	ANKRD55
darkgrey	ANO6
darkgrey	AP003068.2
darkgrey	AQP10
darkgrey	ARHGAP6
darkgrey	ASAP2
darkgrey	BEX3
darkgrey	BMP6
darkgrey	C12orf76
darkgrey	C1orf198
darkgrey	C9orf16
darkgrey	CAPNS1
darkgrey	CAVIN2
darkgrey	CD151
darkgrey	CDKN1A
darkgrey	CERS2
darkgrey	CLEC1B
darkgrey	CLU
darkgrey	CMTM5
darkgrey	CRAT
darkgrey	CSF1
darkgrey	CTDSPL
darkgrey	CTTN
darkgrey	DAB2
darkgrey	E2F1
darkgrey	EGF
darkgrey	EHD3
darkgrey	ELOVL7
darkgrey	EPAS1
darkgrey	ESAM
darkgrey	ESPN
darkgrey	F13A1
darkgrey	FHL1
darkgrey	FHL3
darkgrey	FSTL1
darkgrey	GAS2L1
darkgrey	GFI1B
darkgrey	GNAZ
darkgrey	GNG11
darkgrey	GP6
darkgrey	GP9
darkgrey	GPR137
darkgrey	GRAP2
darkgrey	GUCY1B1
darkgrey	IGHV2-26
darkgrey	ILK
darkgrey	ITGA2B
darkgrey	ITGB3
darkgrey	ITGB5
darkgrey	JAM3
darkgrey	LANCL3
darkgrey	LIMS1
darkgrey	LTBP1
darkgrey	MAP1A
darkgrey	MEIS1
darkgrey	MGLL
darkgrey	MITF
darkgrey	MMD
darkgrey	MMRN1
darkgrey	MPIG6B
darkgrey	MYL9
darkgrey	MYLK
darkgrey	NCK2
darkgrey	NDRG1
darkgrey	NLRP3
darkgrey	NT5M
darkgrey	ORAI1
darkgrey	P2RY12
darkgrey	PARD3
darkgrey	PCSK6
darkgrey	PCYT1B
darkgrey	PDE5A
darkgrey	PDGFA
darkgrey	PDLIM1
darkgrey	PEAR1
darkgrey	PF4
darkgrey	PGRMC1
darkgrey	PNMA1
darkgrey	PPDPF
darkgrey	PPP1R11
darkgrey	PRKAR1B
darkgrey	PRKAR2B
darkgrey	PRUNE1
darkgrey	PTCRA
darkgrey	PTGIR
darkgrey	PTGS1
darkgrey	PTMS
darkgrey	RAB27B
darkgrey	RAB6B
darkgrey	RFNG
darkgrey	RHOBTB1
darkgrey	RUFY1
darkgrey	SELP
darkgrey	SH3BGRL2
darkgrey	SH3TC2
darkgrey	SLC26A6
darkgrey	SLC38A5
darkgrey	SMIM3
darkgrey	SMPD1
darkgrey	SNN
darkgrey	SPARC
darkgrey	SPOCD1
darkgrey	STON2
darkgrey	SYTL4
darkgrey	TFPI
darkgrey	THBS1
darkgrey	TMEM40
darkgrey	TPM4
darkgrey	TREML1
darkgrey	TSC22D1
darkgrey	TSPAN33
darkgrey	TSPAN9
darkgrey	TTC7B
darkgrey	TUBA4A
darkgrey	TUBB1
darkgrey	VCL
darkgrey	VIL1
darkgrey	VWCE
darkgrey	VWF
darkgrey	YWHAH
darkgrey	ZNF185
white	ETF1
white	YPEL5
white	AL731559.1
white	CAMK1D
white	IGHV1-46
white	IGHV4-59
white	IGLV7-46
white	BANK1
white	MS4A1
white	GSTK1
white	SLC25A28
white	AC016831.4
white	LINC-PINT
gold	ABCA6
gold	ABCA9
gold	ABCB4
gold	AC005332.2
gold	AC006364.1
gold	AC020951.1
gold	AC025569.1
gold	ACTA2-AS1
gold	ADAM28
gold	ADAMTS6
gold	ADTRP
gold	AFF3
gold	AGPAT5
gold	AL050309.1
gold	AL589693.1
gold	AL592429.1
gold	AL592429.2
gold	ARHGAP44
gold	BACE2
gold	BCAS4
gold	BCL11A
gold	BCL2
gold	BEND4
gold	BICD1
gold	BLK
gold	BLNK
gold	BTBD6P1
gold	BTLA
gold	BX284613.2
gold	BX571818.1
gold	C11orf80
gold	C1orf220
gold	CARMIL1
gold	CCDC141
gold	CCDC144NL-AS1
gold	CCDC18-AS1
gold	CCDC191
gold	CCDC88A
gold	CCR7
gold	CD19
gold	CD200
gold	CD22
gold	CD72
gold	CDK14
gold	CELSR1
gold	CLEC17A
gold	CLECL1
gold	CLNK
gold	CNR2
gold	CNTNAP1
gold	COBLL1
gold	COCH
gold	COL19A1
gold	COL4A3
gold	COL4A4
gold	CTLA4
gold	CTPS2
gold	CXCR5
gold	CXXC5
gold	CYP4F29P
gold	DCLK2
gold	DUSP2
gold	E2F5
gold	EFCAB13
gold	FAM3C
gold	FARP2
gold	FCER2
gold	FCMR
gold	FCRL1
gold	FCRL2
gold	FCRL3
gold	FCRL5
gold	FCRLA
gold	FILIP1L
gold	FMOD
gold	FZD3
gold	GDF7
gold	GGA2
gold	GLO1
gold	GOLGA2P5
gold	GPM6A
gold	GPT2
gold	GRIK3
gold	HDAC9
gold	HLA-DOA
gold	HLA-DOB
gold	HLA-DQA1
gold	IFNLR1
gold	IFT57
gold	IGFBP4
gold	IGLL5
gold	IKZF3
gold	IL2RA
gold	IMMP2L
gold	INPP5F
gold	JADE3
gold	KBTBD8
gold	KCNN4
gold	KLF8
gold	KNTC1
gold	KSR2
gold	LILRA4
gold	LINC00494
gold	LINC00926
gold	LINC02397
gold	MAP3K9
gold	MCOLN2
gold	METTL3
gold	METTL8
gold	MIR600HG
gold	MRNIP
gold	MYO1E
gold	NAPSB
gold	NFX1
gold	NIBAN3
gold	OSBPL10
gold	PARP15
gold	PAWR
gold	PAX5
gold	PKIG
gold	PLEKHG1
gold	POF1B
gold	PPP1R16B
gold	PRAG1
gold	PSD3
gold	QSOX2
gold	RAB30
gold	RABEP2
gold	RAD51-AS1
gold	RALGPS2
gold	RAPGEF3
gold	RASA1
gold	RASGRF1
gold	RASGRP3
gold	ROR1
gold	RRAS2
gold	SCRN1
gold	SDK2
gold	SETBP1
gold	SFMBT1
gold	SGPP1
gold	SGSM1
gold	SLAMF6
gold	SLC9A7
gold	SLCO4A1
gold	SNED1
gold	SNX9
gold	SPIB
gold	ST6GAL1
gold	STAMBPL1
gold	STRBP
gold	SUN1
gold	TCF4
gold	TCL1A
gold	TSBP1-AS1
gold	TTN
gold	WDR11
gold	WEE1
gold	ZBTB20
gold	ZBTB24
gold	ZBTB32
gold	ZC3H12D
gold	ZDHHC21
gold	ZDHHC23
gold	ZNF251
gold	ZNF275
gold	ZNF318
gold	ZNF382
gold	ZNF737
gold	ZNF831
gold	ZNF860
white	AC092279.2
white	AC092279.3
white	RNF144A
white	SERINC5
white	AC007384.1
white	IGLV1-47
white	ACTBP8
white	AL139042.1
white	CNR1
white	ARHGAP24
white	GAB1
steelblue	A2M-AS1
steelblue	AARS2
steelblue	AATBC
steelblue	ABCB1
steelblue	ABCB8
steelblue	ABCC1
steelblue	ABCC10
steelblue	ABCD4
steelblue	ABCF1
steelblue	ABI3
steelblue	ABL1
steelblue	ABLIM1
steelblue	AC004847.1
steelblue	AC005670.3
steelblue	AC015911.3
steelblue	AC015911.8
steelblue	AC022966.1
steelblue	AC027097.2
steelblue	AC055811.4
steelblue	AC090948.1
steelblue	AC091230.1
steelblue	AC092329.4
steelblue	AC108925.1
steelblue	AC118344.4
steelblue	AC119396.1
steelblue	AC131212.3
steelblue	ACACB
steelblue	ACAD9
steelblue	ACO2
steelblue	ACSF3
steelblue	ACSS1
steelblue	ADAMTS10
steelblue	ADCY9
steelblue	ADGRG1
steelblue	ADGRG5
steelblue	ADRB2
steelblue	AFG3L1P
steelblue	AGAP1
steelblue	AGAP3
steelblue	AGFG2
steelblue	AGPAT3
steelblue	AHDC1
steelblue	AK5
steelblue	AKAP1
steelblue	AL121839.2
steelblue	AL162586.1
steelblue	AL359220.1
steelblue	AL359962.1
steelblue	AL359962.2
steelblue	ALS2CL
steelblue	AMER1
steelblue	AMIGO1
steelblue	ANAPC5
steelblue	ANGEL1
steelblue	ANKMY1
steelblue	ANO9
steelblue	ANTXRLP1
steelblue	ANXA6
steelblue	AP1B1
steelblue	AP3M2
steelblue	APBA2
steelblue	APBB1
steelblue	APOBEC3C
steelblue	APOBEC3F
steelblue	APOL3
steelblue	ARFGAP2
steelblue	ARFRP1
steelblue	ARHGAP35
steelblue	ARHGEF10L
steelblue	ARHGEF9
steelblue	ARID1B
steelblue	ARL10
steelblue	ARL4C
steelblue	ASPSCR1
steelblue	ASXL1
steelblue	ATG16L1
steelblue	ATP10A
steelblue	ATP13A1
steelblue	ATP13A2
steelblue	ATP1A1
steelblue	ATP8B2
steelblue	AUTS2
steelblue	B3GAT3
steelblue	BACE1-AS
steelblue	BACH2
steelblue	BAHD1
steelblue	BCL11B
steelblue	BCL9L
steelblue	BCOR
steelblue	BCR
steelblue	BDH1
steelblue	BICDL1
steelblue	BIN1
steelblue	BNIP3
steelblue	BRD1
steelblue	BRD9
steelblue	BRF1
steelblue	BTBD11
steelblue	BTBD2
steelblue	BTG1P1
steelblue	C12orf42
steelblue	C12orf65
steelblue	C13orf46
steelblue	C16orf58
steelblue	C19orf54
steelblue	C1orf21
steelblue	C21orf59-TCP10L
steelblue	C2CD2L
steelblue	C8orf33
steelblue	CABIN1
steelblue	CACNA1I
steelblue	CACTIN
steelblue	CAD
steelblue	CAPN10
steelblue	CAPN15
steelblue	CARD11
steelblue	CARMIL2
steelblue	CBFA2T2
steelblue	CCAR2
steelblue	CCDC88C
steelblue	CCR5
steelblue	CD2
steelblue	CD247
steelblue	CD4
steelblue	CD40LG
steelblue	CD5
steelblue	CD6
steelblue	CD7
steelblue	CD74
steelblue	CD81
steelblue	CD8A
steelblue	CD8B
steelblue	CDAN1
steelblue	CDC14A
steelblue	CDC25B
steelblue	CDHR3
steelblue	CDK10
steelblue	CDK5RAP1
steelblue	CEP164
steelblue	CEP250
steelblue	CHD3
steelblue	CHD6
steelblue	CHMP7
steelblue	CHST12
steelblue	CIAO3
steelblue	CIZ1
steelblue	CLCN7
steelblue	CLEC16A
steelblue	CLSTN1
steelblue	CLUH
steelblue	CMKLR1
steelblue	CNNM2
steelblue	CNTROB
steelblue	COG1
steelblue	COL6A2
steelblue	COQ6
steelblue	CORO1B
steelblue	CPSF1
steelblue	CPSF4
steelblue	CRAMP1
steelblue	CROCC
steelblue	CROCCP3
steelblue	CRTC1
steelblue	CRY2
steelblue	CSF1R
steelblue	CTBP1-DT
steelblue	CTC1
steelblue	CTIF
steelblue	CTSW
steelblue	CUL7
steelblue	CX3CR1
steelblue	CXXC1
steelblue	CYFIP2
steelblue	D2HGDH
steelblue	DAZAP1
steelblue	DBP
steelblue	DCAF1
steelblue	DCAF7
steelblue	DCHS1
steelblue	DDX24
steelblue	DDX27
steelblue	DDX31
steelblue	DDX51
steelblue	DDX55
steelblue	DDX56
steelblue	DENND11
steelblue	DENND2D
steelblue	DFFA
steelblue	DGCR8
steelblue	DGKA
steelblue	DHRS3
steelblue	DHX30
steelblue	DHX37
steelblue	DIP2C
steelblue	DIS3L2
steelblue	DLG4
steelblue	DLG5
steelblue	DMAP1
steelblue	DNAH1
steelblue	DNAJA3
steelblue	DNAJC11
steelblue	DNAJC17
steelblue	DNHD1
steelblue	DNMT1
steelblue	DNPEP
steelblue	DOCK9
steelblue	DOK2
steelblue	DPH7
steelblue	DPP7
steelblue	DPYSL2
steelblue	DRG2
steelblue	DROSHA
steelblue	DUS1L
[truncated: 4,055 more rows]

## Sheet: darkgreen
Table S3: darkgreen
GO:0001818	negative regulation of cytokine production	7/48	271/16297	1.33765e-05	1.33765e-05	0.0141791	IL1R2/IRAK3/ARG1/C5orf30/VSIG4/SOCS5/ORM1	7
GO:0031348	negative regulation of defense response	6/48	215/16297	3.80016e-05	3.80016e-05	0.0201408	IL1R2/IRAK3/ARG1/C5orf30/VSIG4/SOCS5	6
GO:0002698	negative regulation of immune effector process	4/48	115/16297	0.000360333	0.000360333	0.0751745	IRAK3/ARG1/VSIG4/SOCS5	4
GO:0032715	negative regulation of interleukin-6 production	3/48	48/16297	0.000377884	0.000377884	0.0751745	IRAK3/SOCS5/ORM1	3
GO:0071385	cellular response to glucocorticoid stimulus	3/48	53/16297	0.000506556	0.000506556	0.0751745	ARG1/KLF9/FLT3	3
GO:0045824	negative regulation of innate immune response	3/48	54/16297	0.000535248	0.000535248	0.0751745	IRAK3/ARG1/VSIG4	3
GO:0002829	negative regulation of type 2 immune response	2/48	12/16297	0.0005502	0.0005502	0.0751745	ARG1/SOCS5	2
GO:0071384	cellular response to corticosteroid stimulus	3/48	56/16297	0.000595709	0.000595709	0.0751745	ARG1/KLF9/FLT3	3
GO:0032102	negative regulation of response to external stimulus	6/48	362/16297	0.000643464	0.000643464	0.0751745	IL1R2/IRAK3/ARG1/C5orf30/VSIG4/SOCS5	6
GO:0001960	negative regulation of cytokine-mediated signaling pathway	3/48	61/16297	0.000765496	0.000765496	0.0751745	IL1R2/IRAK3/ARG1	3
GO:0050777	negative regulation of immune response	4/48	143/16297	0.000819628	0.000819628	0.0751745	IRAK3/ARG1/VSIG4/SOCS5	4
GO:0050651	dermatan sulfate proteoglycan biosynthetic process	2/48	15/16297	0.000870395	0.000870395	0.0751745	CSGALNACT2/CSGALNACT1	2
GO:0060761	negative regulation of response to cytokine stimulus	3/48	66/16297	0.000963317	0.000963317	0.0751745	IL1R2/IRAK3/ARG1	3
GO:0050655	dermatan sulfate proteoglycan metabolic process	2/48	16/16297	0.00099287	0.00099287	0.0751745	CSGALNACT2/CSGALNACT1	2
GO:0033692	cellular polysaccharide biosynthetic process	3/48	69/16297	0.00109617	0.00109617	0.0774629	CSGALNACT2/CSGALNACT1/INSR	3
GO:0000271	polysaccharide biosynthetic process	3/48	76/16297	0.00144974	0.00144974	0.0960452	CSGALNACT2/CSGALNACT1/INSR	3
GO:1900016	negative regulation of cytokine production involved in inflammatory response	2/48	21/16297	0.00172128	0.00172128	0.106228	IL1R2/C5orf30	2
GO:0034637	cellular carbohydrate biosynthetic process	3/48	82/16297	0.00180388	0.00180388	0.106228	CSGALNACT2/CSGALNACT1/INSR	3
GO:0002832	negative regulation of response to biotic stimulus	3/48	88/16297	0.00220779	0.00220779	0.11556	IRAK3/ARG1/VSIG4	3
GO:0002719	negative regulation of cytokine production involved in immune response	2/48	24/16297	0.00224956	0.00224956	0.11556	IRAK3/ARG1	2
GO:0050707	regulation of cytokine secretion	4/48	189/16297	0.00228939	0.00228939	0.11556	IL1R2/CLEC4E/ORM1/ALOX15B	4
GO:0030206	chondroitin sulfate biosynthetic process	2/48	26/16297	0.00263902	0.00263902	0.124843	CSGALNACT2/CSGALNACT1	2
GO:0016485	protein processing	4/48	198/16297	0.00270886	0.00270886	0.124843	IL1R2/ASPH/ADAMTS2/PCSK9	4
GO:0044264	cellular polysaccharide metabolic process	3/48	100/16297	0.00317397	0.00317397	0.138998	CSGALNACT2/CSGALNACT1/INSR	3
GO:0002828	regulation of type 2 immune response	2/48	29/16297	0.00327825	0.00327825	0.138998	ARG1/SOCS5	2
GO:0050650	chondroitin sulfate proteoglycan biosynthetic process	2/48	31/16297	0.00374061	0.00374061	0.144146	CSGALNACT2/CSGALNACT1	2
GO:0050663	cytokine secretion	4/48	217/16297	0.00376226	0.00376226	0.144146	IL1R2/CLEC4E/ORM1/ALOX15B	4
GO:0050868	negative regulation of T cell activation	3/48	107/16297	0.0038404	0.0038404	0.144146	ARG1/VSIG4/SOCS5	3
GO:0043244	regulation of protein-containing complex disassembly	3/48	110/16297	0.00415017	0.00415017	0.144146	IRAK3/ASPH/INSR	3
GO:0002701	negative regulation of production of molecular mediator of immune response	2/48	33/16297	0.00423152	0.00423152	0.144146	IRAK3/ARG1	2
GO:0005976	polysaccharide metabolic process	3/48	111/16297	0.00425671	0.00425671	0.144146	CSGALNACT2/CSGALNACT1/INSR	3
GO:0046834	lipid phosphorylation	3/48	112/16297	0.0043649	0.0043649	0.144146	DGKH/FLT3/SOCS5	3
GO:0042092	type 2 immune response	2/48	34/16297	0.00448758	0.00448758	0.144146	ARG1/SOCS5	2
GO:0034763	negative regulation of transmembrane transport	3/48	115/16297	0.00469946	0.00469946	0.146513	GRB10/KCNE1/PCSK9	3
GO:1903038	negative regulation of leukocyte cell-cell adhesion	3/48	120/16297	0.00529082	0.00529082	0.160236	ARG1/VSIG4/SOCS5	3
GO:0006953	acute-phase response	2/48	38/16297	0.00558152	0.00558152	0.164345	CD163/ORM1	2
GO:0030204	chondroitin sulfate metabolic process	2/48	39/16297	0.00587223	0.00587223	0.168232	CSGALNACT2/CSGALNACT1	2
GO:0050715	positive regulation of cytokine secretion	3/48	127/16297	0.00619107	0.00619107	0.172698	CLEC4E/ORM1/ALOX15B	3
GO:1900015	regulation of cytokine production involved in inflammatory response	2/48	41/16297	0.00647403	0.00647403	0.175961	IL1R2/C5orf30	2
GO:0002683	negative regulation of immune system process	5/48	414/16297	0.00721044	0.00721044	0.181112	IRAK3/TSC22D3/ARG1/VSIG4/SOCS5	5
GO:0051384	response to glucocorticoid	3/48	135/16297	0.00732581	0.00732581	0.181112	ARG1/KLF9/FLT3	3
GO:0002534	cytokine production involved in inflammatory response	2/48	44/16297	0.00742705	0.00742705	0.181112	IL1R2/C5orf30	2
GO:0050654	chondroitin sulfate proteoglycan metabolic process	2/48	44/16297	0.00742705	0.00742705	0.181112	CSGALNACT2/CSGALNACT1	2
GO:1903364	positive regulation of cellular protein catabolic process	3/48	137/16297	0.00762747	0.00762747	0.181112	RNF144B/SOCS5/PCSK9	3
GO:0051604	protein maturation	4/48	266/16297	0.00768872	0.00768872	0.181112	IL1R2/ASPH/ADAMTS2/PCSK9	4
GO:0032675	regulation of interleukin-6 production	3/48	139/16297	0.0079364	0.0079364	0.182882	IRAK3/SOCS5/ORM1	3
GO:0051250	negative regulation of lymphocyte activation	3/48	141/16297	0.00825266	0.00825266	0.186124	ARG1/VSIG4/SOCS5	3
GO:0050704	regulation of interleukin-1 secretion	2/48	48/16297	0.00879001	0.00879001	0.192828	IL1R2/ORM1	2
GO:0002697	regulation of immune effector process	5/48	436/16297	0.00891375	0.00891375	0.192828	IRAK3/ARG1/VSIG4/SOCS5/IGHV2-70	5
GO:0032635	interleukin-6 production	3/48	148/16297	0.00941772	0.00941772	0.193864	IRAK3/SOCS5/ORM1	3
GO:0050728	negative regulation of inflammatory response	3/48	148/16297	0.00941772	0.00941772	0.193864	IL1R2/C5orf30/SOCS5	3
GO:2000272	negative regulation of signaling receptor activity	2/48	50/16297	0.00951032	0.00951032	0.193864	SOCS5/PCSK9	2
GO:0031960	response to corticosteroid	3/48	151/16297	0.009945	0.009945	0.1989	ARG1/KLF9/FLT3	3
GO:0046324	regulation of glucose import	2/48	52/16297	0.0102561	0.0102561	0.199266	GRB10/INSR	2
GO:0045088	regulation of innate immune response	4/48	290/16297	0.0103392	0.0103392	0.199266	IRAK3/CLEC4E/ARG1/VSIG4	4
GO:0043551	regulation of phosphatidylinositol 3-kinase activity	2/48	53/16297	0.0106384	0.0106384	0.20137	FLT3/SOCS5	2
GO:0071375	cellular response to peptide hormone stimulus	4/48	296/16297	0.0110838	0.0110838	0.206121	GRB10/ARG1/INSR/PCSK9	4
GO:0050701	interleukin-1 secretion	2/48	56/16297	0.0118228	0.0118228	0.212549	IL1R2/ORM1	2
GO:0001959	regulation of cytokine-mediated signaling pathway	3/48	162/16297	0.0120241	0.0120241	0.212549	IL1R2/IRAK3/ARG1	3
GO:0042130	negative regulation of T cell proliferation	2/48	57/16297	0.0122299	0.0122299	0.212549	ARG1/VSIG4	2
GO:0032387	negative regulation of intracellular transport	2/48	58/16297	0.0126431	0.0126431	0.212549	KCNE1/PCSK9	2
GO:0046323	glucose import	2/48	59/16297	0.0130623	0.0130623	0.212549	GRB10/INSR	2
GO:0002695	negative regulation of leukocyte activation	3/48	168/16297	0.0132558	0.0132558	0.212549	ARG1/VSIG4/SOCS5	3
GO:0022408	negative regulation of cell-cell adhesion	3/48	170/16297	0.0136819	0.0136819	0.212549	ARG1/VSIG4/SOCS5	3
GO:0032720	negative regulation of tumor necrosis factor production	2/48	61/16297	0.0139188	0.0139188	0.212549	IRAK3/ORM1	2
GO:0006898	receptor-mediated endocytosis	4/48	319/16297	0.0142574	0.0142574	0.212549	CD163/IGHV2-70/INSR/PCSK9	4
GO:0043550	regulation of lipid kinase activity	2/48	62/16297	0.014356	0.014356	0.212549	FLT3/SOCS5	2
GO:0060759	regulation of response to cytokine stimulus	3/48	174/16297	0.0145573	0.0145573	0.212549	IL1R2/IRAK3/ARG1	3
GO:1903556	negative regulation of tumor necrosis factor superfamily cytokine production	2/48	63/16297	0.0147992	0.0147992	0.212549	IRAK3/ORM1	2
GO:0002532	production of molecular mediator involved in inflammatory response	2/48	64/16297	0.0152481	0.0152481	0.212549	IL1R2/C5orf30	2
GO:0046394	carboxylic acid biosynthetic process	4/48	331/16297	0.0161212	0.0161212	0.212549	OLAH/BCAT1/OSBPL1A/ALOX15B	4
GO:0030166	proteoglycan biosynthetic process	2/48	66/16297	0.0161636	0.0161636	0.212549	CSGALNACT2/CSGALNACT1	2
GO:0016053	organic acid biosynthetic process	4/48	332/16297	0.0162831	0.0162831	0.212549	OLAH/BCAT1/OSBPL1A/ALOX15B	4
GO:0002292	T cell differentiation involved in immune response	2/48	67/16297	0.0166299	0.0166299	0.212549	CLEC4E/SOCS5	2
GO:0032413	negative regulation of ion transmembrane transporter activity	2/48	67/16297	0.0166299	0.0166299	0.212549	KCNE1/PCSK9	2
GO:0010827	regulation of glucose transmembrane transport	2/48	68/16297	0.017102	0.017102	0.212549	GRB10/INSR	2
GO:0032945	negative regulation of mononuclear cell proliferation	2/48	71/16297	0.0185523	0.0185523	0.212549	ARG1/VSIG4	2
GO:0050672	negative regulation of lymphocyte proliferation	2/48	71/16297	0.0185523	0.0185523	0.212549	ARG1/VSIG4	2
GO:0050866	negative regulation of cell activation	3/48	192/16297	0.0188852	0.0188852	0.212549	ARG1/VSIG4/SOCS5	3
GO:0018212	peptidyl-tyrosine modification	4/48	349/16297	0.0191942	0.0191942	0.212549	TPST1/FLT3/SOCS5/INSR	4
GO:0031331	positive regulation of cellular catabolic process	4/48	350/16297	0.0193749	0.0193749	0.212549	RNF144B/SOCS5/INSR/PCSK9	4
GO:0043687	post-translational protein modification	4/48	351/16297	0.0195566	0.0195566	0.212549	FBXW2/SOCS5/KBTBD6/PCSK9	4
GO:0016575	histone deacetylation	2/48	74/16297	0.0200528	0.0200528	0.212549	JDP2/SAP30	2
GO:1901653	cellular response to peptide	4/48	356/16297	0.0204813	0.0204813	0.212549	GRB10/ARG1/INSR/PCSK9	4
GO:0032410	negative regulation of transporter activity	2/48	76/16297	0.0210806	0.0210806	0.212549	KCNE1/PCSK9	2
GO:0070664	negative regulation of leukocyte proliferation	2/48	76/16297	0.0210806	0.0210806	0.212549	ARG1/VSIG4	2
GO:0016051	carbohydrate biosynthetic process	3/48	202/16297	0.0215664	0.0215664	0.212549	CSGALNACT2/CSGALNACT1/INSR	3
GO:0032869	cellular response to insulin stimulus	3/48	203/16297	0.0218455	0.0218455	0.212549	GRB10/INSR/PCSK9	3
GO:0032642	regulation of chemokine production	2/48	79/16297	0.0226627	0.0226627	0.212549	SOCS5/ALOX15B	2
GO:0032984	protein-containing complex disassembly	4/48	369/16297	0.0230108	0.0230108	0.212549	IRAK3/ASPH/INSR/PCSK9	4
GO:0014068	positive regulation of phosphatidylinositol 3-kinase signaling	2/48	80/16297	0.0232007	0.0232007	0.212549	FLT3/INSR	2
GO:0032436	positive regulation of proteasomal ubiquitin-dependent protein catabolic process	2/48	80/16297	0.0232007	0.0232007	0.212549	RNF144B/SOCS5	2
GO:1904063	negative regulation of cation transmembrane transport	2/48	80/16297	0.0232007	0.0232007	0.212549	KCNE1/PCSK9	2
GO:0042176	regulation of protein catabolic process	4/48	372/16297	0.0236206	0.0236206	0.212549	IRAK3/RNF144B/SOCS5/PCSK9	4
GO:1903725	regulation of phospholipid metabolic process	2/48	81/16297	0.023744	0.023744	0.212549	FLT3/SOCS5	2
GO:0045732	positive regulation of protein catabolic process	3/48	211/16297	0.0241494	0.0241494	0.212549	RNF144B/SOCS5/PCSK9	3
GO:0002718	regulation of cytokine production involved in immune response	2/48	83/16297	0.0248462	0.0248462	0.212549	IRAK3/ARG1	2
GO:0032088	negative regulation of NF-kappaB transcription factor activity	2/48	83/16297	0.0248462	0.0248462	0.212549	IRAK3/TMIGD3	2
GO:0002831	regulation of response to biotic stimulus	4/48	381/16297	0.025509	0.025509	0.212549	IRAK3/CLEC4E/ARG1/VSIG4	4
GO:0001776	leukocyte homeostasis	2/48	85/16297	0.025969	0.025969	0.212549	TSC22D3/FLT3	2
GO:0032602	chemokine production	2/48	86/16297	0.0265381	0.0265381	0.212549	SOCS5/ALOX15B	2
GO:0072330	monocarboxylic acid biosynthetic process	3/48	219/16297	0.0265807	0.0265807	0.212549	OLAH/OSBPL1A/ALOX15B	3
GO:1901655	cellular response to ketone	2/48	88/16297	0.0276914	0.0276914	0.212549	ARG1/KLF9	2
GO:0002286	T cell activation involved in immune response	2/48	90/16297	0.0288647	0.0288647	0.212549	CLEC4E/SOCS5	2
GO:0006029	proteoglycan metabolic process	2/48	90/16297	0.0288647	0.0288647	0.212549	CSGALNACT2/CSGALNACT1	2
GO:0006476	protein deacetylation	2/48	90/16297	0.0288647	0.0288647	0.212549	JDP2/SAP30	2
GO:0000050	urea cycle	1/48	10/16297	0.0290739	0.0290739	0.212549	ARG1	1
GO:0002328	pro-B cell differentiation	1/48	10/16297	0.0290739	0.0290739	0.212549	FLT3	1
GO:0032377	regulation of intracellular lipid transport	1/48	10/16297	0.0290739	0.0290739	0.212549	PCSK9	1
GO:0032380	regulation of intracellular sterol transport	1/48	10/16297	0.0290739	0.0290739	0.212549	PCSK9	1
GO:0032383	regulation of intracellular cholesterol transport	1/48	10/16297	0.0290739	0.0290739	0.212549	PCSK9	1
GO:0045161	neuronal ion channel clustering	1/48	10/16297	0.0290739	0.0290739	0.212549	GLDN	1
GO:0045625	regulation of T-helper 1 cell differentiation	1/48	10/16297	0.0290739	0.0290739	0.212549	SOCS5	1
GO:0070942	neutrophil mediated cytotoxicity	1/48	10/16297	0.0290739	0.0290739	0.212549	ARG1	1
GO:1902260	negative regulation of delayed rectifier potassium channel activity	1/48	10/16297	0.0290739	0.0290739	0.212549	KCNE1	1
GO:2000551	regulation of T-helper 2 cell cytokine production	1/48	10/16297	0.0290739	0.0290739	0.212549	ARG1	1
GO:2000644	regulation of receptor catabolic process	1/48	10/16297	0.0290739	0.0290739	0.212549	PCSK9	1
GO:0043434	response to peptide hormone	4/48	397/16297	0.0290872	0.0290872	0.212549	GRB10/ARG1/INSR/PCSK9	4
GO:0008016	regulation of heart contraction	3/48	227/16297	0.0291392	0.0291392	0.212549	ASPH/KCNE1/TMIGD3	3
GO:0034766	negative regulation of ion transmembrane transport	2/48	92/16297	0.0300577	0.0300577	0.212549	KCNE1/PCSK9	2
GO:0046854	phosphatidylinositol phosphorylation	2/48	92/16297	0.0300577	0.0300577	0.212549	FLT3/SOCS5	2
GO:0032652	regulation of interleukin-1 production	2/48	93/16297	0.0306615	0.0306615	0.212549	IL1R2/ORM1	2
GO:0046777	protein autophosphorylation	3/48	232/16297	0.0308026	0.0308026	0.212549	IRAK3/FLT3/INSR	3
GO:0048732	gland development	4/48	406/16297	0.0312256	0.0312256	0.212549	ARG1/INSR/PCSK9/ALOX15B	4
GO:0015918	sterol transport	2/48	94/16297	0.0312702	0.0312702	0.212549	OSBPL1A/PCSK9	2
GO:2000060	positive regulation of ubiquitin-dependent protein catabolic process	2/48	94/16297	0.0312702	0.0312702	0.212549	RNF144B/SOCS5	2
GO:0002526	acute inflammatory response	2/48	95/16297	0.0318836	0.0318836	0.212549	CD163/ORM1	2
GO:0070498	interleukin-1-mediated signaling pathway	2/48	95/16297	0.0318836	0.0318836	0.212549	IL1R2/IRAK3	2
GO:0006527	arginine catabolic process	1/48	11/16297	0.0319353	0.0319353	0.212549	ARG1	1
GO:0009151	purine deoxyribonucleotide metabolic process	1/48	11/16297	0.0319353	0.0319353	0.212549	NUDT16	1
GO:0010839	negative regulation of keratinocyte proliferation	1/48	11/16297	0.0319353	0.0319353	0.212549	KLF9	1
GO:0015014	heparan sulfate proteoglycan biosynthetic process, polysaccharide chain biosynthetic process	1/48	11/16297	0.0319353	0.0319353	0.212549	CSGALNACT1	1
GO:0032494	response to peptidoglycan	1/48	11/16297	0.0319353	0.0319353	0.212549	IRAK3	1
GO:0045628	regulation of T-helper 2 cell differentiation	1/48	11/16297	0.0319353	0.0319353	0.212549	SOCS5	1
GO:0046007	negative regulation of activated T cell proliferation	1/48	11/16297	0.0319353	0.0319353	0.212549	ARG1	1
GO:0051791	medium-chain fatty acid metabolic process	1/48	11/16297	0.0319353	0.0319353	0.212549	OLAH	1
GO:0051873	killing by host of symbiont cells	1/48	11/16297	0.0319353	0.0319353	0.212549	ARG1	1
GO:2000232	regulation of rRNA processing	1/48	11/16297	0.0319353	0.0319353	0.212549	NUDT16	1
GO:0071383	cellular response to steroid hormone stimulus	3/48	236/16297	0.0321689	0.0321689	0.212549	ARG1/KLF9/FLT3	3
GO:0006644	phospholipid metabolic process	4/48	411/16297	0.032453	0.032453	0.212549	DGKH/FLT3/SOCS5/PCSK9	4
GO:0009896	positive regulation of catabolic process	4/48	413/16297	0.0329519	0.0329519	0.212549	RNF144B/SOCS5/INSR/PCSK9	4
GO:1904659	glucose transmembrane transport	2/48	97/16297	0.0331248	0.0331248	0.212549	GRB10/INSR	2
GO:1903362	regulation of cellular protein catabolic process	3/48	240/16297	0.0335668	0.0335668	0.212549	RNF144B/SOCS5/PCSK9	3
GO:0002921	negative regulation of humoral immune response	1/48	12/16297	0.0347885	0.0347885	0.212549	VSIG4	1
GO:0009143	nucleoside triphosphate catabolic process	1/48	12/16297	0.0347885	0.0347885	0.212549	NUDT16	1
GO:0019336	phenol-containing compound catabolic process	1/48	12/16297	0.0347885	0.0347885	0.212549	MAOA	1
GO:0019627	urea metabolic process	1/48	12/16297	0.0347885	0.0347885	0.212549	ARG1	1
GO:0033197	response to vitamin E	1/48	12/16297	0.0347885	0.0347885	0.212549	ARG1	1
GO:0035745	T-helper 2 cell cytokine production	1/48	12/16297	0.0347885	0.0347885	0.212549	ARG1	1
GO:0048715	negative regulation of oligodendrocyte differentiation	1/48	12/16297	0.0347885	0.0347885	0.212549	DAAM2	1
GO:1903817	negative regulation of voltage-gated potassium channel activity	1/48	12/16297	0.0347885	0.0347885	0.212549	KCNE1	1
GO:2000650	negative regulation of sodium ion transmembrane transporter activity	1/48	12/16297	0.0347885	0.0347885	0.212549	PCSK9	1
GO:0046486	glycerolipid metabolic process	4/48	421/16297	0.0349927	0.0349927	0.212549	DGKH/FLT3/SOCS5/PCSK9	4
GO:0030449	regulation of complement activation	2/48	100/16297	0.0350217	0.0350217	0.212549	VSIG4/IGHV2-70	2
GO:0032963	collagen metabolic process	2/48	100/16297	0.0350217	0.0350217	0.212549	ARG1/ADAMTS2	2
GO:0035601	protein deacylation	2/48	100/16297	0.0350217	0.0350217	0.212549	JDP2/SAP30	2
GO:0002367	cytokine production involved in immune response	2/48	101/16297	0.0356633	0.0356633	0.212549	IRAK3/ARG1	2
GO:0008645	hexose transmembrane transport	2/48	101/16297	0.0356633	0.0356633	0.212549	GRB10/INSR	2
GO:0098732	macromolecule deacylation	2/48	101/16297	0.0356633	0.0356633	0.212549	JDP2/SAP30	2
GO:0050714	positive regulation of protein secretion	3/48	246/16297	0.0357225	0.0357225	0.212549	CLEC4E/ORM1/ALOX15B	3
GO:1901800	positive regulation of proteasomal protein catabolic process	2/48	102/16297	0.0363094	0.0363094	0.212549	RNF144B/SOCS5	2
GO:0015749	monosaccharide transmembrane transport	2/48	103/16297	0.0369601	0.0369601	0.212549	GRB10/INSR	2
GO:0046651	lymphocyte proliferation	3/48	250/16297	0.0371988	0.0371988	0.212549	ARG1/FLT3/VSIG4	3
GO:0032868	response to insulin	3/48	251/16297	0.0375728	0.0375728	0.212549	GRB10/INSR/PCSK9	3
GO:0006957	complement activation, alternative pathway	1/48	13/16297	0.0376335	0.0376335	0.212549	VSIG4	1
GO:0009635	response to herbicide	1/48	13/16297	0.0376335	0.0376335	0.212549	ARG1	1
GO:0010988	regulation of low-density lipoprotein particle clearance	1/48	13/16297	0.0376335	0.0376335	0.212549	PCSK9	1
GO:0015802	basic amino acid transport	1/48	13/16297	0.0376335	0.0376335	0.212549	ARG1	1
GO:0051883	killing of cells in other organism involved in symbiotic interaction	1/48	13/16297	0.0376335	0.0376335	0.212549	ARG1	1
GO:0071941	nitrogen cycle metabolic process	1/48	13/16297	0.0376335	0.0376335	0.212549	ARG1	1
GO:0072283	metanephric renal vesicle morphogenesis	1/48	13/16297	0.0376335	0.0376335	0.212549	FMN1	1
GO:0090069	regulation of ribosome biogenesis	1/48	13/16297	0.0376335	0.0376335	0.212549	NUDT16	1
GO:1900121	negative regulation of receptor binding	1/48	13/16297	0.0376335	0.0376335	0.212549	PCSK9	1
GO:1902306	negative regulation of sodium ion transmembrane transport	1/48	13/16297	0.0376335	0.0376335	0.212549	PCSK9	1
GO:2000194	regulation of female gonad development	1/48	13/16297	0.0376335	0.0376335	0.212549	INSR	1
GO:0050708	regulation of protein secretion	4/48	431/16297	0.0376461	0.0376461	0.212549	IL1R2/CLEC4E/ORM1/ALOX15B	4
GO:0032943	mononuclear cell proliferation	3/48	252/16297	0.0379487	0.0379487	0.212549	ARG1/FLT3/VSIG4	3
GO:0032612	interleukin-1 production	2/48	105/16297	0.0382749	0.0382749	0.212549	IL1R2/ORM1	2
GO:0034219	carbohydrate transmembrane transport	2/48	105/16297	0.0382749	0.0382749	0.212549	GRB10/INSR	2
GO:0006024	glycosaminoglycan biosynthetic process	2/48	106/16297	0.0389391	0.0389391	0.212549	CSGALNACT2/CSGALNACT1	2
GO:0060047	heart contraction	3/48	256/16297	0.0394717	0.0394717	0.212549	ASPH/KCNE1/TMIGD3	3
GO:0042110	T cell activation	4/48	438/16297	0.0395712	0.0395712	0.212549	CLEC4E/ARG1/VSIG4/SOCS5	4
GO:0007175	negative regulation of epidermal growth factor-activated receptor activity	1/48	14/16297	0.0404702	0.0404702	0.212549	SOCS5	1
GO:0010744	positive regulation of macrophage derived foam cell differentiation	1/48	14/16297	0.0404702	0.0404702	0.212549	ALOX15B	1
GO:0010935	regulation of macrophage cytokine production	1/48	14/16297	0.0404702	0.0404702	0.212549	IRAK3	1
GO:0019372	lipoxygenase pathway	1/48	14/16297	0.0404702	0.0404702	0.212549	ALOX15B	1
GO:0030238	male sex determination	1/48	14/16297	0.0404702	0.0404702	0.212549	INSR	1
GO:0032372	negative regulation of sterol transport	1/48	14/16297	0.0404702	0.0404702	0.212549	PCSK9	1
GO:0032375	negative regulation of cholesterol transport	1/48	14/16297	0.0404702	0.0404702	0.212549	PCSK9	1
GO:0032802	low-density lipoprotein particle receptor catabolic process	1/48	14/16297	0.0404702	0.0404702	0.212549	PCSK9	1
GO:0035358	regulation of peroxisome proliferator activated receptor signaling pathway	1/48	14/16297	0.0404702	0.0404702	0.212549	ALOX15B	1
GO:0045064	T-helper 2 cell differentiation	1/48	14/16297	0.0404702	0.0404702	0.212549	SOCS5	1
GO:0045618	positive regulation of keratinocyte differentiation	1/48	14/16297	0.0404702	0.0404702	0.212549	ALOX15B	1
GO:0051712	positive regulation of killing of cells of other organism	1/48	14/16297	0.0404702	0.0404702	0.212549	ARG1	1
GO:0097202	activation of cysteine-type endopeptidase activity	1/48	14/16297	0.0404702	0.0404702	0.212549	ASPH	1
GO:0006639	acylglycerol metabolic process	2/48	110/16297	0.0416395	0.0416395	0.212549	DGKH/PCSK9	2
GO:1903510	mucopolysaccharide metabolic process	2/48	110/16297	0.0416395	0.0416395	0.212549	CSGALNACT2/CSGALNACT1	2
GO:0002793	positive regulation of peptide secretion	3/48	262/16297	0.0418143	0.0418143	0.212549	CLEC4E/ORM1/ALOX15B	3
GO:0006023	aminoglycan biosynthetic process	2/48	111/16297	0.0423254	0.0423254	0.212549	CSGALNACT2/CSGALNACT1	2
GO:0006638	neutral lipid metabolic process	2/48	111/16297	0.0423254	0.0423254	0.212549	DGKH/PCSK9	2
GO:0003015	heart process	3/48	265/16297	0.0430115	0.0430115	0.212549	ASPH/KCNE1/TMIGD3	3
GO:0016074	snoRNA metabolic process	1/48	15/16297	0.0432988	0.0432988	0.212549	NUDT16	1
GO:0016540	protein autoprocessing	1/48	15/16297	0.0432988	0.0432988	0.212549	PCSK9	1
GO:0030949	positive regulation of vascular endothelial growth factor receptor signaling pathway	1/48	15/16297	0.0432988	0.0432988	0.212549	GRB10	1
GO:0043031	negative regulation of macrophage activation	1/48	15/16297	0.0432988	0.0432988	0.212549	VSIG4	1
GO:0045725	positive regulation of glycogen biosynthetic process	1/48	15/16297	0.0432988	0.0432988	0.212549	INSR	1
GO:0046325	negative regulation of glucose import	1/48	15/16297	0.0432988	0.0432988	0.212549	GRB10	1
GO:0050711	negative regulation of interleukin-1 secretion	1/48	15/16297	0.0432988	0.0432988	0.212549	IL1R2	1
GO:0051127	positive regulation of actin nucleation	1/48	15/16297	0.0432988	0.0432988	0.212549	FMN1	1
GO:0051923	sulfation	1/48	15/16297	0.0432988	0.0432988	0.212549	TPST1	1
GO:0060263	regulation of respiratory burst	1/48	15/16297	0.0432988	0.0432988	0.212549	INSR	1
GO:0090197	positive regulation of chemokine secretion	1/48	15/16297	0.0432988	0.0432988	0.212549	ALOX15B	1
GO:0098915	membrane repolarization during ventricular cardiac muscle cell action potential	1/48	15/16297	0.0432988	0.0432988	0.212549	KCNE1	1
GO:0007162	negative regulation of cell adhesion	3/48	266/16297	0.0434144	0.0434144	0.212549	ARG1/VSIG4/SOCS5	3
GO:0014066	regulation of phosphatidylinositol 3-kinase signaling	2/48	113/16297	0.04371	0.04371	0.212549	FLT3/INSR	2
GO:0002791	regulation of peptide secretion	4/48	454/16297	0.0441818	0.0441818	0.212549	IL1R2/CLEC4E/ORM1/ALOX15B	4
GO:1903522	regulation of blood circulation	3/48	268/16297	0.044226	0.044226	0.212549	ASPH/KCNE1/TMIGD3	3
GO:0051051	negative regulation of transport	4/48	457/16297	0.0450789	0.0450789	0.212549	IL1R2/GRB10/KCNE1/PCSK9	4
GO:0002643	regulation of tolerance induction	1/48	16/16297	0.0461192	0.0461192	0.212549	IRAK3	1
GO:0010934	macrophage cytokine production	1/48	16/16297	0.0461192	0.0461192	0.212549	IRAK3	1
GO:0032695	negative regulation of interleukin-12 production	1/48	16/16297	0.0461192	0.0461192	0.212549	IRAK3	1
GO:0043651	linoleic acid metabolic process	1/48	16/16297	0.0461192	0.0461192	0.212549	ALOX15B	1
GO:0045623	negative regulation of T-helper cell differentiation	1/48	16/16297	0.0461192	0.0461192	0.212549	SOCS5	1
GO:0051709	regulation of killing of cells of other organism	1/48	16/16297	0.0461192	0.0461192	0.212549	ARG1	1
GO:0070875	positive regulation of glycogen metabolic process	1/48	16/16297	0.0461192	0.0461192	0.212549	INSR	1
GO:0071605	monocyte chemotactic protein-1 production	1/48	16/16297	0.0461192	0.0461192	0.212549	SOCS5	1
GO:0071637	regulation of monocyte chemotactic protein-1 production	1/48	16/16297	0.0461192	0.0461192	0.212549	SOCS5	1
GO:0072077	renal vesicle morphogenesis	1/48	16/16297	0.0461192	0.0461192	0.212549	FMN1	1
GO:0097067	cellular response to thyroid hormone stimulus	1/48	16/16297	0.0461192	0.0461192	0.212549	KLF9	1
GO:0097623	potassium ion export across plasma membrane	1/48	16/16297	0.0461192	0.0461192	0.212549	KCNE1	1
GO:0030258	lipid modification	3/48	274/16297	0.0467065	0.0467065	0.213565	DGKH/FLT3/SOCS5	3
GO:0070661	leukocyte proliferation	3/48	275/16297	0.0471265	0.0471265	0.213565	ARG1/FLT3/VSIG4	3
GO:0002920	regulation of humoral immune response	2/48	118/16297	0.0472447	0.0472447	0.213565	VSIG4/IGHV2-70	2
GO:1903052	positive regulation of proteolysis involved in cellular protein catabolic process	2/48	118/16297	0.0472447	0.0472447	0.213565	RNF144B/SOCS5	2
GO:0051249	regulation of lymphocyte activation	4/48	465/16297	0.0475216	0.0475216	0.213565	ARG1/VSIG4/SOCS5/IGHV2-70	4
GO:0030336	negative regulation of cell migration	3/48	276/16297	0.0475484	0.0475484	0.213565	C5orf30/TMIGD3/ALOX15B	3
GO:0009063	cellular amino acid catabolic process	2/48	119/16297	0.0479639	0.0479639	0.214328	ARG1/BCAT1	2
GO:0032434	regulation of proteasomal ubiquitin-dependent protein catabolic process	2/48	120/16297	0.0486872	0.0486872	0.214328	RNF144B/SOCS5	2
GO:0009200	deoxyribonucleoside triphosphate metabolic process	1/48	17/16297	0.0489314	0.0489314	0.214328	NUDT16	1
GO:0070233	negative regulation of T cell apoptotic process	1/48	17/16297	0.0489314	0.0489314	0.214328	TSC22D3	1
GO:0071404	cellular response to low-density lipoprotein particle stimulus	1/48	17/16297	0.0489314	0.0489314	0.214328	SOCS5	1
GO:0072087	renal vesicle development	1/48	17/16297	0.0489314	0.0489314	0.214328	FMN1	1
GO:1901652	response to peptide	4/48	474/16297	0.0503569	0.0503569	0.215904	GRB10/ARG1/INSR/PCSK9	4
GO:0002320	lymphoid progenitor cell differentiation	1/48	18/16297	0.0517356	0.0517356	0.215904	FLT3	1
GO:0002710	negative regulation of T cell mediated immunity	1/48	18/16297	0.0517356	0.0517356	0.215904	ARG1	1
GO:0006525	arginine metabolic process	1/48	18/16297	0.0517356	0.0517356	0.215904	ARG1	1
GO:0010766	negative regulation of sodium ion transport	1/48	18/16297	0.0517356	0.0517356	0.215904	PCSK9	1
GO:0021516	dorsal spinal cord development	1/48	18/16297	0.0517356	0.0517356	0.215904	DAAM2	1
GO:0031065	positive regulation of histone deacetylation	1/48	18/16297	0.0517356	0.0517356	0.215904	JDP2	1
GO:0033189	response to vitamin A	1/48	18/16297	0.0517356	0.0517356	0.215904	ARG1	1
GO:0071498	cellular response to fluid shear stress	1/48	18/16297	0.0517356	0.0517356	0.215904	SOCS5	1
GO:0090196	regulation of chemokine secretion	1/48	18/16297	0.0517356	0.0517356	0.215904	ALOX15B	1
GO:1902259	regulation of delayed rectifier potassium channel activity	1/48	18/16297	0.0517356	0.0517356	0.215904	KCNE1	1
GO:1905939	regulation of gonad development	1/48	18/16297	0.0517356	0.0517356	0.215904	INSR	1
GO:0044262	cellular carbohydrate metabolic process	3/48	289/16297	0.0532041	0.0532041	0.21596	CSGALNACT2/CSGALNACT1/INSR	3
GO:1903037	regulation of leukocyte cell-cell adhesion	3/48	291/16297	0.0541021	0.0541021	0.21596	ARG1/VSIG4/SOCS5	3
GO:2000146	negative regulation of cell motility	3/48	291/16297	0.0541021	0.0541021	0.21596	C5orf30/TMIGD3/ALOX15B	3
GO:0009264	deoxyribonucleotide catabolic process	1/48	19/16297	0.0545316	0.0545316	0.21596	NUDT16	1
GO:0010829	negative regulation of glucose transmembrane transport	1/48	19/16297	0.0545316	0.0545316	0.21596	GRB10	1
GO:0010984	regulation of lipoprotein particle clearance	1/48	19/16297	0.0545316	0.0545316	0.21596	PCSK9	1
GO:0045063	T-helper 1 cell differentiation	1/48	19/16297	0.0545316	0.0545316	0.21596	SOCS5	1
GO:0097062	dendritic spine maintenance	1/48	19/16297	0.0545316	0.0545316	0.21596	INSR	1
GO:0001889	liver development	2/48	130/16297	0.0561355	0.0561355	0.21596	ARG1/PCSK9	2
GO:0007259	receptor signaling pathway via JAK-STAT	2/48	130/16297	0.0561355	0.0561355	0.21596	FLT3/SOCS5	2
GO:0008286	insulin receptor signaling pathway	2/48	131/16297	0.0569012	0.0569012	0.21596	GRB10/INSR	2
GO:0009135	purine nucleoside diphosphate metabolic process	2/48	131/16297	0.0569012	0.0569012	0.21596	NUDT16/INSR	2
GO:0009179	purine ribonucleoside diphosphate metabolic process	2/48	131/16297	0.0569012	0.0569012	0.21596	NUDT16/INSR	2
GO:0002092	positive regulation of receptor internalization	1/48	20/16297	0.0573196	0.0573196	0.21596	PCSK9	1
GO:0002827	positive regulation of T-helper 1 type immune response	1/48	20/16297	0.0573196	0.0573196	0.21596	SOCS5	1
GO:0010042	response to manganese ion	1/48	20/16297	0.0573196	0.0573196	0.21596	ARG1	1
GO:0016553	base conversion or substitution editing	1/48	20/16297	0.0573196	0.0573196	0.21596	NUDT16	1
GO:0035743	CD4-positive, alpha-beta T cell cytokine production	1/48	20/16297	0.0573196	0.0573196	0.21596	ARG1	1
GO:0043371	negative regulation of CD4-positive, alpha-beta T cell differentiation	1/48	20/16297	0.0573196	0.0573196	0.21596	SOCS5	1
GO:0044458	motile cilium assembly	1/48	20/16297	0.0573196	0.0573196	0.21596	SPATA6	1
GO:0045606	positive regulation of epidermal cell differentiation	1/48	20/16297	0.0573196	0.0573196	0.21596	ALOX15B	1
GO:0046386	deoxyribose phosphate catabolic process	1/48	20/16297	0.0573196	0.0573196	0.21596	NUDT16	1
GO:0090195	chemokine secretion	1/48	20/16297	0.0573196	0.0573196	0.21596	ALOX15B	1
GO:1901017	negative regulation of potassium ion transmembrane transporter activity	1/48	20/16297	0.0573196	0.0573196	0.21596	KCNE1	1
GO:1904469	positive regulation of tumor necrosis factor secretion	1/48	20/16297	0.0573196	0.0573196	0.21596	ORM1	1
GO:0009185	ribonucleoside diphosphate metabolic process	2/48	133/16297	0.0584438	0.0584438	0.21596	NUDT16/INSR	2
GO:0061008	hepaticobiliary system development	2/48	133/16297	0.0584438	0.0584438	0.21596	ARG1/PCSK9	2
GO:0097696	receptor signaling pathway via STAT	2/48	133/16297	0.0584438	0.0584438	0.21596	FLT3/SOCS5	2
GO:0061337	cardiac conduction	2/48	134/16297	0.0592205	0.0592205	0.21596	ASPH/KCNE1	2
GO:0002700	regulation of production of molecular mediator of immune response	2/48	135/16297	0.0600009	0.0600009	0.21596	IRAK3/ARG1	2
GO:0038094	Fc-gamma receptor signaling pathway	2/48	135/16297	0.0600009	0.0600009	0.21596	CLEC4E/IGHV2-70	2
GO:0007530	sex determination	1/48	21/16297	0.0600995	0.0600995	0.21596	INSR	1
GO:0009081	branched-chain amino acid metabolic process	1/48	21/16297	0.0600995	0.0600995	0.21596	BCAT1	1
GO:0009083	branched-chain amino acid catabolic process	1/48	21/16297	0.0600995	0.0600995	0.21596	BCAT1	1
GO:0032682	negative regulation of chemokine production	1/48	21/16297	0.0600995	0.0600995	0.21596	SOCS5	1
GO:0035357	peroxisome proliferator activated receptor signaling pathway	1/48	21/16297	0.0600995	0.0600995	0.21596	ALOX15B	1
GO:0042135	neurotransmitter catabolic process	1/48	21/16297	0.0600995	0.0600995	0.21596	MAOA	1
GO:0045624	positive regulation of T-helper cell differentiation	1/48	21/16297	0.0600995	0.0600995	0.21596	SOCS5	1
GO:0048261	negative regulation of receptor-mediated endocytosis	1/48	21/16297	0.0600995	0.0600995	0.21596	PCSK9	1
GO:0008202	steroid metabolic process	3/48	304/16297	0.0601171	0.0601171	0.21596	OSBPL1A/STS/PCSK9	3
GO:0050863	regulation of T cell activation	3/48	305/16297	0.0605924	0.0605924	0.21596	ARG1/VSIG4/SOCS5	3
GO:0008203	cholesterol metabolic process	2/48	138/16297	0.0623634	0.0623634	0.21596	OSBPL1A/PCSK9	2
GO:0008643	carbohydrate transport	2/48	138/16297	0.0623634	0.0623634	0.21596	GRB10/INSR	2
GO:0030048	actin filament-based movement	2/48	138/16297	0.0623634	0.0623634	0.21596	KCNE1/MYO1B	2
GO:0035107	appendage morphogenesis	2/48	138/16297	0.0623634	0.0623634	0.21596	ASPH/FMN1	2
GO:0035108	limb morphogenesis	2/48	138/16297	0.0623634	0.0623634	0.21596	ASPH/FMN1	2
GO:0030325	adrenal gland development	1/48	22/16297	0.0628714	0.0628714	0.21596	INSR	1
GO:0032799	low-density lipoprotein receptor particle metabolic process	1/48	22/16297	0.0628714	0.0628714	0.21596	PCSK9	1
GO:0045821	positive regulation of glycolytic process	1/48	22/16297	0.0628714	0.0628714	0.21596	INSR	1
GO:0046339	diacylglycerol metabolic process	1/48	22/16297	0.0628714	0.0628714	0.21596	DGKH	1
GO:0051446	positive regulation of meiotic cell cycle	1/48	22/16297	0.0628714	0.0628714	0.21596	INSR	1
GO:0072273	metanephric nephron morphogenesis	1/48	22/16297	0.0628714	0.0628714	0.21596	FMN1	1
GO:0090312	positive regulation of protein deacetylation	1/48	22/16297	0.0628714	0.0628714	0.21596	JDP2	1
GO:2000050	regulation of non-canonical Wnt signaling pathway	1/48	22/16297	0.0628714	0.0628714	0.21596	DAAM2	1
GO:0014065	phosphatidylinositol 3-kinase signaling	2/48	139/16297	0.063158	0.063158	0.21596	FLT3/INSR	2
GO:0043271	negative regulation of ion transport	2/48	139/16297	0.063158	0.063158	0.21596	KCNE1/PCSK9	2
GO:0001655	urogenital system development	3/48	315/16297	0.0654439	0.0654439	0.216421	FMN1/PCSK9/ALOX15B	3
GO:0042133	neurotransmitter metabolic process	2/48	142/16297	0.0655624	0.0655624	0.216421	MAOA/INSR	2
GO:0001562	response to protozoan	1/48	23/16297	0.0656352	0.0656352	0.216421	ARG1	1
GO:0032703	negative regulation of interleukin-2 production	1/48	23/16297	0.0656352	0.0656352	0.216421	VSIG4	1
GO:0042832	defense response to protozoan	1/48	23/16297	0.0656352	0.0656352	0.216421	ARG1	1
GO:0050427	3'-phosphoadenosine 5'-phosphosulfate metabolic process	1/48	23/16297	0.0656352	0.0656352	0.216421	TPST1	1
GO:0060307	regulation of ventricular cardiac muscle cell membrane repolarization	1/48	23/16297	0.0656352	0.0656352	0.216421	KCNE1	1
GO:0071377	cellular response to glucagon stimulus	1/48	23/16297	0.0656352	0.0656352	0.216421	ARG1	1
GO:0002822	regulation of adaptive immune response based on somatic recombination of immune receptors built from immunoglobulin superfamily domains	2/48	143/16297	0.0663708	0.0663708	0.216421	ARG1/SOCS5	2
GO:2000058	regulation of ubiquitin-dependent protein catabolic process	2/48	144/16297	0.0671824	0.0671824	0.216421	RNF144B/SOCS5	2
GO:0043405	regulation of MAP kinase activity	3/48	320/16297	0.0679356	0.0679356	0.216421	IRAK3/FLT3/INSR	3
GO:0001919	regulation of receptor recycling	1/48	24/16297	0.0683911	0.0683911	0.216421	PCSK9	1
GO:0018126	protein hydroxylation	1/48	24/16297	0.0683911	0.0683911	0.216421	ASPH	1
GO:0032528	microvillus organization	1/48	24/16297	0.0683911	0.0683911	0.216421	GLDN	1
GO:0034035	purine ribonucleoside bisphosphate metabolic process	1/48	24/16297	0.0683911	0.0683911	0.216421	TPST1	1
GO:0046639	negative regulation of alpha-beta T cell differentiation	1/48	24/16297	0.0683911	0.0683911	0.216421	SOCS5	1
GO:0051894	positive regulation of focal adhesion assembly	1/48	24/16297	0.0683911	0.0683911	0.216421	FMN1	1
GO:0086013	membrane repolarization during cardiac muscle cell action potential	1/48	24/16297	0.0683911	0.0683911	0.216421	KCNE1	1
GO:1901380	negative regulation of potassium ion transmembrane transport	1/48	24/16297	0.0683911	0.0683911	0.216421	KCNE1	1
GO:0008544	epidermis development	3/48	322/16297	0.0689445	0.0689445	0.216421	INSR/STS/ALOX15B	3
GO:0040013	negative regulation of locomotion	3/48	322/16297	0.0689445	0.0689445	0.216421	C5orf30/TMIGD3/ALOX15B	3
GO:0007159	leukocyte cell-cell adhesion	3/48	323/16297	0.0694515	0.0694515	0.216421	ARG1/VSIG4/SOCS5	3
GO:0032680	regulation of tumor necrosis factor production	2/48	148/16297	0.0704624	0.0704624	0.216421	IRAK3/ORM1	2
GO:0051271	negative regulation of cellular component movement	3/48	325/16297	0.0704707	0.0704707	0.216421	C5orf30/TMIGD3/ALOX15B	3
GO:0002507	tolerance induction	1/48	25/16297	0.0711391	0.0711391	0.216421	IRAK3	1
GO:0032366	intracellular sterol transport	1/48	25/16297	0.0711391	0.0711391	0.216421	PCSK9	1
GO:0032367	intracellular cholesterol transport	1/48	25/16297	0.0711391	0.0711391	0.216421	PCSK9	1
GO:0051955	regulation of amino acid transport	1/48	25/16297	0.0711391	0.0711391	0.216421	ARG1	1
GO:0060330	regulation of response to interferon-gamma	1/48	25/16297	0.0711391	0.0711391	0.216421	ARG1	1
GO:0060334	regulation of interferon-gamma-mediated signaling pathway	1/48	25/16297	0.0711391	0.0711391	0.216421	ARG1	1
GO:0150117	positive regulation of cell-substrate junction organization	1/48	25/16297	0.0711391	0.0711391	0.216421	FMN1	1
GO:1900120	regulation of receptor binding	1/48	25/16297	0.0711391	0.0711391	0.216421	PCSK9	1
GO:0006633	fatty acid biosynthetic process	2/48	150/16297	0.072122	0.072122	0.216421	OLAH/ALOX15B	2
GO:0009132	nucleoside diphosphate metabolic process	2/48	151/16297	0.0729566	0.0729566	0.216421	NUDT16/INSR	2
GO:0032640	tumor necrosis factor production	2/48	151/16297	0.0729566	0.0729566	0.216421	IRAK3/ORM1	2
GO:1903555	regulation of tumor necrosis factor superfamily cytokine production	2/48	151/16297	0.0729566	0.0729566	0.216421	IRAK3/ORM1	2
GO:0042129	regulation of T cell proliferation	2/48	152/16297	0.0737943	0.0737943	0.216421	ARG1/VSIG4	2
GO:0001958	endochondral ossification	1/48	26/16297	0.0738791	0.0738791	0.216421	CSGALNACT1	1
GO:0006706	steroid catabolic process	1/48	26/16297	0.0738791	0.0738791	0.216421	STS	1
GO:0009065	glutamine family amino acid catabolic process	1/48	26/16297	0.0738791	0.0738791	0.216421	ARG1	1
GO:0036075	replacement ossification	1/48	26/16297	0.0738791	0.0738791	0.216421	CSGALNACT1	1
GO:0051125	regulation of actin nucleation	1/48	26/16297	0.0738791	0.0738791	0.216421	FMN1	1
GO:0097066	response to thyroid hormone	1/48	26/16297	0.0738791	0.0738791	0.216421	KLF9	1
GO:0030098	lymphocyte differentiation	3/48	332/16297	0.0740917	0.0740917	0.216421	CLEC4E/FLT3/SOCS5	3
GO:0050727	regulation of inflammatory response	3/48	332/16297	0.0740917	0.0740917	0.216421	IL1R2/C5orf30/SOCS5	3
GO:0016125	sterol metabolic process	2/48	154/16297	0.0754793	0.0754793	0.216421	OSBPL1A/PCSK9	2
GO:0043433	negative regulation of DNA-binding transcription factor activity	2/48	154/16297	0.0754793	0.0754793	0.216421	IRAK3/TMIGD3	2
GO:0006869	lipid transport	3/48	336/16297	0.0761979	0.0761979	0.216421	TEX2/OSBPL1A/PCSK9	3
GO:0010469	regulation of signaling receptor activity	2/48	155/16297	0.0763264	0.0763264	0.216421	SOCS5/PCSK9	2
GO:0071706	tumor necrosis factor superfamily cytokine production	2/48	155/16297	0.0763264	0.0763264	0.216421	IRAK3/ORM1	2
GO:1902652	secondary alcohol metabolic process	2/48	155/16297	0.0763264	0.0763264	0.216421	OSBPL1A/PCSK9	2
GO:0002825	regulation of T-helper 1 type immune response	1/48	27/16297	0.0766112	0.0766112	0.216421	SOCS5	1
GO:0005979	regulation of glycogen biosynthetic process	1/48	27/16297	0.0766112	0.0766112	0.216421	INSR	1
GO:0007176	regulation of epidermal growth factor-activated receptor activity	1/48	27/16297	0.0766112	0.0766112	0.216421	SOCS5	1
GO:0007205	protein kinase C-activating G protein-coupled receptor signaling pathway	1/48	27/16297	0.0766112	0.0766112	0.216421	DGKH	1
GO:0010743	regulation of macrophage derived foam cell differentiation	1/48	27/16297	0.0766112	0.0766112	0.216421	ALOX15B	1
GO:0010837	regulation of keratinocyte proliferation	1/48	27/16297	0.0766112	0.0766112	0.216421	KLF9	1
GO:0010962	regulation of glucan biosynthetic process	1/48	27/16297	0.0766112	0.0766112	0.216421	INSR	1
GO:0031063	regulation of histone deacetylation	1/48	27/16297	0.0766112	0.0766112	0.216421	JDP2	1
GO:0045686	negative regulation of glial cell differentiation	1/48	27/16297	0.0766112	0.0766112	0.216421	DAAM2	1
GO:0055094	response to lipoprotein particle	1/48	27/16297	0.0766112	0.0766112	0.216421	SOCS5	1
GO:0071549	cellular response to dexamethasone stimulus	1/48	27/16297	0.0766112	0.0766112	0.216421	ARG1	1
GO:0086011	membrane repolarization during action potential	1/48	27/16297	0.0766112	0.0766112	0.216421	KCNE1	1
GO:0099625	ventricular cardiac muscle cell membrane repolarization	1/48	27/16297	0.0766112	0.0766112	0.216421	KCNE1	1
GO:1905476	negative regulation of protein localization to membrane	1/48	27/16297	0.0766112	0.0766112	0.216421	KCNE1	1
GO:0006665	sphingolipid metabolic process	2/48	156/16297	0.0771766	0.0771766	0.216421	TEX2/STS	2
GO:0006956	complement activation	2/48	156/16297	0.0771766	0.0771766	0.216421	VSIG4/IGHV2-70	2
GO:0030203	glycosaminoglycan metabolic process	2/48	156/16297	0.0771766	0.0771766	0.216421	CSGALNACT2/CSGALNACT1	2
GO:0045862	positive regulation of proteolysis	3/48	340/16297	0.0783309	0.0783309	0.218061	ASPH/RNF144B/SOCS5	3
GO:0002819	regulation of adaptive immune response	2/48	158/16297	0.0788861	0.0788861	0.218061	ARG1/SOCS5	2
GO:0003338	metanephros morphogenesis	1/48	28/16297	0.0793354	0.0793354	0.218061	FMN1	1
GO:0032369	negative regulation of lipid transport	1/48	28/16297	0.0793354	0.0793354	0.218061	PCSK9	1
GO:0050832	defense response to fungus	1/48	28/16297	0.0793354	0.0793354	0.218061	ARG1	1
GO:0070229	negative regulation of lymphocyte apoptotic process	1/48	28/16297	0.0793354	0.0793354	0.218061	TSC22D3	1
GO:0099623	regulation of cardiac muscle cell membrane repolarization	1/48	28/16297	0.0793354	0.0793354	0.218061	KCNE1	1
GO:0002460	adaptive immune response based on somatic recombination of immune receptors built from immunoglobulin superfamily domains	3/48	342/16297	0.0794073	0.0794073	0.218061	ARG1/SOCS5/IGHV2-70	3
GO:0006650	glycerophospholipid metabolic process	3/48	343/16297	0.0799479	0.0799479	0.21853	DGKH/FLT3/SOCS5	3
GO:0018108	peptidyl-tyrosine phosphorylation	3/48	346/16297	0.0815797	0.0815797	0.21853	FLT3/SOCS5/INSR	3
GO:0010955	negative regulation of protein processing	1/48	29/16297	0.0820517	0.0820517	0.21853	IL1R2	1
GO:0015012	heparan sulfate proteoglycan biosynthetic process	1/48	29/16297	0.0820517	0.0820517	0.21853	CSGALNACT1	1
GO:0042759	long-chain fatty acid biosynthetic process	1/48	29/16297	0.0820517	0.0820517	0.21853	ALOX15B	1
GO:0043372	positive regulation of CD4-positive, alpha-beta T cell differentiation	1/48	29/16297	0.0820517	0.0820517	0.21853	SOCS5	1
GO:0061099	negative regulation of protein tyrosine kinase activity	1/48	29/16297	0.0820517	0.0820517	0.21853	SOCS5	1
GO:0071402	cellular response to lipoprotein particle stimulus	1/48	29/16297	0.0820517	0.0820517	0.21853	SOCS5	1
GO:1903318	negative regulation of protein maturation	1/48	29/16297	0.0820517	0.0820517	0.21853	IL1R2	1
GO:1904467	regulation of tumor necrosis factor secretion	1/48	29/16297	0.0820517	0.0820517	0.21853	ORM1	1
GO:1990051	activation of protein kinase C activity	1/48	29/16297	0.0820517	0.0820517	0.21853	DGKH	1
GO:2000515	negative regulation of CD4-positive, alpha-beta T cell activation	1/48	29/16297	0.0820517	0.0820517	0.21853	SOCS5	1
GO:0071347	cellular response to interleukin-1	2/48	163/16297	0.0832119	0.0832119	0.219136	IL1R2/IRAK3	2
GO:0002285	lymphocyte activation involved in immune response	2/48	164/16297	0.0840858	0.0840858	0.219136	CLEC4E/SOCS5	2
GO:0006066	alcohol metabolic process	3/48	351/16297	0.0843318	0.0843318	0.219136	ITPKC/OSBPL1A/PCSK9	3
GO:0002724	regulation of T cell cytokine production	1/48	30/16297	0.0847602	0.0847602	0.219136	ARG1	1
GO:0009154	purine ribonucleotide catabolic process	1/48	30/16297	0.0847602	0.0847602	0.219136	NUDT16	1
GO:0009394	2'-deoxyribonucleotide metabolic process	1/48	30/16297	0.0847602	0.0847602	0.219136	NUDT16	1
GO:0010762	regulation of fibroblast migration	1/48	30/16297	0.0847602	0.0847602	0.219136	C5orf30	1
GO:0030947	regulation of vascular endothelial growth factor receptor signaling pathway	1/48	30/16297	0.0847602	0.0847602	0.219136	GRB10	1
GO:0032148	activation of protein kinase B activity	1/48	30/16297	0.0847602	0.0847602	0.219136	INSR	1
GO:0034661	ncRNA catabolic process	1/48	30/16297	0.0847602	0.0847602	0.219136	NUDT16	1
GO:0060325	face morphogenesis	1/48	30/16297	0.0847602	0.0847602	0.219136	ASPH	1
GO:0061082	myeloid leukocyte cytokine production	1/48	30/16297	0.0847602	0.0847602	0.219136	IRAK3	1
GO:0006022	aminoglycan metabolic process	2/48	166/16297	0.0858421	0.0858421	0.219492	CSGALNACT2/CSGALNACT1	2
GO:0030324	lung development	2/48	167/16297	0.0867245	0.0867245	0.219492	ARG1/ADAMTS2	2
GO:0006790	sulfur compound metabolic process	3/48	356/16297	0.0871239	0.0871239	0.219492	CSGALNACT2/TPST1/CSGALNACT1	3
GO:0009261	ribonucleotide catabolic process	1/48	31/16297	0.0874608	0.0874608	0.219492	NUDT16	1
GO:0019048	modulation by virus of host process	1/48	31/16297	0.0874608	0.0874608	0.219492	INSR	1
GO:0043552	positive regulation of phosphatidylinositol 3-kinase activity	1/48	31/16297	0.0874608	0.0874608	0.219492	FLT3	1
GO:0050718	positive regulation of interleukin-1 beta secretion	1/48	31/16297	0.0874608	0.0874608	0.219492	ORM1	1
GO:0070207	protein homotrimerization	1/48	31/16297	0.0874608	0.0874608	0.219492	ARG1	1
GO:0070232	regulation of T cell apoptotic process	1/48	31/16297	0.0874608	0.0874608	0.219492	TSC22D3	1
GO:0070670	response to interleukin-4	1/48	31/16297	0.0874608	0.0874608	0.219492	ARG1	1
GO:0071353	cellular response to interleukin-4	1/48	31/16297	0.0874608	0.0874608	0.219492	ARG1	1
GO:2000781	positive regulation of double-strand break repair	1/48	31/16297	0.0874608	0.0874608	0.219492	NUDT16	1
GO:0048736	appendage development	2/48	169/16297	0.0884976	0.0884976	0.219492	ASPH/FMN1	2
GO:0060173	limb development	2/48	169/16297	0.0884976	0.0884976	0.219492	ASPH/FMN1	2
GO:0048545	response to steroid hormone	3/48	361/16297	0.0899554	0.0899554	0.219492	ARG1/KLF9/FLT3	3
GO:0002888	positive regulation of myeloid leukocyte mediated immunity	1/48	32/16297	0.0901537	0.0901537	0.219492	ARG1	1
GO:0019692	deoxyribose phosphate metabolic process	1/48	32/16297	0.0901537	0.0901537	0.219492	NUDT16	1
GO:0033762	response to glucagon	1/48	32/16297	0.0901537	0.0901537	0.219492	ARG1	1
GO:0035137	hindlimb morphogenesis	1/48	32/16297	0.0901537	0.0901537	0.219492	FMN1	1
GO:0043267	negative regulation of potassium ion transport	1/48	32/16297	0.0901537	0.0901537	0.219492	KCNE1	1
GO:0043330	response to exogenous dsRNA	1/48	32/16297	0.0901537	0.0901537	0.219492	IRAK3	1
GO:0046326	positive regulation of glucose import	1/48	32/16297	0.0901537	0.0901537	0.219492	INSR	1
GO:0070873	regulation of glycogen metabolic process	1/48	32/16297	0.0901537	0.0901537	0.219492	INSR	1
GO:1990774	tumor necrosis factor secretion	1/48	32/16297	0.0901537	0.0901537	0.219492	ORM1	1
GO:0030323	respiratory tube development	2/48	171/16297	0.0902816	0.0902816	0.219492	ARG1/ADAMTS2	2
GO:0048015	phosphatidylinositol-mediated signaling	2/48	171/16297	0.0902816	0.0902816	0.219492	FLT3/INSR	2
GO:0002755	MyD88-dependent toll-like receptor signaling pathway	1/48	33/16297	0.0928387	0.0928387	0.220035	IRAK3	1
GO:0010742	macrophage derived foam cell differentiation	1/48	33/16297	0.0928387	0.0928387	0.220035	ALOX15B	1
GO:0090077	foam cell differentiation	1/48	33/16297	0.0928387	0.0928387	0.220035	ALOX15B	1
GO:0090313	regulation of protein targeting to membrane	1/48	33/16297	0.0928387	0.0928387	0.220035	KCNE1	1
GO:0048017	inositol lipid-mediated signaling	2/48	174/16297	0.0929778	0.0929778	0.220035	FLT3/INSR	2
GO:0072376	protein activation cascade	2/48	174/16297	0.0929778	0.0929778	0.220035	VSIG4/IGHV2-70	2
GO:0051224	negative regulation of protein transport	2/48	175/16297	0.0938818	0.0938818	0.220035	IL1R2/KCNE1	2
GO:1903532	positive regulation of secretion by cell	3/48	369/16297	0.0945666	0.0945666	0.220035	CLEC4E/ORM1/ALOX15B	3
GO:0010876	lipid localization	3/48	370/16297	0.0951499	0.0951499	0.220035	TEX2/OSBPL1A/PCSK9	3
GO:0006699	bile acid biosynthetic process	1/48	34/16297	0.0955161	0.0955161	0.220035	OSBPL1A	1
GO:0009262	deoxyribonucleotide metabolic process	1/48	34/16297	0.0955161	0.0955161	0.220035	NUDT16	1
GO:0030201	heparan sulfate proteoglycan metabolic process	1/48	34/16297	0.0955161	0.0955161	0.220035	CSGALNACT1	1
GO:0032692	negative regulation of interleukin-1 production	1/48	34/16297	0.0955161	0.0955161	0.220035	IL1R2	1
GO:0032801	receptor catabolic process	1/48	34/16297	0.0955161	0.0955161	0.220035	PCSK9	1
GO:0034405	response to fluid shear stress	1/48	34/16297	0.0955161	0.0955161	0.220035	SOCS5	1
GO:0045622	regulation of T-helper cell differentiation	1/48	34/16297	0.0955161	0.0955161	0.220035	SOCS5	1
GO:0045684	positive regulation of epidermis development	1/48	34/16297	0.0955161	0.0955161	0.220035	ALOX15B	1
GO:0050716	positive regulation of interleukin-1 secretion	1/48	34/16297	0.0955161	0.0955161	0.220035	ORM1	1
GO:0072210	metanephric nephron development	1/48	34/16297	0.0955161	0.0955161	0.220035	FMN1	1
GO:0086005	ventricular cardiac muscle cell action potential	1/48	34/16297	0.0955161	0.0955161	0.220035	KCNE1	1
GO:0097242	amyloid-beta clearance	1/48	34/16297	0.0955161	0.0955161	0.220035	INSR	1
GO:1901381	positive regulation of potassium ion transmembrane transport	1/48	34/16297	0.0955161	0.0955161	0.220035	KCNE1	1
GO:0007565	female pregnancy	2/48	177/16297	0.0956976	0.0956976	0.220035	ARG1/STS	2
GO:0042098	T cell proliferation	2/48	179/16297	0.0975236	0.0975236	0.220035	ARG1/VSIG4	2
GO:1904950	negative regulation of establishment of protein localization	2/48	179/16297	0.0975236	0.0975236	0.220035	IL1R2/KCNE1	2
GO:0001881	receptor recycling	1/48	35/16297	0.0981856	0.0981856	0.220035	PCSK9	1
GO:0032885	regulation of polysaccharide biosynthetic process	1/48	35/16297	0.0981856	0.0981856	0.220035	INSR	1
GO:0034383	low-density lipoprotein particle clearance	1/48	35/16297	0.0981856	0.0981856	0.220035	PCSK9	1
GO:0045616	regulation of keratinocyte differentiation	1/48	35/16297	0.0981856	0.0981856	0.220035	ALOX15B	1
GO:0045730	respiratory burst	1/48	35/16297	0.0981856	0.0981856	0.220035	INSR	1
GO:0046006	regulation of activated T cell proliferation	1/48	35/16297	0.0981856	0.0981856	0.220035	ARG1	1
GO:0046627	negative regulation of insulin receptor signaling pathway	1/48	35/16297	0.0981856	0.0981856	0.220035	GRB10	1
GO:0060306	regulation of membrane repolarization	1/48	35/16297	0.0981856	0.0981856	0.220035	KCNE1	1
GO:0060323	head morphogenesis	1/48	35/16297	0.0981856	0.0981856	0.220035	ASPH	1
GO:0090218	positive regulation of lipid kinase activity	1/48	35/16297	0.0981856	0.0981856	0.220035	FLT3	1
GO:0090495	low-density lipoprotein particle disassembly	1/48	35/16297	0.0981856	0.0981856	0.220035	PCSK9	1
GO:2000516	positive regulation of CD4-positive, alpha-beta T cell activation	1/48	35/16297	0.0981856	0.0981856	0.220035	SOCS5	1
GO:0061136	regulation of proteasomal protein catabolic process	2/48	180/16297	0.0984404	0.0984404	0.220141	RNF144B/SOCS5	2
GO:0044272	sulfur compound biosynthetic process	2/48	181/16297	0.0993597	0.0993597	0.221263	CSGALNACT2/CSGALNACT1	2
GO:1901654	response to ketone	2/48	181/16297	0.0993597	0.0993597	0.221263	ARG1/KLF9	2
GO:0002707	negative regulation of lymphocyte mediated immunity	1/48	36/16297	0.100847	0.100847	0.221322	ARG1	1
GO:0010907	positive regulation of glucose metabolic process	1/48	36/16297	0.100847	0.100847	0.221322	INSR	1
GO:0042417	dopamine metabolic process	1/48	36/16297	0.100847	0.100847	0.221322	MAOA	1
GO:0043029	T cell homeostasis	1/48	36/16297	0.100847	0.100847	0.221322	TSC22D3	1
GO:0043243	positive regulation of protein-containing complex disassembly	1/48	36/16297	0.100847	0.100847	0.221322	INSR	1
GO:0043616	keratinocyte proliferation	1/48	36/16297	0.100847	0.100847	0.221322	KLF9	1
GO:0048713	regulation of oligodendrocyte differentiation	1/48	36/16297	0.100847	0.100847	0.221322	DAAM2	1
GO:0022407	regulation of cell-cell adhesion	3/48	383/16297	0.102868	0.102868	0.223445	ARG1/VSIG4/SOCS5	3
GO:0002221	pattern recognition receptor signaling pathway	2/48	185/16297	0.103061	0.103061	0.223445	IRAK3/CLEC4E	2
GO:0034764	positive regulation of transmembrane transport	2/48	185/16297	0.103061	0.103061	0.223445	KCNE1/INSR	2
GO:0010828	positive regulation of glucose transmembrane transport	1/48	37/16297	0.103502	0.103502	0.223445	INSR	1
GO:0035136	forelimb morphogenesis	1/48	37/16297	0.103502	0.103502	0.223445	FMN1	1
GO:0038083	peptidyl-tyrosine autophosphorylation	1/48	37/16297	0.103502	0.103502	0.223445	INSR	1
GO:0071548	response to dexamethasone	1/48	37/16297	0.103502	0.103502	0.223445	ARG1	1
GO:1900077	negative regulation of cellular response to insulin stimulus	1/48	37/16297	0.103502	0.103502	0.223445	GRB10	1
GO:0035637	multicellular organismal signaling	2/48	186/16297	0.103993	0.103993	0.224049	ASPH/KCNE1	2
GO:0006040	amino sugar metabolic process	1/48	38/16297	0.106148	0.106148	0.225938	CSGALNACT1	1
GO:0009225	nucleotide-sugar metabolic process	1/48	38/16297	0.106148	0.106148	0.225938	CSGALNACT1	1
GO:0010761	fibroblast migration	1/48	38/16297	0.106148	0.106148	0.225938	C5orf30	1
GO:0046636	negative regulation of alpha-beta T cell activation	1/48	38/16297	0.106148	0.106148	0.225938	SOCS5	1
GO:0086091	regulation of heart rate by cardiac conduction	1/48	38/16297	0.106148	0.106148	0.225938	KCNE1	1
GO:0099622	cardiac muscle cell membrane repolarization	1/48	38/16297	0.106148	0.106148	0.225938	KCNE1	1
GO:0070555	response to interleukin-1	2/48	189/16297	0.106801	0.106801	0.226872	IL1R2/IRAK3	2
GO:0051047	positive regulation of secretion	3/48	392/16297	0.108356	0.108356	0.227444	CLEC4E/ORM1/ALOX15B	3
GO:0060541	respiratory system development	2/48	191/16297	0.108685	0.108685	0.227444	ARG1/ADAMTS2	2
GO:0002369	T cell cytokine production	1/48	39/16297	0.108787	0.108787	0.227444	ARG1	1
GO:0002823	negative regulation of adaptive immune response based on somatic recombination of immune receptors built from immunoglobulin superfamily domains	1/48	39/16297	0.108787	0.108787	0.227444	ARG1	1
GO:0034122	negative regulation of toll-like receptor signaling pathway	1/48	39/16297	0.108787	0.108787	0.227444	IRAK3	1
GO:0043331	response to dsRNA	1/48	39/16297	0.108787	0.108787	0.227444	IRAK3	1
GO:0044003	modulation by symbiont of host process	1/48	39/16297	0.108787	0.108787	0.227444	INSR	1
GO:0050798	activated T cell proliferation	1/48	39/16297	0.108787	0.108787	0.227444	ARG1	1
GO:0000413	protein peptidyl-prolyl isomerization	1/48	40/16297	0.111418	0.111418	0.227782	FKBP5	1
GO:0009620	response to fungus	1/48	40/16297	0.111418	0.111418	0.227782	ARG1	1
GO:0032881	regulation of polysaccharide metabolic process	1/48	40/16297	0.111418	0.111418	0.227782	INSR	1
GO:0038084	vascular endothelial growth factor signaling pathway	1/48	40/16297	0.111418	0.111418	0.227782	FLT3	1
GO:0043268	positive regulation of potassium ion transport	1/48	40/16297	0.111418	0.111418	0.227782	KCNE1	1
GO:0045429	positive regulation of nitric oxide biosynthetic process	1/48	40/16297	0.111418	0.111418	0.227782	INSR	1
GO:0045981	positive regulation of nucleotide metabolic process	1/48	40/16297	0.111418	0.111418	0.227782	INSR	1
GO:0046473	phosphatidic acid metabolic process	1/48	40/16297	0.111418	0.111418	0.227782	DGKH	1
GO:0090317	negative regulation of intracellular protein transport	1/48	40/16297	0.111418	0.111418	0.227782	KCNE1	1
GO:0097028	dendritic cell differentiation	1/48	40/16297	0.111418	0.111418	0.227782	FLT3	1
GO:1900544	positive regulation of purine nucleotide metabolic process	1/48	40/16297	0.111418	0.111418	0.227782	INSR	1
GO:0008037	cell recognition	2/48	194/16297	0.111527	0.111527	0.227782	CSGALNACT1/IGHV2-70	2
GO:1901605	alpha-amino acid metabolic process	2/48	196/16297	0.113433	0.113433	0.230695	ARG1/BCAT1	2
GO:0032958	inositol phosphate biosynthetic process	1/48	41/16297	0.114042	0.114042	0.230695	ITPKC	1
GO:0045806	negative regulation of endocytosis	1/48	41/16297	0.114042	0.114042	0.230695	PCSK9	1
GO:1904407	positive regulation of nitric oxide metabolic process	1/48	41/16297	0.114042	0.114042	0.230695	INSR	1
GO:2001258	negative regulation of cation channel activity	1/48	41/16297	0.114042	0.114042	0.230695	KCNE1	1
GO:0014014	negative regulation of gliogenesis	1/48	42/16297	0.116658	0.116658	0.233597	DAAM2	1
GO:0032964	collagen biosynthetic process	1/48	42/16297	0.116658	0.116658	0.233597	ARG1	1
GO:0042551	neuron maturation	1/48	42/16297	0.116658	0.116658	0.233597	GLDN	1
GO:0060443	mammary gland morphogenesis	1/48	42/16297	0.116658	0.116658	0.233597	ARG1	1
GO:0090311	regulation of protein deacetylation	1/48	42/16297	0.116658	0.116658	0.233597	JDP2	1
GO:0050670	regulation of lymphocyte proliferation	2/48	202/16297	0.119202	0.119202	0.233597	ARG1/VSIG4	2
GO:0006195	purine nucleotide catabolic process	1/48	43/16297	0.119266	0.119266	0.233597	NUDT16	1
GO:0032365	intracellular lipid transport	1/48	43/16297	0.119266	0.119266	0.233597	PCSK9	1
GO:0042088	T-helper 1 type immune response	1/48	43/16297	0.119266	0.119266	0.233597	SOCS5	1
GO:0045581	negative regulation of T cell differentiation	1/48	43/16297	0.119266	0.119266	0.233597	SOCS5	1
GO:0050706	regulation of interleukin-1 beta secretion	1/48	43/16297	0.119266	0.119266	0.233597	ORM1	1
GO:0140115	export across plasma membrane	1/48	43/16297	0.119266	0.119266	0.233597	KCNE1	1
GO:1905953	negative regulation of lipid localization	1/48	43/16297	0.119266	0.119266	0.233597	PCSK9	1
GO:0006643	membrane lipid metabolic process	2/48	203/16297	0.120171	0.120171	0.233597	TEX2/STS	2
GO:0032944	regulation of mononuclear cell proliferation	2/48	203/16297	0.120171	0.120171	0.233597	ARG1/VSIG4	2
GO:0044706	multi-multicellular organism process	2/48	204/16297	0.121142	0.121142	0.233597	ARG1/STS	2
GO:0046488	phosphatidylinositol metabolic process	2/48	204/16297	0.121142	0.121142	0.233597	FLT3/SOCS5	2
GO:0051222	positive regulation of protein transport	3/48	413/16297	0.121597	0.121597	0.233597	CLEC4E/ORM1/ALOX15B	3
GO:0002820	negative regulation of adaptive immune response	1/48	44/16297	0.121867	0.121867	0.233597	ARG1	1
GO:0005978	glycogen biosynthetic process	1/48	44/16297	0.121867	0.121867	0.233597	INSR	1
GO:0009250	glucan biosynthetic process	1/48	44/16297	0.121867	0.121867	0.233597	INSR	1
GO:0010043	response to zinc ion	1/48	44/16297	0.121867	0.121867	0.233597	ARG1	1
GO:0014075	response to amine	1/48	44/16297	0.121867	0.121867	0.233597	ARG1	1
GO:0030574	collagen catabolic process	1/48	44/16297	0.121867	0.121867	0.233597	ADAMTS2	1
GO:0031640	killing of cells of other organism	1/48	44/16297	0.121867	0.121867	0.233597	ARG1	1
GO:0051445	regulation of meiotic cell cycle	1/48	44/16297	0.121867	0.121867	0.233597	INSR	1
GO:0070231	T cell apoptotic process	1/48	44/16297	0.121867	0.121867	0.233597	TSC22D3	1
GO:1903580	positive regulation of ATP metabolic process	1/48	44/16297	0.121867	0.121867	0.233597	INSR	1
GO:1903727	positive regulation of phospholipid metabolic process	1/48	44/16297	0.121867	0.121867	0.233597	FLT3	1
GO:0008206	bile acid metabolic process	1/48	45/16297	0.124461	0.124461	0.23643	OSBPL1A	1
GO:0030850	prostate gland development	1/48	45/16297	0.124461	0.124461	0.23643	ALOX15B	1
GO:0032374	regulation of cholesterol transport	1/48	45/16297	0.124461	0.124461	0.23643	PCSK9	1
GO:0060324	face development	1/48	45/16297	0.124461	0.124461	0.23643	ASPH	1
GO:2000107	negative regulation of leukocyte apoptotic process	1/48	45/16297	0.124461	0.124461	0.23643	TSC22D3	1
GO:1903050	regulation of proteolysis involved in cellular protein catabolic process	2/48	208/16297	0.125044	0.125044	0.237094	RNF144B/SOCS5	2
GO:0002699	positive regulation of immune effector process	2/48	210/16297	0.127007	0.127007	0.237094	ARG1/SOCS5	2
GO:0002704	negative regulation of leukocyte mediated immunity	1/48	46/16297	0.127046	0.127046	0.237094	ARG1	1
GO:0032371	regulation of sterol transport	1/48	46/16297	0.127046	0.127046	0.237094	PCSK9	1
GO:0035272	exocrine system development	1/48	46/16297	0.127046	0.127046	0.237094	INSR	1
GO:0042059	negative regulation of epidermal growth factor receptor signaling pathway	1/48	46/16297	0.127046	0.127046	0.237094	SOCS5	1
GO:0043370	regulation of CD4-positive, alpha-beta T cell differentiation	1/48	46/16297	0.127046	0.127046	0.237094	SOCS5	1
GO:0046638	positive regulation of alpha-beta T cell differentiation	1/48	46/16297	0.127046	0.127046	0.237094	SOCS5	1
GO:0048260	positive regulation of receptor-mediated endocytosis	1/48	46/16297	0.127046	0.127046	0.237094	PCSK9	1
GO:0086009	membrane repolarization	1/48	46/16297	0.127046	0.127046	0.237094	KCNE1	1
GO:0019369	arachidonic acid metabolic process	1/48	47/16297	0.129625	0.129625	0.241057	ALOX15B	1
GO:0045599	negative regulation of fat cell differentiation	1/48	47/16297	0.129625	0.129625	0.241057	JDP2	1
GO:0070663	regulation of leukocyte proliferation	2/48	215/16297	0.131947	0.131947	0.244125	ARG1/VSIG4	2
GO:1904951	positive regulation of establishment of protein localization	3/48	429/16297	0.132073	0.132073	0.244125	CLEC4E/ORM1/ALOX15B	3
GO:0010171	body morphogenesis	1/48	48/16297	0.132196	0.132196	0.244125	ASPH	1
GO:0045010	actin nucleation	1/48	48/16297	0.132196	0.132196	0.244125	FMN1	1
GO:0048705	skeletal system morphogenesis	2/48	217/16297	0.133936	0.133936	0.245017	CSGALNACT1/FMN1	2
GO:0044282	small molecule catabolic process	3/48	432/16297	0.134073	0.134073	0.245017	ARG1/NUDT16/BCAT1	3
GO:0001954	positive regulation of cell-matrix adhesion	1/48	49/16297	0.134759	0.134759	0.245017	FMN1	1
GO:0002090	regulation of receptor internalization	1/48	49/16297	0.134759	0.134759	0.245017	PCSK9	1
GO:0006584	catecholamine metabolic process	1/48	49/16297	0.134759	0.134759	0.245017	MAOA	1
GO:0009712	catechol-containing compound metabolic process	1/48	49/16297	0.134759	0.134759	0.245017	MAOA	1
GO:0031638	zymogen activation	1/48	49/16297	0.134759	0.134759	0.245017	ASPH	1
GO:0032731	positive regulation of interleukin-1 beta production	1/48	49/16297	0.134759	0.134759	0.245017	ORM1	1
GO:0034656	nucleobase-containing small molecule catabolic process	1/48	49/16297	0.134759	0.134759	0.245017	NUDT16	1
GO:0001819	positive regulation of cytokine production	3/48	436/16297	0.136756	0.136756	0.247121	CLEC4E/ORM1/ALOX15B	3
GO:0032890	regulation of organic acid transport	1/48	50/16297	0.137315	0.137315	0.247121	ARG1	1
GO:0050702	interleukin-1 beta secretion	1/48	50/16297	0.137315	0.137315	0.247121	ORM1	1
GO:0072523	purine-containing compound catabolic process	1/48	50/16297	0.137315	0.137315	0.247121	NUDT16	1
GO:1901185	negative regulation of ERBB signaling pathway	1/48	50/16297	0.137315	0.137315	0.247121	SOCS5	1
GO:2000649	regulation of sodium ion transmembrane transporter activity	1/48	50/16297	0.137315	0.137315	0.247121	PCSK9	1
GO:0006636	unsaturated fatty acid biosynthetic process	1/48	51/16297	0.139864	0.139864	0.24792	ALOX15B	1
GO:0030199	collagen fibril organization	1/48	51/16297	0.139864	0.139864	0.24792	ADAMTS2	1
GO:0032663	regulation of interleukin-2 production	1/48	51/16297	0.139864	0.139864	0.24792	VSIG4	1
GO:0043030	regulation of macrophage activation	1/48	51/16297	0.139864	0.139864	0.24792	VSIG4	1
GO:0045604	regulation of epidermal cell differentiation	1/48	51/16297	0.139864	0.139864	0.24792	ALOX15B	1
GO:0045840	positive regulation of mitotic nuclear division	1/48	51/16297	0.139864	0.139864	0.24792	INSR	1
GO:0050732	negative regulation of peptidyl-tyrosine phosphorylation	1/48	51/16297	0.139864	0.139864	0.24792	SOCS5	1
GO:0070228	regulation of lymphocyte apoptotic process	1/48	51/16297	0.139864	0.139864	0.24792	TSC22D3	1
GO:1903428	positive regulation of reactive oxygen species biosynthetic process	1/48	51/16297	0.139864	0.139864	0.24792	INSR	1
GO:0015850	organic hydroxy compound transport	2/48	225/16297	0.141958	0.141958	0.249917	OSBPL1A/PCSK9	2
GO:0006576	cellular biogenic amine metabolic process	1/48	52/16297	0.142405	0.142405	0.249917	MAOA	1
GO:0051290	protein heterotetramerization	1/48	52/16297	0.142405	0.142405	0.249917	INSR	1
GO:0070206	protein trimerization	1/48	52/16297	0.142405	0.142405	0.249917	ARG1	1
GO:0071320	cellular response to cAMP	1/48	52/16297	0.142405	0.142405	0.249917	KCNE1	1
GO:0086002	cardiac muscle cell action potential involved in contraction	1/48	52/16297	0.142405	0.142405	0.249917	KCNE1	1
GO:0006469	negative regulation of protein kinase activity	2/48	226/16297	0.142968	0.142968	0.25049	IRAK3/SOCS5	2
GO:0032987	protein-lipid complex disassembly	1/48	53/16297	0.144939	0.144939	0.25145	PCSK9	1
GO:0034381	plasma lipoprotein particle clearance	1/48	53/16297	0.144939	0.144939	0.25145	PCSK9	1
GO:0043954	cellular component maintenance	1/48	53/16297	0.144939	0.144939	0.25145	INSR	1
GO:0045620	negative regulation of lymphocyte differentiation	1/48	53/16297	0.144939	0.144939	0.25145	SOCS5	1
GO:0071829	plasma lipoprotein particle disassembly	1/48	53/16297	0.144939	0.144939	0.25145	PCSK9	1
GO:1901016	regulation of potassium ion transmembrane transporter activity	1/48	53/16297	0.144939	0.144939	0.25145	KCNE1	1
GO:0018208	peptidyl-proline modification	1/48	54/16297	0.147466	0.147466	0.253345	FKBP5	1
GO:0032655	regulation of interleukin-12 production	1/48	54/16297	0.147466	0.147466	0.253345	IRAK3	1
GO:0032732	positive regulation of interleukin-1 production	1/48	54/16297	0.147466	0.147466	0.253345	ORM1	1
GO:0043525	positive regulation of neuron apoptotic process	1/48	54/16297	0.147466	0.147466	0.253345	PCSK9	1
GO:0048488	synaptic vesicle endocytosis	1/48	54/16297	0.147466	0.147466	0.253345	AMPH	1
GO:0140238	presynaptic endocytosis	1/48	54/16297	0.147466	0.147466	0.253345	AMPH	1
GO:0001912	positive regulation of leukocyte mediated cytotoxicity	1/48	55/16297	0.149985	0.149985	0.256841	ARG1	1
GO:0002886	regulation of myeloid leukocyte mediated immunity	1/48	55/16297	0.149985	0.149985	0.256841	ARG1	1
GO:0030217	T cell differentiation	2/48	234/16297	0.151106	0.151106	0.257926	CLEC4E/SOCS5	2
GO:0038093	Fc receptor signaling pathway	2/48	234/16297	0.151106	0.151106	0.257926	CLEC4E/IGHV2-70	2
GO:0010676	positive regulation of cellular carbohydrate metabolic process	1/48	56/16297	0.152497	0.152497	0.25905	INSR	1
GO:0032615	interleukin-12 production	1/48	56/16297	0.152497	0.152497	0.25905	IRAK3	1
GO:0032722	positive regulation of chemokine production	1/48	56/16297	0.152497	0.152497	0.25905	ALOX15B	1
GO:0002833	positive regulation of response to biotic stimulus	2/48	237/16297	0.154182	0.154182	0.261492	CLEC4E/ARG1	2
GO:0042093	T-helper cell differentiation	1/48	57/16297	0.155002	0.155002	0.261628	SOCS5	1
GO:0045428	regulation of nitric oxide biosynthetic process	1/48	57/16297	0.155002	0.155002	0.261628	INSR	1
GO:0046686	response to cadmium ion	1/48	57/16297	0.155002	0.155002	0.261628	ARG1	1
GO:0050730	regulation of peptidyl-tyrosine phosphorylation	2/48	239/16297	0.156239	0.156239	0.263297	FLT3/SOCS5	2
GO:0048872	homeostasis of number of cells	2/48	240/16297	0.15727	0.15727	0.26457	TSC22D3/FLT3	2
GO:0032412	regulation of ion transmembrane transporter activity	2/48	241/16297	0.158302	0.158302	0.26457	KCNE1/PCSK9	2
GO:0002294	CD4-positive, alpha-beta T cell differentiation involved in immune response	1/48	59/16297	0.15999	0.15999	0.26457	SOCS5	1
GO:0030858	positive regulation of epithelial cell differentiation	1/48	59/16297	0.15999	0.15999	0.26457	ALOX15B	1
GO:0032623	interleukin-2 production	1/48	59/16297	0.15999	0.15999	0.26457	VSIG4	1
GO:0034113	heterotypic cell-cell adhesion	1/48	59/16297	0.15999	0.15999	0.26457	GLDN	1
GO:0051893	regulation of focal adhesion assembly	1/48	59/16297	0.15999	0.15999	0.26457	FMN1	1
GO:0061077	chaperone-mediated protein folding	1/48	59/16297	0.15999	0.15999	0.26457	FKBP5	1
GO:0070613	regulation of protein processing	1/48	59/16297	0.15999	0.15999	0.26457	IL1R2	1
GO:0090109	regulation of cell-substrate junction assembly	1/48	59/16297	0.15999	0.15999	0.26457	FMN1	1
GO:0150116	regulation of cell-substrate junction organization	1/48	59/16297	0.15999	0.15999	0.26457	FMN1	1
GO:1902305	regulation of sodium ion transmembrane transport	1/48	59/16297	0.15999	0.15999	0.26457	PCSK9	1
GO:0002287	alpha-beta T cell activation involved in immune response	1/48	60/16297	0.162473	0.162473	0.26701	SOCS5	1
GO:0002293	alpha-beta T cell differentiation involved in immune response	1/48	60/16297	0.162473	0.162473	0.26701	SOCS5	1
GO:0035924	cellular response to vascular endothelial growth factor stimulus	1/48	60/16297	0.162473	0.162473	0.26701	FLT3	1
GO:2000514	regulation of CD4-positive, alpha-beta T cell activation	1/48	60/16297	0.162473	0.162473	0.26701	SOCS5	1
GO:0033673	negative regulation of kinase activity	2/48	246/16297	0.163483	0.163483	0.267349	IRAK3/SOCS5	2
GO:0043406	positive regulation of MAP kinase activity	2/48	247/16297	0.164523	0.164523	0.267349	FLT3/INSR	2
GO:0002260	lymphocyte homeostasis	1/48	61/16297	0.164949	0.164949	0.267349	TSC22D3	1
GO:0015807	L-amino acid transport	1/48	61/16297	0.164949	0.164949	0.267349	ARG1	1
GO:0042531	positive regulation of tyrosine phosphorylation of STAT protein	1/48	61/16297	0.164949	0.164949	0.267349	FLT3	1
GO:0046635	positive regulation of alpha-beta T cell activation	1/48	61/16297	0.164949	0.164949	0.267349	SOCS5	1
GO:0060675	ureteric bud morphogenesis	1/48	61/16297	0.164949	0.164949	0.267349	FMN1	1
GO:1901607	alpha-amino acid biosynthetic process	1/48	61/16297	0.164949	0.164949	0.267349	BCAT1	1
GO:1903317	regulation of protein maturation	1/48	61/16297	0.164949	0.164949	0.267349	IL1R2	1
GO:0022898	regulation of transmembrane transporter activity	2/48	248/16297	0.165564	0.165564	0.267936	KCNE1/PCSK9	2
GO:0035914	skeletal muscle cell differentiation	1/48	62/16297	0.167418	0.167418	0.268849	SAP30	1
GO:0046626	regulation of insulin receptor signaling pathway	1/48	62/16297	0.167418	0.167418	0.268849	GRB10	1
GO:0046637	regulation of alpha-beta T cell differentiation	1/48	62/16297	0.167418	0.167418	0.268849	SOCS5	1
GO:0051785	positive regulation of nuclear division	1/48	62/16297	0.167418	0.167418	0.268849	INSR	1
GO:0072171	mesonephric tubule morphogenesis	1/48	62/16297	0.167418	0.167418	0.268849	FMN1	1
GO:0042742	defense response to bacterium	2/48	250/16297	0.16765	0.16765	0.268849	CLEC4E/IGHV2-70	2
GO:0002521	leukocyte differentiation	3/48	483/16297	0.169609	0.169609	0.270785	CLEC4E/FLT3/SOCS5	3
GO:1901617	organic hydroxy compound biosynthetic process	2/48	252/16297	0.169741	0.169741	0.270785	ITPKC/OSBPL1A	2
GO:0009166	nucleotide catabolic process	1/48	63/16297	0.169879	0.169879	0.270785	NUDT16	1
GO:0060135	maternal process involved in female pregnancy	1/48	63/16297	0.169879	0.169879	0.270785	ARG1	1
GO:0009150	purine ribonucleotide metabolic process	3/48	484/16297	0.170333	0.170333	0.2711	TPST1/NUDT16/INSR	3
GO:0045739	positive regulation of DNA repair	1/48	64/16297	0.172334	0.172334	0.273874	NUDT16	1
GO:0008015	blood circulation	3/48	488/16297	0.173236	0.173236	0.274895	ASPH/KCNE1/TMIGD3	3
GO:0006687	glycosphingolipid metabolic process	1/48	65/16297	0.174781	0.174781	0.276108	STS	1
GO:0050710	negative regulation of cytokine secretion	1/48	65/16297	0.174781	0.174781	0.276108	IL1R2	1
GO:1903779	regulation of cardiac conduction	1/48	65/16297	0.174781	0.174781	0.276108	ASPH	1
GO:0071900	regulation of protein serine/threonine kinase activity	3/48	491/16297	0.175423	0.175423	0.276708	IRAK3/FLT3/INSR	3
GO:0036465	synaptic vesicle recycling	1/48	66/16297	0.177222	0.177222	0.278716	AMPH	1
GO:0070227	lymphocyte apoptotic process	1/48	66/16297	0.177222	0.177222	0.278716	TSC22D3	1
GO:0032409	regulation of transporter activity	2/48	260/16297	0.178149	0.178149	0.27976	KCNE1/PCSK9	2
GO:0031343	positive regulation of cell killing	1/48	67/16297	0.179655	0.179655	0.281135	ARG1	1
GO:0034121	regulation of toll-like receptor signaling pathway	1/48	67/16297	0.179655	0.179655	0.281135	IRAK3	1
GO:0003013	circulatory system process	3/48	497/16297	0.179821	0.179821	0.281135	ASPH/KCNE1/TMIGD3	3
GO:0009259	ribonucleotide metabolic process	3/48	499/16297	0.181294	0.181294	0.283	TPST1/NUDT16/INSR	3
GO:0006809	nitric oxide biosynthetic process	1/48	68/16297	0.182081	0.182081	0.283	INSR	1
GO:0060350	endochondral bone morphogenesis	1/48	68/16297	0.182081	0.182081	0.283	CSGALNACT1	1
GO:0072078	nephron tubule morphogenesis	1/48	68/16297	0.182081	0.182081	0.283	FMN1	1
GO:0001822	kidney development	2/48	265/16297	0.183438	0.183438	0.283846	FMN1/PCSK9	2
GO:0016054	organic acid catabolic process	2/48	265/16297	0.183438	0.183438	0.283846	ARG1/BCAT1	2
GO:0046395	carboxylic acid catabolic process	2/48	265/16297	0.183438	0.183438	0.283846	ARG1/BCAT1	2
GO:0002709	regulation of T cell mediated immunity	1/48	69/16297	0.1845	0.1845	0.283846	ARG1	1
GO:0045685	regulation of glial cell differentiation	1/48	69/16297	0.1845	0.1845	0.283846	DAAM2	1
GO:0086001	cardiac muscle cell action potential	1/48	69/16297	0.1845	0.1845	0.283846	KCNE1	1
GO:1901292	nucleoside phosphate catabolic process	1/48	69/16297	0.1845	0.1845	0.283846	NUDT16	1
GO:0031016	pancreas development	1/48	70/16297	0.186912	0.186912	0.285485	INSR	1
GO:0043647	inositol phosphate metabolic process	1/48	70/16297	0.186912	0.186912	0.285485	ITPKC	1
GO:0072088	nephron epithelium morphogenesis	1/48	70/16297	0.186912	0.186912	0.285485	FMN1	1
GO:0086003	cardiac muscle cell contraction	1/48	70/16297	0.186912	0.186912	0.285485	KCNE1	1
GO:1900076	regulation of cellular response to insulin stimulus	1/48	70/16297	0.186912	0.186912	0.285485	GRB10	1
GO:0051348	negative regulation of transferase activity	2/48	270/16297	0.188752	0.188752	0.28668	IRAK3/SOCS5	2
GO:0005977	glycogen metabolic process	1/48	71/16297	0.189317	0.189317	0.28668	INSR	1
GO:0009064	glutamine family amino acid metabolic process	1/48	71/16297	0.189317	0.189317	0.28668	ARG1	1
GO:0031100	animal organ regeneration	1/48	71/16297	0.189317	0.189317	0.28668	FLT3	1
GO:0043407	negative regulation of MAP kinase activity	1/48	71/16297	0.189317	0.189317	0.28668	IRAK3	1
GO:2000243	positive regulation of reproductive process	1/48	71/16297	0.189317	0.189317	0.28668	INSR	1
GO:0090068	positive regulation of cell cycle process	2/48	271/16297	0.189817	0.189817	0.287027	NUDT16/INSR	2
GO:0006073	cellular glucan metabolic process	1/48	72/16297	0.191715	0.191715	0.287032	INSR	1
GO:0042509	regulation of tyrosine phosphorylation of STAT protein	1/48	72/16297	0.191715	0.191715	0.287032	FLT3	1
GO:0043242	negative regulation of protein-containing complex disassembly	1/48	72/16297	0.191715	0.191715	0.287032	IRAK3	1
GO:0044042	glucan metabolic process	1/48	72/16297	0.191715	0.191715	0.287032	INSR	1
GO:0061333	renal tubule morphogenesis	1/48	72/16297	0.191715	0.191715	0.287032	FMN1	1
GO:0072028	nephron morphogenesis	1/48	72/16297	0.191715	0.191715	0.287032	FMN1	1
GO:1901616	organic hydroxy compound catabolic process	1/48	72/16297	0.191715	0.191715	0.287032	MAOA	1
GO:0043367	CD4-positive, alpha-beta T cell differentiation	1/48	73/16297	0.194107	0.194107	0.289793	SOCS5	1
GO:0046209	nitric oxide metabolic process	1/48	73/16297	0.194107	0.194107	0.289793	INSR	1
GO:0002440	production of molecular mediator of immune response	2/48	277/16297	0.196227	0.196227	0.292118	IRAK3/ARG1	2
GO:0045682	regulation of epidermis development	1/48	74/16297	0.196491	0.196491	0.292118	ALOX15B	1
GO:0048678	response to axon injury	1/48	74/16297	0.196491	0.196491	0.292118	ARG1	1
GO:0006110	regulation of glycolytic process	1/48	75/16297	0.198868	0.198868	0.294003	INSR	1
GO:0006910	phagocytosis, recognition	1/48	75/16297	0.198868	0.198868	0.294003	IGHV2-70	1
GO:0007260	tyrosine phosphorylation of STAT protein	1/48	75/16297	0.198868	0.198868	0.294003	FLT3	1
GO:0045454	cell redox homeostasis	1/48	75/16297	0.198868	0.198868	0.294003	TMX4	1
GO:0072001	renal system development	2/48	280/16297	0.199443	0.199443	0.294443	FMN1/PCSK9	2
GO:0001910	regulation of leukocyte mediated cytotoxicity	1/48	76/16297	0.201239	0.201239	0.295039	ARG1	1
GO:0051702	interaction with symbiont	1/48	76/16297	0.201239	0.201239	0.295039	ARG1	1
GO:1901379	regulation of potassium ion transmembrane transport	1/48	76/16297	0.201239	0.201239	0.295039	KCNE1	1
GO:1903533	regulation of protein targeting	1/48	76/16297	0.201239	0.201239	0.295039	KCNE1	1
GO:2001057	reactive nitrogen species metabolic process	1/48	76/16297	0.201239	0.201239	0.295039	INSR	1
GO:0042113	B cell activation	2/48	282/16297	0.201591	0.201591	0.295147	FLT3/IGHV2-70	2
GO:0045913	positive regulation of carbohydrate metabolic process	1/48	77/16297	0.203603	0.203603	0.296862	INSR	1
GO:0071827	plasma lipoprotein particle organization	1/48	77/16297	0.203603	0.203603	0.296862	PCSK9	1
GO:2000779	regulation of double-strand break repair	1/48	77/16297	0.203603	0.203603	0.296862	NUDT16	1
GO:0008652	cellular amino acid biosynthetic process	1/48	78/16297	0.205959	0.205959	0.298655	BCAT1	1
GO:0046427	positive regulation of receptor signaling pathway via JAK-STAT	1/48	78/16297	0.205959	0.205959	0.298655	FLT3	1
GO:0051952	regulation of amine transport	1/48	78/16297	0.205959	0.205959	0.298655	ARG1	1
GO:0097006	regulation of plasma lipoprotein particle levels	1/48	78/16297	0.205959	0.205959	0.298655	PCSK9	1
GO:0043588	skin development	2/48	288/16297	0.208052	0.208052	0.300419	ADAMTS2/ALOX15B	2
GO:0006970	response to osmotic stress	1/48	79/16297	0.208309	0.208309	0.300419	TSC22D3	1
GO:0042632	cholesterol homeostasis	1/48	79/16297	0.208309	0.208309	0.300419	PCSK9	1
GO:0097061	dendritic spine organization	1/48	79/16297	0.208309	0.208309	0.300419	INSR	1
GO:0046173	polyol biosynthetic process	1/48	80/16297	0.210652	0.210652	0.301338	ITPKC	1
GO:0048041	focal adhesion assembly	1/48	80/16297	0.210652	0.210652	0.301338	FMN1	1
GO:0055092	sterol homeostasis	1/48	80/16297	0.210652	0.210652	0.301338	PCSK9	1
GO:1901879	regulation of protein depolymerization	1/48	80/16297	0.210652	0.210652	0.301338	ASPH	1
GO:1904894	positive regulation of receptor signaling pathway via STAT	1/48	80/16297	0.210652	0.210652	0.301338	FLT3	1
GO:2000106	regulation of leukocyte apoptotic process	1/48	80/16297	0.210652	0.210652	0.301338	TSC22D3	1
GO:0002028	regulation of sodium ion transport	1/48	81/16297	0.212989	0.212989	0.302638	PCSK9	1
GO:0006112	energy reserve metabolic process	1/48	81/16297	0.212989	0.212989	0.302638	INSR	1
GO:0030301	cholesterol transport	1/48	81/16297	0.212989	0.212989	0.302638	PCSK9	1
GO:0045582	positive regulation of T cell differentiation	1/48	81/16297	0.212989	0.212989	0.302638	SOCS5	1
GO:0071825	protein-lipid complex subunit organization	1/48	81/16297	0.212989	0.212989	0.302638	PCSK9	1
GO:0032651	regulation of interleukin-1 beta production	1/48	82/16297	0.215318	0.215318	0.30513	ORM1	1
GO:0042058	regulation of epidermal growth factor receptor signaling pathway	1/48	82/16297	0.215318	0.215318	0.30513	SOCS5	1
GO:0006959	humoral immune response	2/48	295/16297	0.215618	0.215618	0.305147	VSIG4/IGHV2-70	2
GO:0001656	metanephros development	1/48	83/16297	0.217641	0.217641	0.3076	FMN1	1
GO:0015837	amine transport	1/48	84/16297	0.219957	0.219957	0.308814	ARG1	1
GO:0032760	positive regulation of tumor necrosis factor production	1/48	84/16297	0.219957	0.219957	0.308814	ORM1	1
GO:0060021	roof of mouth development	1/48	84/16297	0.219957	0.219957	0.308814	ASPH	1
GO:0090502	RNA phosphodiester bond hydrolysis, endonucleolytic	1/48	84/16297	0.219957	0.219957	0.308814	NUDT16	1
GO:0097306	cellular response to alcohol	1/48	84/16297	0.219957	0.219957	0.308814	KLF9	1
GO:0033273	response to vitamin	1/48	85/16297	0.222267	0.222267	0.310412	ARG1	1
GO:0043470	regulation of carbohydrate catabolic process	1/48	85/16297	0.222267	0.222267	0.310412	INSR	1
GO:0044070	regulation of anion transport	1/48	85/16297	0.222267	0.222267	0.310412	ARG1	1
GO:0061097	regulation of protein tyrosine kinase activity	1/48	85/16297	0.222267	0.222267	0.310412	SOCS5	1
GO:0031058	positive regulation of histone modification	1/48	86/16297	0.224569	0.224569	0.312393	JDP2	1
GO:1903426	regulation of reactive oxygen species biosynthetic process	1/48	86/16297	0.224569	0.224569	0.312393	INSR	1
GO:1903557	positive regulation of tumor necrosis factor superfamily cytokine production	1/48	86/16297	0.224569	0.224569	0.312393	ORM1	1
GO:0043255	regulation of carbohydrate biosynthetic process	1/48	87/16297	0.226865	0.226865	0.314349	INSR	1
GO:0072080	nephron tubule development	1/48	87/16297	0.226865	0.226865	0.314349	FMN1	1
GO:0106027	neuron projection organization	1/48	87/16297	0.226865	0.226865	0.314349	INSR	1
GO:0000209	protein polyubiquitination	2/48	306/16297	0.227562	0.227562	0.314903	RNF144B/FBXW2	2
GO:0006641	triglyceride metabolic process	1/48	88/16297	0.229155	0.229155	0.31587	PCSK9	1
GO:0060993	kidney morphogenesis	1/48	88/16297	0.229155	0.229155	0.31587	FMN1	1
GO:1901184	regulation of ERBB signaling pathway	1/48	88/16297	0.229155	0.229155	0.31587	SOCS5	1
GO:0032496	response to lipopolysaccharide	2/48	309/16297	0.230829	0.230829	0.316139	IRAK3/ARG1	2
GO:0048010	vascular endothelial growth factor receptor signaling pathway	1/48	89/16297	0.231437	0.231437	0.316139	GRB10	1
GO:0060333	interferon-gamma-mediated signaling pathway	1/48	89/16297	0.231437	0.231437	0.316139	ARG1	1
GO:0061326	renal tubule development	1/48	89/16297	0.231437	0.231437	0.316139	FMN1	1
GO:0062207	regulation of pattern recognition receptor signaling pathway	1/48	89/16297	0.231437	0.231437	0.316139	IRAK3	1
GO:0070301	cellular response to hydrogen peroxide	1/48	89/16297	0.231437	0.231437	0.316139	ARG1	1
GO:2001023	regulation of response to drug	1/48	89/16297	0.231437	0.231437	0.316139	ARG1	1
GO:0042116	macrophage activation	1/48	90/16297	0.233714	0.233714	0.317439	VSIG4	1
GO:0043266	regulation of potassium ion transport	1/48	90/16297	0.233714	0.233714	0.317439	KCNE1	1
GO:0048259	regulation of receptor-mediated endocytosis	1/48	90/16297	0.233714	0.233714	0.317439	PCSK9	1
GO:0097327	response to antineoplastic agent	1/48	90/16297	0.233714	0.233714	0.317439	ARG1	1
GO:1904062	regulation of cation transmembrane transport	2/48	313/16297	0.235191	0.235191	0.317439	KCNE1/PCSK9	2
GO:0001657	ureteric bud development	1/48	91/16297	0.235983	0.235983	0.317439	FMN1	1
GO:0002027	regulation of heart rate	1/48	91/16297	0.235983	0.235983	0.317439	KCNE1	1
GO:0008585	female gonad development	1/48	91/16297	0.235983	0.235983	0.317439	INSR	1
GO:0035710	CD4-positive, alpha-beta T cell activation	1/48	91/16297	0.235983	0.235983	0.317439	SOCS5	1
GO:0048709	oligodendrocyte differentiation	1/48	91/16297	0.235983	0.235983	0.317439	DAAM2	1
GO:1901216	positive regulation of neuron death	1/48	91/16297	0.235983	0.235983	0.317439	PCSK9	1
GO:1901890	positive regulation of cell junction assembly	1/48	91/16297	0.235983	0.235983	0.317439	FMN1	1
GO:0045621	positive regulation of lymphocyte differentiation	1/48	92/16297	0.238246	0.238246	0.318462	SOCS5	1
GO:0046634	regulation of alpha-beta T cell activation	1/48	92/16297	0.238246	0.238246	0.318462	SOCS5	1
GO:0072163	mesonephric epithelium development	1/48	92/16297	0.238246	0.238246	0.318462	FMN1	1
GO:0072164	mesonephric tubule development	1/48	92/16297	0.238246	0.238246	0.318462	FMN1	1
GO:0120162	positive regulation of cold-induced thermogenesis	1/48	92/16297	0.238246	0.238246	0.318462	GRB10	1
GO:0032611	interleukin-1 beta production	1/48	93/16297	0.240502	0.240502	0.319661	ORM1	1
GO:0045807	positive regulation of endocytosis	1/48	93/16297	0.240502	0.240502	0.319661	PCSK9	1
GO:0051591	response to cAMP	1/48	93/16297	0.240502	0.240502	0.319661	KCNE1	1
GO:2001022	positive regulation of response to DNA damage stimulus	1/48	93/16297	0.240502	0.240502	0.319661	NUDT16	1
GO:0051251	positive regulation of lymphocyte activation	2/48	318/16297	0.24065	0.24065	0.319661	SOCS5/IGHV2-70	2
GO:0021510	spinal cord development	1/48	94/16297	0.242752	0.242752	0.321044	DAAM2	1
GO:0030838	positive regulation of actin filament polymerization	1/48	94/16297	0.242752	0.242752	0.321044	FMN1	1
GO:2000379	positive regulation of reactive oxygen species metabolic process	1/48	94/16297	0.242752	0.242752	0.321044	INSR	1
GO:0001938	positive regulation of endothelial cell proliferation	1/48	95/16297	0.244995	0.244995	0.321044	ARG1	1
GO:0007044	cell-substrate junction assembly	1/48	95/16297	0.244995	0.244995	0.321044	FMN1	1
GO:0018958	phenol-containing compound metabolic process	1/48	95/16297	0.244995	0.244995	0.321044	MAOA	1
GO:0019886	antigen processing and presentation of exogenous peptide antigen via MHC class II	1/48	95/16297	0.244995	0.244995	0.321044	OSBPL1A	1
GO:0031341	regulation of cell killing	1/48	95/16297	0.244995	0.244995	0.321044	ARG1	1
GO:0150115	cell-substrate junction organization	1/48	95/16297	0.244995	0.244995	0.321044	FMN1	1
GO:0002237	response to molecule of bacterial origin	2/48	322/16297	0.245023	0.245023	0.321044	IRAK3/ARG1	2
GO:0071902	positive regulation of protein serine/threonine kinase activity	2/48	322/16297	0.245023	0.245023	0.321044	FLT3/INSR	2
GO:0001823	mesonephros development	1/48	96/16297	0.247232	0.247232	0.322742	FMN1	1
GO:0042136	neurotransmitter biosynthetic process	1/48	96/16297	0.247232	0.247232	0.322742	INSR	1
GO:0046545	development of primary female sexual characteristics	1/48	96/16297	0.247232	0.247232	0.322742	INSR	1
GO:0050678	regulation of epithelial cell proliferation	2/48	326/16297	0.2494	0.2494	0.324853	ARG1/KLF9	2
GO:1902106	negative regulation of leukocyte differentiation	1/48	97/16297	0.249462	0.249462	0.324853	SOCS5	1
GO:0002495	antigen processing and presentation of peptide antigen via MHC class II	1/48	98/16297	0.251686	0.251686	0.327347	OSBPL1A	1
GO:0002504	antigen processing and presentation of peptide or polysaccharide antigen via MHC class II	1/48	99/16297	0.253904	0.253904	0.327817	OSBPL1A	1
GO:0002824	positive regulation of adaptive immune response based on somatic recombination of immune receptors built from immunoglobulin superfamily domains	1/48	99/16297	0.253904	0.253904	0.327817	SOCS5	1
GO:0032091	negative regulation of protein binding	1/48	99/16297	0.253904	0.253904	0.327817	PCSK9	1
GO:0046632	alpha-beta T cell differentiation	1/48	99/16297	0.253904	0.253904	0.327817	SOCS5	1
GO:0051817	modulation of process of other organism involved in symbiotic interaction	1/48	99/16297	0.253904	0.253904	0.327817	INSR	1
GO:1905269	positive regulation of chromatin organization	1/48	99/16297	0.253904	0.253904	0.327817	JDP2	1
GO:0002449	lymphocyte mediated immunity	2/48	332/16297	0.255972	0.255972	0.329068	ARG1/IGHV2-70	2
GO:0032368	regulation of lipid transport	1/48	100/16297	0.256115	0.256115	0.329068	PCSK9	1
GO:0071887	leukocyte apoptotic process	1/48	100/16297	0.256115	0.256115	0.329068	TSC22D3	1
GO:1901606	alpha-amino acid catabolic process	1/48	100/16297	0.256115	0.256115	0.329068	ARG1	1
GO:0060271	cilium assembly	2/48	333/16297	0.257067	0.257067	0.329893	C5orf30/SPATA6	2
GO:0006690	icosanoid metabolic process	1/48	101/16297	0.258319	0.258319	0.330698	ALOX15B	1
GO:0072009	nephron epithelium development	1/48	101/16297	0.258319	0.258319	0.330698	FMN1	1
GO:0006892	post-Golgi vesicle-mediated transport	1/48	102/16297	0.260517	0.260517	0.332709	MYO1B	1
GO:0033559	unsaturated fatty acid metabolic process	1/48	102/16297	0.260517	0.260517	0.332709	ALOX15B	1
GO:0001676	long-chain fatty acid metabolic process	1/48	103/16297	0.262709	0.262709	0.333489	ALOX15B	1
GO:0002456	T cell mediated immunity	1/48	103/16297	0.262709	0.262709	0.333489	ARG1	1
GO:0007041	lysosomal transport	1/48	103/16297	0.262709	0.262709	0.333489	PCSK9	1
GO:0034404	nucleobase-containing small molecule biosynthetic process	1/48	103/16297	0.262709	0.262709	0.333489	NUDT16	1
GO:0060349	bone morphogenesis	1/48	103/16297	0.262709	0.262709	0.333489	CSGALNACT1	1
GO:0006520	cellular amino acid metabolic process	2/48	339/16297	0.263645	0.263645	0.333489	ARG1/BCAT1	2
GO:0006936	muscle contraction	2/48	339/16297	0.263645	0.263645	0.333489	ASPH/KCNE1	2
GO:0009101	glycoprotein biosynthetic process	2/48	339/16297	0.263645	0.263645	0.333489	CSGALNACT2/CSGALNACT1	2
GO:0001909	leukocyte mediated cytotoxicity	1/48	104/16297	0.264894	0.264894	0.333874	ARG1	1
GO:0002821	positive regulation of adaptive immune response	1/48	104/16297	0.264894	0.264894	0.333874	SOCS5	1
GO:0031623	receptor internalization	1/48	104/16297	0.264894	0.264894	0.333874	PCSK9	1
GO:0001505	regulation of neurotransmitter levels	2/48	341/16297	0.265838	0.265838	0.334665	MAOA/INSR	2
GO:0032147	activation of protein kinase activity	2/48	343/16297	0.268031	0.268031	0.337026	DGKH/INSR	2
GO:0030111	regulation of Wnt signaling pathway	2/48	344/16297	0.269128	0.269128	0.337353	GRB10/DAAM2	2
GO:0010906	regulation of glucose metabolic process	1/48	106/16297	0.269246	0.269246	0.337353	INSR	1
GO:0051261	protein depolymerization	1/48	106/16297	0.269246	0.269246	0.337353	ASPH	1
GO:0035821	modulation of process of other organism	1/48	107/16297	0.271412	0.271412	0.338866	INSR	1
GO:0043200	response to amino acid	1/48	107/16297	0.271412	0.271412	0.338866	ARG1	1
GO:1903409	reactive oxygen species biosynthetic process	1/48	107/16297	0.271412	0.271412	0.338866	INSR	1
GO:0035735	intraciliary transport involved in cilium assembly	2/48	347/16297	0.272418	0.272418	0.339563	C5orf30/SPATA6	2
GO:0006664	glycolipid metabolic process	1/48	108/16297	0.273573	0.273573	0.339563	STS	1
GO:0006911	phagocytosis, engulfment	1/48	108/16297	0.273573	0.273573	0.339563	IGHV2-70	1
GO:1900542	regulation of purine nucleotide metabolic process	1/48	108/16297	0.273573	0.273573	0.339563	INSR	1
GO:1903828	negative regulation of cellular protein localization	1/48	108/16297	0.273573	0.273573	0.339563	KCNE1	1
GO:0030198	extracellular matrix organization	2/48	349/16297	0.274612	0.274612	0.339849	CSGALNACT1/ADAMTS2	2
GO:0043062	extracellular structure organization	2/48	350/16297	0.275709	0.275709	0.339849	CSGALNACT1/ADAMTS2	2
GO:0002223	stimulatory C-type lectin receptor signaling pathway	1/48	109/16297	0.275726	0.275726	0.339849	CLEC4E	1
GO:0006140	regulation of nucleotide metabolic process	1/48	109/16297	0.275726	0.275726	0.339849	INSR	1
GO:0046425	regulation of receptor signaling pathway via JAK-STAT	1/48	109/16297	0.275726	0.275726	0.339849	FLT3	1
GO:1903509	liposaccharide metabolic process	1/48	109/16297	0.275726	0.275726	0.339849	STS	1
GO:0031349	positive regulation of defense response	2/48	351/16297	0.276805	0.276805	0.340123	CLEC4E/ARG1	2
GO:0001952	regulation of cell-matrix adhesion	1/48	110/16297	0.277874	0.277874	0.340123	FMN1	1
GO:0006096	glycolytic process	1/48	110/16297	0.277874	0.277874	0.340123	INSR	1
GO:0007613	memory	1/48	110/16297	0.277874	0.277874	0.340123	INSR	1
GO:0022612	gland morphogenesis	1/48	110/16297	0.277874	0.277874	0.340123	ARG1	1
GO:0046660	female sex differentiation	1/48	110/16297	0.277874	0.277874	0.340123	INSR	1
GO:0006757	ATP generation from ADP	1/48	111/16297	0.280015	0.280015	0.341954	INSR	1
GO:0007368	determination of left/right symmetry	1/48	111/16297	0.280015	0.280015	0.341954	DAAM2	1
GO:0002220	innate immune response activating cell surface receptor signaling pathway	1/48	112/16297	0.28215	0.28215	0.343148	CLEC4E	1
GO:0035270	endocrine system development	1/48	112/16297	0.28215	0.28215	0.343148	INSR	1
GO:1904892	regulation of receptor signaling pathway via STAT	1/48	112/16297	0.28215	0.28215	0.343148	FLT3	1
GO:0006631	fatty acid metabolic process	2/48	356/16297	0.282288	0.282288	0.343148	OLAH/ALOX15B	2
GO:0035082	axoneme assembly	2/48	357/16297	0.283384	0.283384	0.344086	C5orf30/SPATA6	2
GO:0002758	innate immune response-activating signal transduction	1/48	113/16297	0.284279	0.284279	0.344235	CLEC4E	1
GO:0006612	protein targeting to membrane	1/48	113/16297	0.284279	0.284279	0.344235	KCNE1	1
GO:0045787	positive regulation of cell cycle	2/48	358/16297	0.284481	0.284481	0.344235	NUDT16/INSR	2
GO:0002696	positive regulation of leukocyte activation	2/48	359/16297	0.285577	0.285577	0.344774	SOCS5/IGHV2-70	2
GO:0032386	regulation of intracellular transport	2/48	359/16297	0.285577	0.285577	0.344774	KCNE1/PCSK9	2
GO:0007173	epidermal growth factor receptor signaling pathway	1/48	114/16297	0.286402	0.286402	0.34531	SOCS5	1
GO:0010959	regulation of metal ion transport	2/48	360/16297	0.286673	0.286673	0.34531	KCNE1/PCSK9	2
GO:0010811	positive regulation of cell-substrate adhesion	1/48	115/16297	0.288519	0.288519	0.346746	FMN1	1
GO:0030183	B cell differentiation	1/48	115/16297	0.288519	0.288519	0.346746	FLT3	1
GO:0042073	intraciliary transport	2/48	363/16297	0.28996	0.28996	0.347705	C5orf30/SPATA6	2
GO:0014013	regulation of gliogenesis	1/48	116/16297	0.290629	0.290629	0.347705	DAAM2	1
GO:0070252	actin-mediated cell contraction	1/48	116/16297	0.290629	0.290629	0.347705	KCNE1	1
GO:1903578	regulation of ATP metabolic process	1/48	116/16297	0.290629	0.290629	0.347705	INSR	1
GO:0050853	B cell receptor signaling pathway	1/48	117/16297	0.292733	0.292733	0.349434	IGHV2-70	1
GO:0099024	plasma membrane invagination	1/48	117/16297	0.292733	0.292733	0.349434	IGHV2-70	1
GO:0045598	regulation of fat cell differentiation	1/48	119/16297	0.296924	0.296924	0.35364	JDP2	1
GO:0046031	ADP metabolic process	1/48	119/16297	0.296924	0.296924	0.35364	INSR	1
GO:0050867	positive regulation of cell activation	2/48	370/16297	0.297625	0.297625	0.354077	SOCS5/IGHV2-70	2
GO:0009855	determination of bilateral symmetry	1/48	120/16297	0.29901	0.29901	0.354928	DAAM2	1
GO:0051291	protein heterooligomerization	1/48	120/16297	0.29901	0.29901	0.354928	INSR	1
GO:0006282	regulation of DNA repair	1/48	121/16297	0.30109	0.30109	0.356598	NUDT16	1
GO:0009799	specification of symmetry	1/48	121/16297	0.30109	0.30109	0.356598	DAAM2	1
GO:0019216	regulation of lipid metabolic process	2/48	374/16297	0.302001	0.302001	0.35688	FLT3/SOCS5	2
GO:0061512	protein localization to cilium	2/48	374/16297	0.302001	0.302001	0.35688	C5orf30/SPATA6	2
GO:0044782	cilium organization	2/48	375/16297	0.303094	0.303094	0.357457	C5orf30/SPATA6	2
GO:0002576	platelet degranulation	1/48	122/16297	0.303164	0.303164	0.357457	ORM1	1
GO:0006958	complement activation, classical pathway	1/48	123/16297	0.305232	0.305232	0.358698	IGHV2-70	1
GO:0044106	cellular amine metabolic process	1/48	123/16297	0.305232	0.305232	0.358698	MAOA	1
GO:0045995	regulation of embryonic development	1/48	123/16297	0.305232	0.305232	0.358698	INSR	1
GO:0098840	protein transport along microtubule	2/48	378/16297	0.306373	0.306373	0.359243	C5orf30/SPATA6	2
GO:0099118	microtubule-based protein transport	2/48	378/16297	0.306373	0.306373	0.359243	C5orf30/SPATA6	2
GO:0042157	lipoprotein metabolic process	1/48	124/16297	0.307293	0.307293	0.359728	PCSK9	1
GO:0050673	epithelial cell proliferation	2/48	379/16297	0.307465	0.307465	0.359728	ARG1/KLF9	2
GO:0042177	negative regulation of protein catabolic process	1/48	125/16297	0.309349	0.309349	0.36069	IRAK3	1
GO:0050709	negative regulation of protein secretion	1/48	125/16297	0.309349	0.309349	0.36069	IL1R2	1
GO:0001578	microtubule bundle formation	2/48	381/16297	0.309649	0.309649	0.36069	C5orf30/SPATA6	2
GO:0007015	actin filament organization	2/48	381/16297	0.309649	0.309649	0.36069	FMN1/MYO1B	2
GO:0042737	drug catabolic process	1/48	126/16297	0.311399	0.311399	0.362331	MAOA	1
GO:0045785	positive regulation of cell adhesion	2/48	384/16297	0.312923	0.312923	0.363512	FMN1/SOCS5	2
GO:0045834	positive regulation of lipid metabolic process	1/48	127/16297	0.313443	0.313443	0.363512	FLT3	1
GO:0046434	organophosphate catabolic process	1/48	127/16297	0.313443	0.313443	0.363512	NUDT16	1
GO:0019751	polyol metabolic process	1/48	128/16297	0.315481	0.315481	0.364678	ITPKC	1
GO:0032273	positive regulation of protein polymerization	1/48	128/16297	0.315481	0.315481	0.364678	FMN1	1
GO:0062013	positive regulation of small molecule metabolic process	1/48	128/16297	0.315481	0.315481	0.364678	INSR	1
GO:0006165	nucleoside diphosphate phosphorylation	1/48	129/16297	0.317513	0.317513	0.365433	INSR	1
GO:0046683	response to organophosphorus	1/48	129/16297	0.317513	0.317513	0.365433	KCNE1	1
GO:0055088	lipid homeostasis	1/48	129/16297	0.317513	0.317513	0.365433	PCSK9	1
GO:1905952	regulation of lipid localization	1/48	129/16297	0.317513	0.317513	0.365433	PCSK9	1
GO:0002792	negative regulation of peptide secretion	1/48	130/16297	0.31954	0.31954	0.36566	IL1R2	1
GO:0006865	amino acid transport	1/48	130/16297	0.31954	0.31954	0.36566	ARG1	1
GO:0007190	activation of adenylate cyclase activity	1/48	130/16297	0.31954	0.31954	0.36566	TMIGD3	1
GO:0055123	digestive system development	1/48	130/16297	0.31954	0.31954	0.36566	INSR	1
GO:0010675	regulation of cellular carbohydrate metabolic process	1/48	131/16297	0.32156	0.32156	0.36566	INSR	1
GO:0042542	response to hydrogen peroxide	1/48	131/16297	0.32156	0.32156	0.36566	ARG1	1
GO:0046939	nucleotide phosphorylation	1/48	131/16297	0.32156	0.32156	0.36566	INSR	1
GO:0072073	kidney epithelium development	1/48	131/16297	0.32156	0.32156	0.36566	FMN1	1
GO:0035690	cellular response to drug	2/48	393/16297	0.322726	0.322726	0.36566	ARG1/KLF9	2
GO:0002433	immune response-regulating cell surface receptor signaling pathway involved in phagocytosis	1/48	132/16297	0.323574	0.323574	0.36566	IGHV2-70	1
GO:0007605	sensory perception of sound	1/48	132/16297	0.323574	0.323574	0.36566	KCNE1	1
GO:0009308	amine metabolic process	1/48	132/16297	0.323574	0.323574	0.36566	MAOA	1
GO:0030879	mammary gland development	1/48	132/16297	0.323574	0.323574	0.36566	ARG1	1
GO:0038096	Fc-gamma receptor signaling pathway involved in phagocytosis	1/48	132/16297	0.323574	0.323574	0.36566	IGHV2-70	1
GO:0050871	positive regulation of B cell activation	1/48	132/16297	0.323574	0.323574	0.36566	IGHV2-70	1
GO:0071901	negative regulation of protein serine/threonine kinase activity	1/48	132/16297	0.323574	0.323574	0.36566	IRAK3	1
GO:1904064	positive regulation of cation transmembrane transport	1/48	132/16297	0.323574	0.323574	0.36566	KCNE1	1
GO:0008584	male gonad development	1/48	133/16297	0.325583	0.325583	0.366112	INSR	1
GO:0030856	regulation of epithelial cell differentiation	1/48	133/16297	0.325583	0.325583	0.366112	ALOX15B	1
GO:0050680	negative regulation of epithelial cell proliferation	1/48	133/16297	0.325583	0.325583	0.366112	KLF9	1
GO:0072006	nephron development	1/48	133/16297	0.325583	0.325583	0.366112	FMN1	1
GO:0001933	negative regulation of protein phosphorylation	2/48	397/16297	0.327073	0.327073	0.366112	IRAK3/SOCS5	2
GO:0002705	positive regulation of leukocyte mediated immunity	1/48	134/16297	0.327586	0.327586	0.366112	ARG1	1
GO:0035725	sodium ion transmembrane transport	1/48	134/16297	0.327586	0.327586	0.366112	PCSK9	1
GO:0046546	development of primary male sexual characteristics	1/48	134/16297	0.327586	0.327586	0.366112	INSR	1
GO:0060048	cardiac muscle contraction	1/48	134/16297	0.327586	0.327586	0.366112	KCNE1	1
GO:0002224	toll-like receptor signaling pathway	1/48	135/16297	0.329582	0.329582	0.366112	IRAK3	1
GO:0007612	learning	1/48	135/16297	0.329582	0.329582	0.366112	INSR	1
GO:0038127	ERBB signaling pathway	1/48	135/16297	0.329582	0.329582	0.366112	SOCS5	1
GO:0046631	alpha-beta T cell activation	1/48	135/16297	0.329582	0.329582	0.366112	SOCS5	1
GO:0071236	cellular response to antibiotic	1/48	135/16297	0.329582	0.329582	0.366112	ARG1	1
GO:0106106	cold-induced thermogenesis	1/48	135/16297	0.329582	0.329582	0.366112	GRB10	1
GO:0120161	regulation of cold-induced thermogenesis	1/48	135/16297	0.329582	0.329582	0.366112	GRB10	1
GO:0048608	reproductive structure development	2/48	400/16297	0.330329	0.330329	0.366112	INSR/ALOX15B	2
GO:0002455	humoral immune response mediated by circulating immunoglobulin	1/48	136/16297	0.331574	0.331574	0.366112	IGHV2-70	1
GO:0033865	nucleoside bisphosphate metabolic process	1/48	136/16297	0.331574	0.331574	0.366112	TPST1	1
GO:0033875	ribonucleoside bisphosphate metabolic process	1/48	136/16297	0.331574	0.331574	0.366112	TPST1	1
GO:0034032	purine nucleoside bisphosphate metabolic process	1/48	136/16297	0.331574	0.331574	0.366112	TPST1	1
GO:0045580	regulation of T cell differentiation	1/48	136/16297	0.331574	0.331574	0.366112	SOCS5	1
GO:0002218	activation of innate immune response	1/48	137/16297	0.333559	0.333559	0.366801	CLEC4E	1
GO:0031056	regulation of histone modification	1/48	137/16297	0.333559	0.333559	0.366801	JDP2	1
GO:0007389	pattern specification process	2/48	403/16297	0.333582	0.333582	0.366801	ASPH/DAAM2	2
GO:0061458	reproductive system development	2/48	403/16297	0.333582	0.333582	0.366801	INSR/ALOX15B	2
GO:0002431	Fc receptor mediated stimulatory signaling pathway	1/48	138/16297	0.335538	0.335538	0.368571	IGHV2-70	1
GO:0001936	regulation of endothelial cell proliferation	1/48	139/16297	0.337512	0.337512	0.36959	ARG1	1
GO:0007034	vacuolar transport	1/48	139/16297	0.337512	0.337512	0.36959	PCSK9	1
GO:1902107	positive regulation of leukocyte differentiation	1/48	139/16297	0.337512	0.337512	0.36959	SOCS5	1
GO:0009100	glycoprotein metabolic process	2/48	408/16297	0.338993	0.338993	0.370829	CSGALNACT2/CSGALNACT1	2
GO:0090263	positive regulation of canonical Wnt signaling pathway	1/48	140/16297	0.33948	0.33948	0.370978	DAAM2	1
GO:0043161	proteasome-mediated ubiquitin-dependent protein catabolic process	2/48	412/16297	0.343314	0.343314	0.374781	RNF144B/SOCS5	2
GO:0009267	cellular response to starvation	1/48	143/16297	0.34535	0.34535	0.375843	PCSK9	1
GO:0014074	response to purine-containing compound	1/48	143/16297	0.34535	0.34535	0.375843	KCNE1	1
GO:2001056	positive regulation of cysteine-type endopeptidase activity	1/48	143/16297	0.34535	0.34535	0.375843	ASPH	1
GO:0006090	pyruvate metabolic process	1/48	144/16297	0.347295	0.347295	0.377185	INSR	1
GO:0034767	positive regulation of ion transmembrane transport	1/48	144/16297	0.347295	0.347295	0.377185	KCNE1	1
GO:1990845	adaptive thermogenesis	1/48	145/16297	0.349235	0.349235	0.378516	GRB10	1
GO:2000241	regulation of reproductive process	1/48	145/16297	0.349235	0.349235	0.378516	INSR	1
GO:0001508	action potential	1/48	146/16297	0.351169	0.351169	0.378676	KCNE1	1
GO:0002706	regulation of lymphocyte mediated immunity	1/48	146/16297	0.351169	0.351169	0.378676	ARG1	1
GO:0007519	skeletal muscle tissue development	1/48	146/16297	0.351169	0.351169	0.378676	SAP30	1
GO:0030168	platelet activation	1/48	146/16297	0.351169	0.351169	0.378676	DGKH	1
GO:0051017	actin filament bundle assembly	1/48	146/16297	0.351169	0.351169	0.378676	MYO1B	1
GO:0001906	cell killing	1/48	147/16297	0.353097	0.353097	0.379983	ARG1	1
GO:0035567	non-canonical Wnt signaling pathway	1/48	147/16297	0.353097	0.353097	0.379983	DAAM2	1
GO:0045931	positive regulation of mitotic cell cycle	1/48	148/16297	0.35502	0.35502	0.381277	INSR	1
GO:1903707	negative regulation of hemopoiesis	1/48	148/16297	0.35502	0.35502	0.381277	SOCS5	1
GO:0061572	actin filament bundle organization	1/48	149/16297	0.356937	0.356937	0.382948	MYO1B	1
GO:0003012	muscle system process	2/48	426/16297	0.35837	0.35837	0.384097	ASPH/KCNE1	2
GO:0043467	regulation of generation of precursor metabolites and energy	1/48	150/16297	0.358848	0.358848	0.384221	INSR	1
GO:0048199	vesicle targeting, to, from or within Golgi	2/48	428/16297	0.360511	0.360511	0.385483	C5orf30/SPATA6	2
GO:0050954	sensory perception of mechanical stimulus	1/48	151/16297	0.360754	0.360754	0.385483	KCNE1	1
GO:1901568	fatty acid derivative metabolic process	1/48	152/16297	0.362655	0.362655	0.387124	ALOX15B	1
GO:0030833	regulation of actin filament polymerization	1/48	153/16297	0.364549	0.364549	0.388364	FMN1	1
GO:0046661	male sex differentiation	1/48	153/16297	0.364549	0.364549	0.388364	INSR	1
GO:0001935	endothelial cell proliferation	1/48	154/16297	0.366439	0.366439	0.389204	ARG1	1
GO:0034614	cellular response to reactive oxygen species	1/48	154/16297	0.366439	0.366439	0.389204	ARG1	1
GO:0060538	skeletal muscle organ development	1/48	154/16297	0.366439	0.366439	0.389204	SAP30	1
GO:0042326	negative regulation of phosphorylation	2/48	435/16297	0.367988	0.367988	0.390458	IRAK3/SOCS5	2
GO:0048771	tissue remodeling	1/48	156/16297	0.370201	0.370201	0.392413	ARG1	1
GO:0016570	histone modification	2/48	438/16297	0.371183	0.371183	0.393061	JDP2/SAP30	2
GO:0051897	positive regulation of protein kinase B signaling	1/48	159/16297	0.375803	0.375803	0.397556	INSR	1
GO:0006903	vesicle targeting	2/48	444/16297	0.377555	0.377555	0.398328	C5orf30/SPATA6	2
GO:0051100	negative regulation of binding	1/48	160/16297	0.37766	0.37766	0.398328	PCSK9	1
GO:0099173	postsynapse organization	1/48	160/16297	0.37766	0.37766	0.398328	INSR	1
GO:0002244	hematopoietic progenitor cell differentiation	1/48	161/16297	0.379511	0.379511	0.399051	FLT3	1
GO:0007088	regulation of mitotic nuclear division	1/48	161/16297	0.379511	0.379511	0.399051	INSR	1
GO:0009451	RNA modification	1/48	161/16297	0.379511	0.379511	0.399051	NUDT16	1
GO:0002429	immune response-activating cell surface receptor signaling pathway	2/48	447/16297	0.380731	0.380731	0.399051	CLEC4E/IGHV2-70	2
GO:0002757	immune response-activating signal transduction	2/48	447/16297	0.380731	0.380731	0.399051	CLEC4E/IGHV2-70	2
GO:0034765	regulation of ion transmembrane transport	2/48	447/16297	0.380731	0.380731	0.399051	KCNE1/PCSK9	2
GO:0001659	temperature homeostasis	1/48	162/16297	0.381357	0.381357	0.399051	GRB10	1
GO:0038095	Fc-epsilon receptor signaling pathway	1/48	162/16297	0.381357	0.381357	0.399051	IGHV2-70	1
GO:0048469	cell maturation	1/48	163/16297	0.383197	0.383197	0.400581	GLDN	1
GO:0010950	positive regulation of endopeptidase activity	1/48	164/16297	0.385032	0.385032	0.401707	ASPH	1
GO:0043409	negative regulation of MAPK cascade	1/48	164/16297	0.385032	0.385032	0.401707	IRAK3	1
GO:0016569	covalent chromatin modification	2/48	452/16297	0.386012	0.386012	0.402033	JDP2/SAP30	2
GO:0048639	positive regulation of developmental growth	1/48	165/16297	0.386862	0.386862	0.402033	INSR	1
GO:0071466	cellular response to xenobiotic stimulus	1/48	165/16297	0.386862	0.386862	0.402033	ARG1	1
GO:2001257	regulation of cation channel activity	1/48	165/16297	0.386862	0.386862	0.402033	KCNE1	1
GO:0045619	regulation of lymphocyte differentiation	1/48	166/16297	0.388686	0.388686	0.403138	SOCS5	1
GO:0051262	protein tetramerization	1/48	166/16297	0.388686	0.388686	0.403138	INSR	1
GO:0090501	RNA phosphodiester bond hydrolysis	1/48	167/16297	0.390505	0.390505	0.404629	NUDT16	1
GO:0006941	striated muscle contraction	1/48	168/16297	0.392319	0.392319	0.40493	KCNE1	1
GO:0046165	alcohol biosynthetic process	1/48	168/16297	0.392319	0.392319	0.40493	ITPKC	1
GO:0071346	cellular response to interferon-gamma	1/48	168/16297	0.392319	0.392319	0.40493	ARG1	1
GO:0031667	response to nutrient levels	2/48	458/16297	0.392324	0.392324	0.40493	ARG1/PCSK9	2
GO:0008064	regulation of actin polymerization or depolymerization	1/48	170/16297	0.395931	0.395931	0.407859	FMN1	1
GO:2001252	positive regulation of chromosome organization	1/48	170/16297	0.395931	0.395931	0.407859	JDP2	1
GO:0010970	transport along microtubule	2/48	463/16297	0.397563	0.397563	0.40852	C5orf30/SPATA6	2
GO:0030177	positive regulation of Wnt signaling pathway	1/48	171/16297	0.397729	0.397729	0.40852	DAAM2	1
GO:0030832	regulation of actin filament length	1/48	171/16297	0.397729	0.397729	0.40852	FMN1	1
GO:0002478	antigen processing and presentation of exogenous peptide antigen	1/48	172/16297	0.399521	0.399521	0.409567	OSBPL1A	1
GO:0030041	actin filament polymerization	1/48	172/16297	0.399521	0.399521	0.409567	FMN1	1
GO:0050864	regulation of B cell activation	1/48	174/16297	0.403091	0.403091	0.412828	IGHV2-70	1
GO:0010498	proteasomal protein catabolic process	2/48	470/16297	0.404865	0.404865	0.413848	RNF144B/SOCS5	2
GO:0022900	electron transport chain	1/48	175/16297	0.404868	0.404868	0.413848	ASPH	1
GO:0099111	microtubule-based transport	2/48	471/16297	0.405905	0.405905	0.41446	C5orf30/SPATA6	2
GO:0030216	keratinocyte differentiation	1/48	176/16297	0.40664	0.40664	0.41446	ALOX15B	1
GO:0050731	positive regulation of peptidyl-tyrosine phosphorylation	1/48	176/16297	0.40664	0.40664	0.41446	FLT3	1
GO:0001501	skeletal system development	2/48	473/16297	0.407982	0.407982	0.414666	CSGALNACT1/FMN1	2
GO:0000187	activation of MAPK activity	1/48	177/16297	0.408407	0.408407	0.414666	INSR	1
GO:1902275	regulation of chromatin organization	1/48	177/16297	0.408407	0.408407	0.414666	JDP2	1
GO:2000377	regulation of reactive oxygen species metabolic process	1/48	177/16297	0.408407	0.408407	0.414666	INSR	1
GO:1905475	regulation of protein localization to membrane	1/48	178/16297	0.410168	0.410168	0.416056	KCNE1	1
GO:0043312	neutrophil degranulation	2/48	476/16297	0.411092	0.411092	0.416449	ARG1/ORM1	2
GO:0019884	antigen processing and presentation of exogenous antigen	1/48	179/16297	0.411925	0.411925	0.416449	OSBPL1A	1
GO:1903708	positive regulation of hemopoiesis	1/48	179/16297	0.411925	0.411925	0.416449	SOCS5	1
GO:0007283	spermatogenesis	2/48	477/16297	0.412127	0.412127	0.416449	ADAMTS2/SPATA6	2
GO:0030705	cytoskeleton-dependent intracellular transport	2/48	478/16297	0.413161	0.413161	0.416996	C5orf30/SPATA6	2
GO:1901888	regulation of cell junction assembly	1/48	180/16297	0.413676	0.413676	0.416996	FMN1	1
GO:0002283	neutrophil activation involved in immune response	2/48	479/16297	0.414194	0.414194	0.416996	ARG1/ORM1	2
GO:0002768	immune response-regulating cell surface receptor signaling pathway	2/48	480/16297	0.415227	0.415227	0.416996	CLEC4E/IGHV2-70	2
GO:0032103	positive regulation of response to external stimulus	2/48	480/16297	0.415227	0.415227	0.416996	CLEC4E/ARG1	2
GO:0009144	purine nucleoside triphosphate metabolic process	1/48	181/16297	0.415422	0.415422	0.416996	NUDT16	1
GO:0051783	regulation of nuclear division	1/48	181/16297	0.415422	0.415422	0.416996	INSR	1
GO:0015893	drug transport	1/48	182/16297	0.417163	0.417163	0.417163	ARG1	1
GO:0042594	response to starvation	1/48	182/16297	0.417163	0.417163	0.417163	PCSK9	1
GO:0043112	receptor metabolic process	1/48	182/16297	0.417163	0.417163	0.417163	PCSK9	1
GO:0050679	positive regulation of epithelial cell proliferation	1/48	182/16297	0.417163	0.417163	0.417163	ARG1	1
GO:0002764	immune response-regulating signaling pathway	2/48	483/16297	0.418319	0.418319	0.417717	CLEC4E/IGHV2-70	2
GO:0006694	steroid biosynthetic process	1/48	183/16297	0.418899	0.418899	0.417717	OSBPL1A	1
GO:0010952	positive regulation of peptidase activity	1/48	183/16297	0.418899	0.418899	0.417717	ASPH	1
GO:0099504	synaptic vesicle cycle	1/48	184/16297	0.42063	0.42063	0.419049	AMPH	1
GO:0006364	rRNA processing	1/48	185/16297	0.422356	0.422356	0.419193	NUDT16	1
GO:0034341	response to interferon-gamma	1/48	185/16297	0.422356	0.422356	0.419193	ARG1	1
GO:1901136	carbohydrate derivative catabolic process	1/48	185/16297	0.422356	0.422356	0.419193	NUDT16	1
GO:1903531	negative regulation of secretion by cell	1/48	185/16297	0.422356	0.422356	0.419193	IL1R2	1
GO:0002446	neutrophil mediated immunity	2/48	488/16297	0.423455	0.423455	0.419337	ARG1/ORM1	2
GO:0031099	regeneration	1/48	186/16297	0.424077	0.424077	0.419337	FLT3	1
GO:0048002	antigen processing and presentation of peptide antigen	1/48	186/16297	0.424077	0.424077	0.419337	OSBPL1A	1
GO:0009991	response to extracellular stimulus	2/48	489/16297	0.42448	0.42448	0.419337	ARG1/PCSK9	2
GO:0042119	neutrophil activation	2/48	489/16297	0.42448	0.42448	0.419337	ARG1/ORM1	2
GO:0140013	meiotic nuclear division	1/48	188/16297	0.427504	0.427504	0.421539	INSR	1
GO:1903046	meiotic cell cycle process	1/48	188/16297	0.427504	0.427504	0.421539	INSR	1
GO:0016055	Wnt signaling pathway	2/48	493/16297	0.428569	0.428569	0.422043	GRB10/DAAM2	2
GO:0051054	positive regulation of DNA metabolic process	1/48	189/16297	0.42921	0.42921	0.422043	NUDT16	1
GO:0051216	cartilage development	1/48	189/16297	0.42921	0.42921	0.422043	CSGALNACT1	1
GO:0036230	granulocyte activation	2/48	495/16297	0.430609	0.430609	0.422149	ARG1/ORM1	2
GO:0048232	male gamete generation	2/48	495/16297	0.430609	0.430609	0.422149	ADAMTS2/SPATA6	2
GO:0198738	cell-cell signaling by wnt	2/48	495/16297	0.430609	0.430609	0.422149	GRB10/DAAM2	2
GO:0070374	positive regulation of ERK1 and ERK2 cascade	1/48	190/16297	0.430911	0.430911	0.422149	FLT3	1
GO:0071222	cellular response to lipopolysaccharide	1/48	191/16297	0.432607	0.432607	0.423419	ARG1	1
GO:0006109	regulation of carbohydrate metabolic process	1/48	192/16297	0.434298	0.434298	0.4239	INSR	1
GO:0016052	carbohydrate catabolic process	1/48	192/16297	0.434298	0.434298	0.4239	INSR	1
GO:0030100	regulation of endocytosis	1/48	192/16297	0.434298	0.434298	0.4239	PCSK9	1
GO:0006006	glucose metabolic process	1/48	193/16297	0.435984	0.435984	0.424373	INSR	1
GO:0007623	circadian rhythm	1/48	193/16297	0.435984	0.435984	0.424373	KLF9	1
GO:1902905	positive regulation of supramolecular fiber organization	1/48	193/16297	0.435984	0.435984	0.424373	FMN1	1
GO:0051701	interaction with host	1/48	194/16297	0.437665	0.437665	0.425619	INSR	1
GO:0016072	rRNA metabolic process	1/48	195/16297	0.439341	0.439341	0.426467	NUDT16	1
GO:0071805	potassium ion transmembrane transport	1/48	195/16297	0.439341	0.439341	0.426467	KCNE1	1
GO:0050870	positive regulation of T cell activation	1/48	197/16297	0.442679	0.442679	0.429313	SOCS5	1
GO:0030178	negative regulation of Wnt signaling pathway	1/48	198/16297	0.44434	0.44434	0.430138	GRB10	1
GO:0071219	cellular response to molecule of bacterial origin	1/48	198/16297	0.44434	0.44434	0.430138	ARG1	1
GO:0008154	actin polymerization or depolymerization	1/48	199/16297	0.445997	0.445997	0.430954	FMN1	1
GO:0043523	regulation of neuron apoptotic process	1/48	199/16297	0.445997	0.445997	0.430954	PCSK9	1
GO:0002703	regulation of leukocyte mediated immunity	1/48	200/16297	0.447649	0.447649	0.431763	ARG1	1
GO:0008406	gonad development	1/48	200/16297	0.447649	0.447649	0.431763	INSR	1
GO:0010810	regulation of cell-substrate adhesion	1/48	201/16297	0.449296	0.449296	0.432565	FMN1	1
GO:0060348	bone development	1/48	201/16297	0.449296	0.449296	0.432565	CSGALNACT1	1
GO:0016064	immunoglobulin mediated immune response	1/48	202/16297	0.450938	0.450938	0.433752	IGHV2-70	1
GO:0009141	nucleoside triphosphate metabolic process	1/48	204/16297	0.454208	0.454208	0.435711	NUDT16	1
GO:0045089	positive regulation of innate immune response	1/48	204/16297	0.454208	0.454208	0.435711	CLEC4E	1
GO:0099003	vesicle-mediated transport in synapse	1/48	204/16297	0.454208	0.454208	0.435711	AMPH	1
GO:0007584	response to nutrient	1/48	205/16297	0.455836	0.455836	0.436483	ARG1	1
GO:0019724	B cell mediated immunity	1/48	205/16297	0.455836	0.455836	0.436483	IGHV2-70	1
GO:0045137	development of primary sexual characteristics	1/48	206/16297	0.45746	0.45746	0.437247	INSR	1
GO:0051048	negative regulation of secretion	1/48	206/16297	0.45746	0.45746	0.437247	IL1R2	1
GO:0006814	sodium ion transport	1/48	207/16297	0.459078	0.459078	0.438004	PCSK9	1
GO:0045444	fat cell differentiation	1/48	207/16297	0.459078	0.459078	0.438004	JDP2	1
GO:0010001	glial cell differentiation	1/48	208/16297	0.460692	0.460692	0.43836	DAAM2	1
GO:0032271	regulation of protein polymerization	1/48	208/16297	0.460692	0.460692	0.43836	FMN1	1
GO:2001020	regulation of response to DNA damage stimulus	1/48	208/16297	0.460692	0.460692	0.43836	NUDT16	1
GO:0043393	regulation of protein binding	1/48	211/16297	0.465504	0.465504	0.442146	PCSK9	1
GO:1903039	positive regulation of leukocyte cell-cell adhesion	1/48	211/16297	0.465504	0.465504	0.442146	SOCS5	1
GO:0000302	response to reactive oxygen species	1/48	212/16297	0.467099	0.467099	0.443264	ARG1	1
GO:0007160	cell-matrix adhesion	1/48	213/16297	0.46869	0.46869	0.443581	FMN1	1
GO:0051495	positive regulation of cytoskeleton organization	1/48	213/16297	0.46869	0.46869	0.443581	FMN1	1
GO:0051896	regulation of protein kinase B signaling	1/48	213/16297	0.46869	0.46869	0.443581	INSR	1
GO:0043624	cellular protein complex disassembly	1/48	214/16297	0.470275	0.470275	0.444289	ASPH	1
GO:0097305	response to alcohol	1/48	214/16297	0.470275	0.470275	0.444289	KLF9	1
GO:0071695	anatomical structure maturation	1/48	215/16297	0.471856	0.471856	0.445385	GLDN	1
GO:0006813	potassium ion transport	1/48	217/16297	0.475004	0.475004	0.44756	KCNE1	1
GO:0043903	regulation of symbiosis, encompassing mutualism through parasitism	1/48	217/16297	0.475004	0.475004	0.44756	ARG1	1
GO:1905349	ciliary transition zone assembly	1/48	220/16297	0.479692	0.479692	0.451575	SPATA6	1
GO:0019882	antigen processing and presentation	1/48	221/16297	0.481245	0.481245	0.452234	OSBPL1A	1
GO:0097712	vesicle targeting, trans-Golgi to periciliary membrane compartment	1/48	221/16297	0.481245	0.481245	0.452234	SPATA6	1
GO:0006457	protein folding	1/48	222/16297	0.482794	0.482794	0.452486	FKBP5	1
GO:0009913	epidermal cell differentiation	1/48	222/16297	0.482794	0.482794	0.452486	ALOX15B	1
GO:0071216	cellular response to biotic stimulus	1/48	222/16297	0.482794	0.482794	0.452486	ARG1	1
GO:0097237	cellular response to toxic substance	1/48	224/16297	0.485879	0.485879	0.454975	ARG1	1
GO:0060560	developmental growth involved in morphogenesis	1/48	225/16297	0.487414	0.487414	0.455607	FMN1	1
GO:2000116	regulation of cysteine-type endopeptidase activity	1/48	225/16297	0.487414	0.487414	0.455607	ASPH	1
GO:0042593	glucose homeostasis	1/48	226/16297	0.488945	0.488945	0.456636	INSR	1
GO:0031669	cellular response to nutrient levels	1/48	227/16297	0.490471	0.490471	0.456854	PCSK9	1
GO:0033500	carbohydrate homeostasis	1/48	227/16297	0.490471	0.490471	0.456854	INSR	1
GO:0051402	neuron apoptotic process	1/48	227/16297	0.490471	0.490471	0.456854	PCSK9	1
GO:0071560	cellular response to transforming growth factor beta stimulus	1/48	229/16297	0.493511	0.493511	0.459281	ARG1	1
GO:0019318	hexose metabolic process	1/48	233/16297	0.499536	0.499536	0.464481	INSR	1
GO:0045926	negative regulation of growth	1/48	234/16297	0.501032	0.501032	0.465056	ALOX15B	1
GO:0071559	response to transforming growth factor beta	1/48	234/16297	0.501032	0.501032	0.465056	ARG1	1
GO:0007611	learning or memory	1/48	237/16297	0.505492	0.505492	0.467966	INSR	1
GO:0031334	positive regulation of protein-containing complex assembly	1/48	237/16297	0.505492	0.505492	0.467966	FMN1	1
GO:0043491	protein kinase B signaling	1/48	237/16297	0.505492	0.505492	0.467966	INSR	1
GO:0051321	meiotic cell cycle	1/48	238/16297	0.50697	0.50697	0.468925	INSR	1
GO:0090150	establishment of protein localization to membrane	1/48	242/16297	0.512839	0.512839	0.473634	KCNE1	1
GO:0003007	heart morphogenesis	1/48	243/16297	0.514295	0.514295	0.473634	INSR	1
GO:0022409	positive regulation of cell-cell adhesion	1/48	243/16297	0.514295	0.514295	0.473634	SOCS5	1
GO:0033157	regulation of intracellular protein transport	1/48	243/16297	0.514295	0.514295	0.473634	KCNE1	1
GO:0045927	positive regulation of growth	1/48	243/16297	0.514295	0.514295	0.473634	INSR	1
GO:0110053	regulation of actin filament organization	1/48	246/16297	0.518639	0.518639	0.47722	FMN1	1
GO:0006302	double-strand break repair	1/48	247/16297	0.520078	0.520078	0.478129	NUDT16	1
GO:0061448	connective tissue development	1/48	248/16297	0.521514	0.521514	0.479033	CSGALNACT1	1
GO:0007548	sex differentiation	1/48	249/16297	0.522945	0.522945	0.479932	INSR	1
GO:0000082	G1/S transition of mitotic cell cycle	1/48	251/16297	0.525794	0.525794	0.481297	BCAT1	1
GO:0042254	ribosome biogenesis	1/48	251/16297	0.525794	0.525794	0.481297	NUDT16	1
GO:0043270	positive regulation of ion transport	1/48	251/16297	0.525794	0.525794	0.481297	KCNE1	1
GO:0072593	reactive oxygen species metabolic process	1/48	255/16297	0.531444	0.531444	0.48563	INSR	1
GO:0090287	regulation of cellular response to growth factor stimulus	1/48	255/16297	0.531444	0.531444	0.48563	GRB10	1
GO:0007411	axon guidance	1/48	258/16297	0.535637	0.535637	0.488619	GRB10	1
GO:0031668	cellular response to extracellular stimulus	1/48	258/16297	0.535637	0.535637	0.488619	PCSK9	1
GO:0097485	neuron projection guidance	1/48	259/16297	0.537027	0.537027	0.489466	GRB10	1
GO:1902105	regulation of leukocyte differentiation	1/48	260/16297	0.538413	0.538413	0.490307	SOCS5	1
GO:0015980	energy derivation by oxidation of organic compounds	1/48	264/16297	0.543915	0.543915	0.494892	INSR	1
GO:0009410	response to xenobiotic stimulus	1/48	265/16297	0.54528	0.54528	0.495709	ARG1	1
GO:0021700	developmental maturation	1/48	266/16297	0.546641	0.546641	0.496521	GLDN	1
GO:0070372	regulation of ERK1 and ERK2 cascade	1/48	267/16297	0.547999	0.547999	0.497328	FLT3	1
GO:0044843	cell cycle G1/S phase transition	1/48	268/16297	0.549352	0.549352	0.49813	BCAT1	1
GO:0030522	intracellular receptor signaling pathway	1/48	269/16297	0.550702	0.550702	0.498927	ALOX15B	1
GO:0005996	monosaccharide metabolic process	1/48	270/16297	0.552047	0.552047	0.499292	INSR	1
GO:0060828	regulation of canonical Wnt signaling pathway	1/48	270/16297	0.552047	0.552047	0.499292	DAAM2	1
GO:0031647	regulation of protein stability	1/48	271/16297	0.553389	0.553389	0.499653	ASPH	1
GO:0051258	protein polymerization	1/48	271/16297	0.553389	0.553389	0.499653	FMN1	1
GO:0050890	cognition	1/48	273/16297	0.55606	0.55606	0.501637	INSR	1
GO:0048511	rhythmic process	1/48	275/16297	0.558716	0.558716	0.503605	KLF9	1
GO:0006402	mRNA catabolic process	1/48	276/16297	0.560038	0.560038	0.503939	NUDT16	1
GO:0042063	gliogenesis	1/48	276/16297	0.560038	0.560038	0.503939	DAAM2	1
GO:0034599	cellular response to oxidative stress	1/48	279/16297	0.563981	0.563981	0.506627	ARG1	1
GO:0050768	negative regulation of neurogenesis	1/48	279/16297	0.563981	0.563981	0.506627	DAAM2	1
GO:0046034	ATP metabolic process	1/48	283/16297	0.569184	0.569184	0.510436	INSR	1
GO:0070371	ERK1 and ERK2 cascade	1/48	283/16297	0.569184	0.569184	0.510436	FLT3	1
GO:0009895	negative regulation of catabolic process	1/48	286/16297	0.573047	0.573047	0.513466	IRAK3	1
GO:0007568	aging	1/48	289/16297	0.576876	0.576876	0.51646	ARG1	1
GO:0046677	response to antibiotic	1/48	296/16297	0.585679	0.585679	0.523899	ARG1	1
GO:0009615	response to virus	1/48	297/16297	0.586922	0.586922	0.524568	IRAK3	1
GO:0045861	negative regulation of proteolysis	1/48	298/16297	0.588161	0.588161	0.52479	IL1R2	1
GO:0051961	negative regulation of nervous system development	1/48	298/16297	0.588161	0.588161	0.52479	DAAM2	1
GO:1901214	regulation of neuron death	1/48	299/16297	0.589397	0.589397	0.52545	PCSK9	1
GO:0050851	antigen receptor-mediated signaling pathway	1/48	300/16297	0.590629	0.590629	0.526106	IGHV2-70	1
GO:0016042	lipid catabolic process	1/48	301/16297	0.591857	0.591857	0.526758	STS	1
GO:0015849	organic acid transport	1/48	303/16297	0.594303	0.594303	0.528048	ARG1	1
GO:0046942	carboxylic acid transport	1/48	303/16297	0.594303	0.594303	0.528048	ARG1	1
GO:0060562	epithelial tube morphogenesis	1/48	304/16297	0.59552	0.59552	0.528687	FMN1	1
GO:0007596	blood coagulation	1/48	305/16297	0.596734	0.596734	0.529321	DGKH	1
GO:0050817	coagulation	1/48	309/16297	0.601555	0.601555	0.533151	DGKH	1
GO:0007599	hemostasis	1/48	310/16297	0.602751	0.602751	0.533764	DGKH	1
GO:0006401	RNA catabolic process	1/48	313/16297	0.606319	0.606319	0.536476	NUDT16	1
GO:0060070	canonical Wnt signaling pathway	1/48	316/16297	0.609855	0.609855	0.539154	DAAM2	1
GO:0010721	negative regulation of cell development	1/48	318/16297	0.612195	0.612195	0.540322	DAAM2	1
GO:0048638	regulation of developmental growth	1/48	318/16297	0.612195	0.612195	0.540322	INSR	1
GO:0032956	regulation of actin cytoskeleton organization	1/48	321/16297	0.61568	0.61568	0.542945	FMN1	1
GO:0001101	response to acid chemical	1/48	323/16297	0.617986	0.617986	0.544526	ARG1	1
GO:0062197	cellular response to chemical stress	1/48	326/16297	0.621419	0.621419	0.547097	ARG1	1
GO:0071496	cellular response to external stimulus	1/48	327/16297	0.622557	0.622557	0.547644	PCSK9	1
GO:0033044	regulation of chromosome organization	1/48	332/16297	0.628196	0.628196	0.552146	JDP2	1
GO:0070997	neuron death	1/48	333/16297	0.629314	0.629314	0.552213	PCSK9	1
GO:1902903	regulation of supramolecular fiber organization	1/48	333/16297	0.629314	0.629314	0.552213	FMN1	1
GO:0051260	protein homooligomerization	1/48	336/16297	0.632648	0.632648	0.55422	ARG1	1
GO:0090305	nucleic acid phosphodiester bond hydrolysis	1/48	336/16297	0.632648	0.632648	0.55422	NUDT16	1
GO:0010038	response to metal ion	1/48	338/16297	0.634854	0.634854	0.555694	ARG1	1
GO:0031589	cell-substrate adhesion	1/48	339/16297	0.635952	0.635952	0.556196	FMN1	1
GO:0006605	protein targeting	1/48	340/16297	0.637047	0.637047	0.556236	KCNE1	1
GO:0051052	regulation of DNA metabolic process	1/48	340/16297	0.637047	0.637047	0.556236	NUDT16	1
GO:0034470	ncRNA processing	1/48	341/16297	0.638139	0.638139	0.55673	NUDT16	1
GO:0006909	phagocytosis	1/48	352/16297	0.649939	0.649939	0.566558	IGHV2-70	1
GO:0014706	striated muscle tissue development	1/48	354/16297	0.652043	0.652043	0.567926	SAP30	1
GO:0032535	regulation of cellular component size	1/48	357/16297	0.655177	0.655177	0.570187	FMN1	1
GO:0051098	regulation of binding	1/48	359/16297	0.65725	0.65725	0.571522	PCSK9	1
GO:0001503	ossification	1/48	360/16297	0.658283	0.658283	0.57195	CSGALNACT1	1
GO:0032970	regulation of actin filament-based process	1/48	364/16297	0.662381	0.662381	0.57504	FMN1	1
GO:0052548	regulation of endopeptidase activity	1/48	365/16297	0.663398	0.663398	0.575452	ASPH	1
GO:0060537	muscle tissue development	1/48	370/16297	0.668439	0.668439	0.57935	SAP30	1
GO:0007517	muscle organ development	1/48	374/16297	0.672418	0.672418	0.582323	SAP30	1
GO:0052547	regulation of peptidase activity	1/48	390/16297	0.687873	0.687873	0.595221	ASPH	1
GO:0050808	synapse organization	1/48	392/16297	0.689754	0.689754	0.596362	INSR	1
GO:0034329	cell junction assembly	1/48	393/16297	0.69069	0.69069	0.596684	FMN1	1
GO:0001667	ameboidal-type cell migration	1/48	398/16297	0.695331	0.695331	0.600204	C5orf30	1
GO:0062012	regulation of small molecule metabolic process	1/48	400/16297	0.697167	0.697167	0.6013	INSR	1
GO:0022613	ribonucleoprotein complex biogenesis	1/48	409/16297	0.7053	0.7053	0.607326	NUDT16	1
GO:0043254	regulation of protein-containing complex assembly	1/48	409/16297	0.7053	0.7053	0.607326	FMN1	1
GO:0006979	response to oxidative stress	1/48	418/16297	0.713219	0.713219	0.613646	ARG1	1
GO:0042391	regulation of membrane potential	1/48	429/16297	0.722615	0.722615	0.621226	KCNE1	1
GO:0034660	ncRNA metabolic process	1/48	431/16297	0.724291	0.724291	0.622162	NUDT16	1
GO:0051092	positive regulation of NF-kappaB transcription factor activity	1/48	435/16297	0.727612	0.727612	0.624509	IRAK3	1
GO:0034655	nucleobase-containing compound catabolic process	1/48	443/16297	0.734139	0.734139	0.629601	NUDT16	1
GO:0007409	axonogenesis	1/48	444/16297	0.734943	0.734943	0.629782	GRB10	1
GO:0048871	multicellular organismal homeostasis	1/48	449/16297	0.738932	0.738932	0.632689	GRB10	1
GO:0050878	regulation of body fluid levels	1/48	454/16297	0.742863	0.742863	0.63554	DGKH	1
GO:0015711	organic anion transport	1/48	456/16297	0.744418	0.744418	0.636358	ARG1	1
GO:1903706	regulation of hemopoiesis	1/48	458/16297	0.745965	0.745965	0.637166	SOCS5	1
GO:0016311	dephosphorylation	1/48	460/16297	0.747502	0.747502	0.637965	NUDT16	1
GO:0050900	leukocyte migration	1/48	461/16297	0.748268	0.748268	0.638104	IGHV2-70	1
GO:0090066	regulation of anatomical structure size	1/48	472/16297	0.756537	0.756537	0.644638	FMN1	1
GO:0009636	response to toxic substance	1/48	483/16297	0.764541	0.764541	0.650934	ARG1	1
GO:0030335	positive regulation of cell migration	1/48	487/16297	0.767387	0.767387	0.65231	INSR	1
GO:0046700	heterocycle catabolic process	1/48	487/16297	0.767387	0.767387	0.65231	NUDT16	1
GO:0061564	axon development	1/48	488/16297	0.768093	0.768093	0.652387	GRB10	1
GO:0044270	cellular nitrogen compound catabolic process	1/48	489/16297	0.768797	0.768797	0.652462	NUDT16	1

## Sheet: darkgrey
Table S3: darkgrey
GO:0007596	blood coagulation	25/117	305/16297	1.0458e-19	1.0458e-19	1.07317e-16	F13A1/ITGB3/VCL/ITGA2B/THBS1/PF4/MPIG6B/PRKAR2B/ANO6/ILK/MYL9/SELP/TREML1/GP9/EHD3/MMRN1/ALOX12/PEAR1/CLEC1B/GP6/TFPI/VWF/PDGFA/PRKAR1B/P2RY12	25
GO:0050817	coagulation	25/117	309/16297	1.43599e-19	1.43599e-19	1.07317e-16	F13A1/ITGB3/VCL/ITGA2B/THBS1/PF4/MPIG6B/PRKAR2B/ANO6/ILK/MYL9/SELP/TREML1/GP9/EHD3/MMRN1/ALOX12/PEAR1/CLEC1B/GP6/TFPI/VWF/PDGFA/PRKAR1B/P2RY12	25
GO:0007599	hemostasis	25/117	310/16297	1.55334e-19	1.55334e-19	1.07317e-16	F13A1/ITGB3/VCL/ITGA2B/THBS1/PF4/MPIG6B/PRKAR2B/ANO6/ILK/MYL9/SELP/TREML1/GP9/EHD3/MMRN1/ALOX12/PEAR1/CLEC1B/GP6/TFPI/VWF/PDGFA/PRKAR1B/P2RY12	25
GO:0030168	platelet activation	17/117	146/16297	3.32665e-16	3.32665e-16	1.57043e-13	ITGB3/VCL/ITGA2B/PF4/MPIG6B/ILK/MYL9/SELP/TREML1/GP9/ALOX12/PEAR1/CLEC1B/GP6/VWF/PDGFA/P2RY12	17
GO:0002576	platelet degranulation	16/117	122/16297	3.78848e-16	3.78848e-16	1.57043e-13	F13A1/ITGB3/VCL/ITGA2B/SPARC/TUBA4A/THBS1/CLU/PF4/SELP/RAB27B/MMRN1/EGF/VWF/PDGFA/SYTL4	16
GO:0050878	regulation of body fluid levels	25/117	454/16297	1.33659e-15	1.33659e-15	4.6171e-13	F13A1/ITGB3/VCL/ITGA2B/THBS1/PF4/MPIG6B/PRKAR2B/ANO6/ILK/MYL9/SELP/TREML1/GP9/EHD3/MMRN1/ALOX12/PEAR1/CLEC1B/GP6/TFPI/VWF/PDGFA/PRKAR1B/P2RY12	25
GO:0070527	platelet aggregation	8/117	55/16297	5.09238e-09	5.09238e-09	1.5078e-06	ITGB3/VCL/ITGA2B/ILK/MYL9/ALOX12/PEAR1/P2RY12	8
GO:1903034	regulation of response to wounding	11/117	161/16297	2.18679e-08	2.18679e-08	5.66552e-06	THBS1/ANO6/CERS2/SELP/CDKN1A/MYLK/ALOX12/TFPI/PDGFA/VIL1/SYTL4	11
GO:0061041	regulation of wound healing	10/117	132/16297	3.68977e-08	3.68977e-08	8.49725e-06	THBS1/ANO6/SELP/CDKN1A/MYLK/ALOX12/TFPI/PDGFA/VIL1/SYTL4	10
GO:0034109	homotypic cell-cell adhesion	8/117	77/16297	7.71948e-08	7.71948e-08	1.59996e-05	ITGB3/VCL/ITGA2B/ILK/MYL9/ALOX12/PEAR1/P2RY12	8
GO:0007160	cell-matrix adhesion	11/117	213/16297	3.79457e-07	3.79457e-07	6.84151e-05	ITGB3/VCL/ITGA2B/THBS1/LIMS1/ILK/CTTN/CSF1/JAM3/ITGB5/ARHGAP6	11
GO:0030335	positive regulation of cell migration	16/117	487/16297	3.96106e-07	3.96106e-07	6.84151e-05	ITGB3/ITGA2B/SPARC/THBS1/ANO6/ILK/SELP/MYLK/CD151/CSF1/DAB2/ALOX12/EGF/PDGFA/P2RY12/VIL1	16
GO:0031589	cell-substrate adhesion	13/117	339/16297	9.60313e-07	9.60313e-07	0.000153106	ITGB3/VCL/ITGA2B/THBS1/LIMS1/ILK/CTTN/CSF1/MMRN1/JAM3/ITGB5/ARHGAP6/VWF	13
GO:0007009	plasma membrane organization	9/117	179/16297	5.67874e-06	5.67874e-06	0.00084071	ABCA7/CLU/CAVIN2/NDRG1/ANO6/CAPNS1/PCSK6/SH3TC2/SYTL4	9
GO:0030100	regulation of endocytosis	9/117	192/16297	1.00152e-05	1.00152e-05	0.00138386	ITGB3/ABCA7/CLU/ANO6/RUFY1/STON2/CD151/DAB2/EGF	9
GO:0072378	blood coagulation, fibrin clot formation	4/117	22/16297	1.67018e-05	1.67018e-05	0.00201194	F13A1/GP9/TFPI/VWF	4
GO:0043277	apoptotic cell clearance	5/117	45/16297	1.70004e-05	1.70004e-05	0.00201194	ITGB3/ABCA7/THBS1/PEAR1/RHOBTB1	5
GO:0030193	regulation of blood coagulation	6/117	76/16297	1.74729e-05	1.74729e-05	0.00201194	THBS1/ANO6/SELP/ALOX12/TFPI/PDGFA	6
GO:1900046	regulation of hemostasis	6/117	77/16297	1.88394e-05	1.88394e-05	0.00205511	THBS1/ANO6/SELP/ALOX12/TFPI/PDGFA	6
GO:0050818	regulation of coagulation	6/117	79/16297	2.18309e-05	2.18309e-05	0.00215464	THBS1/ANO6/SELP/ALOX12/TFPI/PDGFA	6
GO:0097581	lamellipodium organization	6/117	79/16297	2.18309e-05	2.18309e-05	0.00215464	VCL/NCK2/CTTN/ABLIM3/P2RY12/VIL1	6
GO:0022011	myelination in peripheral nervous system	4/117	25/16297	2.84064e-05	2.84064e-05	0.00255983	NDRG1/ILK/SH3TC2/PARD3	4
GO:0032292	peripheral nervous system axon ensheathment	4/117	25/16297	2.84064e-05	2.84064e-05	0.00255983	NDRG1/ILK/SH3TC2/PARD3	4
GO:1903035	negative regulation of response to wounding	6/117	84/16297	3.10084e-05	3.10084e-05	0.00267788	THBS1/CERS2/CDKN1A/ALOX12/TFPI/PDGFA	6
GO:0015850	organic hydroxy compound transport	9/117	225/16297	3.52612e-05	3.52612e-05	0.00292334	ITGB3/ABCA7/CLU/ABCC3/SLC26A6/BMP6/EGF/AQP10/P2RY12	9
GO:0014044	Schwann cell development	4/117	28/16297	4.522e-05	4.522e-05	0.00347127	NDRG1/ILK/SH3TC2/PARD3	4
GO:0019934	cGMP-mediated signaling	4/117	28/16297	4.522e-05	4.522e-05	0.00347127	THBS1/PRKAR2B/GUCY1B1/PRKAR1B	4
GO:0030219	megakaryocyte differentiation	6/117	92/16297	5.19212e-05	5.19212e-05	0.00384334	ITGA2B/THBS1/PF4/MPIG6B/MYL9/MEIS1	6
GO:0045807	positive regulation of endocytosis	6/117	93/16297	5.518e-05	5.518e-05	0.00394372	ABCA7/CLU/ANO6/CD151/DAB2/EGF	6
GO:0007229	integrin-mediated signaling pathway	6/117	101/16297	8.7573e-05	8.7573e-05	0.00605022	ITGB3/ITGA2B/LIMS1/MPIG6B/ILK/ITGB5	6
GO:0014037	Schwann cell differentiation	4/117	36/16297	0.000124459	0.000124459	0.00832123	NDRG1/ILK/SH3TC2/PARD3	4
GO:0043217	myelin maintenance	3/117	15/16297	0.000154077	0.000154077	0.00952037	CLU/NDRG1/SH3TC2	3
GO:0043652	engulfment of apoptotic cell	3/117	15/16297	0.000154077	0.000154077	0.00952037	ABCA7/THBS1/RHOBTB1	3
GO:0061045	negative regulation of wound healing	5/117	71/16297	0.000156175	0.000156175	0.00952037	THBS1/CDKN1A/ALOX12/TFPI/PDGFA	5
GO:0042063	gliogenesis	9/117	276/16297	0.000168596	0.000168596	0.00998393	CLU/NDRG1/ILK/CERS2/CSF1/SH3TC2/E2F1/P2RY12/PARD3	9
GO:1903975	regulation of glial cell migration	3/117	17/16297	0.000227868	0.000227868	0.013119	CERS2/CSF1/P2RY12	3
GO:0002687	positive regulation of leukocyte migration	6/117	123/16297	0.000258405	0.000258405	0.0144751	ITGA2B/THBS1/ANO6/SELP/CSF1/P2RY12	6
GO:0042552	myelination	6/117	127/16297	0.000307137	0.000307137	0.0167521	CLU/NDRG1/ILK/JAM3/SH3TC2/PARD3	6
GO:1905523	positive regulation of macrophage migration	3/117	19/16297	0.000321328	0.000321328	0.0168875	THBS1/CSF1/P2RY12	3
GO:0007272	ensheathment of neurons	6/117	129/16297	0.000334062	0.000334062	0.0168875	CLU/NDRG1/ILK/JAM3/SH3TC2/PARD3	6
GO:0008366	axon ensheathment	6/117	129/16297	0.000334062	0.000334062	0.0168875	CLU/NDRG1/ILK/JAM3/SH3TC2/PARD3	6
GO:0014009	glial cell proliferation	4/117	47/16297	0.000354641	0.000354641	0.017501	CLU/CERS2/CSF1/E2F1	4
GO:0002685	regulation of leukocyte migration	7/117	187/16297	0.000401323	0.000401323	0.0193441	ITGA2B/THBS1/ANO6/SELP/CSF1/JAM3/P2RY12	7
GO:0007178	transmembrane receptor protein serine/threonine kinase signaling pathway	9/117	315/16297	0.000446364	0.000446364	0.0210261	THBS1/ILK/LTBP1/DAB2/PCSK6/ITGB5/FSTL1/BMP6/PARD3	9
GO:0050900	leukocyte migration	11/117	461/16297	0.000482588	0.000482588	0.0218991	ITGB3/ITGA2B/THBS1/PF4/ANO6/SELP/CSF1/JAM3/ESAM/GP6/P2RY12	11
GO:0030195	negative regulation of blood coagulation	4/117	51/16297	0.000486029	0.000486029	0.0218991	THBS1/ALOX12/TFPI/PDGFA	4
GO:1900047	negative regulation of hemostasis	4/117	52/16297	0.000523636	0.000523636	0.0230916	THBS1/ALOX12/TFPI/PDGFA	4
GO:0050819	negative regulation of coagulation	4/117	53/16297	0.000563268	0.000563268	0.0238254	THBS1/ALOX12/TFPI/PDGFA	4
GO:0090303	positive regulation of wound healing	4/117	53/16297	0.000563268	0.000563268	0.0238254	THBS1/ANO6/SELP/MYLK	4
GO:0030099	myeloid cell differentiation	10/117	398/16297	0.000589729	0.000589729	0.0241649	ITGA2B/THBS1/PF4/MPIG6B/MYL9/CSF1/EPAS1/MEIS1/CLEC1B/MITF	10
GO:0007044	cell-substrate junction assembly	5/117	95/16297	0.00060627	0.00060627	0.0241649	THBS1/LIMS1/CTTN/CD151/ARHGAP6	5
GO:0150115	cell-substrate junction organization	5/117	95/16297	0.00060627	0.00060627	0.0241649	THBS1/LIMS1/CTTN/CD151/ARHGAP6	5
GO:0007263	nitric oxide mediated signal transduction	3/117	25/16297	0.00073913	0.00073913	0.0289046	THBS1/PDE5A/GUCY1B1	3
GO:0032368	regulation of lipid transport	5/117	100/16297	0.000765724	0.000765724	0.0293901	ITGB3/ABCA7/THBS1/BMP6/EGF	5
GO:0019935	cyclic-nucleotide-mediated signaling	8/117	273/16297	0.000790518	0.000790518	0.02979	THBS1/PF4/PRKAR2B/GNAZ/GUCY1B1/PRKAR1B/PTGIR/P2RY12	8
GO:0030194	positive regulation of blood coagulation	3/117	26/16297	0.000831184	0.000831184	0.0302235	THBS1/ANO6/SELP	3
GO:1900048	positive regulation of hemostasis	3/117	26/16297	0.000831184	0.000831184	0.0302235	THBS1/ANO6/SELP	3
GO:0034394	protein localization to cell surface	4/117	60/16297	0.000902516	0.000902516	0.0313786	VCL/ABCA7/MAP1A/EGF	4
GO:0030198	extracellular matrix organization	9/117	349/16297	0.000927588	0.000927588	0.0313786	ITGB3/ITGA2B/SPARC/THBS1/CAPNS1/JAM3/ITGB5/VWF/PDGFA	9
GO:0010743	regulation of macrophage derived foam cell differentiation	3/117	27/16297	0.00093021	0.00093021	0.0313786	ITGB3/PF4/CSF1	3
GO:0050820	positive regulation of coagulation	3/117	27/16297	0.00093021	0.00093021	0.0313786	THBS1/ANO6/SELP	3
GO:0043062	extracellular structure organization	9/117	350/16297	0.000946423	0.000946423	0.0313786	ITGB3/ITGA2B/SPARC/THBS1/CAPNS1/JAM3/ITGB5/VWF/PDGFA	9
GO:0030032	lamellipodium assembly	4/117	61/16297	0.000960548	0.000960548	0.0313786	VCL/NCK2/ABLIM3/P2RY12	4
GO:0090092	regulation of transmembrane receptor protein serine/threonine kinase signaling pathway	7/117	217/16297	0.000968927	0.000968927	0.0313786	THBS1/ILK/LTBP1/DAB2/PCSK6/FSTL1/BMP6	7
GO:0032369	negative regulation of lipid transport	3/117	28/16297	0.00103641	0.00103641	0.0330476	ITGB3/THBS1/EGF	3
GO:0006911	phagocytosis, engulfment	5/117	108/16297	0.0010834	0.0010834	0.0340224	ABCA7/THBS1/ANO6/IGHV2-26/RHOBTB1	5
GO:0001952	regulation of cell-matrix adhesion	5/117	110/16297	0.00117614	0.00117614	0.035329	THBS1/LIMS1/ILK/CSF1/ARHGAP6	5
GO:0021782	glial cell development	5/117	110/16297	0.00117614	0.00117614	0.035329	CLU/NDRG1/ILK/SH3TC2/PARD3	5
GO:2000134	negative regulation of G1/S transition of mitotic cell cycle	5/117	110/16297	0.00117614	0.00117614	0.035329	CDKN1A/GFI1B/CTDSPL/FHL1/E2F1	5
GO:1903036	positive regulation of response to wounding	4/117	65/16297	0.00121906	0.00121906	0.0360953	THBS1/ANO6/SELP/MYLK	4
GO:1902807	negative regulation of cell cycle G1/S phase transition	5/117	114/16297	0.0013791	0.0013791	0.0402586	CDKN1A/GFI1B/CTDSPL/FHL1/E2F1	5
GO:0010543	regulation of platelet activation	3/117	31/16297	0.00139997	0.00139997	0.0403002	SELP/ALOX12/PDGFA	3
GO:0099024	plasma membrane invagination	5/117	117/16297	0.00154746	0.00154746	0.0439359	ABCA7/THBS1/ANO6/IGHV2-26/RHOBTB1	5
GO:0072376	protein activation cascade	6/117	174/16297	0.00159904	0.00159904	0.0447868	F13A1/CLU/GP9/IGHV2-26/TFPI/VWF	6
GO:0045637	regulation of myeloid cell differentiation	7/117	238/16297	0.00165003	0.00165003	0.0449803	ITGA2B/THBS1/PF4/MYL9/CSF1/MEIS1/MITF	7
GO:0010742	macrophage derived foam cell differentiation	3/117	33/16297	0.00168164	0.00168164	0.0449803	ITGB3/PF4/CSF1	3
GO:0090077	foam cell differentiation	3/117	33/16297	0.00168164	0.00168164	0.0449803	ITGB3/PF4/CSF1	3
GO:0007422	peripheral nervous system development	4/117	71/16297	0.00169276	0.00169276	0.0449803	NDRG1/ILK/SH3TC2/PARD3	4
GO:0045652	regulation of megakaryocyte differentiation	4/117	75/16297	0.00207153	0.00207153	0.0543484	ITGA2B/THBS1/PF4/MYL9	4
GO:0034329	cell junction assembly	9/117	393/16297	0.00210362	0.00210362	0.0545003	VCL/THBS1/LIMS1/ILK/CTTN/CD151/ESAM/ARHGAP6/PARD3	9
GO:1905521	regulation of macrophage migration	3/117	36/16297	0.00216655	0.00216655	0.0550065	THBS1/CSF1/P2RY12	3
GO:0032956	regulation of actin cytoskeleton organization	8/117	321/16297	0.00220946	0.00220946	0.0550065	ILK/NCK2/CTTN/JAM3/RHOBTB1/ARHGAP6/PDGFA/VIL1	8
GO:0006930	substrate-dependent cell migration, cell extension	2/117	10/16297	0.0022147	0.0022147	0.0550065	CTTN/P2RY12	2
GO:0043270	positive regulation of ion transport	7/117	251/16297	0.00222931	0.00222931	0.0550065	ABCA7/ANO6/MYLK/EHD3/ORAI1/FHL1/P2RY12	7
GO:0097529	myeloid leukocyte migration	6/117	187/16297	0.00229977	0.00229977	0.0560775	THBS1/PF4/ANO6/CSF1/JAM3/P2RY12	6
GO:1905952	regulation of lipid localization	5/117	129/16297	0.0023751	0.0023751	0.0572409	ITGB3/ABCA7/THBS1/BMP6/EGF	5
GO:0090287	regulation of cellular response to growth factor stimulus	7/117	255/16297	0.00243592	0.00243592	0.0580318	ITGB3/THBS1/ILK/LTBP1/DAB2/PCSK6/FSTL1	7
GO:2000008	regulation of protein localization to cell surface	3/117	38/16297	0.00253329	0.00253329	0.0596655	ABCA7/MAP1A/EGF	3
GO:0048041	focal adhesion assembly	4/117	80/16297	0.00262262	0.00262262	0.0606959	THBS1/LIMS1/CTTN/ARHGAP6	4
GO:0015791	polyol transport	2/117	11/16297	0.00269417	0.00269417	0.0606959	SLC26A6/AQP10	2
GO:1903977	positive regulation of glial cell migration	2/117	11/16297	0.00269417	0.00269417	0.0606959	CSF1/P2RY12	2
GO:1905383	protein localization to presynapse	2/117	11/16297	0.00269417	0.00269417	0.0606959	RAB27B/MAP1A	2
GO:0018149	peptide cross-linking	3/117	39/16297	0.00273015	0.00273015	0.0608451	F13A1/ABCA7/THBS1	3
GO:1902903	regulation of supramolecular fiber organization	8/117	333/16297	0.0027698	0.0027698	0.0610721	CLU/NCK2/CTTN/MAP1A/PRUNE1/RHOBTB1/ARHGAP6/VIL1	8
GO:0006869	lipid transport	8/117	336/16297	0.0029259	0.0029259	0.0633923	ITGB3/ABCA7/THBS1/CLU/ANO6/ABCC3/BMP6/EGF	8
GO:0071622	regulation of granulocyte chemotaxis	3/117	40/16297	0.0029362	0.0029362	0.0633923	THBS1/CSF1/JAM3	3
GO:0006936	muscle contraction	8/117	339/16297	0.00308878	0.00308878	0.0659991	VCL/TPM4/MYL9/CTTN/MYLK/PDE5A/EHD3/ITGB5	8
GO:0060391	positive regulation of SMAD protein signal transduction	2/117	12/16297	0.00321787	0.00321787	0.0680557	DAB2/BMP6	2
GO:0010810	regulation of cell-substrate adhesion	6/117	201/16297	0.00329035	0.00329035	0.0688857	THBS1/LIMS1/ILK/CSF1/MMRN1/ARHGAP6	6
GO:0033002	muscle cell proliferation	6/117	202/16297	0.0033716	0.0033716	0.0698809	THBS1/ILK/CDKN1A/ALOX12/MEIS1/PTGIR	6
GO:0048660	regulation of smooth muscle cell proliferation	5/117	142/16297	0.00359279	0.00359279	0.0725153	THBS1/ILK/CDKN1A/ALOX12/PTGIR	5
GO:0071675	regulation of mononuclear cell migration	3/117	43/16297	0.00361082	0.00361082	0.0725153	THBS1/ANO6/CSF1	3
GO:1905953	negative regulation of lipid localization	3/117	43/16297	0.00361082	0.00361082	0.0725153	ITGB3/THBS1/EGF	3
GO:0033623	regulation of integrin activation	2/117	13/16297	0.00378514	0.00378514	0.0725153	SELP/P2RY12	2
GO:0060100	positive regulation of phagocytosis, engulfment	2/117	13/16297	0.00378514	0.00378514	0.0725153	ABCA7/ANO6	2
GO:0099640	axo-dendritic protein transport	2/117	13/16297	0.00378514	0.00378514	0.0725153	RAB27B/MAP1A	2
GO:1902430	negative regulation of amyloid-beta formation	2/117	13/16297	0.00378514	0.00378514	0.0725153	ABCA7/CLU	2
GO:1905155	positive regulation of membrane invagination	2/117	13/16297	0.00378514	0.00378514	0.0725153	ABCA7/ANO6	2
GO:0048659	smooth muscle cell proliferation	5/117	144/16297	0.00381359	0.00381359	0.0725153	THBS1/ILK/CDKN1A/ALOX12/PTGIR	5
GO:0010634	positive regulation of epithelial cell migration	5/117	145/16297	0.00392757	0.00392757	0.0740037	ITGB3/SPARC/THBS1/ALOX12/VIL1	5
GO:0048259	regulation of receptor-mediated endocytosis	4/117	90/16297	0.00401129	0.00401129	0.0749002	ITGB3/CLU/DAB2/EGF	4
GO:0048260	positive regulation of receptor-mediated endocytosis	3/117	46/16297	0.00437281	0.00437281	0.0792168	CLU/DAB2/EGF	3
GO:0010744	positive regulation of macrophage derived foam cell differentiation	2/117	14/16297	0.00439535	0.00439535	0.0792168	PF4/CSF1	2
GO:0010759	positive regulation of macrophage chemotaxis	2/117	14/16297	0.00439535	0.00439535	0.0792168	THBS1/CSF1	2
GO:0045651	positive regulation of macrophage differentiation	2/117	14/16297	0.00439535	0.00439535	0.0792168	PF4/CSF1	2
GO:0010959	regulation of metal ion transport	8/117	360/16297	0.00443621	0.00443621	0.0792641	ANO6/YWHAH/MYLK/EHD3/ORAI1/EGF/FHL1/P2RY12	8
GO:0019369	arachidonic acid metabolic process	3/117	47/16297	0.00464677	0.00464677	0.0822679	PTGS1/MGLL/ALOX12	3
GO:0030838	positive regulation of actin filament polymerization	4/117	94/16297	0.00468372	0.00468372	0.0822679	NCK2/CTTN/RHOBTB1/VIL1	4
GO:0032970	regulation of actin filament-based process	8/117	364/16297	0.00473756	0.00473756	0.0825144	ILK/NCK2/CTTN/JAM3/RHOBTB1/ARHGAP6/PDGFA/VIL1	8
GO:0048146	positive regulation of fibroblast proliferation	3/117	48/16297	0.00493091	0.00493091	0.0851663	CDKN1A/E2F1/PDGFA	3
GO:0060099	regulation of phagocytosis, engulfment	2/117	15/16297	0.00504785	0.00504785	0.0854367	ABCA7/ANO6	2
GO:0090136	epithelial cell-cell adhesion	2/117	15/16297	0.00504785	0.00504785	0.0854367	VCL/ITGB5	2
GO:0010876	lipid localization	8/117	370/16297	0.00521884	0.00521884	0.0854367	ITGB3/ABCA7/THBS1/CLU/ANO6/ABCC3/BMP6/EGF	8
GO:0001954	positive regulation of cell-matrix adhesion	3/117	49/16297	0.00522532	0.00522532	0.0854367	LIMS1/ILK/CSF1	3
GO:0008347	glial cell migration	3/117	49/16297	0.00522532	0.00522532	0.0854367	CERS2/CSF1/P2RY12	3
GO:1905517	macrophage migration	3/117	49/16297	0.00522532	0.00522532	0.0854367	THBS1/CSF1/P2RY12	3
GO:0090100	positive regulation of transmembrane receptor protein serine/threonine kinase signaling pathway	4/117	97/16297	0.00523511	0.00523511	0.0854367	THBS1/ILK/DAB2/BMP6	4
GO:0007597	blood coagulation, intrinsic pathway	2/117	16/16297	0.00574202	0.00574202	0.088896	GP9/VWF	2
GO:0035855	megakaryocyte development	2/117	16/16297	0.00574202	0.00574202	0.088896	MPIG6B/MEIS1	2
GO:1900221	regulation of amyloid-beta clearance	2/117	16/16297	0.00574202	0.00574202	0.088896	ABCA7/CLU	2
GO:1902992	negative regulation of amyloid precursor protein catabolic process	2/117	16/16297	0.00574202	0.00574202	0.088896	ABCA7/CLU	2
GO:1905153	regulation of membrane invagination	2/117	16/16297	0.00574202	0.00574202	0.088896	ABCA7/ANO6	2
GO:2000479	regulation of cAMP-dependent protein kinase activity	2/117	16/16297	0.00574202	0.00574202	0.088896	PRKAR2B/PRKAR1B	2
GO:0051897	positive regulation of protein kinase B signaling	5/117	159/16297	0.00579021	0.00579021	0.088896	THBS1/ILK/EGF/PDGFA/P2RY12	5
GO:2000045	regulation of G1/S transition of mitotic cell cycle	5/117	159/16297	0.00579021	0.00579021	0.088896	CDKN1A/GFI1B/CTDSPL/FHL1/E2F1	5
GO:0006636	unsaturated fatty acid biosynthetic process	3/117	51/16297	0.00584535	0.00584535	0.0890828	PTGS1/ELOVL7/ALOX12	3
GO:0071560	cellular response to transforming growth factor beta stimulus	6/117	229/16297	0.00618277	0.00618277	0.0930828	THBS1/LIMS1/LTBP1/DAB2/ITGB5/PARD3	6
GO:0007015	actin filament organization	8/117	381/16297	0.00619764	0.00619764	0.0930828	TPM4/NCK2/CTTN/ESPN/ITGB5/RHOBTB1/ARHGAP6/VIL1	8
GO:0033559	unsaturated fatty acid metabolic process	4/117	102/16297	0.0062479	0.0062479	0.0931626	PTGS1/MGLL/ELOVL7/ALOX12	4
GO:0010595	positive regulation of endothelial cell migration	4/117	103/16297	0.00646497	0.00646497	0.0936664	ITGB3/SPARC/THBS1/ALOX12	4
GO:0034199	activation of protein kinase A activity	2/117	17/16297	0.00647724	0.00647724	0.0936664	PRKAR2B/PRKAR1B	2
GO:2000010	positive regulation of protein localization to cell surface	2/117	17/16297	0.00647724	0.00647724	0.0936664	ABCA7/MAP1A	2
GO:0045785	positive regulation of cell adhesion	8/117	384/16297	0.00648739	0.00648739	0.0936664	GRAP2/LIMS1/NLRP3/ILK/NCK2/CSF1/MMRN1/P2RY12	8
GO:0048662	negative regulation of smooth muscle cell proliferation	3/117	53/16297	0.00650765	0.00650765	0.0936664	ILK/CDKN1A/PTGIR	3
GO:0071559	response to transforming growth factor beta	6/117	234/16297	0.00684887	0.00684887	0.0978978	THBS1/LIMS1/LTBP1/DAB2/ITGB5/PARD3	6
GO:0032496	response to lipopolysaccharide	7/117	309/16297	0.00692132	0.00692132	0.0982557	SPARC/PF4/NLRP3/SELP/BMP6/TFPI/PTGIR	7
GO:0051895	negative regulation of focal adhesion assembly	2/117	18/16297	0.00725289	0.00725289	0.100491	THBS1/ARHGAP6	2
GO:0150118	negative regulation of cell-substrate junction organization	2/117	18/16297	0.00725289	0.00725289	0.100491	THBS1/ARHGAP6	2
GO:0031334	positive regulation of protein-containing complex assembly	6/117	237/16297	0.00727271	0.00727271	0.100491	CLU/NCK2/CTTN/RHOBTB1/P2RY12/VIL1	6
GO:0043491	protein kinase B signaling	6/117	237/16297	0.00727271	0.00727271	0.100491	THBS1/ILK/PEAR1/EGF/PDGFA/P2RY12	6
GO:1903829	positive regulation of cellular protein localization	7/117	314/16297	0.00753064	0.00753064	0.103301	ABCA7/YWHAH/MAP1A/ABLIM3/EGF/E2F1/VIL1	7
GO:1903749	positive regulation of establishment of protein localization to mitochondrion	3/117	56/16297	0.00758184	0.00758184	0.103301	YWHAH/ABLIM3/E2F1	3
GO:0071621	granulocyte chemotaxis	4/117	108/16297	0.00762556	0.00762556	0.103301	THBS1/PF4/CSF1/JAM3	4
GO:0001933	negative regulation of protein phosphorylation	8/117	397/16297	0.00786361	0.00786361	0.105277	PRKAR2B/ILK/NCK2/CDKN1A/CTDSPL/SMPD1/PRKAR1B/PARD3	8
GO:0002688	regulation of leukocyte chemotaxis	4/117	109/16297	0.00787305	0.00787305	0.105277	THBS1/ANO6/CSF1/JAM3	4
GO:0030041	actin filament polymerization	5/117	172/16297	0.00801127	0.00801127	0.10584	NCK2/CTTN/RHOBTB1/ARHGAP6/VIL1	5
GO:0010544	negative regulation of platelet activation	2/117	19/16297	0.00806837	0.00806837	0.10584	ALOX12/PDGFA	2
GO:0032026	response to magnesium ion	2/117	19/16297	0.00806837	0.00806837	0.10584	THBS1/BMP6	2
GO:0002237	response to molecule of bacterial origin	7/117	322/16297	0.00858713	0.00858713	0.111322	SPARC/PF4/NLRP3/SELP/BMP6/TFPI/PTGIR	7
GO:1902806	regulation of cell cycle G1/S phase transition	5/117	175/16297	0.00859749	0.00859749	0.111322	CDKN1A/GFI1B/CTDSPL/FHL1/E2F1	5
GO:0051893	regulation of focal adhesion assembly	3/117	59/16297	0.00875483	0.00875483	0.111322	THBS1/LIMS1/ARHGAP6	3
GO:0090109	regulation of cell-substrate junction assembly	3/117	59/16297	0.00875483	0.00875483	0.111322	THBS1/LIMS1/ARHGAP6	3
GO:0150116	regulation of cell-substrate junction organization	3/117	59/16297	0.00875483	0.00875483	0.111322	THBS1/LIMS1/ARHGAP6	3
GO:0071900	regulation of protein serine/threonine kinase activity	9/117	491/16297	0.00889101	0.00889101	0.111411	THBS1/PRKAR2B/ILK/CDKN1A/PDE5A/SMPD1/EGF/PDGFA/PRKAR1B	9
GO:0030220	platelet formation	2/117	20/16297	0.00892307	0.00892307	0.111411	MPIG6B/CLEC1B	2
GO:0046931	pore complex assembly	2/117	20/16297	0.00892307	0.00892307	0.111411	ANO6/TSPAN33	2
GO:0010821	regulation of mitochondrion organization	5/117	177/16297	0.00900442	0.00900442	0.111754	CLU/CTTN/YWHAH/ABLIM3/E2F1	5
GO:0043254	regulation of protein-containing complex assembly	8/117	409/16297	0.00931963	0.00931963	0.114977	CLU/SELP/NCK2/CTTN/PRUNE1/RHOBTB1/P2RY12/VIL1	8
GO:0010811	positive regulation of cell-substrate adhesion	4/117	115/16297	0.00946927	0.00946927	0.116132	LIMS1/ILK/CSF1/MMRN1	4
GO:0045216	cell-cell junction organization	5/117	180/16297	0.00963953	0.00963953	0.116262	VCL/LIMS1/ESAM/BMP6/PARD3	5
GO:0014013	regulation of gliogenesis	4/117	116/16297	0.00975425	0.00975425	0.116262	CERS2/CSF1/E2F1/P2RY12	4
GO:0036344	platelet morphogenesis	2/117	21/16297	0.0098164	0.0098164	0.116262	MPIG6B/CLEC1B	2
GO:0045649	regulation of macrophage differentiation	2/117	21/16297	0.0098164	0.0098164	0.116262	PF4/CSF1	2
GO:0060390	regulation of SMAD protein signal transduction	2/117	21/16297	0.0098164	0.0098164	0.116262	DAB2/BMP6	2
GO:2000353	positive regulation of endothelial cell apoptotic process	2/117	21/16297	0.0098164	0.0098164	0.116262	THBS1/ANO6	2
GO:0043297	apical junction assembly	3/117	62/16297	0.0100285	0.0100285	0.118031	VCL/ESAM/PARD3	3
GO:0007179	transforming growth factor beta receptor signaling pathway	5/117	182/16297	0.0100797	0.0100797	0.118031	THBS1/LTBP1/DAB2/ITGB5/PARD3	5
GO:0050891	multicellular organismal water homeostasis	3/117	63/16297	0.0104757	0.0104757	0.121979	PRKAR2B/ALOX12/PRKAR1B	3
GO:0033622	integrin activation	2/117	22/16297	0.0107478	0.0107478	0.124448	SELP/P2RY12	2
GO:0033627	cell adhesion mediated by integrin	3/117	64/16297	0.0109343	0.0109343	0.125904	ITGB3/ITGB5/P2RY12	3
GO:0003012	muscle system process	8/117	426/16297	0.0117162	0.0117162	0.1327	VCL/TPM4/MYL9/CTTN/MYLK/PDE5A/EHD3/ITGB5	8
GO:0046068	cGMP metabolic process	2/117	23/16297	0.0117166	0.0117166	0.1327	PDE5A/GUCY1B1	2
GO:0071377	cellular response to glucagon stimulus	2/117	23/16297	0.0117166	0.0117166	0.1327	PRKAR2B/PRKAR1B	2
GO:0097530	granulocyte migration	4/117	124/16297	0.0122362	0.0122362	0.137832	THBS1/PF4/CSF1/JAM3	4
GO:0042044	fluid transport	2/117	24/16297	0.0127223	0.0127223	0.142067	SLC26A6/AQP10	2
GO:1902905	positive regulation of supramolecular fiber organization	5/117	193/16297	0.0127493	0.0127493	0.142067	CLU/NCK2/CTTN/RHOBTB1/VIL1	5
GO:0042326	negative regulation of phosphorylation	8/117	435/16297	0.0131559	0.0131559	0.145814	PRKAR2B/ILK/NCK2/CDKN1A/CTDSPL/SMPD1/PRKAR1B/PARD3	8
GO:0014015	positive regulation of gliogenesis	3/117	69/16297	0.0134004	0.0134004	0.146883	CSF1/E2F1/P2RY12	3
GO:0030104	water homeostasis	3/117	69/16297	0.0134004	0.0134004	0.146883	PRKAR2B/ALOX12/PRKAR1B	3
GO:0051258	protein polymerization	6/117	271/16297	0.0134892	0.0134892	0.146883	NCK2/CTTN/PRUNE1/RHOBTB1/ARHGAP6/VIL1	6
GO:0006909	phagocytosis	7/117	352/16297	0.0135357	0.0135357	0.146883	ITGB3/ABCA7/THBS1/ANO6/PEAR1/IGHV2-26/RHOBTB1	7
GO:0032273	positive regulation of protein polymerization	4/117	128/16297	0.0136157	0.0136157	0.146981	NCK2/CTTN/RHOBTB1/VIL1	4
GO:0010758	regulation of macrophage chemotaxis	2/117	25/16297	0.0137643	0.0137643	0.147815	THBS1/CSF1	2
GO:1903747	regulation of establishment of protein localization to mitochondrion	3/117	70/16297	0.0139285	0.0139285	0.148543	YWHAH/ABLIM3/E2F1	3
GO:0050921	positive regulation of chemotaxis	4/117	129/16297	0.0139754	0.0139754	0.148543	THBS1/ANO6/CSF1/P2RY12	4
GO:0008154	actin polymerization or depolymerization	5/117	199/16297	0.0143903	0.0143903	0.151585	NCK2/CTTN/RHOBTB1/ARHGAP6/VIL1	5
GO:0070661	leukocyte proliferation	6/117	275/16297	0.0144079	0.0144079	0.151585	CLU/NCK2/CDKN1A/PDE5A/CD151/CSF1	6
GO:0006929	substrate-dependent cell migration	2/117	26/16297	0.0148421	0.0148421	0.152818	CTTN/P2RY12	2
GO:1900739	regulation of protein insertion into mitochondrial membrane involved in apoptotic signaling pathway	2/117	26/16297	0.0148421	0.0148421	0.152818	YWHAH/E2F1	2
GO:1900740	positive regulation of protein insertion into mitochondrial membrane involved in apoptotic signaling pathway	2/117	26/16297	0.0148421	0.0148421	0.152818	YWHAH/E2F1	2
GO:1902003	regulation of amyloid-beta formation	2/117	26/16297	0.0148421	0.0148421	0.152818	ABCA7/CLU	2
GO:0030595	leukocyte chemotaxis	5/117	201/16297	0.0149674	0.0149674	0.152818	THBS1/PF4/ANO6/CSF1/JAM3	5
GO:0060348	bone development	5/117	201/16297	0.0149674	0.0149674	0.152818	SPARC/MPIG6B/ANO6/BMP6/MEIS1	5
GO:0071901	negative regulation of protein serine/threonine kinase activity	4/117	132/16297	0.0150906	0.0150906	0.15332	PRKAR2B/CDKN1A/SMPD1/PRKAR1B	4
GO:0043281	regulation of cysteine-type endopeptidase activity involved in apoptotic process	5/117	202/16297	0.0152617	0.0152617	0.154302	THBS1/NLRP3/ALOX12/BEX3/VIL1	5
GO:0048545	response to steroid hormone	7/117	361/16297	0.0153548	0.0153548	0.154489	SPARC/THBS1/CDKN1A/YWHAH/DAB2/BMP6/TFPI	7
GO:0032102	negative regulation of response to external stimulus	7/117	362/16297	0.0155671	0.0155671	0.15528	THBS1/NLRP3/CERS2/CDKN1A/ALOX12/TFPI/PDGFA	7
GO:0014909	smooth muscle cell migration	3/117	73/16297	0.0155832	0.0155832	0.15528	ITGB3/ILK/PDGFA	3
GO:0007176	regulation of epidermal growth factor-activated receptor activity	2/117	27/16297	0.015955	0.015955	0.157471	NCK2/EGF	2
GO:0010874	regulation of cholesterol efflux	2/117	27/16297	0.015955	0.015955	0.157471	ABCA7/EGF	2
GO:0048678	response to axon injury	3/117	74/16297	0.0161583	0.0161583	0.157973	CERS2/JAM3/P2RY12	3
GO:0071674	mononuclear cell migration	3/117	74/16297	0.0161583	0.0161583	0.157973	THBS1/ANO6/CSF1	3
GO:0038127	ERBB signaling pathway	4/117	135/16297	0.0162605	0.0162605	0.158226	NCK2/SH3TC2/EGF/VIL1	4
GO:0050920	regulation of chemotaxis	5/117	206/16297	0.0164778	0.0164778	0.158848	THBS1/ANO6/CSF1/JAM3/P2RY12	5
GO:0051048	negative regulation of secretion	5/117	206/16297	0.0164778	0.0164778	0.158848	NLRP3/PPP1R11/EGF/P2RY12/SYTL4	5
GO:0030511	positive regulation of transforming growth factor beta receptor signaling pathway	2/117	28/16297	0.0171026	0.0171026	0.161188	THBS1/DAB2	2
GO:0040018	positive regulation of multicellular organism growth	2/117	28/16297	0.0171026	0.0171026	0.161188	CSF1/VIL1	2
GO:1903846	positive regulation of cellular response to transforming growth factor beta stimulus	2/117	28/16297	0.0171026	0.0171026	0.161188	THBS1/DAB2	2
GO:0010001	glial cell differentiation	5/117	208/16297	0.0171093	0.0171093	0.161188	CLU/NDRG1/ILK/SH3TC2/PARD3	5
GO:0032271	regulation of protein polymerization	5/117	208/16297	0.0171093	0.0171093	0.161188	NCK2/CTTN/PRUNE1/RHOBTB1/VIL1	5
GO:0051051	negative regulation of transport	8/117	457/16297	0.0172176	0.0172176	0.161474	ITGB3/ABCA7/THBS1/NLRP3/PPP1R11/EGF/P2RY12/SYTL4	8
GO:0050867	positive regulation of cell activation	7/117	370/16297	0.0173421	0.0173421	0.161909	THBS1/GRAP2/NLRP3/SELP/NCK2/CDKN1A/IGHV2-26	7
GO:1903706	regulation of hemopoiesis	8/117	458/16297	0.0174215	0.0174215	0.161921	ITGA2B/THBS1/PF4/NLRP3/MYL9/CSF1/MEIS1/MITF	8
GO:0045761	regulation of adenylate cyclase activity	5/117	210/16297	0.0177567	0.0177567	0.163936	PF4/GNAZ/ORAI1/PTGIR/P2RY12	5
GO:0001936	regulation of endothelial cell proliferation	4/117	139/16297	0.0179069	0.0179069	0.163936	ITGB3/SPARC/THBS1/BMP6	4
GO:0043154	negative regulation of cysteine-type endopeptidase activity involved in apoptotic process	3/117	77/16297	0.0179547	0.0179547	0.163936	THBS1/BEX3/VIL1	3
GO:0048145	regulation of fibroblast proliferation	3/117	77/16297	0.0179547	0.0179547	0.163936	CDKN1A/E2F1/PDGFA	3
GO:0030509	BMP signaling pathway	4/117	140/16297	0.0183341	0.0183341	0.166666	ILK/PCSK6/FSTL1/BMP6	4
GO:0048144	fibroblast proliferation	3/117	78/16297	0.0185772	0.0185772	0.168138	CDKN1A/E2F1/PDGFA	3
GO:0051896	regulation of protein kinase B signaling	5/117	213/16297	0.018758	0.018758	0.169037	THBS1/ILK/EGF/PDGFA/P2RY12	5
GO:0045445	myoblast differentiation	3/117	79/16297	0.0192116	0.0192116	0.172375	ILK/EPAS1/CMTM5	3
GO:0001844	protein insertion into mitochondrial membrane involved in apoptotic signaling pathway	2/117	30/16297	0.0194995	0.0194995	0.172715	YWHAH/E2F1	2
GO:0035590	purinergic nucleotide receptor signaling pathway	2/117	30/16297	0.0194995	0.0194995	0.172715	ANO6/P2RY12	2
GO:1901889	negative regulation of cell junction assembly	2/117	30/16297	0.0194995	0.0194995	0.172715	THBS1/ARHGAP6	2
GO:2000058	regulation of ubiquitin-dependent protein catabolic process	4/117	144/16297	0.0201063	0.0201063	0.177332	CLU/MAP1A/DAB2/EGF	4
GO:0031279	regulation of cyclase activity	5/117	218/16297	0.0205085	0.0205085	0.177918	PF4/GNAZ/ORAI1/PTGIR/P2RY12	5
GO:0030301	cholesterol transport	3/117	81/16297	0.0205162	0.0205162	0.177918	ABCA7/CLU/EGF	3
GO:0030510	regulation of BMP signaling pathway	3/117	81/16297	0.0205162	0.0205162	0.177918	ILK/PCSK6/FSTL1	3
GO:0045778	positive regulation of ossification	3/117	81/16297	0.0205162	0.0205162	0.177918	ANO6/ILK/BMP6	3
GO:0051017	actin filament bundle assembly	4/117	146/16297	0.0210307	0.0210307	0.18162	ESPN/ITGB5/ARHGAP6/VIL1	4
GO:0051339	regulation of lyase activity	5/117	221/16297	0.0216085	0.0216085	0.185597	PF4/GNAZ/ORAI1/PTGIR/P2RY12	5
GO:0002690	positive regulation of leukocyte chemotaxis	3/117	83/16297	0.0218684	0.0218684	0.185597	THBS1/ANO6/CSF1	3
GO:0033762	response to glucagon	2/117	32/16297	0.0220285	0.0220285	0.185597	PRKAR2B/PRKAR1B	2
GO:0034205	amyloid-beta formation	2/117	32/16297	0.0220285	0.0220285	0.185597	ABCA7/CLU	2
GO:0060251	regulation of glial cell proliferation	2/117	32/16297	0.0220285	0.0220285	0.185597	CERS2/E2F1	2
GO:1904037	positive regulation of epithelial cell apoptotic process	2/117	32/16297	0.0220285	0.0220285	0.185597	THBS1/ANO6	2
GO:2001233	regulation of apoptotic signaling pathway	7/117	389/16297	0.0221235	0.0221235	0.185643	THBS1/CLU/PF4/NCK2/CTTN/YWHAH/E2F1	7
GO:0061572	actin filament bundle organization	4/117	149/16297	0.0224655	0.0224655	0.186823	ESPN/ITGB5/ARHGAP6/VIL1	4
GO:0032760	positive regulation of tumor necrosis factor production	3/117	84/16297	0.0225624	0.0225624	0.186823	THBS1/CLU/PF4	3
GO:2000117	negative regulation of cysteine-type endopeptidase activity	3/117	84/16297	0.0225624	0.0225624	0.186823	THBS1/BEX3/VIL1	3
GO:0006633	fatty acid biosynthetic process	4/117	150/16297	0.0229568	0.0229568	0.186823	PTGS1/MGLL/ELOVL7/ALOX12	4
GO:2000116	regulation of cysteine-type endopeptidase activity	5/117	225/16297	0.023134	0.023134	0.186823	THBS1/NLRP3/ALOX12/BEX3/VIL1	5
GO:0051899	membrane depolarization	3/117	85/16297	0.0232684	0.0232684	0.186823	YWHAH/ALOX12/FHL1	3
GO:0003091	renal water homeostasis	2/117	33/16297	0.0233412	0.0233412	0.186823	PRKAR2B/PRKAR1B	2
GO:0071634	regulation of transforming growth factor beta production	2/117	33/16297	0.0233412	0.0233412	0.186823	THBS1/LTBP1	2
GO:0098751	bone cell development	2/117	33/16297	0.0233412	0.0233412	0.186823	MPIG6B/MEIS1	2
GO:1902991	regulation of amyloid precursor protein catabolic process	2/117	33/16297	0.0233412	0.0233412	0.186823	ABCA7/CLU	2
GO:0071772	response to BMP	4/117	151/16297	0.0234546	0.0234546	0.186823	ILK/PCSK6/FSTL1/BMP6	4
GO:0071773	cellular response to BMP stimulus	4/117	151/16297	0.0234546	0.0234546	0.186823	ILK/PCSK6/FSTL1/BMP6	4
GO:0006469	negative regulation of protein kinase activity	5/117	226/16297	0.0235261	0.0235261	0.186823	PRKAR2B/ILK/CDKN1A/SMPD1/PRKAR1B	5
GO:0007050	cell cycle arrest	5/117	226/16297	0.0235261	0.0235261	0.186823	THBS1/ILK/CDKN1A/GAS2L1/E2F1	5
GO:1901568	fatty acid derivative metabolic process	4/117	152/16297	0.0239589	0.0239589	0.188313	PTGS1/MGLL/ELOVL7/ALOX12	4
GO:0014812	muscle cell migration	3/117	86/16297	0.0239862	0.0239862	0.188313	ITGB3/ILK/PDGFA	3
GO:1903557	positive regulation of tumor necrosis factor superfamily cytokine production	3/117	86/16297	0.0239862	0.0239862	0.188313	THBS1/CLU/PF4	3
GO:0030833	regulation of actin filament polymerization	4/117	153/16297	0.0244698	0.0244698	0.190909	NCK2/CTTN/RHOBTB1/VIL1	4
GO:0001667	ameboidal-type cell migration	7/117	398/16297	0.0246809	0.0246809	0.190909	ITGB3/SPARC/THBS1/ILK/ALOX12/P2RY12/VIL1	7
GO:0019835	cytolysis	2/117	34/16297	0.0246853	0.0246853	0.190909	PF4/MMD	2
GO:0097242	amyloid-beta clearance	2/117	34/16297	0.0246853	0.0246853	0.190909	ABCA7/CLU	2
GO:0001935	endothelial cell proliferation	4/117	154/16297	0.0249872	0.0249872	0.192525	ITGB3/SPARC/THBS1/BMP6	4
GO:1901991	negative regulation of mitotic cell cycle phase transition	5/117	230/16297	0.0251371	0.0251371	0.192963	CDKN1A/GFI1B/CTDSPL/FHL1/E2F1	5
GO:1901184	regulation of ERBB signaling pathway	3/117	88/16297	0.0254577	0.0254577	0.194703	NCK2/SH3TC2/EGF	3
GO:0050892	intestinal absorption	2/117	35/16297	0.0260604	0.0260604	0.19713	SLC26A6/VIL1	2
GO:0071604	transforming growth factor beta production	2/117	35/16297	0.0260604	0.0260604	0.19713	THBS1/LTBP1	2
GO:1901030	positive regulation of mitochondrial outer membrane permeabilization involved in apoptotic signaling pathway	2/117	35/16297	0.0260604	0.0260604	0.19713	YWHAH/E2F1	2
GO:0051924	regulation of calcium ion transport	5/117	233/16297	0.0263909	0.0263909	0.198904	MYLK/EHD3/ORAI1/EGF/P2RY12	5
GO:1901570	fatty acid derivative biosynthetic process	3/117	90/16297	0.0269769	0.0269769	0.202552	PTGS1/ELOVL7/ALOX12	3
GO:0006937	regulation of muscle contraction	4/117	158/16297	0.027123	0.027123	0.202552	MYL9/CTTN/PDE5A/EHD3	4
GO:0048638	regulation of developmental growth	6/117	318/16297	0.0271682	0.0271682	0.202552	ILK/CDKN1A/CTTN/CSF1/MEIS1/VIL1	6
GO:0048246	macrophage chemotaxis	2/117	36/16297	0.027466	0.027466	0.2038	THBS1/CSF1	2
GO:0006898	receptor-mediated endocytosis	6/117	319/16297	0.0275322	0.0275322	0.2038	ITGB3/SPARC/CLU/CTTN/DAB2/EGF	6
GO:0043405	regulation of MAP kinase activity	6/117	320/16297	0.0278994	0.0278994	0.205784	THBS1/ILK/PDE5A/SMPD1/EGF/PDGFA	6
GO:0010632	regulation of epithelial cell migration	5/117	237/16297	0.0281241	0.0281241	0.206705	ITGB3/SPARC/THBS1/ALOX12/VIL1	5
GO:0006644	phospholipid metabolic process	7/117	411/16297	0.0287243	0.0287243	0.210371	RUFY1/ABHD4/SMPD1/TTC7B/PCYT1B/PDGFA/P2RY12	7
GO:0001953	negative regulation of cell-matrix adhesion	2/117	37/16297	0.0289014	0.0289014	0.210923	THBS1/ARHGAP6	2
GO:0050730	regulation of peptidyl-tyrosine phosphorylation	5/117	239/16297	0.0290172	0.0290172	0.211024	ITGB3/NCK2/BMP6/EGF/PDGFA	5
GO:1901990	regulation of mitotic cell cycle phase transition	7/117	413/16297	0.0293841	0.0293841	0.212945	TUBA4A/PRKAR2B/CDKN1A/GFI1B/CTDSPL/FHL1/E2F1	7
GO:0015918	sterol transport	3/117	94/16297	0.0301577	0.0301577	0.216282	ABCA7/CLU/EGF	3
GO:2000060	positive regulation of ubiquitin-dependent protein catabolic process	3/117	94/16297	0.0301577	0.0301577	0.216282	CLU/DAB2/EGF	3
GO:2000379	positive regulation of reactive oxygen species metabolic process	3/117	94/16297	0.0301577	0.0301577	0.216282	THBS1/CLU/CDKN1A	3
GO:0010761	fibroblast migration	2/117	38/16297	0.0303663	0.0303663	0.216282	THBS1/ILK	2
GO:0030501	positive regulation of bone mineralization	2/117	38/16297	0.0303663	0.0303663	0.216282	ANO6/BMP6	2
GO:0043473	pigmentation	3/117	95/16297	0.0309826	0.0309826	0.219916	SPARC/RAB27B/MITF	3
GO:0046486	glycerolipid metabolic process	7/117	421/16297	0.0321257	0.0321257	0.226057	RUFY1/ABHD4/MGLL/TTC7B/PCYT1B/PDGFA/P2RY12	7
GO:0033673	negative regulation of kinase activity	5/117	246/16297	0.032284	0.032284	0.226057	PRKAR2B/ILK/CDKN1A/SMPD1/PRKAR1B	5
GO:0110053	regulation of actin filament organization	5/117	246/16297	0.032284	0.032284	0.226057	NCK2/CTTN/RHOBTB1/ARHGAP6/VIL1	5
GO:1901988	negative regulation of cell cycle phase transition	5/117	246/16297	0.032284	0.032284	0.226057	CDKN1A/GFI1B/CTDSPL/FHL1/E2F1	5
GO:0034446	substrate adhesion-dependent cell spreading	3/117	97/16297	0.0326676	0.0326676	0.227911	ITGB3/LIMS1/ILK	3
GO:0043406	positive regulation of MAP kinase activity	5/117	247/16297	0.0327688	0.0327688	0.227911	THBS1/ILK/PDE5A/EGF/PDGFA	5
GO:0043268	positive regulation of potassium ion transport	2/117	40/16297	0.0333825	0.0333825	0.231403	ANO6/FHL1	2
GO:0008593	regulation of Notch signaling pathway	3/117	98/16297	0.0335278	0.0335278	0.231636	PEAR1/EGF/RFNG	3
GO:0008064	regulation of actin polymerization or depolymerization	4/117	170/16297	0.0341712	0.0341712	0.234389	NCK2/CTTN/RHOBTB1/VIL1	4
GO:0061138	morphogenesis of a branching epithelium	4/117	170/16297	0.0341712	0.0341712	0.234389	ILK/CSF1/EGF/PDGFA	4
GO:1904019	epithelial cell apoptotic process	3/117	99/16297	0.0343998	0.0343998	0.234389	THBS1/ANO6/E2F1	3
GO:0000082	G1/S transition of mitotic cell cycle	5/117	251/16297	0.0347532	0.0347532	0.234389	CDKN1A/GFI1B/CTDSPL/FHL1/E2F1	5
GO:0030832	regulation of actin filament length	4/117	171/16297	0.0348023	0.0348023	0.234389	NCK2/CTTN/RHOBTB1/VIL1	4
GO:2001235	positive regulation of apoptotic signaling pathway	4/117	171/16297	0.0348023	0.0348023	0.234389	THBS1/NCK2/YWHAH/E2F1	4
GO:0033344	cholesterol efflux	2/117	41/16297	0.0349328	0.0349328	0.234389	ABCA7/EGF	2
GO:0045746	negative regulation of Notch signaling pathway	2/117	41/16297	0.0349328	0.0349328	0.234389	PEAR1/EGF	2
GO:0032943	mononuclear cell proliferation	5/117	252/16297	0.0352607	0.0352607	0.234389	NCK2/CDKN1A/PDE5A/CD151/CSF1	5
GO:0072659	protein localization to plasma membrane	5/117	252/16297	0.0352607	0.0352607	0.234389	EHD3/DAB2/TSPAN33/TTC7B/VIL1	5
GO:0008630	intrinsic apoptotic signaling pathway in response to DNA damage	3/117	100/16297	0.0352834	0.0352834	0.234389	CLU/CDKN1A/E2F1	3
GO:2001237	negative regulation of extrinsic apoptotic signaling pathway	3/117	100/16297	0.0352834	0.0352834	0.234389	THBS1/PF4/CTTN	3
GO:0045862	positive regulation of proteolysis	6/117	340/16297	0.0359364	0.0359364	0.237295	CLU/NLRP3/DAB2/ALOX12/EGF/BEX3	6
GO:0006690	icosanoid metabolic process	3/117	101/16297	0.0361787	0.0361787	0.237295	PTGS1/MGLL/ALOX12	3
GO:0030148	sphingolipid biosynthetic process	3/117	101/16297	0.0361787	0.0361787	0.237295	CERS2/ELOVL7/SMPD1	3
GO:0030330	DNA damage response, signal transduction by p53 class mediator	3/117	101/16297	0.0361787	0.0361787	0.237295	NDRG1/CDKN1A/E2F1	3
GO:0010656	negative regulation of muscle cell apoptotic process	2/117	42/16297	0.0365106	0.0365106	0.237965	ILK/ALOX12	2
GO:0042987	amyloid precursor protein catabolic process	2/117	42/16297	0.0365106	0.0365106	0.237965	ABCA7/CLU	2
GO:0006650	glycerophospholipid metabolic process	6/117	343/16297	0.0372581	0.0372581	0.240852	RUFY1/ABHD4/TTC7B/PCYT1B/PDGFA/P2RY12	6
GO:0032147	activation of protein kinase activity	6/117	343/16297	0.0372581	0.0372581	0.240852	ITGB3/THBS1/PRKAR2B/EGF/PRKAR1B/PARD3	6
GO:0007265	Ras protein signal transduction	7/117	436/16297	0.0377198	0.0377198	0.240852	GRAP2/CDKN1A/RAB27B/CSF1/RHOBTB1/ARHGAP6/RAB6B	7
GO:0001676	long-chain fatty acid metabolic process	3/117	103/16297	0.0380044	0.0380044	0.240852	PTGS1/MGLL/ALOX12	3
GO:0010594	regulation of endothelial cell migration	4/117	176/16297	0.0380595	0.0380595	0.240852	ITGB3/SPARC/THBS1/ALOX12	4
GO:0003254	regulation of membrane depolarization	2/117	43/16297	0.0381155	0.0381155	0.240852	ALOX12/FHL1	2
GO:0030225	macrophage differentiation	2/117	43/16297	0.0381155	0.0381155	0.240852	PF4/CSF1	2
GO:0045197	establishment or maintenance of epithelial cell apical/basal polarity	2/117	43/16297	0.0381155	0.0381155	0.240852	ILK/PARD3	2
GO:0045332	phospholipid translocation	2/117	43/16297	0.0381155	0.0381155	0.240852	ABCA7/ANO6	2
GO:1903573	negative regulation of response to endoplasmic reticulum stress	2/117	43/16297	0.0381155	0.0381155	0.240852	CLU/NCK2	2
GO:0007569	cell aging	3/117	104/16297	0.0389346	0.0389346	0.24528	LIMS1/ILK/CDKN1A	3
GO:1905475	regulation of protein localization to membrane	4/117	178/16297	0.0394099	0.0394099	0.245913	YWHAH/DAB2/E2F1/VIL1	4
GO:0009187	cyclic nucleotide metabolic process	2/117	44/16297	0.0397469	0.0397469	0.245913	PDE5A/GUCY1B1	2
GO:0034204	lipid translocation	2/117	44/16297	0.0397469	0.0397469	0.245913	ABCA7/ANO6	2
GO:0070169	positive regulation of biomineral tissue development	2/117	44/16297	0.0397469	0.0397469	0.245913	ANO6/BMP6	2
GO:0110151	positive regulation of biomineralization	2/117	44/16297	0.0397469	0.0397469	0.245913	ANO6/BMP6	2
GO:1901028	regulation of mitochondrial outer membrane permeabilization involved in apoptotic signaling pathway	2/117	44/16297	0.0397469	0.0397469	0.245913	YWHAH/E2F1	2
GO:1901222	regulation of NIK/NF-kappaB signaling	3/117	105/16297	0.0398764	0.0398764	0.245979	LIMS1/NLRP3/ILK	3
GO:0030278	regulation of ossification	4/117	179/16297	0.0400952	0.0400952	0.246595	ANO6/ILK/CSF1/BMP6	4
GO:0010862	positive regulation of pathway-restricted SMAD protein phosphorylation	2/117	45/16297	0.0414045	0.0414045	0.250925	DAB2/BMP6	2
GO:0032374	regulation of cholesterol transport	2/117	45/16297	0.0414045	0.0414045	0.250925	ABCA7/EGF	2
GO:0050435	amyloid-beta metabolic process	2/117	45/16297	0.0414045	0.0414045	0.250925	ABCA7/CLU	2
GO:0050919	negative chemotaxis	2/117	45/16297	0.0414045	0.0414045	0.250925	ITGB3/PDGFA	2
GO:0051204	protein insertion into mitochondrial membrane	2/117	45/16297	0.0414045	0.0414045	0.250925	YWHAH/E2F1	2
GO:1901987	regulation of cell cycle phase transition	7/117	446/16297	0.0417867	0.0417867	0.252503	TUBA4A/PRKAR2B/CDKN1A/GFI1B/CTDSPL/FHL1/E2F1	7
GO:0002761	regulation of myeloid leukocyte differentiation	3/117	108/16297	0.0427707	0.0427707	0.255157	PF4/CSF1/MITF	3
GO:0007162	negative regulation of cell adhesion	5/117	266/16297	0.0428511	0.0428511	0.255157	THBS1/PDE5A/ALOX12/BMP6/ARHGAP6	5
GO:0001763	morphogenesis of a branching structure	4/117	183/16297	0.0429047	0.0429047	0.255157	ILK/CSF1/EGF/PDGFA	4
GO:0048871	multicellular organismal homeostasis	7/117	449/16297	0.0430605	0.0430605	0.255157	ITGB3/PRKAR2B/CSF1/EPAS1/ALOX12/BMP6/PRKAR1B	7
GO:0032371	regulation of sterol transport	2/117	46/16297	0.0430878	0.0430878	0.255157	ABCA7/EGF	2
GO:0035088	establishment or maintenance of apical/basal cell polarity	2/117	46/16297	0.0430878	0.0430878	0.255157	ILK/PARD3	2
GO:0061245	establishment or maintenance of bipolar cell polarity	2/117	46/16297	0.0430878	0.0430878	0.255157	ILK/PARD3	2
GO:0006631	fatty acid metabolic process	6/117	356/16297	0.0433446	0.0433446	0.255947	PTGS1/PRKAR2B/MGLL/ELOVL7/ALOX12/CRAT	6
GO:0017015	regulation of transforming growth factor beta receptor signaling pathway	3/117	109/16297	0.0437584	0.0437584	0.25739	THBS1/LTBP1/DAB2	3
GO:0032535	regulation of cellular component size	6/117	357/16297	0.0438373	0.0438373	0.25739	ANO6/ILK/NCK2/CTTN/RHOBTB1/VIL1	6
GO:0044843	cell cycle G1/S phase transition	5/117	268/16297	0.0440099	0.0440099	0.257673	CDKN1A/GFI1B/CTDSPL/FHL1/E2F1	5
GO:1903531	negative regulation of secretion by cell	4/117	185/16297	0.0443502	0.0443502	0.258934	NLRP3/PPP1R11/P2RY12/SYTL4	4
GO:0010799	regulation of peptidyl-threonine phosphorylation	2/117	47/16297	0.0447962	0.0447962	0.25956	EGF/PARD3	2
GO:0090151	establishment of protein localization to mitochondrial membrane	2/117	47/16297	0.0447962	0.0447962	0.25956	YWHAH/E2F1	2
GO:0002696	positive regulation of leukocyte activation	6/117	359/16297	0.0448331	0.0448331	0.25956	THBS1/GRAP2/NLRP3/NCK2/CDKN1A/IGHV2-26	6
GO:0051348	negative regulation of transferase activity	5/117	270/16297	0.0451875	0.0451875	0.260883	PRKAR2B/ILK/CDKN1A/SMPD1/PRKAR1B	5
GO:0001503	ossification	6/117	360/16297	0.0453363	0.0453363	0.261015	TPM4/SPARC/ANO6/ILK/CSF1/BMP6	6
GO:1903844	regulation of cellular response to transforming growth factor beta stimulus	3/117	111/16297	0.0457678	0.0457678	0.26277	THBS1/LTBP1/DAB2	3
GO:0008089	anterograde axonal transport	2/117	48/16297	0.0465295	0.0465295	0.265671	RAB27B/MAP1A	2
GO:0071985	multivesicular body sorting pathway	2/117	48/16297	0.0465295	0.0465295	0.265671	RAB27B/SYTL4	2
GO:0060326	cell chemotaxis	5/117	273/16297	0.0469891	0.0469891	0.267558	THBS1/PF4/ANO6/CSF1/JAM3	5
GO:0052548	regulation of endopeptidase activity	6/117	365/16297	0.0479054	0.0479054	0.271534	THBS1/NLRP3/ALOX12/BEX3/TFPI/VIL1	6
GO:0002090	regulation of receptor internalization	2/117	49/16297	0.0482871	0.0482871	0.271534	ITGB3/EGF	2
GO:0045661	regulation of myoblast differentiation	2/117	49/16297	0.0482871	0.0482871	0.271534	ILK/CMTM5	2
GO:0046456	icosanoid biosynthetic process	2/117	49/16297	0.0482871	0.0482871	0.271534	PTGS1/ALOX12	2
GO:0030336	negative regulation of cell migration	5/117	276/16297	0.048833	0.048833	0.271534	VCL/THBS1/ILK/CERS2/MITF	5
GO:0071222	cellular response to lipopolysaccharide	4/117	191/16297	0.0488497	0.0488497	0.271534	PF4/NLRP3/BMP6/TFPI	4
GO:0007173	epidermal growth factor receptor signaling pathway	3/117	114/16297	0.0488665	0.0488665	0.271534	NCK2/EGF/VIL1	3
GO:0010822	positive regulation of mitochondrion organization	3/117	114/16297	0.0488665	0.0488665	0.271534	YWHAH/ABLIM3/E2F1	3
GO:0051928	positive regulation of calcium ion transport	3/117	114/16297	0.0488665	0.0488665	0.271534	MYLK/EHD3/ORAI1	3
GO:0001937	negative regulation of endothelial cell proliferation	2/117	50/16297	0.0500687	0.0500687	0.274534	SPARC/THBS1	2
GO:0002066	columnar/cuboidal epithelial cell development	2/117	50/16297	0.0500687	0.0500687	0.274534	CDKN1A/BMP6	2
GO:0031103	axon regeneration	2/117	50/16297	0.0500687	0.0500687	0.274534	CERS2/JAM3	2
GO:0097035	regulation of membrane lipid distribution	2/117	50/16297	0.0500687	0.0500687	0.274534	ABCA7/ANO6	2
GO:2000351	regulation of endothelial cell apoptotic process	2/117	50/16297	0.0500687	0.0500687	0.274534	THBS1/ANO6	2
GO:0002763	positive regulation of myeloid leukocyte differentiation	2/117	51/16297	0.0518737	0.0518737	0.283541	PF4/CSF1	2
GO:0007188	adenylate cyclase-modulating G protein-coupled receptor signaling pathway	4/117	195/16297	0.0519848	0.0519848	0.283541	PF4/GNAZ/PTGIR/P2RY12	4
GO:0070482	response to oxygen levels	6/117	373/16297	0.0522009	0.0522009	0.283972	THBS1/NDRG1/CDKN1A/PDLIM1/EPAS1/E2F1	6
GO:0048675	axon extension	3/117	118/16297	0.0531542	0.0531542	0.286262	VCL/ILK/CTTN	3
GO:1903052	positive regulation of proteolysis involved in cellular protein catabolic process	3/117	118/16297	0.0531542	0.0531542	0.286262	CLU/DAB2/EGF	3
GO:1905477	positive regulation of protein localization to membrane	3/117	118/16297	0.0531542	0.0531542	0.286262	YWHAH/E2F1/VIL1	3
GO:0072594	establishment of protein localization to organelle	7/117	471/16297	0.0531743	0.0531743	0.286262	ITGB3/CLU/CDKN1A/YWHAH/ABLIM3/CRAT/E2F1	7
GO:0090066	regulation of anatomical structure size	7/117	472/16297	0.0536667	0.0536667	0.288164	ANO6/ILK/NCK2/CTTN/ALOX12/RHOBTB1/VIL1	7
GO:0071219	cellular response to molecule of bacterial origin	4/117	198/16297	0.054407	0.054407	0.291384	PF4/NLRP3/BMP6/TFPI	4
GO:0098840	protein transport along microtubule	6/117	378/16297	0.055002	0.055002	0.292977	TUBA4A/PRKAR2B/RAB27B/MAP1A/EHD3/ABLIM3	6
GO:0099118	microtubule-based protein transport	6/117	378/16297	0.055002	0.055002	0.292977	TUBA4A/PRKAR2B/RAB27B/MAP1A/EHD3/ABLIM3	6
GO:0008637	apoptotic mitochondrial changes	3/117	120/16297	0.055364	0.055364	0.292977	CLU/YWHAH/E2F1	3
GO:0032434	regulation of proteasomal ubiquitin-dependent protein catabolic process	3/117	120/16297	0.055364	0.055364	0.292977	CLU/MAP1A/DAB2	3
GO:0035904	aorta development	2/117	53/16297	0.0555526	0.0555526	0.292977	LTBP1/MYLK	2
GO:0070830	bicellular tight junction assembly	2/117	53/16297	0.0555526	0.0555526	0.292977	ESAM/PARD3	2
GO:0048488	synaptic vesicle endocytosis	2/117	54/16297	0.0574256	0.0574256	0.293556	STON2/RAB27B	2
GO:0097345	mitochondrial outer membrane permeabilization	2/117	54/16297	0.0574256	0.0574256	0.293556	YWHAH/E2F1	2
GO:0120192	tight junction assembly	2/117	54/16297	0.0574256	0.0574256	0.293556	ESAM/PARD3	2
GO:0140238	presynaptic endocytosis	2/117	54/16297	0.0574256	0.0574256	0.293556	STON2/RAB27B	2
GO:0016525	negative regulation of angiogenesis	3/117	122/16297	0.0576172	0.0576172	0.293556	SPARC/THBS1/PF4	3
GO:0010951	negative regulation of endopeptidase activity	4/117	202/16297	0.0577307	0.0577307	0.293556	THBS1/BEX3/TFPI/VIL1	4
GO:0022407	regulation of cell-cell adhesion	6/117	383/16297	0.057893	0.057893	0.293556	GRAP2/NLRP3/NCK2/PDE5A/ALOX12/BMP6	6
GO:0032944	regulation of mononuclear cell proliferation	4/117	203/16297	0.0585784	0.0585784	0.293556	NCK2/CDKN1A/PDE5A/CSF1	4
GO:2000146	negative regulation of cell motility	5/117	291/16297	0.05869	0.05869	0.293556	VCL/THBS1/ILK/CERS2/MITF	5
GO:0006977	DNA damage response, signal transduction by p53 class mediator resulting in cell cycle arrest	2/117	55/16297	0.0593204	0.0593204	0.293556	CDKN1A/E2F1	2
GO:0046488	phosphatidylinositol metabolic process	4/117	204/16297	0.0594327	0.0594327	0.293556	RUFY1/TTC7B/PDGFA/P2RY12	4
GO:0099003	vesicle-mediated transport in synapse	4/117	204/16297	0.0594327	0.0594327	0.293556	ITGB3/STON2/RAB27B/PRKAR1B	4
GO:2000181	negative regulation of blood vessel morphogenesis	3/117	124/16297	0.0599135	0.0599135	0.293556	SPARC/THBS1/PF4	3
GO:0007043	cell-cell junction assembly	3/117	125/16297	0.0610776	0.0610776	0.293556	VCL/ESAM/PARD3	3
GO:0042770	signal transduction in response to DNA damage	3/117	125/16297	0.0610776	0.0610776	0.293556	NDRG1/CDKN1A/E2F1	3
GO:0050709	negative regulation of protein secretion	3/117	125/16297	0.0610776	0.0610776	0.293556	NLRP3/PPP1R11/SYTL4	3
GO:0032370	positive regulation of lipid transport	2/117	56/16297	0.0612366	0.0612366	0.293556	ABCA7/BMP6	2
GO:0048008	platelet-derived growth factor receptor signaling pathway	2/117	56/16297	0.0612366	0.0612366	0.293556	PDGFA/PTGIR	2
GO:0072431	signal transduction involved in mitotic G1 DNA damage checkpoint	2/117	56/16297	0.0612366	0.0612366	0.293556	CDKN1A/E2F1	2
GO:0072577	endothelial cell apoptotic process	2/117	56/16297	0.0612366	0.0612366	0.293556	THBS1/ANO6	2
GO:1902400	intracellular signal transduction involved in G1 DNA damage checkpoint	2/117	56/16297	0.0612366	0.0612366	0.293556	CDKN1A/E2F1	2
GO:0008015	blood circulation	7/117	488/16297	0.0619383	0.0619383	0.293556	PTGS1/PDE5A/EHD3/EPAS1/GUCY1B1/ALOX12/BMP6	7
GO:0061564	axon development	7/117	488/16297	0.0619383	0.0619383	0.293556	VCL/ILK/CERS2/CTTN/MAP1A/JAM3/PARD3	7
GO:0052547	regulation of peptidase activity	6/117	390/16297	0.0620918	0.0620918	0.293556	THBS1/NLRP3/ALOX12/BEX3/TFPI/VIL1	6
GO:0010631	epithelial cell migration	5/117	296/16297	0.0622119	0.0622119	0.293556	ITGB3/SPARC/THBS1/ALOX12/VIL1	5
GO:0032946	positive regulation of mononuclear cell proliferation	3/117	126/16297	0.0622523	0.0622523	0.293556	NCK2/CDKN1A/CSF1	3
GO:0043280	positive regulation of cysteine-type endopeptidase activity involved in apoptotic process	3/117	126/16297	0.0622523	0.0622523	0.293556	NLRP3/ALOX12/BEX3	3
GO:1903050	regulation of proteolysis involved in cellular protein catabolic process	4/117	208/16297	0.0629165	0.0629165	0.293556	CLU/MAP1A/DAB2/EGF	4
GO:0045669	positive regulation of osteoblast differentiation	2/117	57/16297	0.0631739	0.0631739	0.293556	ILK/BMP6	2
GO:0072413	signal transduction involved in mitotic cell cycle checkpoint	2/117	57/16297	0.0631739	0.0631739	0.293556	CDKN1A/E2F1	2
GO:1902110	positive regulation of mitochondrial membrane permeability involved in apoptotic process	2/117	57/16297	0.0631739	0.0631739	0.293556	YWHAH/E2F1	2
GO:1902402	signal transduction involved in mitotic DNA damage checkpoint	2/117	57/16297	0.0631739	0.0631739	0.293556	CDKN1A/E2F1	2
GO:1902403	signal transduction involved in mitotic DNA integrity checkpoint	2/117	57/16297	0.0631739	0.0631739	0.293556	CDKN1A/E2F1	2
GO:0046434	organophosphate catabolic process	3/117	127/16297	0.0634375	0.0634375	0.293556	PDE5A/NT5M/SMPD1	3
GO:0045861	negative regulation of proteolysis	5/117	298/16297	0.0636536	0.0636536	0.293556	THBS1/MAP1A/BEX3/TFPI/VIL1	5
GO:0090132	epithelium migration	5/117	298/16297	0.0636536	0.0636536	0.293556	ITGB3/SPARC/THBS1/ALOX12/VIL1	5
GO:0010466	negative regulation of peptidase activity	4/117	210/16297	0.0646982	0.0646982	0.293556	THBS1/BEX3/TFPI/VIL1	4
GO:0031102	neuron projection regeneration	2/117	58/16297	0.0651318	0.0651318	0.293556	CERS2/JAM3	2
GO:0045670	regulation of osteoclast differentiation	2/117	58/16297	0.0651318	0.0651318	0.293556	CSF1/MITF	2
GO:0098930	axonal transport	2/117	58/16297	0.0651318	0.0651318	0.293556	RAB27B/MAP1A	2
GO:0120193	tight junction organization	2/117	58/16297	0.0651318	0.0651318	0.293556	ESAM/PARD3	2
GO:0046683	response to organophosphorus	3/117	129/16297	0.0658394	0.0658394	0.293556	SPARC/SLC26A6/P2RY12	3
GO:0016042	lipid catabolic process	5/117	301/16297	0.0658516	0.0658516	0.293556	ABHD4/YWHAH/MGLL/SMPD1/CRAT	5
GO:0003013	circulatory system process	7/117	497/16297	0.066918	0.066918	0.293556	PTGS1/PDE5A/EHD3/EPAS1/GUCY1B1/ALOX12/BMP6	7
GO:0002792	negative regulation of peptide secretion	3/117	130/16297	0.0670559	0.0670559	0.293556	NLRP3/PPP1R11/SYTL4	3
GO:0060393	regulation of pathway-restricted SMAD protein phosphorylation	2/117	59/16297	0.0671099	0.0671099	0.293556	DAB2/BMP6	2
GO:1902686	mitochondrial outer membrane permeabilization involved in programmed cell death	2/117	59/16297	0.0671099	0.0671099	0.293556	YWHAH/E2F1	2
GO:0051495	positive regulation of cytoskeleton organization	4/117	213/16297	0.06742	0.06742	0.293556	NCK2/CTTN/RHOBTB1/VIL1	4
GO:0090130	tissue migration	5/117	304/16297	0.0680918	0.0680918	0.293556	ITGB3/SPARC/THBS1/ALOX12/VIL1	5
GO:0051346	negative regulation of hydrolase activity	6/117	400/16297	0.0683974	0.0683974	0.293556	THBS1/PPP1R11/BEX3/TFPI/SPOCD1/VIL1	6
GO:0007187	G protein-coupled receptor signaling pathway, coupled to cyclic nucleotide second messenger	4/117	215/16297	0.0692673	0.0692673	0.293556	PF4/GNAZ/PTGIR/P2RY12	4
GO:0070663	regulation of leukocyte proliferation	4/117	215/16297	0.0692673	0.0692673	0.293556	NCK2/CDKN1A/PDE5A/CSF1	4
GO:0071695	anatomical structure maturation	4/117	215/16297	0.0692673	0.0692673	0.293556	ANO6/CDKN1A/EPAS1/SLC26A6	4
GO:0030879	mammary gland development	3/117	132/16297	0.0695197	0.0695197	0.293556	CSF1/ORAI1/EGF	3
GO:1902904	negative regulation of supramolecular fiber organization	3/117	132/16297	0.0695197	0.0695197	0.293556	CLU/ARHGAP6/VIL1	3
GO:0002604	regulation of dendritic cell antigen processing and presentation	1/117	10/16297	0.0695354	0.0695354	0.293556	THBS1	1
GO:0009629	response to gravity	1/117	10/16297	0.0695354	0.0695354	0.293556	SPARC	1
GO:0010998	regulation of translational initiation by eIF2 alpha phosphorylation	1/117	10/16297	0.0695354	0.0695354	0.293556	NCK2	1
GO:0014820	tonic smooth muscle contraction	1/117	10/16297	0.0695354	0.0695354	0.293556	MYLK	1
GO:0015816	glycine transport	1/117	10/16297	0.0695354	0.0695354	0.293556	SLC38A5	1
GO:0019532	oxalate transport	1/117	10/16297	0.0695354	0.0695354	0.293556	SLC26A6	1
GO:0019755	one-carbon compound transport	1/117	10/16297	0.0695354	0.0695354	0.293556	AQP10	1
GO:0032463	negative regulation of protein homooligomerization	1/117	10/16297	0.0695354	0.0695354	0.293556	CLU	1
GO:0032464	positive regulation of protein homooligomerization	1/117	10/16297	0.0695354	0.0695354	0.293556	CLU	1
GO:0032621	interleukin-18 production	1/117	10/16297	0.0695354	0.0695354	0.293556	NLRP3	1
GO:0032908	regulation of transforming growth factor beta1 production	1/117	10/16297	0.0695354	0.0695354	0.293556	THBS1	1
GO:0035630	bone mineralization involved in bone maturation	1/117	10/16297	0.0695354	0.0695354	0.293556	ANO6	1
GO:0035672	oligopeptide transmembrane transport	1/117	10/16297	0.0695354	0.0695354	0.293556	SLC26A6	1
GO:0045657	positive regulation of monocyte differentiation	1/117	10/16297	0.0695354	0.0695354	0.293556	CSF1	1
GO:0045741	positive regulation of epidermal growth factor-activated receptor activity	1/117	10/16297	0.0695354	0.0695354	0.293556	EGF	1
GO:0045988	negative regulation of striated muscle contraction	1/117	10/16297	0.0695354	0.0695354	0.293556	PDE5A	1
GO:0051014	actin filament severing	1/117	10/16297	0.0695354	0.0695354	0.293556	VIL1	1
GO:0051918	negative regulation of fibrinolysis	1/117	10/16297	0.0695354	0.0695354	0.293556	THBS1	1
GO:0060576	intestinal epithelial cell development	1/117	10/16297	0.0695354	0.0695354	0.293556	CDKN1A	1
GO:0070341	fat cell proliferation	1/117	10/16297	0.0695354	0.0695354	0.293556	E2F1	1
GO:0070344	regulation of fat cell proliferation	1/117	10/16297	0.0695354	0.0695354	0.293556	E2F1	1
GO:0071281	cellular response to iron ion	1/117	10/16297	0.0695354	0.0695354	0.293556	BMP6	1
GO:0090030	regulation of steroid hormone biosynthetic process	1/117	10/16297	0.0695354	0.0695354	0.293556	BMP6	1
GO:1900115	extracellular regulation of signal transduction	1/117	10/16297	0.0695354	0.0695354	0.293556	LTBP1	1
GO:1900116	extracellular negative regulation of signal transduction	1/117	10/16297	0.0695354	0.0695354	0.293556	LTBP1	1
GO:1902237	positive regulation of endoplasmic reticulum stress-induced intrinsic apoptotic signaling pathway	1/117	10/16297	0.0695354	0.0695354	0.293556	NCK2	1
GO:1903726	negative regulation of phospholipid metabolic process	1/117	10/16297	0.0695354	0.0695354	0.293556	PDGFA	1
GO:1903897	regulation of PERK-mediated unfolded protein response	1/117	10/16297	0.0695354	0.0695354	0.293556	NCK2	1
GO:2000318	positive regulation of T-helper 17 type immune response	1/117	10/16297	0.0695354	0.0695354	0.293556	NLRP3	1
GO:2000425	regulation of apoptotic cell clearance	1/117	10/16297	0.0695354	0.0695354	0.293556	ABCA7	1
GO:2000551	regulation of T-helper 2 cell cytokine production	1/117	10/16297	0.0695354	0.0695354	0.293556	NLRP3	1
GO:0043949	regulation of cAMP-mediated signaling	4/117	216/16297	0.0702007	0.0702007	0.293556	PF4/GNAZ/PTGIR/P2RY12	4
GO:0006816	calcium ion transport	6/117	403/16297	0.0703596	0.0703596	0.293556	ANO6/MYLK/EHD3/ORAI1/EGF/P2RY12	6
GO:0070665	positive regulation of leukocyte proliferation	3/117	133/16297	0.0707669	0.0707669	0.293556	NCK2/CDKN1A/CSF1	3
GO:0031571	mitotic G1 DNA damage checkpoint	2/117	61/16297	0.0711254	0.0711254	0.293556	CDKN1A/E2F1	2
GO:0035794	positive regulation of mitochondrial membrane permeability	2/117	61/16297	0.0711254	0.0711254	0.293556	YWHAH/E2F1	2
GO:0040014	regulation of multicellular organism growth	2/117	61/16297	0.0711254	0.0711254	0.293556	CSF1/VIL1	2
GO:0042982	amyloid precursor protein metabolic process	2/117	61/16297	0.0711254	0.0711254	0.293556	ABCA7/CLU	2
GO:0043536	positive regulation of blood vessel endothelial cell migration	2/117	61/16297	0.0711254	0.0711254	0.293556	THBS1/ALOX12	2
GO:0044819	mitotic G1/S transition checkpoint	2/117	61/16297	0.0711254	0.0711254	0.293556	CDKN1A/E2F1	2
GO:0046513	ceramide biosynthetic process	2/117	61/16297	0.0711254	0.0711254	0.293556	CERS2/SMPD1	2
GO:0051205	protein insertion into membrane	2/117	61/16297	0.0711254	0.0711254	0.293556	YWHAH/E2F1	2
GO:1990778	protein localization to cell periphery	5/117	308/16297	0.0711443	0.0711443	0.293556	EHD3/DAB2/TSPAN33/TTC7B/VIL1	5
GO:0072655	establishment of protein localization to mitochondrion	3/117	134/16297	0.0720242	0.0720242	0.293556	YWHAH/ABLIM3/E2F1	3
GO:0072330	monocarboxylic acid biosynthetic process	4/117	219/16297	0.0730399	0.0730399	0.293556	PTGS1/MGLL/ELOVL7/ALOX12	4
GO:0097191	extrinsic apoptotic signaling pathway	4/117	219/16297	0.0730399	0.0730399	0.293556	THBS1/PF4/CTTN/BEX3	4
GO:0010812	negative regulation of cell-substrate adhesion	2/117	62/16297	0.073162	0.073162	0.293556	THBS1/ARHGAP6	2
GO:0044783	G1 DNA damage checkpoint	2/117	62/16297	0.073162	0.073162	0.293556	CDKN1A/E2F1	2
GO:0060389	pathway-restricted SMAD protein phosphorylation	2/117	62/16297	0.073162	0.073162	0.293556	DAB2/BMP6	2
GO:1902108	regulation of mitochondrial membrane permeability involved in apoptotic process	2/117	62/16297	0.073162	0.073162	0.293556	YWHAH/E2F1	2
GO:1905710	positive regulation of membrane permeability	2/117	62/16297	0.073162	0.073162	0.293556	YWHAH/E2F1	2
GO:0051384	response to glucocorticoid	3/117	135/16297	0.0732916	0.0732916	0.293556	SPARC/CDKN1A/BMP6	3
GO:1901343	negative regulation of vasculature development	3/117	135/16297	0.0732916	0.0732916	0.293556	SPARC/THBS1/PF4	3
GO:0043542	endothelial cell migration	4/117	220/16297	0.0739992	0.0739992	0.293556	ITGB3/SPARC/THBS1/ALOX12	4
GO:2001234	negative regulation of apoptotic signaling pathway	4/117	221/16297	0.0749649	0.0749649	0.293556	THBS1/CLU/PF4/CTTN	4
GO:0009166	nucleotide catabolic process	2/117	63/16297	0.0752172	0.0752172	0.293556	PDE5A/NT5M	2
GO:0034250	positive regulation of cellular amide metabolic process	3/117	137/16297	0.0758562	0.0758562	0.293556	THBS1/CLU/NCK2	3
GO:0070585	protein localization to mitochondrion	3/117	137/16297	0.0758562	0.0758562	0.293556	YWHAH/ABLIM3/E2F1	3
GO:1903364	positive regulation of cellular protein catabolic process	3/117	137/16297	0.0758562	0.0758562	0.293556	CLU/DAB2/EGF	3
GO:0045930	negative regulation of mitotic cell cycle	5/117	314/16297	0.075863	0.075863	0.293556	CDKN1A/GFI1B/CTDSPL/FHL1/E2F1	5
GO:0071216	cellular response to biotic stimulus	4/117	222/16297	0.075937	0.075937	0.293556	PF4/NLRP3/BMP6/TFPI	4
GO:0001778	plasma membrane repair	1/117	11/16297	0.0762196	0.0762196	0.293556	SYTL4	1
GO:0002468	dendritic cell antigen processing and presentation	1/117	11/16297	0.0762196	0.0762196	0.293556	THBS1	1
GO:0002674	negative regulation of acute inflammatory response	1/117	11/16297	0.0762196	0.0762196	0.293556	NLRP3	1
GO:0006705	mineralocorticoid biosynthetic process	1/117	11/16297	0.0762196	0.0762196	0.293556	BMP6	1
GO:0006857	oligopeptide transport	1/117	11/16297	0.0762196	0.0762196	0.293556	SLC26A6	1
GO:0008212	mineralocorticoid metabolic process	1/117	11/16297	0.0762196	0.0762196	0.293556	BMP6	1
GO:0019371	cyclooxygenase pathway	1/117	11/16297	0.0762196	0.0762196	0.293556	PTGS1	1
GO:0031581	hemidesmosome assembly	1/117	11/16297	0.0762196	0.0762196	0.293556	CD151	1
GO:0032494	response to peptidoglycan	1/117	11/16297	0.0762196	0.0762196	0.293556	NLRP3	1
GO:0032754	positive regulation of interleukin-5 production	1/117	11/16297	0.0762196	0.0762196	0.293556	NLRP3	1
GO:0032905	transforming growth factor beta1 production	1/117	11/16297	0.0762196	0.0762196	0.293556	THBS1	1
GO:0034309	primary alcohol biosynthetic process	1/117	11/16297	0.0762196	0.0762196	0.293556	BMP6	1
GO:0042415	norepinephrine metabolic process	1/117	11/16297	0.0762196	0.0762196	0.293556	EPAS1	1
GO:0043117	positive regulation of vascular permeability	1/117	11/16297	0.0762196	0.0762196	0.293556	BMP6	1
GO:0043129	surfactant homeostasis	1/117	11/16297	0.0762196	0.0762196	0.293556	EPAS1	1
GO:0043619	regulation of transcription from RNA polymerase II promoter in response to oxidative stress	1/117	11/16297	0.0762196	0.0762196	0.293556	EPAS1	1
GO:0045628	regulation of T-helper 2 cell differentiation	1/117	11/16297	0.0762196	0.0762196	0.293556	NLRP3	1
GO:0046886	positive regulation of hormone biosynthetic process	1/117	11/16297	0.0762196	0.0762196	0.293556	BMP6	1
GO:0051873	killing by host of symbiont cells	1/117	11/16297	0.0762196	0.0762196	0.293556	PF4	1
GO:0071468	cellular response to acidic pH	1/117	11/16297	0.0762196	0.0762196	0.293556	AQP10	1
GO:0099149	regulation of postsynaptic neurotransmitter receptor internalization	1/117	11/16297	0.0762196	0.0762196	0.293556	ITGB3	1
GO:0099550	trans-synaptic signaling, modulating synaptic transmission	1/117	11/16297	0.0762196	0.0762196	0.293556	GUCY1B1	1
GO:1900102	negative regulation of endoplasmic reticulum unfolded protein response	1/117	11/16297	0.0762196	0.0762196	0.293556	NCK2	1
GO:1902946	protein localization to early endosome	1/117	11/16297	0.0762196	0.0762196	0.293556	EGF	1
GO:1904181	positive regulation of membrane depolarization	1/117	11/16297	0.0762196	0.0762196	0.293556	ALOX12	1
GO:1905668	positive regulation of protein localization to endosome	1/117	11/16297	0.0762196	0.0762196	0.293556	EGF	1
GO:2000392	regulation of lamellipodium morphogenesis	1/117	11/16297	0.0762196	0.0762196	0.293556	VIL1	1
GO:2000846	regulation of corticosteroid hormone secretion	1/117	11/16297	0.0762196	0.0762196	0.293556	BMP6	1
GO:0032388	positive regulation of intracellular transport	4/117	223/16297	0.0769156	0.0769156	0.293556	YWHAH/DAB2/ABLIM3/E2F1	4
GO:0051222	positive regulation of protein transport	6/117	413/16297	0.0771346	0.0771346	0.293556	NLRP3/YWHAH/ABLIM3/BMP6/E2F1/SYTL4	6
GO:0007286	spermatid development	3/117	138/16297	0.0771533	0.0771533	0.293556	ACRBP/JAM3/SLC26A6	3
GO:0008643	carbohydrate transport	3/117	138/16297	0.0771533	0.0771533	0.293556	SLC26A6/AQP10/VIL1	3
GO:0014065	phosphatidylinositol 3-kinase signaling	3/117	139/16297	0.0784602	0.0784602	0.293556	SELP/PEAR1/PDGFA	3
GO:1902107	positive regulation of leukocyte differentiation	3/117	139/16297	0.0784602	0.0784602	0.293556	PF4/NLRP3/CSF1	3
GO:0060560	developmental growth involved in morphogenesis	4/117	225/16297	0.0788917	0.0788917	0.293556	VCL/ILK/CTTN/CSF1	4
GO:0051251	positive regulation of lymphocyte activation	5/117	318/16297	0.0791016	0.0791016	0.293556	GRAP2/NLRP3/NCK2/CDKN1A/IGHV2-26	5
GO:0034332	adherens junction organization	2/117	65/16297	0.0793825	0.0793825	0.293556	VCL/BMP6	2
GO:0050710	negative regulation of cytokine secretion	2/117	65/16297	0.0793825	0.0793825	0.293556	NLRP3/PPP1R11	2
GO:0060395	SMAD protein signal transduction	2/117	65/16297	0.0793825	0.0793825	0.293556	DAB2/BMP6	2
GO:0046467	membrane lipid biosynthetic process	3/117	140/16297	0.0797768	0.0797768	0.293556	CERS2/ELOVL7/SMPD1	3
GO:0048754	branching morphogenesis of an epithelial tube	3/117	140/16297	0.0797768	0.0797768	0.293556	ILK/CSF1/EGF	3
GO:0051494	negative regulation of cytoskeleton organization	3/117	140/16297	0.0797768	0.0797768	0.293556	ESPN/ARHGAP6/VIL1	3
GO:0014910	regulation of smooth muscle cell migration	2/117	66/16297	0.0814918	0.0814918	0.293556	ILK/PDGFA	2
GO:0036465	synaptic vesicle recycling	2/117	66/16297	0.0814918	0.0814918	0.293556	STON2/RAB27B	2
GO:0050766	positive regulation of phagocytosis	2/117	66/16297	0.0814918	0.0814918	0.293556	ABCA7/ANO6	2
GO:0090257	regulation of muscle system process	4/117	228/16297	0.0819034	0.0819034	0.293556	MYL9/CTTN/PDE5A/EHD3	4
GO:0040013	negative regulation of locomotion	5/117	322/16297	0.0824138	0.0824138	0.293556	VCL/THBS1/ILK/CERS2/MITF	5
GO:0071902	positive regulation of protein serine/threonine kinase activity	5/117	322/16297	0.0824138	0.0824138	0.293556	THBS1/ILK/PDE5A/EGF/PDGFA	5
GO:0002262	myeloid cell homeostasis	3/117	142/16297	0.082439	0.082439	0.293556	MPIG6B/JAM3/EPAS1	3
GO:0007351	tripartite regional subdivision	1/117	12/16297	0.0828561	0.0828561	0.293556	PCSK6	1
GO:0008595	anterior/posterior axis specification, embryo	1/117	12/16297	0.0828561	0.0828561	0.293556	PCSK6	1
GO:0009162	deoxyribonucleoside monophosphate metabolic process	1/117	12/16297	0.0828561	0.0828561	0.293556	NT5M	1
GO:0009223	pyrimidine deoxyribonucleotide catabolic process	1/117	12/16297	0.0828561	0.0828561	0.293556	NT5M	1
GO:0010752	regulation of cGMP-mediated signaling	1/117	12/16297	0.0828561	0.0828561	0.293556	THBS1	1
GO:0010763	positive regulation of fibroblast migration	1/117	12/16297	0.0828561	0.0828561	0.293556	THBS1	1
GO:0014061	regulation of norepinephrine secretion	1/117	12/16297	0.0828561	0.0828561	0.293556	P2RY12	1
GO:0030497	fatty acid elongation	1/117	12/16297	0.0828561	0.0828561	0.293556	ELOVL7	1
GO:0033604	negative regulation of catecholamine secretion	1/117	12/16297	0.0828561	0.0828561	0.293556	P2RY12	1
GO:0034380	high-density lipoprotein particle assembly	1/117	12/16297	0.0828561	0.0828561	0.293556	ABCA7	1
GO:0035589	G protein-coupled purinergic nucleotide receptor signaling pathway	1/117	12/16297	0.0828561	0.0828561	0.293556	P2RY12	1
GO:0035745	T-helper 2 cell cytokine production	1/117	12/16297	0.0828561	0.0828561	0.293556	NLRP3	1
GO:0035930	corticosteroid hormone secretion	1/117	12/16297	0.0828561	0.0828561	0.293556	BMP6	1
GO:0036005	response to macrophage colony-stimulating factor	1/117	12/16297	0.0828561	0.0828561	0.293556	CSF1	1
GO:0036006	cellular response to macrophage colony-stimulating factor stimulus	1/117	12/16297	0.0828561	0.0828561	0.293556	CSF1	1
GO:0042487	regulation of odontogenesis of dentin-containing tooth	1/117	12/16297	0.0828561	0.0828561	0.293556	CSF1	1
GO:0042761	very long-chain fatty acid biosynthetic process	1/117	12/16297	0.0828561	0.0828561	0.293556	ELOVL7	1
GO:0048681	negative regulation of axon regeneration	1/117	12/16297	0.0828561	0.0828561	0.293556	CERS2	1
GO:0050713	negative regulation of interleukin-1 beta secretion	1/117	12/16297	0.0828561	0.0828561	0.293556	NLRP3	1
GO:0050746	regulation of lipoprotein metabolic process	1/117	12/16297	0.0828561	0.0828561	0.293556	ITGB3	1
GO:0070243	regulation of thymocyte apoptotic process	1/117	12/16297	0.0828561	0.0828561	0.293556	PTCRA	1
GO:0090331	negative regulation of platelet aggregation	1/117	12/16297	0.0828561	0.0828561	0.293556	ALOX12	1
GO:0090399	replicative senescence	1/117	12/16297	0.0828561	0.0828561	0.293556	CDKN1A	1
GO:0097201	negative regulation of transcription from RNA polymerase II promoter in response to stress	1/117	12/16297	0.0828561	0.0828561	0.293556	NCK2	1
GO:1901387	positive regulation of voltage-gated calcium channel activity	1/117	12/16297	0.0828561	0.0828561	0.293556	EHD3	1
GO:1902947	regulation of tau-protein kinase activity	1/117	12/16297	0.0828561	0.0828561	0.293556	CLU	1
GO:1905666	regulation of protein localization to endosome	1/117	12/16297	0.0828561	0.0828561	0.293556	EGF	1
GO:0007159	leukocyte cell-cell adhesion	5/117	323/16297	0.0832533	0.0832533	0.29446	GRAP2/NLRP3/SELP/NCK2/PDE5A	5
GO:0061515	myeloid cell development	2/117	67/16297	0.0836183	0.0836183	0.294829	MPIG6B/MEIS1	2
GO:0014074	response to purine-containing compound	3/117	143/16297	0.0837844	0.0837844	0.294829	SPARC/SLC26A6/P2RY12	3
GO:2001056	positive regulation of cysteine-type endopeptidase activity	3/117	143/16297	0.0837844	0.0837844	0.294829	NLRP3/ALOX12/BEX3	3
GO:0016358	dendrite development	4/117	230/16297	0.0839425	0.0839425	0.294885	ILK/NCK2/YWHAH/MAP1A	4
GO:0051271	negative regulation of cellular component movement	5/117	325/16297	0.084946	0.084946	0.297491	VCL/THBS1/ILK/CERS2/MITF	5
GO:0019933	cAMP-mediated signaling	4/117	231/16297	0.0849714	0.0849714	0.297491	PF4/GNAZ/PTGIR/P2RY12	4
GO:0048515	spermatid differentiation	3/117	144/16297	0.0851393	0.0851393	0.297576	ACRBP/JAM3/SLC26A6	3
GO:0061180	mammary gland epithelium development	2/117	68/16297	0.0857618	0.0857618	0.298271	CSF1/ORAI1	2
GO:0015718	monocarboxylic acid transport	3/117	145/16297	0.0865035	0.0865035	0.298271	THBS1/ABCC3/SLC26A6	3
GO:0008088	axo-dendritic transport	2/117	69/16297	0.0879218	0.0879218	0.298271	RAB27B/MAP1A	2
GO:1901292	nucleoside phosphate catabolic process	2/117	69/16297	0.0879218	0.0879218	0.298271	PDE5A/NT5M	2
GO:1904951	positive regulation of establishment of protein localization	6/117	429/16297	0.0887209	0.0887209	0.298271	NLRP3/YWHAH/ABLIM3/BMP6/E2F1/SYTL4	6
GO:0001771	immunological synapse formation	1/117	13/16297	0.0894453	0.0894453	0.298271	NCK2	1
GO:0001973	G protein-coupled adenosine receptor signaling pathway	1/117	13/16297	0.0894453	0.0894453	0.298271	P2RY12	1
GO:0006244	pyrimidine nucleotide catabolic process	1/117	13/16297	0.0894453	0.0894453	0.298271	NT5M	1
GO:0007171	activation of transmembrane receptor protein tyrosine kinase activity	1/117	13/16297	0.0894453	0.0894453	0.298271	EGF	1
GO:0009214	cyclic nucleotide catabolic process	1/117	13/16297	0.0894453	0.0894453	0.298271	PDE5A	1
GO:0009437	carnitine metabolic process	1/117	13/16297	0.0894453	0.0894453	0.298271	CRAT	1
GO:0010642	negative regulation of platelet-derived growth factor receptor signaling pathway	1/117	13/16297	0.0894453	0.0894453	0.298271	PTGIR	1
GO:0010745	negative regulation of macrophage derived foam cell differentiation	1/117	13/16297	0.0894453	0.0894453	0.298271	ITGB3	1
GO:0032530	regulation of microvillus organization	1/117	13/16297	0.0894453	0.0894453	0.298271	VIL1	1
GO:0032536	regulation of cell projection size	1/117	13/16297	0.0894453	0.0894453	0.298271	VIL1	1
GO:0035588	G protein-coupled purinergic receptor signaling pathway	1/117	13/16297	0.0894453	0.0894453	0.298271	P2RY12	1
GO:0042268	regulation of cytolysis	1/117	13/16297	0.0894453	0.0894453	0.298271	PF4	1
GO:0044539	long-chain fatty acid import into cell	1/117	13/16297	0.0894453	0.0894453	0.298271	THBS1	1
GO:0044546	NLRP3 inflammasome complex assembly	1/117	13/16297	0.0894453	0.0894453	0.298271	NLRP3	1
GO:0048243	norepinephrine secretion	1/117	13/16297	0.0894453	0.0894453	0.298271	P2RY12	1
GO:0048266	behavioral response to pain	1/117	13/16297	0.0894453	0.0894453	0.298271	THBS1	1
GO:0048875	chemical homeostasis within a tissue	1/117	13/16297	0.0894453	0.0894453	0.298271	EPAS1	1
GO:0051883	killing of cells in other organism involved in symbiotic interaction	1/117	13/16297	0.0894453	0.0894453	0.298271	PF4	1
GO:0072216	positive regulation of metanephros development	1/117	13/16297	0.0894453	0.0894453	0.298271	PDGFA	1
GO:0140354	lipid import into cell	1/117	13/16297	0.0894453	0.0894453	0.298271	THBS1	1
GO:1903651	positive regulation of cytoplasmic transport	1/117	13/16297	0.0894453	0.0894453	0.298271	DAB2	1
GO:1903960	negative regulation of anion transmembrane transport	1/117	13/16297	0.0894453	0.0894453	0.298271	THBS1	1
GO:2000052	positive regulation of non-canonical Wnt signaling pathway	1/117	13/16297	0.0894453	0.0894453	0.298271	DAB2	1
GO:0072401	signal transduction involved in DNA integrity checkpoint	2/117	70/16297	0.0900981	0.0900981	0.298271	CDKN1A/E2F1	2
GO:0072422	signal transduction involved in DNA damage checkpoint	2/117	70/16297	0.0900981	0.0900981	0.298271	CDKN1A/E2F1	2
GO:0046394	carboxylic acid biosynthetic process	5/117	331/16297	0.0901331	0.0901331	0.298271	PTGS1/MGLL/ELOVL7/ALOX12/EGF	5
GO:0032680	regulation of tumor necrosis factor production	3/117	148/16297	0.0906518	0.0906518	0.298271	THBS1/CLU/PF4	3
GO:0016053	organic acid biosynthetic process	5/117	332/16297	0.0910134	0.0910134	0.298271	PTGS1/MGLL/ELOVL7/ALOX12/EGF	5
GO:0007611	learning or memory	4/117	237/16297	0.0912746	0.0912746	0.298271	ABCA7/PRKAR2B/MAP1A/PRKAR1B	4
GO:2001236	regulation of extrinsic apoptotic signaling pathway	3/117	149/16297	0.0920529	0.0920529	0.298271	THBS1/PF4/CTTN	3
GO:0030500	regulation of bone mineralization	2/117	71/16297	0.0922903	0.0922903	0.298271	ANO6/BMP6	2
GO:0072332	intrinsic apoptotic signaling pathway by p53 class mediator	2/117	71/16297	0.0922903	0.0922903	0.298271	CDKN1A/E2F1	2
GO:0072395	signal transduction involved in cell cycle checkpoint	2/117	71/16297	0.0922903	0.0922903	0.298271	CDKN1A/E2F1	2
GO:0007281	germ cell development	4/117	239/16297	0.0934244	0.0934244	0.298271	ACRBP/PDE5A/JAM3/SLC26A6	4
GO:0010948	negative regulation of cell cycle process	5/117	335/16297	0.0936812	0.0936812	0.298271	CDKN1A/GFI1B/CTDSPL/FHL1/E2F1	5
GO:0046902	regulation of mitochondrial membrane permeability	2/117	72/16297	0.094498	0.094498	0.298271	YWHAH/E2F1	2
GO:0050830	defense response to Gram-positive bacterium	2/117	72/16297	0.094498	0.094498	0.298271	NLRP3/PPP1R11	2
GO:0048872	homeostasis of number of cells	4/117	240/16297	0.0945084	0.0945084	0.298271	MPIG6B/CSF1/JAM3/EPAS1	4
GO:1903362	regulation of cellular protein catabolic process	4/117	240/16297	0.0945084	0.0945084	0.298271	CLU/MAP1A/DAB2/EGF	4
GO:0031960	response to corticosteroid	3/117	151/16297	0.0948821	0.0948821	0.298271	SPARC/CDKN1A/BMP6	3
GO:0032640	tumor necrosis factor production	3/117	151/16297	0.0948821	0.0948821	0.298271	THBS1/CLU/PF4	3
GO:1903555	regulation of tumor necrosis factor superfamily cytokine production	3/117	151/16297	0.0948821	0.0948821	0.298271	THBS1/CLU/PF4	3
GO:0002523	leukocyte migration involved in inflammatory response	1/117	14/16297	0.0959876	0.0959876	0.298271	JAM3	1
GO:0006684	sphingomyelin metabolic process	1/117	14/16297	0.0959876	0.0959876	0.298271	SMPD1	1
GO:0006837	serotonin transport	1/117	14/16297	0.0959876	0.0959876	0.298271	ITGB3	1
GO:0006896	Golgi to vacuole transport	1/117	14/16297	0.0959876	0.0959876	0.298271	EHD3	1
GO:0006978	DNA damage response, signal transduction by p53 class mediator resulting in transcription of p21 class mediator	1/117	14/16297	0.0959876	0.0959876	0.298271	CDKN1A	1
GO:0010755	regulation of plasminogen activation	1/117	14/16297	0.0959876	0.0959876	0.298271	THBS1	1
GO:0019372	lipoxygenase pathway	1/117	14/16297	0.0959876	0.0959876	0.298271	ALOX12	1
GO:0021924	cell proliferation in external granule layer	1/117	14/16297	0.0959876	0.0959876	0.298271	EGF	1
GO:0021930	cerebellar granule cell precursor proliferation	1/117	14/16297	0.0959876	0.0959876	0.298271	EGF	1
GO:0030213	hyaluronan biosynthetic process	1/117	14/16297	0.0959876	0.0959876	0.298271	EGF	1
GO:0030836	positive regulation of actin filament depolymerization	1/117	14/16297	0.0959876	0.0959876	0.298271	VIL1	1
GO:0032372	negative regulation of sterol transport	1/117	14/16297	0.0959876	0.0959876	0.298271	EGF	1
GO:0032375	negative regulation of cholesterol transport	1/117	14/16297	0.0959876	0.0959876	0.298271	EGF	1
GO:0032736	positive regulation of interleukin-13 production	1/117	14/16297	0.0959876	0.0959876	0.298271	NLRP3	1
GO:0035791	platelet-derived growth factor receptor-beta signaling pathway	1/117	14/16297	0.0959876	0.0959876	0.298271	PDGFA	1
GO:0043558	regulation of translational initiation in response to stress	1/117	14/16297	0.0959876	0.0959876	0.298271	NCK2	1
GO:0043691	reverse cholesterol transport	1/117	14/16297	0.0959876	0.0959876	0.298271	CLU	1
GO:0045064	T-helper 2 cell differentiation	1/117	14/16297	0.0959876	0.0959876	0.298271	NLRP3	1
GO:0045346	regulation of MHC class II biosynthetic process	1/117	14/16297	0.0959876	0.0959876	0.298271	PF4	1
GO:0046184	aldehyde biosynthetic process	1/117	14/16297	0.0959876	0.0959876	0.298271	BMP6	1
GO:0051917	regulation of fibrinolysis	1/117	14/16297	0.0959876	0.0959876	0.298271	THBS1	1
GO:0060253	negative regulation of glial cell proliferation	1/117	14/16297	0.0959876	0.0959876	0.298271	CERS2	1
GO:0070571	negative regulation of neuron projection regeneration	1/117	14/16297	0.0959876	0.0959876	0.298271	CERS2	1
GO:1902004	positive regulation of amyloid-beta formation	1/117	14/16297	0.0959876	0.0959876	0.298271	CLU	1
GO:1902043	positive regulation of extrinsic apoptotic signaling pathway via death domain receptors	1/117	14/16297	0.0959876	0.0959876	0.298271	THBS1	1
GO:2000831	regulation of steroid hormone secretion	1/117	14/16297	0.0959876	0.0959876	0.298271	BMP6	1
GO:2001044	regulation of integrin-mediated signaling pathway	1/117	14/16297	0.0959876	0.0959876	0.298271	LIMS1	1
GO:0060191	regulation of lipase activity	3/117	152/16297	0.0963101	0.0963101	0.298825	PCSK6/ARHGAP6/P2RY12	3
GO:0000086	G2/M transition of mitotic cell cycle	4/117	242/16297	0.0966943	0.0966943	0.299204	TUBA4A/PRKAR2B/CDKN1A/FHL1	4
GO:0010660	regulation of muscle cell apoptotic process	2/117	73/16297	0.096721	0.096721	0.299204	ILK/ALOX12	2
GO:0033157	regulation of intracellular protein transport	4/117	243/16297	0.0977962	0.0977962	0.299591	YWHAH/ABLIM3/SH3TC2/E2F1	4
GO:0001666	response to hypoxia	5/117	340/16297	0.0982164	0.0982164	0.299591	THBS1/NDRG1/PDLIM1/EPAS1/E2F1	5
GO:0032482	Rab protein signal transduction	2/117	74/16297	0.0989588	0.0989588	0.299591	RAB27B/RAB6B	2
GO:0070509	calcium ion import	2/117	74/16297	0.0989588	0.0989588	0.299591	ORAI1/EGF	2
GO:1901224	positive regulation of NIK/NF-kappaB signaling	2/117	74/16297	0.0989588	0.0989588	0.299591	LIMS1/ILK	2
GO:1905954	positive regulation of lipid localization	2/117	74/16297	0.0989588	0.0989588	0.299591	ABCA7/BMP6	2
GO:0071706	tumor necrosis factor superfamily cytokine production	3/117	155/16297	0.100647	0.100647	0.299591	THBS1/CLU/PF4	3
GO:0006910	phagocytosis, recognition	2/117	75/16297	0.101211	0.101211	0.299591	PEAR1/IGHV2-26	2
GO:0046470	phosphatidylcholine metabolic process	2/117	75/16297	0.101211	0.101211	0.299591	ABHD4/PCYT1B	2
GO:0070838	divalent metal ion transport	6/117	446/16297	0.102023	0.102023	0.299591	ANO6/MYLK/EHD3/ORAI1/EGF/P2RY12	6
GO:0006665	sphingolipid metabolic process	3/117	156/16297	0.10211	0.10211	0.299591	CERS2/ELOVL7/SMPD1	3
GO:0016482	cytosolic transport	3/117	156/16297	0.10211	0.10211	0.299591	EHD3/DAB2/RAB6B	3
GO:0048771	tissue remodeling	3/117	156/16297	0.10211	0.10211	0.299591	ITGB3/EPAS1/MITF	3
GO:0001675	acrosome assembly	1/117	15/16297	0.102483	0.102483	0.299591	ACRBP	1
GO:0002070	epithelial cell maturation	1/117	15/16297	0.102483	0.102483	0.299591	CDKN1A	1
GO:0010561	negative regulation of glycoprotein biosynthetic process	1/117	15/16297	0.102483	0.102483	0.299591	ABCA7	1
GO:0010875	positive regulation of cholesterol efflux	1/117	15/16297	0.102483	0.102483	0.299591	ABCA7	1
GO:0021534	cell proliferation in hindbrain	1/117	15/16297	0.102483	0.102483	0.299591	EGF	1
GO:0030949	positive regulation of vascular endothelial growth factor receptor signaling pathway	1/117	15/16297	0.102483	0.102483	0.299591	ITGB3	1
GO:0032352	positive regulation of hormone metabolic process	1/117	15/16297	0.102483	0.102483	0.299591	BMP6	1
GO:0032460	negative regulation of protein oligomerization	1/117	15/16297	0.102483	0.102483	0.299591	CLU	1
GO:0033540	fatty acid beta-oxidation using acyl-CoA oxidase	1/117	15/16297	0.102483	0.102483	0.299591	CRAT	1
GO:0034111	negative regulation of homotypic cell-cell adhesion	1/117	15/16297	0.102483	0.102483	0.299591	ALOX12	1
GO:0042447	hormone catabolic process	1/117	15/16297	0.102483	0.102483	0.299591	YWHAH	1
GO:0042772	DNA damage response, signal transduction resulting in transcription	1/117	15/16297	0.102483	0.102483	0.299591	CDKN1A	1
GO:0042921	glucocorticoid receptor signaling pathway	1/117	15/16297	0.102483	0.102483	0.299591	YWHAH	1
GO:0042983	amyloid precursor protein biosynthetic process	1/117	15/16297	0.102483	0.102483	0.299591	ABCA7	1
GO:0042984	regulation of amyloid precursor protein biosynthetic process	1/117	15/16297	0.102483	0.102483	0.299591	ABCA7	1
GO:0045342	MHC class II biosynthetic process	1/117	15/16297	0.102483	0.102483	0.299591	PF4	1
GO:0050711	negative regulation of interleukin-1 secretion	1/117	15/16297	0.102483	0.102483	0.299591	NLRP3	1
GO:0060044	negative regulation of cardiac muscle cell proliferation	1/117	15/16297	0.102483	0.102483	0.299591	MEIS1	1
GO:0060766	negative regulation of androgen receptor signaling pathway	1/117	15/16297	0.102483	0.102483	0.299591	DAB2	1
GO:0071732	cellular response to nitric oxide	1/117	15/16297	0.102483	0.102483	0.299591	GUCY1B1	1
GO:1900029	positive regulation of ruffle assembly	1/117	15/16297	0.102483	0.102483	0.299591	P2RY12	1
GO:1903358	regulation of Golgi organization	1/117	15/16297	0.102483	0.102483	0.299591	EHD3	1
GO:1903588	negative regulation of blood vessel endothelial cell proliferation involved in sprouting angiogenesis	1/117	15/16297	0.102483	0.102483	0.299591	THBS1	1
GO:1903729	regulation of plasma membrane organization	1/117	15/16297	0.102483	0.102483	0.299591	SYTL4	1
GO:2000047	regulation of cell-cell adhesion mediated by cadherin	1/117	15/16297	0.102483	0.102483	0.299591	BMP6	1
GO:2000095	regulation of Wnt signaling pathway, planar cell polarity pathway	1/117	15/16297	0.102483	0.102483	0.299591	DAB2	1
GO:0050769	positive regulation of neurogenesis	6/117	447/16297	0.102837	0.102837	0.300201	ILK/MMD/CSF1/BMP6/E2F1/P2RY12	6
GO:0070268	cornification	2/117	76/16297	0.103478	0.103478	0.300636	CAPNS1/PCSK6	2
GO:1901379	regulation of potassium ion transmembrane transport	2/117	76/16297	0.103478	0.103478	0.300636	ANO6/FHL1	2
GO:1904035	regulation of epithelial cell apoptotic process	2/117	76/16297	0.103478	0.103478	0.300636	THBS1/ANO6	2
GO:0018108	peptidyl-tyrosine phosphorylation	5/117	346/16297	0.103804	0.103804	0.300636	ITGB3/NCK2/BMP6/EGF/PDGFA	5
GO:0042742	defense response to bacterium	4/117	250/16297	0.105674	0.105674	0.300636	NLRP3/SELP/PPP1R11/IGHV2-26	4
GO:0046651	lymphocyte proliferation	4/117	250/16297	0.105674	0.105674	0.300636	NCK2/CDKN1A/PDE5A/CD151	4
GO:0010657	muscle cell apoptotic process	2/117	77/16297	0.105759	0.105759	0.300636	ILK/ALOX12	2
GO:0055072	iron ion homeostasis	2/117	77/16297	0.105759	0.105759	0.300636	EPAS1/BMP6	2
GO:0055117	regulation of cardiac muscle contraction	2/117	77/16297	0.105759	0.105759	0.300636	PDE5A/EHD3	2
GO:0071158	positive regulation of cell cycle arrest	2/117	77/16297	0.105759	0.105759	0.300636	CDKN1A/E2F1	2
GO:0018212	peptidyl-tyrosine modification	5/117	349/16297	0.106656	0.106656	0.300636	ITGB3/NCK2/BMP6/EGF/PDGFA	5
GO:0072511	divalent inorganic cation transport	6/117	452/16297	0.106957	0.106957	0.300636	ANO6/MYLK/EHD3/ORAI1/EGF/P2RY12	6
GO:0007193	adenylate cyclase-inhibiting G protein-coupled receptor signaling pathway	2/117	78/16297	0.108053	0.108053	0.300636	GNAZ/P2RY12	2
GO:0015844	monoamine transport	2/117	78/16297	0.108053	0.108053	0.300636	ITGB3/P2RY12	2
GO:0031110	regulation of microtubule polymerization or depolymerization	2/117	78/16297	0.108053	0.108053	0.300636	MAP1A/PRUNE1	2
GO:0036293	response to decreased oxygen levels	5/117	351/16297	0.108579	0.108579	0.300636	THBS1/NDRG1/PDLIM1/EPAS1/E2F1	5
GO:0001780	neutrophil homeostasis	1/117	16/16297	0.108933	0.108933	0.300636	JAM3	1
GO:0002830	positive regulation of type 2 immune response	1/117	16/16297	0.108933	0.108933	0.300636	NLRP3	1
GO:0007350	blastoderm segmentation	1/117	16/16297	0.108933	0.108933	0.300636	PCSK6	1
GO:0009129	pyrimidine nucleoside monophosphate metabolic process	1/117	16/16297	0.108933	0.108933	0.300636	NT5M	1
GO:0010224	response to UV-B	1/117	16/16297	0.108933	0.108933	0.300636	CDKN1A	1
GO:0010566	regulation of ketone biosynthetic process	1/117	16/16297	0.108933	0.108933	0.300636	BMP6	1
GO:0010893	positive regulation of steroid biosynthetic process	1/117	16/16297	0.108933	0.108933	0.300636	BMP6	1
GO:0018904	ether metabolic process	1/117	16/16297	0.108933	0.108933	0.300636	ALOX12	1
GO:0031958	corticosteroid receptor signaling pathway	1/117	16/16297	0.108933	0.108933	0.300636	YWHAH	1
GO:0032695	negative regulation of interleukin-12 production	1/117	16/16297	0.108933	0.108933	0.300636	THBS1	1
GO:0035372	protein localization to microtubule	1/117	16/16297	0.108933	0.108933	0.300636	MAP1A	1
GO:0035729	cellular response to hepatocyte growth factor stimulus	1/117	16/16297	0.108933	0.108933	0.300636	VIL1	1
GO:0043555	regulation of translation in response to stress	1/117	16/16297	0.108933	0.108933	0.300636	NCK2	1
GO:0043651	linoleic acid metabolic process	1/117	16/16297	0.108933	0.108933	0.300636	ALOX12	1
GO:0050774	negative regulation of dendrite morphogenesis	1/117	16/16297	0.108933	0.108933	0.300636	YWHAH	1
GO:0051004	regulation of lipoprotein lipase activity	1/117	16/16297	0.108933	0.108933	0.300636	PCSK6	1
GO:0055119	relaxation of cardiac muscle	1/117	16/16297	0.108933	0.108933	0.300636	PDE5A	1
GO:0061684	chaperone-mediated autophagy	1/117	16/16297	0.108933	0.108933	0.300636	CLU	1
GO:0071071	regulation of phospholipid biosynthetic process	1/117	16/16297	0.108933	0.108933	0.300636	PDGFA	1
GO:0090083	regulation of inclusion body assembly	1/117	16/16297	0.108933	0.108933	0.300636	CLU	1
GO:0097067	cellular response to thyroid hormone stimulus	1/117	16/16297	0.108933	0.108933	0.300636	GAS2L1	1
GO:0097623	potassium ion export across plasma membrane	1/117	16/16297	0.108933	0.108933	0.300636	ANO6	1
GO:1902358	sulfate transmembrane transport	1/117	16/16297	0.108933	0.108933	0.300636	SLC26A6	1
GO:1990000	amyloid fibril formation	1/117	16/16297	0.108933	0.108933	0.300636	CLU	1
GO:2000369	regulation of clathrin-dependent endocytosis	1/117	16/16297	0.108933	0.108933	0.300636	DAB2	1
GO:0015711	organic anion transport	6/117	456/16297	0.110315	0.110315	0.304046	ABCA7/THBS1/ANO6/SLC38A5/ABCC3/SLC26A6	6
GO:1990138	neuron projection extension	3/117	162/16297	0.111063	0.111063	0.30491	VCL/ILK/CTTN	3
GO:0072593	reactive oxygen species metabolic process	4/117	255/16297	0.111473	0.111473	0.30491	THBS1/CLU/CDKN1A/ALOX12	4
GO:0048469	cell maturation	3/117	163/16297	0.112584	0.112584	0.30491	CDKN1A/EPAS1/SLC26A6	3
GO:0014068	positive regulation of phosphatidylinositol 3-kinase signaling	2/117	80/16297	0.112681	0.112681	0.30491	SELP/PDGFA	2
GO:0032436	positive regulation of proteasomal ubiquitin-dependent protein catabolic process	2/117	80/16297	0.112681	0.112681	0.30491	CLU/DAB2	2
GO:0090559	regulation of membrane permeability	2/117	80/16297	0.112681	0.112681	0.30491	YWHAH/E2F1	2
GO:1901879	regulation of protein depolymerization	2/117	80/16297	0.112681	0.112681	0.30491	MAP1A/VIL1	2
GO:1903575	cornified envelope assembly	2/117	80/16297	0.112681	0.112681	0.30491	CAPNS1/PCSK6	2
GO:0016311	dephosphorylation	6/117	460/16297	0.113727	0.113727	0.30491	PRUNE1/PPP1R11/NT5M/CTDSPL/SMPD1/SPOCD1	6
GO:0010950	positive regulation of endopeptidase activity	3/117	164/16297	0.114113	0.114113	0.30491	NLRP3/ALOX12/BEX3	3
GO:1903725	regulation of phospholipid metabolic process	2/117	81/16297	0.115014	0.115014	0.30491	PDGFA/P2RY12	2
GO:0006182	cGMP biosynthetic process	1/117	17/16297	0.115336	0.115336	0.30491	GUCY1B1	1
GO:0006577	amino-acid betaine metabolic process	1/117	17/16297	0.115336	0.115336	0.30491	CRAT	1
GO:0006833	water transport	1/117	17/16297	0.115336	0.115336	0.30491	AQP10	1
GO:0008272	sulfate transport	1/117	17/16297	0.115336	0.115336	0.30491	SLC26A6	1
GO:0015874	norepinephrine transport	1/117	17/16297	0.115336	0.115336	0.30491	P2RY12	1
GO:0031281	positive regulation of cyclase activity	1/117	17/16297	0.115336	0.115336	0.30491	ORAI1	1
GO:0031643	positive regulation of myelination	1/117	17/16297	0.115336	0.115336	0.30491	PARD3	1
GO:0032674	regulation of interleukin-5 production	1/117	17/16297	0.115336	0.115336	0.30491	NLRP3	1
GO:0035929	steroid hormone secretion	1/117	17/16297	0.115336	0.115336	0.30491	BMP6	1
GO:0051349	positive regulation of lyase activity	1/117	17/16297	0.115336	0.115336	0.30491	ORAI1	1
GO:0060252	positive regulation of glial cell proliferation	1/117	17/16297	0.115336	0.115336	0.30491	E2F1	1
GO:0070233	negative regulation of T cell apoptotic process	1/117	17/16297	0.115336	0.115336	0.30491	PTCRA	1
GO:0070242	thymocyte apoptotic process	1/117	17/16297	0.115336	0.115336	0.30491	PTCRA	1
GO:0070633	transepithelial transport	1/117	17/16297	0.115336	0.115336	0.30491	SLC26A6	1
GO:0071850	mitotic cell cycle arrest	1/117	17/16297	0.115336	0.115336	0.30491	CDKN1A	1
GO:0072673	lamellipodium morphogenesis	1/117	17/16297	0.115336	0.115336	0.30491	VIL1	1
GO:0090026	positive regulation of monocyte chemotaxis	1/117	17/16297	0.115336	0.115336	0.30491	ANO6	1
GO:0098884	postsynaptic neurotransmitter receptor internalization	1/117	17/16297	0.115336	0.115336	0.30491	ITGB3	1
GO:0140239	postsynaptic endocytosis	1/117	17/16297	0.115336	0.115336	0.30491	ITGB3	1
GO:2000319	regulation of T-helper 17 cell differentiation	1/117	17/16297	0.115336	0.115336	0.30491	NLRP3	1
GO:2000641	regulation of early endosome to late endosome transport	1/117	17/16297	0.115336	0.115336	0.30491	DAB2	1
GO:0048639	positive regulation of developmental growth	3/117	165/16297	0.11565	0.11565	0.305351	ILK/CSF1/VIL1	3
GO:0010970	transport along microtubule	6/117	463/16297	0.116321	0.116321	0.305606	TUBA4A/PRKAR2B/RAB27B/MAP1A/EHD3/ABLIM3	6
GO:0032386	regulation of intracellular transport	5/117	359/16297	0.11644	0.11644	0.305606	YWHAH/DAB2/ABLIM3/SH3TC2/E2F1	5
GO:0038061	NIK/NF-kappaB signaling	3/117	166/16297	0.117195	0.117195	0.305606	LIMS1/NLRP3/ILK	3
GO:0035418	protein localization to synapse	2/117	82/16297	0.11736	0.11736	0.305606	RAB27B/MAP1A	2
GO:0042058	regulation of epidermal growth factor receptor signaling pathway	2/117	82/16297	0.11736	0.11736	0.305606	NCK2/EGF	2
GO:1905897	regulation of response to endoplasmic reticulum stress	2/117	82/16297	0.11736	0.11736	0.305606	CLU/NCK2	2
GO:1902105	regulation of leukocyte differentiation	4/117	260/16297	0.117412	0.117412	0.305606	PF4/NLRP3/CSF1/MITF	4
GO:0051249	regulation of lymphocyte activation	6/117	465/16297	0.118067	0.118067	0.305606	GRAP2/NLRP3/NCK2/CDKN1A/PDE5A/IGHV2-26	6
GO:0044839	cell cycle G2/M phase transition	4/117	261/16297	0.118616	0.118616	0.305606	TUBA4A/PRKAR2B/CDKN1A/FHL1	4
GO:0030324	lung development	3/117	167/16297	0.118748	0.118748	0.305606	SPARC/EPAS1/PDGFA	3
GO:0046849	bone remodeling	2/117	83/16297	0.119718	0.119718	0.305606	ITGB3/MITF	2
GO:2000177	regulation of neural precursor cell proliferation	2/117	83/16297	0.119718	0.119718	0.305606	ILK/EGF	2
GO:0002544	chronic inflammatory response	1/117	18/16297	0.121694	0.121694	0.305606	THBS1	1
GO:0003159	morphogenesis of an endothelium	1/117	18/16297	0.121694	0.121694	0.305606	ALOX12	1
GO:0003323	type B pancreatic cell development	1/117	18/16297	0.121694	0.121694	0.305606	BMP6	1
GO:0008090	retrograde axonal transport	1/117	18/16297	0.121694	0.121694	0.305606	MAP1A	1
GO:0017121	plasma membrane phospholipid scrambling	1/117	18/16297	0.121694	0.121694	0.305606	ANO6	1
GO:0032634	interleukin-5 production	1/117	18/16297	0.121694	0.121694	0.305606	NLRP3	1
GO:0032891	negative regulation of organic acid transport	1/117	18/16297	0.121694	0.121694	0.305606	THBS1	1
GO:0033630	positive regulation of cell adhesion mediated by integrin	1/117	18/16297	0.121694	0.121694	0.305606	P2RY12	1
GO:0035338	long-chain fatty-acyl-CoA biosynthetic process	1/117	18/16297	0.121694	0.121694	0.305606	ELOVL7	1
GO:0035728	response to hepatocyte growth factor	1/117	18/16297	0.121694	0.121694	0.305606	VIL1	1
GO:0043931	ossification involved in bone maturation	1/117	18/16297	0.121694	0.121694	0.305606	ANO6	1
GO:0045653	negative regulation of megakaryocyte differentiation	1/117	18/16297	0.121694	0.121694	0.305606	PF4	1
GO:0045655	regulation of monocyte differentiation	1/117	18/16297	0.121694	0.121694	0.305606	CSF1	1
GO:0048745	smooth muscle tissue development	1/117	18/16297	0.121694	0.121694	0.305606	MYLK	1
GO:0051131	chaperone-mediated protein complex assembly	1/117	18/16297	0.121694	0.121694	0.305606	CLU	1
GO:0051412	response to corticosterone	1/117	18/16297	0.121694	0.121694	0.305606	CDKN1A	1
GO:0060575	intestinal epithelial cell differentiation	1/117	18/16297	0.121694	0.121694	0.305606	CDKN1A	1
GO:0060749	mammary gland alveolus development	1/117	18/16297	0.121694	0.121694	0.305606	EGF	1
GO:0061154	endothelial tube morphogenesis	1/117	18/16297	0.121694	0.121694	0.305606	ALOX12	1
GO:0061377	mammary gland lobule development	1/117	18/16297	0.121694	0.121694	0.305606	EGF	1
GO:0071318	cellular response to ATP	1/117	18/16297	0.121694	0.121694	0.305606	P2RY12	1
GO:0071636	positive regulation of transforming growth factor beta production	1/117	18/16297	0.121694	0.121694	0.305606	THBS1	1
GO:0071731	response to nitric oxide	1/117	18/16297	0.121694	0.121694	0.305606	GUCY1B1	1
GO:0090330	regulation of platelet aggregation	1/117	18/16297	0.121694	0.121694	0.305606	ALOX12	1
GO:1902001	fatty acid transmembrane transport	1/117	18/16297	0.121694	0.121694	0.305606	THBS1	1
GO:1902170	cellular response to reactive nitrogen species	1/117	18/16297	0.121694	0.121694	0.305606	GUCY1B1	1
GO:1902993	positive regulation of amyloid precursor protein catabolic process	1/117	18/16297	0.121694	0.121694	0.305606	CLU	1
GO:1903019	negative regulation of glycoprotein metabolic process	1/117	18/16297	0.121694	0.121694	0.305606	ABCA7	1
GO:0006919	activation of cysteine-type endopeptidase activity involved in apoptotic process	2/117	84/16297	0.122087	0.122087	0.305606	NLRP3/BEX3	2
GO:0008625	extrinsic apoptotic signaling pathway via death domain receptors	2/117	84/16297	0.122087	0.122087	0.305606	THBS1/BEX3	2
GO:0045921	positive regulation of exocytosis	2/117	84/16297	0.122087	0.122087	0.305606	RAB27B/SYTL4	2
GO:0022604	regulation of cell morphogenesis	6/117	471/16297	0.123384	0.123384	0.307625	SPARC/LIMS1/ILK/CTTN/YWHAH/VIL1	6
GO:0099111	microtubule-based transport	6/117	471/16297	0.123384	0.123384	0.307625	TUBA4A/PRKAR2B/RAB27B/MAP1A/EHD3/ABLIM3	6
GO:0022408	negative regulation of cell-cell adhesion	3/117	170/16297	0.123452	0.123452	0.307625	PDE5A/ALOX12/BMP6	3
GO:0009410	response to xenobiotic stimulus	4/117	265/16297	0.123488	0.123488	0.307625	PTGS1/PRKAR2B/SMPD1/E2F1	4
GO:0044070	regulation of anion transport	2/117	85/16297	0.124469	0.124469	0.30888	ABCA7/THBS1	2
GO:0061097	regulation of protein tyrosine kinase activity	2/117	85/16297	0.124469	0.124469	0.30888	NCK2/EGF	2
GO:1902476	chloride transmembrane transport	2/117	85/16297	0.124469	0.124469	0.30888	ANO6/SLC26A6	2
GO:0021700	developmental maturation	4/117	266/16297	0.124719	0.124719	0.30888	ANO6/CDKN1A/EPAS1/SLC26A6	4
GO:0030177	positive regulation of Wnt signaling pathway	3/117	171/16297	0.125035	0.125035	0.30888	ILK/DAB2/EGF	3
GO:0030323	respiratory tube development	3/117	171/16297	0.125035	0.125035	0.30888	SPARC/EPAS1/PDGFA	3
GO:0048015	phosphatidylinositol-mediated signaling	3/117	171/16297	0.125035	0.125035	0.30888	SELP/PEAR1/PDGFA	3
GO:0090316	positive regulation of intracellular protein transport	3/117	172/16297	0.126625	0.126625	0.309942	YWHAH/ABLIM3/E2F1	3
GO:0015914	phospholipid transport	2/117	86/16297	0.126861	0.126861	0.309942	ABCA7/ANO6	2
GO:0042147	retrograde transport, endosome to Golgi	2/117	86/16297	0.126861	0.126861	0.309942	EHD3/RAB6B	2
GO:0002577	regulation of antigen processing and presentation	1/117	19/16297	0.128007	0.128007	0.309942	THBS1	1
GO:0002726	positive regulation of T cell cytokine production	1/117	19/16297	0.128007	0.128007	0.309942	NLRP3	1
GO:0009219	pyrimidine deoxyribonucleotide metabolic process	1/117	19/16297	0.128007	0.128007	0.309942	NT5M	1
GO:0009264	deoxyribonucleotide catabolic process	1/117	19/16297	0.128007	0.128007	0.309942	NT5M	1
GO:0010888	negative regulation of lipid storage	1/117	19/16297	0.128007	0.128007	0.309942	ITGB3	1
GO:0032288	myelin assembly	1/117	19/16297	0.128007	0.128007	0.309942	ILK	1
GO:0032656	regulation of interleukin-13 production	1/117	19/16297	0.128007	0.128007	0.309942	NLRP3	1
GO:0040037	negative regulation of fibroblast growth factor receptor signaling pathway	1/117	19/16297	0.128007	0.128007	0.309942	THBS1	1
GO:0051016	barbed-end actin filament capping	1/117	19/16297	0.128007	0.128007	0.309942	VIL1	1
GO:0051580	regulation of neurotransmitter uptake	1/117	19/16297	0.128007	0.128007	0.309942	ITGB3	1
GO:0055093	response to hyperoxia	1/117	19/16297	0.128007	0.128007	0.309942	CDKN1A	1
GO:0090201	negative regulation of release of cytochrome c from mitochondria	1/117	19/16297	0.128007	0.128007	0.309942	CLU	1
GO:0097062	dendritic spine maintenance	1/117	19/16297	0.128007	0.128007	0.309942	CTTN	1
GO:1901881	positive regulation of protein depolymerization	1/117	19/16297	0.128007	0.128007	0.309942	VIL1	1
GO:0022600	digestive system process	2/117	87/16297	0.129264	0.129264	0.310449	SLC26A6/VIL1	2
GO:0045638	negative regulation of myeloid cell differentiation	2/117	87/16297	0.129264	0.129264	0.310449	PF4/MEIS1	2
GO:0045639	positive regulation of myeloid cell differentiation	2/117	87/16297	0.129264	0.129264	0.310449	PF4/CSF1	2
GO:0060840	artery development	2/117	87/16297	0.129264	0.129264	0.310449	LTBP1/MYLK	2
GO:0070167	regulation of biomineral tissue development	2/117	87/16297	0.129264	0.129264	0.310449	ANO6/BMP6	2
GO:0106027	neuron projection organization	2/117	87/16297	0.129264	0.129264	0.310449	CTTN/MAP1A	2
GO:0110149	regulation of biomineralization	2/117	87/16297	0.129264	0.129264	0.310449	ANO6/BMP6	2
GO:0030705	cytoskeleton-dependent intracellular transport	6/117	478/16297	0.129736	0.129736	0.310604	TUBA4A/PRKAR2B/RAB27B/MAP1A/EHD3/ABLIM3	6
GO:0048017	inositol lipid-mediated signaling	3/117	174/16297	0.129828	0.129828	0.310604	SELP/PEAR1/PDGFA	3
GO:1905330	regulation of morphogenesis of an epithelium	3/117	174/16297	0.129828	0.129828	0.310604	DAB2/ALOX12/PDGFA	3
GO:0008361	regulation of cell size	3/117	175/16297	0.13144	0.13144	0.310604	ANO6/ILK/CTTN	3
GO:0051224	negative regulation of protein transport	3/117	175/16297	0.13144	0.13144	0.310604	NLRP3/PPP1R11/SYTL4	3
GO:0007194	negative regulation of adenylate cyclase activity	2/117	88/16297	0.131679	0.131679	0.310604	GNAZ/P2RY12	2
GO:0048661	positive regulation of smooth muscle cell proliferation	2/117	88/16297	0.131679	0.131679	0.310604	THBS1/ALOX12	2
GO:0050731	positive regulation of peptidyl-tyrosine phosphorylation	3/117	176/16297	0.133059	0.133059	0.310604	ITGB3/BMP6/EGF	3
GO:0050890	cognition	4/117	273/16297	0.133482	0.133482	0.310604	ABCA7/PRKAR2B/MAP1A/PRKAR1B	4
GO:0097193	intrinsic apoptotic signaling pathway	4/117	273/16297	0.133482	0.133482	0.310604	CLU/NCK2/CDKN1A/E2F1	4
GO:0048010	vascular endothelial growth factor receptor signaling pathway	2/117	89/16297	0.134103	0.134103	0.310604	ITGB3/NCK2	2
GO:0048814	regulation of dendrite morphogenesis	2/117	89/16297	0.134103	0.134103	0.310604	ILK/YWHAH	2
GO:1903076	regulation of protein localization to plasma membrane	2/117	89/16297	0.134103	0.134103	0.310604	DAB2/VIL1	2
GO:0002092	positive regulation of receptor internalization	1/117	20/16297	0.134274	0.134274	0.310604	EGF	1
GO:0002115	store-operated calcium entry	1/117	20/16297	0.134274	0.134274	0.310604	ORAI1	1
GO:0002374	cytokine secretion involved in immune response	1/117	20/16297	0.134274	0.134274	0.310604	NLRP3	1
GO:0008356	asymmetric cell division	1/117	20/16297	0.134274	0.134274	0.310604	PARD3	1
GO:0010447	response to acidic pH	1/117	20/16297	0.134274	0.134274	0.310604	AQP10	1
GO:0022010	central nervous system myelination	1/117	20/16297	0.134274	0.134274	0.310604	CLU	1
GO:0032291	axon ensheathment in central nervous system	1/117	20/16297	0.134274	0.134274	0.310604	CLU	1
GO:0032462	regulation of protein homooligomerization	1/117	20/16297	0.134274	0.134274	0.310604	CLU	1
GO:0035743	CD4-positive, alpha-beta T cell cytokine production	1/117	20/16297	0.134274	0.134274	0.310604	NLRP3	1
GO:0036065	fucosylation	1/117	20/16297	0.134274	0.134274	0.310604	RFNG	1
GO:0036499	PERK-mediated unfolded protein response	1/117	20/16297	0.134274	0.134274	0.310604	NCK2	1
GO:0042535	positive regulation of tumor necrosis factor biosynthetic process	1/117	20/16297	0.134274	0.134274	0.310604	THBS1	1
GO:0045603	positive regulation of endothelial cell differentiation	1/117	20/16297	0.134274	0.134274	0.310604	BMP6	1
GO:0046386	deoxyribose phosphate catabolic process	1/117	20/16297	0.134274	0.134274	0.310604	NT5M	1
GO:0051900	regulation of mitochondrial depolarization	1/117	20/16297	0.134274	0.134274	0.310604	ALOX12	1
GO:0051953	negative regulation of amine transport	1/117	20/16297	0.134274	0.134274	0.310604	P2RY12	1
GO:0060055	angiogenesis involved in wound healing	1/117	20/16297	0.134274	0.134274	0.310604	ITGB3	1
GO:0060216	definitive hemopoiesis	1/117	20/16297	0.134274	0.134274	0.310604	MEIS1	1
GO:1903077	negative regulation of protein localization to plasma membrane	1/117	20/16297	0.134274	0.134274	0.310604	DAB2	1
GO:2000316	regulation of T-helper 17 type immune response	1/117	20/16297	0.134274	0.134274	0.310604	NLRP3	1
GO:2000377	regulation of reactive oxygen species metabolic process	3/117	177/16297	0.134686	0.134686	0.31102	THBS1/CLU/CDKN1A	3
GO:0030258	lipid modification	4/117	274/16297	0.134754	0.134754	0.31102	ALOX12/TTC7B/CRAT/P2RY12	4
GO:0007219	Notch signaling pathway	3/117	178/16297	0.136319	0.136319	0.312699	PEAR1/EGF/RFNG	3
GO:0030316	osteoclast differentiation	2/117	90/16297	0.136538	0.136538	0.312699	CSF1/MITF	2
GO:0031280	negative regulation of cyclase activity	2/117	90/16297	0.136538	0.136538	0.312699	GNAZ/P2RY12	2
GO:0032060	bleb assembly	2/117	90/16297	0.136538	0.136538	0.312699	ANO6/MYLK	2
GO:0032231	regulation of actin filament bundle assembly	2/117	90/16297	0.136538	0.136538	0.312699	ARHGAP6/VIL1	2
GO:0042116	macrophage activation	2/117	90/16297	0.136538	0.136538	0.312699	THBS1/CLU	2
GO:0043266	regulation of potassium ion transport	2/117	90/16297	0.136538	0.136538	0.312699	ANO6/FHL1	2
GO:0042098	T cell proliferation	3/117	179/16297	0.137959	0.137959	0.31413	NCK2/PDE5A/CD151	3
GO:1903708	positive regulation of hemopoiesis	3/117	179/16297	0.137959	0.137959	0.31413	PF4/NLRP3/CSF1	3
GO:1904950	negative regulation of establishment of protein localization	3/117	179/16297	0.137959	0.137959	0.31413	NLRP3/PPP1R11/SYTL4	3
GO:0098656	anion transmembrane transport	4/117	277/16297	0.138601	0.138601	0.31413	THBS1/ANO6/SLC38A5/SLC26A6	4
GO:0006672	ceramide metabolic process	2/117	91/16297	0.138982	0.138982	0.31413	CERS2/SMPD1	2
GO:0006942	regulation of striated muscle contraction	2/117	91/16297	0.138982	0.138982	0.31413	PDE5A/EHD3	2
GO:0030593	neutrophil chemotaxis	2/117	91/16297	0.138982	0.138982	0.31413	PF4/JAM3	2
GO:0061136	regulation of proteasomal protein catabolic process	3/117	180/16297	0.139606	0.139606	0.31413	CLU/MAP1A/DAB2	3
GO:1901888	regulation of cell junction assembly	3/117	180/16297	0.139606	0.139606	0.31413	THBS1/LIMS1/ARHGAP6	3
GO:0002089	lens morphogenesis in camera-type eye	1/117	21/16297	0.140497	0.140497	0.31413	MEIS1	1
GO:0006622	protein targeting to lysosome	1/117	21/16297	0.140497	0.140497	0.31413	CLU	1
GO:0010801	negative regulation of peptidyl-threonine phosphorylation	1/117	21/16297	0.140497	0.140497	0.31413	PARD3	1
GO:0010869	regulation of receptor biosynthetic process	1/117	21/16297	0.140497	0.140497	0.31413	ITGB3	1
GO:0032332	positive regulation of chondrocyte differentiation	1/117	21/16297	0.140497	0.140497	0.31413	BMP6	1
GO:0034377	plasma lipoprotein particle assembly	1/117	21/16297	0.140497	0.140497	0.31413	ABCA7	1
GO:0045624	positive regulation of T-helper cell differentiation	1/117	21/16297	0.140497	0.140497	0.31413	NLRP3	1
GO:0045663	positive regulation of myoblast differentiation	1/117	21/16297	0.140497	0.140497	0.31413	ILK	1
GO:0045940	positive regulation of steroid metabolic process	1/117	21/16297	0.140497	0.140497	0.31413	BMP6	1
GO:0051497	negative regulation of stress fiber assembly	1/117	21/16297	0.140497	0.140497	0.31413	ARHGAP6	1
GO:0070977	bone maturation	1/117	21/16297	0.140497	0.140497	0.31413	ANO6	1
GO:0071467	cellular response to pH	1/117	21/16297	0.140497	0.140497	0.31413	AQP10	1
GO:0072215	regulation of metanephros development	1/117	21/16297	0.140497	0.140497	0.31413	PDGFA	1
GO:0030038	contractile actin filament bundle assembly	2/117	92/16297	0.141436	0.141436	0.31503	ITGB5/ARHGAP6	2
GO:0043149	stress fiber assembly	2/117	92/16297	0.141436	0.141436	0.31503	ITGB5/ARHGAP6	2
GO:0046854	phosphatidylinositol phosphorylation	2/117	92/16297	0.141436	0.141436	0.31503	TTC7B/P2RY12	2
GO:0042594	response to starvation	3/117	182/16297	0.14292	0.14292	0.31503	CDKN1A/GAS2L1/FSTL1	3
GO:0043112	receptor metabolic process	3/117	182/16297	0.14292	0.14292	0.31503	ITGB3/EHD3/EGF	3
GO:0030516	regulation of axon extension	2/117	93/16297	0.1439	0.1439	0.31503	ILK/CTTN	2
GO:0043951	negative regulation of cAMP-mediated signaling	2/117	93/16297	0.1439	0.1439	0.31503	GNAZ/P2RY12	2
GO:0051350	negative regulation of lyase activity	2/117	93/16297	0.1439	0.1439	0.31503	GNAZ/P2RY12	2
GO:0051591	response to cAMP	2/117	93/16297	0.1439	0.1439	0.31503	SPARC/SLC26A6	2
GO:1902414	protein localization to cell junction	2/117	93/16297	0.1439	0.1439	0.31503	RAB27B/MAP1A	2
GO:0010952	positive regulation of peptidase activity	3/117	183/16297	0.144587	0.144587	0.31503	NLRP3/ALOX12/BEX3	3
GO:0099504	synaptic vesicle cycle	3/117	184/16297	0.14626	0.14626	0.31503	STON2/RAB27B/PRKAR1B	3
GO:0019730	antimicrobial humoral response	2/117	94/16297	0.146373	0.146373	0.31503	CLU/PF4	2
GO:0044773	mitotic DNA damage checkpoint	2/117	94/16297	0.146373	0.146373	0.31503	CDKN1A/E2F1	2
GO:0008211	glucocorticoid metabolic process	1/117	22/16297	0.146676	0.146676	0.31503	YWHAH	1
GO:0021801	cerebral cortex radial glia guided migration	1/117	22/16297	0.146676	0.146676	0.31503	P2RY12	1
GO:0022030	telencephalon glial cell migration	1/117	22/16297	0.146676	0.146676	0.31503	P2RY12	1
GO:0030539	male genitalia development	1/117	22/16297	0.146676	0.146676	0.31503	BMP6	1
GO:0031639	plasminogen activation	1/117	22/16297	0.146676	0.146676	0.31503	THBS1	1
GO:0032373	positive regulation of sterol transport	1/117	22/16297	0.146676	0.146676	0.31503	ABCA7	1
GO:0032376	positive regulation of cholesterol transport	1/117	22/16297	0.146676	0.146676	0.31503	ABCA7	1
GO:0032402	melanosome transport	1/117	22/16297	0.146676	0.146676	0.31503	RAB27B	1
GO:0032616	interleukin-13 production	1/117	22/16297	0.146676	0.146676	0.31503	NLRP3	1
GO:0032799	low-density lipoprotein receptor particle metabolic process	1/117	22/16297	0.146676	0.146676	0.31503	ITGB3	1
GO:0035584	calcium-mediated signaling using intracellular calcium source	1/117	22/16297	0.146676	0.146676	0.31503	SELP	1
GO:0036152	phosphatidylethanolamine acyl-chain remodeling	1/117	22/16297	0.146676	0.146676	0.31503	ABHD4	1
GO:0042481	regulation of odontogenesis	1/117	22/16297	0.146676	0.146676	0.31503	CSF1	1
GO:0045662	negative regulation of myoblast differentiation	1/117	22/16297	0.146676	0.146676	0.31503	CMTM5	1
GO:0045672	positive regulation of osteoclast differentiation	1/117	22/16297	0.146676	0.146676	0.31503	CSF1	1
GO:0046135	pyrimidine nucleoside catabolic process	1/117	22/16297	0.146676	0.146676	0.31503	NT5M	1
GO:0051882	mitochondrial depolarization	1/117	22/16297	0.146676	0.146676	0.31503	ALOX12	1
GO:0060445	branching involved in salivary gland morphogenesis	1/117	22/16297	0.146676	0.146676	0.31503	PDGFA	1
GO:0061436	establishment of skin barrier	1/117	22/16297	0.146676	0.146676	0.31503	ALOX12	1
GO:0070841	inclusion body assembly	1/117	22/16297	0.146676	0.146676	0.31503	CLU	1
GO:0071677	positive regulation of mononuclear cell migration	1/117	22/16297	0.146676	0.146676	0.31503	ANO6	1
GO:0097320	plasma membrane tubulation	1/117	22/16297	0.146676	0.146676	0.31503	CAVIN2	1
GO:1904376	negative regulation of protein localization to cell periphery	1/117	22/16297	0.146676	0.146676	0.31503	DAB2	1
GO:2000050	regulation of non-canonical Wnt signaling pathway	1/117	22/16297	0.146676	0.146676	0.31503	DAB2	1
GO:0034764	positive regulation of transmembrane transport	3/117	185/16297	0.14794	0.14794	0.317418	ANO6/EHD3/SLC26A6	3
GO:0001938	positive regulation of endothelial cell proliferation	2/117	95/16297	0.148854	0.148854	0.318062	ITGB3/BMP6	2
GO:0002526	acute inflammatory response	2/117	95/16297	0.148854	0.148854	0.318062	NLRP3/ANO6	2
GO:0050764	regulation of phagocytosis	2/117	95/16297	0.148854	0.148854	0.318062	ABCA7/ANO6	2
GO:0097711	ciliary basal body-plasma membrane docking	2/117	95/16297	0.148854	0.148854	0.318062	TUBA4A/PRKAR2B	2
GO:0031099	regeneration	3/117	186/16297	0.149627	0.149627	0.319383	CERS2/CDKN1A/JAM3	3
GO:0019395	fatty acid oxidation	2/117	96/16297	0.151344	0.151344	0.319595	ALOX12/CRAT	2
GO:0120034	positive regulation of plasma membrane bounded cell projection assembly	2/117	96/16297	0.151344	0.151344	0.319595	ESPN/P2RY12	2
GO:0001562	response to protozoan	1/117	23/16297	0.15281	0.15281	0.319595	PF4	1
GO:0002068	glandular epithelial cell development	1/117	23/16297	0.15281	0.15281	0.319595	BMP6	1
GO:0002407	dendritic cell chemotaxis	1/117	23/16297	0.15281	0.15281	0.319595	ANO6	1
GO:0003309	type B pancreatic cell differentiation	1/117	23/16297	0.15281	0.15281	0.319595	BMP6	1
GO:0010288	response to lead ion	1/117	23/16297	0.15281	0.15281	0.319595	SPARC	1
GO:0010640	regulation of platelet-derived growth factor receptor signaling pathway	1/117	23/16297	0.15281	0.15281	0.319595	PTGIR	1
GO:0015721	bile acid and bile salt transport	1/117	23/16297	0.15281	0.15281	0.319595	ABCC3	1
GO:0031579	membrane raft organization	1/117	23/16297	0.15281	0.15281	0.319595	ABCA7	1
GO:0031664	regulation of lipopolysaccharide-mediated signaling pathway	1/117	23/16297	0.15281	0.15281	0.319595	BMP6	1
GO:0032401	establishment of melanosome localization	1/117	23/16297	0.15281	0.15281	0.319595	RAB27B	1
GO:0032753	positive regulation of interleukin-4 production	1/117	23/16297	0.15281	0.15281	0.319595	NLRP3	1
GO:0042832	defense response to protozoan	1/117	23/16297	0.15281	0.15281	0.319595	PF4	1
GO:0045822	negative regulation of heart contraction	1/117	23/16297	0.15281	0.15281	0.319595	PDE5A	1
GO:0051904	pigment granule transport	1/117	23/16297	0.15281	0.15281	0.319595	RAB27B	1
GO:0060444	branching involved in mammary gland duct morphogenesis	1/117	23/16297	0.15281	0.15281	0.319595	CSF1	1
GO:0099590	neurotransmitter receptor internalization	1/117	23/16297	0.15281	0.15281	0.319595	ITGB3	1
GO:2000178	negative regulation of neural precursor cell proliferation	1/117	23/16297	0.15281	0.15281	0.319595	ILK	1
GO:2001026	regulation of endothelial cell chemotaxis	1/117	23/16297	0.15281	0.15281	0.319595	THBS1	1
GO:0043588	skin development	4/117	288/16297	0.153078	0.153078	0.319834	CAPNS1/PCSK6/ALOX12/PDGFA	4
GO:0006939	smooth muscle contraction	2/117	97/16297	0.153843	0.153843	0.321107	CTTN/MYLK	2
GO:0007568	aging	4/117	289/16297	0.154423	0.154423	0.321993	LIMS1/ILK/CDKN1A/ALOX12	4
GO:0007202	activation of phospholipase C activity	2/117	98/16297	0.156349	0.156349	0.323202	ARHGAP6/P2RY12	2
GO:0031532	actin cytoskeleton reorganization	2/117	98/16297	0.156349	0.156349	0.323202	CTTN/RHOBTB1	2
GO:0034440	lipid oxidation	2/117	98/16297	0.156349	0.156349	0.323202	ALOX12/CRAT	2
GO:1903037	regulation of leukocyte cell-cell adhesion	4/117	291/16297	0.157124	0.157124	0.323202	GRAP2/NLRP3/NCK2/PDE5A	4
GO:0010389	regulation of G2/M transition of mitotic cell cycle	3/117	191/16297	0.15815	0.15815	0.323202	TUBA4A/PRKAR2B/FHL1	3
GO:0060541	respiratory system development	3/117	191/16297	0.15815	0.15815	0.323202	SPARC/EPAS1/PDGFA	3
GO:0010923	negative regulation of phosphatase activity	2/117	99/16297	0.158864	0.158864	0.323202	PPP1R11/SPOCD1	2
GO:0006700	C21-steroid hormone biosynthetic process	1/117	24/16297	0.158901	0.158901	0.323202	BMP6	1
GO:0032232	negative regulation of actin filament bundle assembly	1/117	24/16297	0.158901	0.158901	0.323202	ARHGAP6	1
GO:0032461	positive regulation of protein oligomerization	1/117	24/16297	0.158901	0.158901	0.323202	CLU	1
GO:0032528	microvillus organization	1/117	24/16297	0.158901	0.158901	0.323202	VIL1	1
GO:0032800	receptor biosynthetic process	1/117	24/16297	0.158901	0.158901	0.323202	ITGB3	1
GO:0035336	long-chain fatty-acyl-CoA metabolic process	1/117	24/16297	0.158901	0.158901	0.323202	ELOVL7	1
GO:0036010	protein localization to endosome	1/117	24/16297	0.158901	0.158901	0.323202	EGF	1
GO:0043032	positive regulation of macrophage activation	1/117	24/16297	0.158901	0.158901	0.323202	THBS1	1
GO:0050901	leukocyte tethering or rolling	1/117	24/16297	0.158901	0.158901	0.323202	SELP	1
GO:0051894	positive regulation of focal adhesion assembly	1/117	24/16297	0.158901	0.158901	0.323202	LIMS1	1
GO:0051905	establishment of pigment granule localization	1/117	24/16297	0.158901	0.158901	0.323202	RAB27B	1
GO:0072321	chaperone-mediated protein transport	1/117	24/16297	0.158901	0.158901	0.323202	CLU	1
GO:0090025	regulation of monocyte chemotaxis	1/117	24/16297	0.158901	0.158901	0.323202	ANO6	1
GO:1901223	negative regulation of NIK/NF-kappaB signaling	1/117	24/16297	0.158901	0.158901	0.323202	NLRP3	1
GO:1902932	positive regulation of alcohol biosynthetic process	1/117	24/16297	0.158901	0.158901	0.323202	BMP6	1
GO:1903649	regulation of cytoplasmic transport	1/117	24/16297	0.158901	0.158901	0.323202	DAB2	1
GO:1903792	negative regulation of anion transport	1/117	24/16297	0.158901	0.158901	0.323202	THBS1	1
GO:2000191	regulation of fatty acid transport	1/117	24/16297	0.158901	0.158901	0.323202	THBS1	1
GO:0010769	regulation of cell morphogenesis involved in differentiation	4/117	293/16297	0.159844	0.159844	0.324224	LIMS1/ILK/CTTN/YWHAH	4
GO:0035966	response to topologically incorrect protein	3/117	192/16297	0.159873	0.159873	0.324224	THBS1/CLU/NCK2	3
GO:0050866	negative regulation of cell activation	3/117	192/16297	0.159873	0.159873	0.324224	PDE5A/ALOX12/PDGFA	3
GO:0002573	myeloid leukocyte differentiation	3/117	193/16297	0.161601	0.161601	0.326781	PF4/CSF1/MITF	3
GO:0008037	cell recognition	3/117	194/16297	0.163335	0.163335	0.326781	NCK2/PEAR1/IGHV2-26	3
GO:0002065	columnar/cuboidal epithelial cell differentiation	2/117	101/16297	0.163915	0.163915	0.326781	CDKN1A/BMP6	2
GO:0006821	chloride transport	2/117	101/16297	0.163915	0.163915	0.326781	ANO6/SLC26A6	2
GO:0002053	positive regulation of mesenchymal cell proliferation	1/117	25/16297	0.164948	0.164948	0.326781	PDGFA	1
GO:0010667	negative regulation of cardiac muscle cell apoptotic process	1/117	25/16297	0.164948	0.164948	0.326781	ILK	1
GO:0019433	triglyceride catabolic process	1/117	25/16297	0.164948	0.164948	0.326781	MGLL	1
GO:0030318	melanocyte differentiation	1/117	25/16297	0.164948	0.164948	0.326781	MITF	1
GO:0031954	positive regulation of protein autophosphorylation	1/117	25/16297	0.164948	0.164948	0.326781	PDGFA	1
GO:0032400	melanosome localization	1/117	25/16297	0.164948	0.164948	0.326781	RAB27B	1
GO:0033561	regulation of water loss via skin	1/117	25/16297	0.164948	0.164948	0.326781	ALOX12	1
GO:0034110	regulation of homotypic cell-cell adhesion	1/117	25/16297	0.164948	0.164948	0.326781	ALOX12	1
GO:0035883	enteroendocrine cell differentiation	1/117	25/16297	0.164948	0.164948	0.326781	BMP6	1
GO:0045932	negative regulation of muscle contraction	1/117	25/16297	0.164948	0.164948	0.326781	PDE5A	1
GO:0048240	sperm capacitation	1/117	25/16297	0.164948	0.164948	0.326781	SLC26A6	1
GO:0048799	animal organ maturation	1/117	25/16297	0.164948	0.164948	0.326781	ANO6	1
GO:0051788	response to misfolded protein	1/117	25/16297	0.164948	0.164948	0.326781	CLU	1
GO:0065005	protein-lipid complex assembly	1/117	25/16297	0.164948	0.164948	0.326781	ABCA7	1
GO:0072539	T-helper 17 cell differentiation	1/117	25/16297	0.164948	0.164948	0.326781	NLRP3	1
GO:0150117	positive regulation of cell-substrate junction organization	1/117	25/16297	0.164948	0.164948	0.326781	LIMS1	1
GO:1900101	regulation of endoplasmic reticulum unfolded protein response	1/117	25/16297	0.164948	0.164948	0.326781	NCK2	1
GO:1903587	regulation of blood vessel endothelial cell proliferation involved in sprouting angiogenesis	1/117	25/16297	0.164948	0.164948	0.326781	THBS1	1
GO:1903959	regulation of anion transmembrane transport	1/117	25/16297	0.164948	0.164948	0.326781	THBS1	1
GO:0071456	cellular response to hypoxia	3/117	195/16297	0.165075	0.165075	0.326781	NDRG1/EPAS1/E2F1	3
GO:0071805	potassium ion transmembrane transport	3/117	195/16297	0.165075	0.165075	0.326781	ANO6/FHL1/P2RY12	3
GO:0070588	calcium ion transmembrane transport	4/117	297/16297	0.165334	0.165334	0.326982	ANO6/EHD3/ORAI1/P2RY12	4
GO:0071156	regulation of cell cycle arrest	2/117	102/16297	0.166452	0.166452	0.328565	CDKN1A/E2F1	2
GO:1901800	positive regulation of proteasomal protein catabolic process	2/117	102/16297	0.166452	0.166452	0.328565	CLU/DAB2	2
GO:0034284	response to monosaccharide	3/117	196/16297	0.16682	0.16682	0.328979	SPARC/THBS1/SLC26A6	3
GO:0050870	positive regulation of T cell activation	3/117	197/16297	0.168571	0.168571	0.329601	GRAP2/NLRP3/NCK2	3
GO:0007041	lysosomal transport	2/117	103/16297	0.168995	0.168995	0.329601	CLU/EHD3	2
GO:0031424	keratinization	2/117	103/16297	0.168995	0.168995	0.329601	CAPNS1/PCSK6	2
GO:0034404	nucleobase-containing small molecule biosynthetic process	2/117	103/16297	0.168995	0.168995	0.329601	PDE5A/NT5M	2
GO:0044774	mitotic DNA integrity checkpoint	2/117	103/16297	0.168995	0.168995	0.329601	CDKN1A/E2F1	2
GO:0001958	endochondral ossification	1/117	26/16297	0.170952	0.170952	0.329601	BMP6	1
GO:0006691	leukotriene metabolic process	1/117	26/16297	0.170952	0.170952	0.329601	ALOX12	1
GO:0006706	steroid catabolic process	1/117	26/16297	0.170952	0.170952	0.329601	YWHAH	1
GO:0032673	regulation of interleukin-4 production	1/117	26/16297	0.170952	0.170952	0.329601	NLRP3	1
GO:0033137	negative regulation of peptidyl-serine phosphorylation	1/117	26/16297	0.170952	0.170952	0.329601	NCK2	1
GO:0036075	replacement ossification	1/117	26/16297	0.170952	0.170952	0.329601	BMP6	1
GO:0036296	response to increased oxygen levels	1/117	26/16297	0.170952	0.170952	0.329601	CDKN1A	1
GO:0036336	dendritic cell migration	1/117	26/16297	0.170952	0.170952	0.329601	ANO6	1
GO:0042730	fibrinolysis	1/117	26/16297	0.170952	0.170952	0.329601	THBS1	1
GO:0048265	response to pain	1/117	26/16297	0.170952	0.170952	0.329601	THBS1	1
GO:0051125	regulation of actin nucleation	1/117	26/16297	0.170952	0.170952	0.329601	VIL1	1
GO:0051875	pigment granule localization	1/117	26/16297	0.170952	0.170952	0.329601	RAB27B	1
GO:0055022	negative regulation of cardiac muscle tissue growth	1/117	26/16297	0.170952	0.170952	0.329601	MEIS1	1
GO:0060765	regulation of androgen receptor signaling pathway	1/117	26/16297	0.170952	0.170952	0.329601	DAB2	1
GO:0061117	negative regulation of heart growth	1/117	26/16297	0.170952	0.170952	0.329601	MEIS1	1
GO:0090075	relaxation of muscle	1/117	26/16297	0.170952	0.170952	0.329601	PDE5A	1
GO:0097066	response to thyroid hormone	1/117	26/16297	0.170952	0.170952	0.329601	GAS2L1	1
GO:0098810	neurotransmitter reuptake	1/117	26/16297	0.170952	0.170952	0.329601	ITGB3	1
GO:1904706	negative regulation of vascular smooth muscle cell proliferation	1/117	26/16297	0.170952	0.170952	0.329601	CDKN1A	1
GO:0031623	receptor internalization	2/117	104/16297	0.171546	0.171546	0.329824	ITGB3/EGF	2
GO:0098661	inorganic anion transmembrane transport	2/117	104/16297	0.171546	0.171546	0.329824	ANO6/SLC26A6	2
GO:1990266	neutrophil migration	2/117	104/16297	0.171546	0.171546	0.329824	PF4/JAM3	2
GO:0015849	organic acid transport	4/117	303/16297	0.173697	0.173697	0.333343	THBS1/SLC38A5/ABCC3/SLC26A6	4
GO:0046942	carboxylic acid transport	4/117	303/16297	0.173697	0.173697	0.333343	THBS1/SLC38A5/ABCC3/SLC26A6	4
GO:0048640	negative regulation of developmental growth	2/117	105/16297	0.174102	0.174102	0.333343	CDKN1A/MEIS1	2
GO:0060562	epithelial tube morphogenesis	4/117	304/16297	0.175105	0.175105	0.333343	ILK/CSF1/ALOX12/EGF	4
GO:0001649	osteoblast differentiation	3/117	201/16297	0.175629	0.175629	0.333343	TPM4/ILK/BMP6	3
GO:0035303	regulation of dephosphorylation	3/117	201/16297	0.175629	0.175629	0.333343	PPP1R11/SMPD1/SPOCD1	3
GO:0050863	regulation of T cell activation	4/117	305/16297	0.176517	0.176517	0.333343	GRAP2/NLRP3/NCK2/PDE5A	4
GO:0030282	bone mineralization	2/117	106/16297	0.176665	0.176665	0.333343	ANO6/BMP6	2
GO:0035305	negative regulation of dephosphorylation	2/117	106/16297	0.176665	0.176665	0.333343	PPP1R11/SPOCD1	2
GO:0051261	protein depolymerization	2/117	106/16297	0.176665	0.176665	0.333343	MAP1A/VIL1	2
GO:0001516	prostaglandin biosynthetic process	1/117	27/16297	0.176914	0.176914	0.333343	PTGS1	1
GO:0006884	cell volume homeostasis	1/117	27/16297	0.176914	0.176914	0.333343	ANO6	1
GO:0007205	protein kinase C-activating G protein-coupled receptor signaling pathway	1/117	27/16297	0.176914	0.176914	0.333343	PARD3	1
GO:0014912	negative regulation of smooth muscle cell migration	1/117	27/16297	0.176914	0.176914	0.333343	ILK	1
GO:0016486	peptide hormone processing	1/117	27/16297	0.176914	0.176914	0.333343	PCSK6	1
GO:0046457	prostanoid biosynthetic process	1/117	27/16297	0.176914	0.176914	0.333343	PTGS1	1
GO:0046885	regulation of hormone biosynthetic process	1/117	27/16297	0.176914	0.176914	0.333343	BMP6	1
GO:0048679	regulation of axon regeneration	1/117	27/16297	0.176914	0.176914	0.333343	CERS2	1
GO:0090051	negative regulation of cell migration involved in sprouting angiogenesis	1/117	27/16297	0.176914	0.176914	0.333343	THBS1	1
GO:1902745	positive regulation of lamellipodium organization	1/117	27/16297	0.176914	0.176914	0.333343	VIL1	1
GO:1905476	negative regulation of protein localization to membrane	1/117	27/16297	0.176914	0.176914	0.333343	DAB2	1
GO:2000144	positive regulation of DNA-templated transcription, initiation	1/117	27/16297	0.176914	0.176914	0.333343	MITF	1
GO:0044242	cellular lipid catabolic process	3/117	202/16297	0.177406	0.177406	0.333664	MGLL/SMPD1/CRAT	3
GO:0050670	regulation of lymphocyte proliferation	3/117	202/16297	0.177406	0.177406	0.333664	NCK2/CDKN1A/PDE5A	3
GO:0050804	modulation of chemical synaptic transmission	5/117	415/16297	0.178432	0.178432	0.335288	PRKAR2B/YWHAH/MAP1A/GUCY1B1/PRKAR1B	5
GO:0006643	membrane lipid metabolic process	3/117	203/16297	0.179189	0.179189	0.336187	CERS2/ELOVL7/SMPD1	3
GO:0061387	regulation of extent of cell growth	2/117	107/16297	0.179234	0.179234	0.336187	ILK/CTTN	2
GO:0099177	regulation of trans-synaptic signaling	5/117	416/16297	0.179638	0.179638	0.33664	PRKAR2B/YWHAH/MAP1A/GUCY1B1/PRKAR1B	5
GO:0010863	positive regulation of phospholipase C activity	2/117	108/16297	0.181809	0.181809	0.337741	ARHGAP6/P2RY12	2
GO:1903828	negative regulation of cellular protein localization	2/117	108/16297	0.181809	0.181809	0.337741	MAP1A/DAB2	2
GO:1904375	regulation of protein localization to cell periphery	2/117	108/16297	0.181809	0.181809	0.337741	DAB2/VIL1	2
GO:0036294	cellular response to decreased oxygen levels	3/117	205/16297	0.182768	0.182768	0.337741	NDRG1/EPAS1/E2F1	3
GO:0009190	cyclic nucleotide biosynthetic process	1/117	28/16297	0.182833	0.182833	0.337741	GUCY1B1	1
GO:0010664	negative regulation of striated muscle cell apoptotic process	1/117	28/16297	0.182833	0.182833	0.337741	ILK	1
GO:0032691	negative regulation of interleukin-1 beta production	1/117	28/16297	0.182833	0.182833	0.337741	NLRP3	1
GO:0051491	positive regulation of filopodium assembly	1/117	28/16297	0.182833	0.182833	0.337741	ESPN	1
GO:0051642	centrosome localization	1/117	28/16297	0.182833	0.182833	0.337741	PARD3	1
GO:0052652	cyclic purine nucleotide metabolic process	1/117	28/16297	0.182833	0.182833	0.337741	GUCY1B1	1
GO:0070229	negative regulation of lymphocyte apoptotic process	1/117	28/16297	0.182833	0.182833	0.337741	PTCRA	1
GO:0071480	cellular response to gamma radiation	1/117	28/16297	0.182833	0.182833	0.337741	CDKN1A	1
GO:0072538	T-helper 17 type immune response	1/117	28/16297	0.182833	0.182833	0.337741	NLRP3	1
GO:0090022	regulation of neutrophil chemotaxis	1/117	28/16297	0.182833	0.182833	0.337741	JAM3	1
GO:0090162	establishment of epithelial cell polarity	1/117	28/16297	0.182833	0.182833	0.337741	PARD3	1
GO:1900027	regulation of ruffle assembly	1/117	28/16297	0.182833	0.182833	0.337741	P2RY12	1
GO:0010927	cellular component assembly involved in morphogenesis	2/117	109/16297	0.184389	0.184389	0.339519	ILK/ACRBP	2
GO:0045667	regulation of osteoblast differentiation	2/117	109/16297	0.184389	0.184389	0.339519	ILK/BMP6	2
GO:0007163	establishment or maintenance of cell polarity	3/117	206/16297	0.184565	0.184565	0.339519	ILK/JAM3/PARD3	3
GO:0001894	tissue homeostasis	3/117	207/16297	0.186367	0.186367	0.339519	ITGB3/CSF1/EPAS1	3
GO:0007613	memory	2/117	110/16297	0.186975	0.186975	0.339519	ABCA7/MAP1A	2
GO:0022612	gland morphogenesis	2/117	110/16297	0.186975	0.186975	0.339519	CSF1/PDGFA	2
GO:0043244	regulation of protein-containing complex disassembly	2/117	110/16297	0.186975	0.186975	0.339519	MAP1A/VIL1	2
GO:0043535	regulation of blood vessel endothelial cell migration	2/117	110/16297	0.186975	0.186975	0.339519	THBS1/ALOX12	2
GO:0046717	acid secretion	2/117	110/16297	0.186975	0.186975	0.339519	ABCC3/SLC26A6	2
GO:1900274	regulation of phospholipase C activity	2/117	110/16297	0.186975	0.186975	0.339519	ARHGAP6/P2RY12	2
GO:1904062	regulation of cation transmembrane transport	4/117	313/16297	0.187953	0.187953	0.339519	ANO6/YWHAH/EHD3/FHL1	4
GO:1902749	regulation of cell cycle G2/M phase transition	3/117	208/16297	0.188174	0.188174	0.339519	TUBA4A/PRKAR2B/FHL1	3
GO:0000038	very long-chain fatty acid metabolic process	1/117	29/16297	0.18871	0.18871	0.339519	ELOVL7	1
GO:0000083	regulation of transcription involved in G1/S transition of mitotic cell cycle	1/117	29/16297	0.18871	0.18871	0.339519	E2F1	1
GO:0002828	regulation of type 2 immune response	1/117	29/16297	0.18871	0.18871	0.339519	NLRP3	1
GO:0009595	detection of biotic stimulus	1/117	29/16297	0.18871	0.18871	0.339519	NLRP3	1
GO:0010613	positive regulation of cardiac muscle hypertrophy	1/117	29/16297	0.18871	0.18871	0.339519	PDE5A	1
GO:0010800	positive regulation of peptidyl-threonine phosphorylation	1/117	29/16297	0.18871	0.18871	0.339519	EGF	1
GO:0010955	negative regulation of protein processing	1/117	29/16297	0.18871	0.18871	0.339519	THBS1	1
GO:0021799	cerebral cortex radially oriented cell migration	1/117	29/16297	0.18871	0.18871	0.339519	P2RY12	1
GO:0030149	sphingolipid catabolic process	1/117	29/16297	0.18871	0.18871	0.339519	SMPD1	1
GO:0031114	regulation of microtubule depolymerization	1/117	29/16297	0.18871	0.18871	0.339519	MAP1A	1
GO:0042759	long-chain fatty acid biosynthetic process	1/117	29/16297	0.18871	0.18871	0.339519	ALOX12	1
GO:0043372	positive regulation of CD4-positive, alpha-beta T cell differentiation	1/117	29/16297	0.18871	0.18871	0.339519	NLRP3	1
GO:0048873	homeostasis of number of cells within a tissue	1/117	29/16297	0.18871	0.18871	0.339519	CSF1	1
GO:0051385	response to mineralocorticoid	1/117	29/16297	0.18871	0.18871	0.339519	CDKN1A	1
GO:0061842	microtubule organizing center localization	1/117	29/16297	0.18871	0.18871	0.339519	PARD3	1
GO:1903318	negative regulation of protein maturation	1/117	29/16297	0.18871	0.18871	0.339519	THBS1	1
GO:1990051	activation of protein kinase C activity	1/117	29/16297	0.18871	0.18871	0.339519	PARD3	1
GO:2000171	negative regulation of dendrite development	1/117	29/16297	0.18871	0.18871	0.339519	YWHAH	1
GO:0003014	renal system process	2/117	111/16297	0.189566	0.189566	0.340468	PRKAR2B/PRKAR1B	2
GO:0030218	erythrocyte differentiation	2/117	111/16297	0.189566	0.189566	0.340468	MPIG6B/EPAS1	2
GO:0071214	cellular response to abiotic stimulus	4/117	315/16297	0.190849	0.190849	0.340939	CDKN1A/MYLK/BMP6/AQP10	4
GO:0104004	cellular response to environmental stimulus	4/117	315/16297	0.190849	0.190849	0.340939	CDKN1A/MYLK/BMP6/AQP10	4
GO:0042445	hormone metabolic process	3/117	210/16297	0.191801	0.191801	0.340939	YWHAH/PCSK6/BMP6	3
GO:0046474	glycerophospholipid biosynthetic process	3/117	210/16297	0.191801	0.191801	0.340939	RUFY1/PCYT1B/PDGFA	3
GO:0031109	microtubule polymerization or depolymerization	2/117	112/16297	0.192162	0.192162	0.340939	MAP1A/PRUNE1	2
GO:0046834	lipid phosphorylation	2/117	112/16297	0.192162	0.192162	0.340939	TTC7B/P2RY12	2
GO:0060070	canonical Wnt signaling pathway	4/117	316/16297	0.192303	0.192303	0.340939	ILK/DAB2/EGF/MITF	4
GO:0045732	positive regulation of protein catabolic process	3/117	211/16297	0.193621	0.193621	0.340939	CLU/DAB2/EGF	3
GO:1903039	positive regulation of leukocyte cell-cell adhesion	3/117	211/16297	0.193621	0.193621	0.340939	GRAP2/NLRP3/NCK2	3
GO:0000578	embryonic axis specification	1/117	30/16297	0.194544	0.194544	0.340939	PCSK6	1
GO:0002724	regulation of T cell cytokine production	1/117	30/16297	0.194544	0.194544	0.340939	NLRP3	1
GO:0009154	purine ribonucleotide catabolic process	1/117	30/16297	0.194544	0.194544	0.340939	PDE5A	1
GO:0009394	2'-deoxyribonucleotide metabolic process	1/117	30/16297	0.194544	0.194544	0.340939	NT5M	1
GO:0010762	regulation of fibroblast migration	1/117	30/16297	0.194544	0.194544	0.340939	THBS1	1
GO:0014742	positive regulation of muscle hypertrophy	1/117	30/16297	0.194544	0.194544	0.340939	PDE5A	1
GO:0030513	positive regulation of BMP signaling pathway	1/117	30/16297	0.194544	0.194544	0.340939	ILK	1
GO:0030947	regulation of vascular endothelial growth factor receptor signaling pathway	1/117	30/16297	0.194544	0.194544	0.340939	ITGB3	1
GO:0033198	response to ATP	1/117	30/16297	0.194544	0.194544	0.340939	P2RY12	1
GO:0035767	endothelial cell chemotaxis	1/117	30/16297	0.194544	0.194544	0.340939	THBS1	1
GO:0035909	aorta morphogenesis	1/117	30/16297	0.194544	0.194544	0.340939	MYLK	1
GO:0044319	wound healing, spreading of cells	1/117	30/16297	0.194544	0.194544	0.340939	CD151	1
GO:0045742	positive regulation of epidermal growth factor receptor signaling pathway	1/117	30/16297	0.194544	0.194544	0.340939	EGF	1
GO:0045987	positive regulation of smooth muscle contraction	1/117	30/16297	0.194544	0.194544	0.340939	CTTN	1
GO:0060603	mammary gland duct morphogenesis	1/117	30/16297	0.194544	0.194544	0.340939	CSF1	1
GO:0090505	epiboly involved in wound healing	1/117	30/16297	0.194544	0.194544	0.340939	CD151	1
GO:1902230	negative regulation of intrinsic apoptotic signaling pathway in response to DNA damage	1/117	30/16297	0.194544	0.194544	0.340939	CLU	1
GO:1903955	positive regulation of protein targeting to mitochondrion	1/117	30/16297	0.194544	0.194544	0.340939	ABLIM3	1
GO:0006661	phosphatidylinositol biosynthetic process	2/117	113/16297	0.194763	0.194763	0.340939	RUFY1/PDGFA	2
GO:0014066	regulation of phosphatidylinositol 3-kinase signaling	2/117	113/16297	0.194763	0.194763	0.340939	SELP/PDGFA	2
GO:0071709	membrane assembly	2/117	113/16297	0.194763	0.194763	0.340939	CAPNS1/PCSK6	2
GO:0042391	regulation of membrane potential	5/117	429/16297	0.195603	0.195603	0.34212	YWHAH/EHD3/JAM3/ALOX12/FHL1	5
GO:0045727	positive regulation of translation	2/117	114/16297	0.197368	0.197368	0.344015	THBS1/NCK2	2
GO:0045665	negative regulation of neuron differentiation	3/117	214/16297	0.199108	0.199108	0.344015	CERS2/YWHAH/MEIS1	3
GO:0048588	developmental cell growth	3/117	214/16297	0.199108	0.199108	0.344015	VCL/ILK/CTTN	3
GO:0015748	organophosphate ester transport	2/117	115/16297	0.199978	0.199978	0.344015	ABCA7/ANO6	2
GO:0043618	regulation of transcription from RNA polymerase II promoter in response to stress	2/117	115/16297	0.199978	0.199978	0.344015	NCK2/EPAS1	2
GO:0046718	viral entry into host cell	2/117	115/16297	0.199978	0.199978	0.344015	ITGB3/ITGB5	2
GO:0009261	ribonucleotide catabolic process	1/117	31/16297	0.200338	0.200338	0.344015	PDE5A	1
GO:0010165	response to X-ray	1/117	31/16297	0.200338	0.200338	0.344015	CDKN1A	1
GO:0032633	interleukin-4 production	1/117	31/16297	0.200338	0.200338	0.344015	NLRP3	1
GO:0038128	ERBB2 signaling pathway	1/117	31/16297	0.200338	0.200338	0.344015	EGF	1
GO:0040036	regulation of fibroblast growth factor receptor signaling pathway	1/117	31/16297	0.200338	0.200338	0.344015	THBS1	1
GO:0042533	tumor necrosis factor biosynthetic process	1/117	31/16297	0.200338	0.200338	0.344015	THBS1	1
GO:0042534	regulation of tumor necrosis factor biosynthetic process	1/117	31/16297	0.200338	0.200338	0.344015	THBS1	1
GO:0043276	anoikis	1/117	31/16297	0.200338	0.200338	0.344015	E2F1	1
GO:0043552	positive regulation of phosphatidylinositol 3-kinase activity	1/117	31/16297	0.200338	0.200338	0.344015	P2RY12	1
GO:0046949	fatty-acyl-CoA biosynthetic process	1/117	31/16297	0.200338	0.200338	0.344015	ELOVL7	1
GO:0048333	mesodermal cell differentiation	1/117	31/16297	0.200338	0.200338	0.344015	ITGB3	1
GO:0050718	positive regulation of interleukin-1 beta secretion	1/117	31/16297	0.200338	0.200338	0.344015	NLRP3	1
GO:0070232	regulation of T cell apoptotic process	1/117	31/16297	0.200338	0.200338	0.344015	PTCRA	1
GO:0070570	regulation of neuron projection regeneration	1/117	31/16297	0.200338	0.200338	0.344015	CERS2	1
GO:0090504	epiboly	1/117	31/16297	0.200338	0.200338	0.344015	CD151	1
GO:1902235	regulation of endoplasmic reticulum stress-induced intrinsic apoptotic signaling pathway	1/117	31/16297	0.200338	0.200338	0.344015	NCK2	1
GO:0007586	digestion	2/117	116/16297	0.202591	0.202591	0.34731	SLC26A6/VIL1	2
GO:0070252	actin-mediated cell contraction	2/117	116/16297	0.202591	0.202591	0.34731	TPM4/VIL1	2
GO:0006813	potassium ion transport	3/117	217/16297	0.204632	0.204632	0.349548	ANO6/FHL1/P2RY12	3
GO:0034101	erythrocyte homeostasis	2/117	117/16297	0.205209	0.205209	0.349548	MPIG6B/EPAS1	2
GO:0002043	blood vessel endothelial cell proliferation involved in sprouting angiogenesis	1/117	32/16297	0.206089	0.206089	0.349548	THBS1	1
GO:0006891	intra-Golgi vesicle-mediated transport	1/117	32/16297	0.206089	0.206089	0.349548	RAB6B	1
GO:0009164	nucleoside catabolic process	1/117	32/16297	0.206089	0.206089	0.349548	NT5M	1
GO:0010039	response to iron ion	1/117	32/16297	0.206089	0.206089	0.349548	BMP6	1
GO:0019692	deoxyribose phosphate metabolic process	1/117	32/16297	0.206089	0.206089	0.349548	NT5M	1
GO:0033363	secretory granule organization	1/117	32/16297	0.206089	0.206089	0.349548	ACRBP	1
GO:0045736	negative regulation of cyclin-dependent protein serine/threonine kinase activity	1/117	32/16297	0.206089	0.206089	0.349548	CDKN1A	1
GO:0046685	response to arsenic-containing substance	1/117	32/16297	0.206089	0.206089	0.349548	CDKN1A	1
GO:0051930	regulation of sensory perception of pain	1/117	32/16297	0.206089	0.206089	0.349548	MGLL	1
GO:1901186	positive regulation of ERBB signaling pathway	1/117	32/16297	0.206089	0.206089	0.349548	EGF	1
GO:1903523	negative regulation of blood circulation	1/117	32/16297	0.206089	0.206089	0.349548	PDE5A	1
GO:0042110	T cell activation	5/117	438/16297	0.20694	0.20694	0.350566	GRAP2/NLRP3/NCK2/PDE5A/CD151	5
GO:0050678	regulation of epithelial cell proliferation	4/117	326/16297	0.207028	0.207028	0.350566	ITGB3/SPARC/THBS1/BMP6	4
GO:0044091	membrane biogenesis	2/117	118/16297	0.207831	0.207831	0.351638	CAPNS1/PCSK6	2
GO:0009743	response to carbohydrate	3/117	219/16297	0.208335	0.208335	0.352204	SPARC/THBS1/SLC26A6	3
GO:0071496	cellular response to external stimulus	4/117	327/16297	0.208519	0.208519	0.352227	CDKN1A/GAS2L1/BMP6/P2RY12	4
GO:0007189	adenylate cyclase-activating G protein-coupled receptor signaling pathway	2/117	119/16297	0.210456	0.210456	0.353449	PF4/PTGIR	2
GO:0043620	regulation of DNA-templated transcription in response to stress	2/117	119/16297	0.210456	0.210456	0.353449	NCK2/EPAS1	2
GO:0007435	salivary gland morphogenesis	1/117	33/16297	0.2118	0.2118	0.353449	PDGFA	1
GO:0010464	regulation of mesenchymal cell proliferation	1/117	33/16297	0.2118	0.2118	0.353449	PDGFA	1
GO:0032435	negative regulation of proteasomal ubiquitin-dependent protein catabolic process	1/117	33/16297	0.2118	0.2118	0.353449	MAP1A	1
GO:0043902	positive regulation of multi-organism process	1/117	33/16297	0.2118	0.2118	0.353449	PDE5A	1
GO:0046461	neutral lipid catabolic process	1/117	33/16297	0.2118	0.2118	0.353449	MGLL	1
GO:0046464	acylglycerol catabolic process	1/117	33/16297	0.2118	0.2118	0.353449	MGLL	1
GO:0046466	membrane lipid catabolic process	1/117	33/16297	0.2118	0.2118	0.353449	SMPD1	1
GO:0051931	regulation of sensory perception	1/117	33/16297	0.2118	0.2118	0.353449	MGLL	1
GO:0061036	positive regulation of cartilage development	1/117	33/16297	0.2118	0.2118	0.353449	BMP6	1
GO:0070050	neuron cellular homeostasis	1/117	33/16297	0.2118	0.2118	0.353449	MAP1A	1
GO:1904030	negative regulation of cyclin-dependent protein kinase activity	1/117	33/16297	0.2118	0.2118	0.353449	CDKN1A	1
GO:1905332	positive regulation of morphogenesis of an epithelium	1/117	33/16297	0.2118	0.2118	0.353449	ALOX12	1
GO:2000273	positive regulation of signaling receptor activity	1/117	33/16297	0.2118	0.2118	0.353449	EGF	1
GO:0071453	cellular response to oxygen levels	3/117	221/16297	0.212053	0.212053	0.353586	NDRG1/EPAS1/E2F1	3
GO:0010518	positive regulation of phospholipase activity	2/117	120/16297	0.213085	0.213085	0.354451	ARHGAP6/P2RY12	2
GO:0051101	regulation of DNA binding	2/117	120/16297	0.213085	0.213085	0.354451	EGF/E2F1	2
GO:0051291	protein heterooligomerization	2/117	120/16297	0.213085	0.213085	0.354451	LIMS1/ILK	2
GO:0007409	axonogenesis	5/117	444/16297	0.214618	0.214618	0.356125	VCL/ILK/CTTN/MAP1A/PARD3	5
GO:0003158	endothelium development	2/117	121/16297	0.215717	0.215717	0.356125	ALOX12/BMP6	2
GO:0022412	cellular process involved in reproduction in multicellular organism	4/117	332/16297	0.216018	0.216018	0.356125	ACRBP/PDE5A/JAM3/SLC26A6	4
GO:0009262	deoxyribonucleotide metabolic process	1/117	34/16297	0.217471	0.217471	0.356125	NT5M	1
GO:0030224	monocyte differentiation	1/117	34/16297	0.217471	0.217471	0.356125	CSF1	1
GO:0032692	negative regulation of interleukin-1 production	1/117	34/16297	0.217471	0.217471	0.356125	NLRP3	1
GO:0042092	type 2 immune response	1/117	34/16297	0.217471	0.217471	0.356125	NLRP3	1
GO:0042554	superoxide anion generation	1/117	34/16297	0.217471	0.217471	0.356125	ALOX12	1
GO:0045622	regulation of T-helper cell differentiation	1/117	34/16297	0.217471	0.217471	0.356125	NLRP3	1
GO:0046621	negative regulation of organ growth	1/117	34/16297	0.217471	0.217471	0.356125	MEIS1	1
GO:0050716	positive regulation of interleukin-1 secretion	1/117	34/16297	0.217471	0.217471	0.356125	NLRP3	1
GO:1900026	positive regulation of substrate adhesion-dependent cell spreading	1/117	34/16297	0.217471	0.217471	0.356125	LIMS1	1
GO:1901099	negative regulation of signal transduction in absence of ligand	1/117	34/16297	0.217471	0.217471	0.356125	PF4	1
GO:1901381	positive regulation of potassium ion transmembrane transport	1/117	34/16297	0.217471	0.217471	0.356125	ANO6	1
GO:1901385	regulation of voltage-gated calcium channel activity	1/117	34/16297	0.217471	0.217471	0.356125	EHD3	1
GO:1902622	regulation of neutrophil migration	1/117	34/16297	0.217471	0.217471	0.356125	JAM3	1
GO:1903131	mononuclear cell differentiation	1/117	34/16297	0.217471	0.217471	0.356125	CSF1	1
GO:1904031	positive regulation of cyclin-dependent protein kinase activity	1/117	34/16297	0.217471	0.217471	0.356125	CDKN1A	1
GO:2001240	negative regulation of extrinsic apoptotic signaling pathway in absence of ligand	1/117	34/16297	0.217471	0.217471	0.356125	PF4	1
GO:0060271	cilium assembly	4/117	333/16297	0.217528	0.217528	0.356125	TUBA4A/PRKAR2B/EHD3/ABLIM3	4
GO:0031333	negative regulation of protein-containing complex assembly	2/117	122/16297	0.218352	0.218352	0.357139	CLU/VIL1	2
GO:0034765	regulation of ion transmembrane transport	5/117	447/16297	0.218492	0.218492	0.357139	THBS1/ANO6/YWHAH/EHD3/FHL1	5
GO:0006958	complement activation, classical pathway	2/117	123/16297	0.22099	0.22099	0.359879	CLU/IGHV2-26	2
GO:0055076	transition metal ion homeostasis	2/117	123/16297	0.22099	0.22099	0.359879	EPAS1/BMP6	2
GO:0051260	protein homooligomerization	4/117	336/16297	0.222072	0.222072	0.359879	CLU/EHD3/AQP10/VWF	4
GO:0001881	receptor recycling	1/117	35/16297	0.2231	0.2231	0.359879	EHD3	1
GO:0006213	pyrimidine nucleoside metabolic process	1/117	35/16297	0.2231	0.2231	0.359879	NT5M	1
GO:0009268	response to pH	1/117	35/16297	0.2231	0.2231	0.359879	AQP10	1
GO:0015804	neutral amino acid transport	1/117	35/16297	0.2231	0.2231	0.359879	SLC38A5	1
GO:0032885	regulation of polysaccharide biosynthetic process	1/117	35/16297	0.2231	0.2231	0.359879	EGF	1
GO:0033144	negative regulation of intracellular steroid hormone receptor signaling pathway	1/117	35/16297	0.2231	0.2231	0.359879	DAB2	1
GO:0043114	regulation of vascular permeability	1/117	35/16297	0.2231	0.2231	0.359879	BMP6	1
GO:0044060	regulation of endocrine process	1/117	35/16297	0.2231	0.2231	0.359879	BMP6	1
GO:0045124	regulation of bone resorption	1/117	35/16297	0.2231	0.2231	0.359879	ITGB3	1
GO:0050931	pigment cell differentiation	1/117	35/16297	0.2231	0.2231	0.359879	MITF	1
GO:0090218	positive regulation of lipid kinase activity	1/117	35/16297	0.2231	0.2231	0.359879	P2RY12	1
GO:0140353	lipid export from cell	1/117	35/16297	0.2231	0.2231	0.359879	BMP6	1
GO:2000516	positive regulation of CD4-positive, alpha-beta T cell activation	1/117	35/16297	0.2231	0.2231	0.359879	NLRP3	1
GO:0008016	regulation of heart contraction	3/117	227/16297	0.223293	0.223293	0.359879	PDE5A/EHD3/EPAS1	3
GO:0031669	cellular response to nutrient levels	3/117	227/16297	0.223293	0.223293	0.359879	CDKN1A/GAS2L1/P2RY12	3
GO:0031644	regulation of nervous system process	2/117	124/16297	0.22363	0.22363	0.360142	MGLL/PARD3	2
GO:0010038	response to metal ion	4/117	338/16297	0.225116	0.225116	0.362254	SPARC/THBS1/NDRG1/BMP6	4
GO:0030518	intracellular steroid hormone receptor signaling pathway	2/117	125/16297	0.226273	0.226273	0.363552	YWHAH/DAB2	2
GO:0050671	positive regulation of lymphocyte proliferation	2/117	125/16297	0.226273	0.226273	0.363552	NCK2/CDKN1A	2
GO:0016049	cell growth	5/117	454/16297	0.227615	0.227615	0.364607	VCL/ILK/CDKN1A/CTTN/FHL1	5
GO:0006605	protein targeting	4/117	340/16297	0.228171	0.228171	0.364607	CLU/ABLIM3/CRAT/PARD3	4
GO:0007431	salivary gland development	1/117	36/16297	0.22869	0.22869	0.364607	PDGFA	1
GO:0008207	C21-steroid hormone metabolic process	1/117	36/16297	0.22869	0.22869	0.364607	BMP6	1
GO:0043243	positive regulation of protein-containing complex disassembly	1/117	36/16297	0.22869	0.22869	0.364607	VIL1	1
GO:0045601	regulation of endothelial cell differentiation	1/117	36/16297	0.22869	0.22869	0.364607	BMP6	1
GO:0046676	negative regulation of insulin secretion	1/117	36/16297	0.22869	0.22869	0.364607	SYTL4	1
GO:0051693	actin filament capping	1/117	36/16297	0.22869	0.22869	0.364607	VIL1	1
GO:0055026	negative regulation of cardiac muscle tissue development	1/117	36/16297	0.22869	0.22869	0.364607	MEIS1	1
GO:1902229	regulation of intrinsic apoptotic signaling pathway in response to DNA damage	1/117	36/16297	0.22869	0.22869	0.364607	CLU	1
GO:0018107	peptidyl-threonine phosphorylation	2/117	126/16297	0.228919	0.228919	0.364692	EGF/PARD3	2
GO:0150063	visual system development	4/117	342/16297	0.231237	0.231237	0.368062	BMP6/MEIS1/P2RY12/MITF	4
GO:0044409	entry into host	2/117	127/16297	0.231567	0.231567	0.368062	ITGB3/ITGB5	2
GO:0045834	positive regulation of lipid metabolic process	2/117	127/16297	0.231567	0.231567	0.368062	BMP6/P2RY12	2
GO:0031667	response to nutrient levels	5/117	458/16297	0.232879	0.232879	0.368076	SPARC/CDKN1A/GAS2L1/FSTL1/P2RY12	5
GO:0007006	mitochondrial membrane organization	2/117	128/16297	0.234216	0.234216	0.368076	YWHAH/E2F1	2
GO:0062013	positive regulation of small molecule metabolic process	2/117	128/16297	0.234216	0.234216	0.368076	BMP6/EGF	2
GO:0001974	blood vessel remodeling	1/117	37/16297	0.234239	0.234239	0.368076	EPAS1	1
GO:0006656	phosphatidylcholine biosynthetic process	1/117	37/16297	0.234239	0.234239	0.368076	PCYT1B	1
GO:0030212	hyaluronan metabolic process	1/117	37/16297	0.234239	0.234239	0.368076	EGF	1
GO:0033574	response to testosterone	1/117	37/16297	0.234239	0.234239	0.368076	THBS1	1
GO:0050775	positive regulation of dendrite morphogenesis	1/117	37/16297	0.234239	0.234239	0.368076	ILK	1
GO:0061756	leukocyte adhesion to vascular endothelial cell	1/117	37/16297	0.234239	0.234239	0.368076	SELP	1
GO:0072529	pyrimidine-containing compound catabolic process	1/117	37/16297	0.234239	0.234239	0.368076	NT5M	1
GO:0086010	membrane depolarization during action potential	1/117	37/16297	0.234239	0.234239	0.368076	YWHAH	1
GO:0090184	positive regulation of kidney development	1/117	37/16297	0.234239	0.234239	0.368076	PDGFA	1
GO:0090279	regulation of calcium ion import	1/117	37/16297	0.234239	0.234239	0.368076	EGF	1
GO:1905898	positive regulation of response to endoplasmic reticulum stress	1/117	37/16297	0.234239	0.234239	0.368076	NCK2	1
GO:2000142	regulation of DNA-templated transcription, initiation	1/117	37/16297	0.234239	0.234239	0.368076	MITF	1
GO:0045926	negative regulation of growth	3/117	234/16297	0.236554	0.236554	0.371432	CDKN1A/FHL1/MEIS1	3
GO:0060193	positive regulation of lipase activity	2/117	129/16297	0.236868	0.236868	0.371643	ARHGAP6/P2RY12	2
GO:0048880	sensory system development	4/117	346/16297	0.2374	0.2374	0.371662	BMP6/MEIS1/P2RY12/MITF	4
GO:0035735	intraciliary transport involved in cilium assembly	4/117	347/16297	0.238947	0.238947	0.371662	TUBA4A/PRKAR2B/EHD3/ABLIM3	4
GO:0007190	activation of adenylate cyclase activity	2/117	130/16297	0.239521	0.239521	0.371662	PF4/PTGIR	2
GO:1903825	organic acid transmembrane transport	2/117	130/16297	0.239521	0.239521	0.371662	THBS1/SLC38A5	2
GO:1905039	carboxylic acid transmembrane transport	2/117	130/16297	0.239521	0.239521	0.371662	THBS1/SLC38A5	2
GO:0006623	protein targeting to vacuole	1/117	38/16297	0.23975	0.23975	0.371662	CLU	1
GO:0009395	phospholipid catabolic process	1/117	38/16297	0.23975	0.23975	0.371662	SMPD1	1
GO:0015701	bicarbonate transport	1/117	38/16297	0.23975	0.23975	0.371662	SLC26A6	1
GO:0021795	cerebral cortex cell migration	1/117	38/16297	0.23975	0.23975	0.371662	P2RY12	1
GO:0030049	muscle filament sliding	1/117	38/16297	0.23975	0.23975	0.371662	TPM4	1
GO:0032350	regulation of hormone metabolic process	1/117	38/16297	0.23975	0.23975	0.371662	BMP6	1
GO:0033275	actin-myosin filament sliding	1/117	38/16297	0.23975	0.23975	0.371662	TPM4	1
GO:0045022	early endosome to late endosome transport	1/117	38/16297	0.23975	0.23975	0.371662	DAB2	1
GO:0060986	endocrine hormone secretion	1/117	38/16297	0.23975	0.23975	0.371662	BMP6	1
GO:0061462	protein localization to lysosome	1/117	38/16297	0.23975	0.23975	0.371662	CLU	1
GO:1901021	positive regulation of calcium ion transmembrane transporter activity	1/117	38/16297	0.23975	0.23975	0.371662	EHD3	1
GO:0071383	cellular response to steroid hormone stimulus	3/117	236/16297	0.240369	0.240369	0.372345	YWHAH/DAB2/TFPI	3
GO:0010517	regulation of phospholipase activity	2/117	131/16297	0.242176	0.242176	0.374304	ARHGAP6/P2RY12	2
GO:0030010	establishment of cell polarity	2/117	131/16297	0.242176	0.242176	0.374304	JAM3/PARD3	2
GO:0034605	cellular response to heat	2/117	131/16297	0.242176	0.242176	0.374304	THBS1/CDKN1A	2
GO:0050871	positive regulation of B cell activation	2/117	132/16297	0.244832	0.244832	0.376204	CDKN1A/IGHV2-26	2
GO:1904064	positive regulation of cation transmembrane transport	2/117	132/16297	0.244832	0.244832	0.376204	ANO6/EHD3	2
GO:0043687	post-translational protein modification	4/117	351/16297	0.245158	0.245158	0.376204	LTBP1/CSF1/EPAS1/FSTL1	4
GO:0002369	T cell cytokine production	1/117	39/16297	0.24522	0.24522	0.376204	NLRP3	1
GO:0010665	regulation of cardiac muscle cell apoptotic process	1/117	39/16297	0.24522	0.24522	0.376204	ILK	1
GO:0030835	negative regulation of actin filament depolymerization	1/117	39/16297	0.24522	0.24522	0.376204	VIL1	1
GO:0031018	endocrine pancreas development	1/117	39/16297	0.24522	0.24522	0.376204	BMP6	1
GO:0048286	lung alveolus development	1/117	39/16297	0.24522	0.24522	0.376204	PDGFA	1
GO:0071470	cellular response to osmotic stress	1/117	39/16297	0.24522	0.24522	0.376204	MYLK	1
GO:0072583	clathrin-dependent endocytosis	1/117	39/16297	0.24522	0.24522	0.376204	DAB2	1
GO:0043534	blood vessel endothelial cell migration	2/117	133/16297	0.24749	0.24749	0.378651	THBS1/ALOX12	2
GO:0050680	negative regulation of epithelial cell proliferation	2/117	133/16297	0.24749	0.24749	0.378651	SPARC/THBS1	2
GO:0032412	regulation of ion transmembrane transporter activity	3/117	241/16297	0.249952	0.249952	0.378651	YWHAH/EHD3/FHL1	3
GO:0045017	glycerolipid biosynthetic process	3/117	241/16297	0.249952	0.249952	0.378651	RUFY1/PCYT1B/PDGFA	3
GO:2000027	regulation of animal organ morphogenesis	3/117	241/16297	0.249952	0.249952	0.378651	CSF1/DAB2/PDGFA	3
GO:0018210	peptidyl-threonine modification	2/117	134/16297	0.250148	0.250148	0.378651	EGF/PARD3	2
GO:0035304	regulation of protein dephosphorylation	2/117	134/16297	0.250148	0.250148	0.378651	PPP1R11/SMPD1	2
GO:0035725	sodium ion transmembrane transport	2/117	134/16297	0.250148	0.250148	0.378651	ANO6/YWHAH	2
GO:0060048	cardiac muscle contraction	2/117	134/16297	0.250148	0.250148	0.378651	PDE5A/EHD3	2
GO:0009948	anterior/posterior axis specification	1/117	40/16297	0.250652	0.250652	0.378651	PCSK6	1
GO:0010559	regulation of glycoprotein biosynthetic process	1/117	40/16297	0.250652	0.250652	0.378651	ABCA7	1
GO:0030890	positive regulation of B cell proliferation	1/117	40/16297	0.250652	0.250652	0.378651	CDKN1A	1
GO:0031641	regulation of myelination	1/117	40/16297	0.250652	0.250652	0.378651	PARD3	1
GO:0032459	regulation of protein oligomerization	1/117	40/16297	0.250652	0.250652	0.378651	CLU	1
GO:0032881	regulation of polysaccharide metabolic process	1/117	40/16297	0.250652	0.250652	0.378651	EGF	1
GO:0035337	fatty-acyl-CoA metabolic process	1/117	40/16297	0.250652	0.250652	0.378651	ELOVL7	1
GO:0042181	ketone biosynthetic process	1/117	40/16297	0.250652	0.250652	0.378651	BMP6	1
GO:0045429	positive regulation of nitric oxide biosynthetic process	1/117	40/16297	0.250652	0.250652	0.378651	CLU	1
GO:0048255	mRNA stabilization	1/117	40/16297	0.250652	0.250652	0.378651	E2F1	1
GO:0070317	negative regulation of G0 to G1 transition	1/117	40/16297	0.250652	0.250652	0.378651	E2F1	1
GO:0097178	ruffle assembly	1/117	40/16297	0.250652	0.250652	0.378651	P2RY12	1
GO:0090150	establishment of protein localization to membrane	3/117	242/16297	0.251876	0.251876	0.380222	YWHAH/E2F1/PARD3	3
GO:0007612	learning	2/117	135/16297	0.252808	0.252808	0.381251	PRKAR2B/MAP1A	2
GO:0001501	skeletal system development	5/117	473/16297	0.252925	0.252925	0.381251	SPARC/MPIG6B/ANO6/BMP6/MEIS1	5
GO:0022409	positive regulation of cell-cell adhesion	3/117	243/16297	0.253802	0.253802	0.381515	GRAP2/NLRP3/NCK2	3
GO:0045927	positive regulation of growth	3/117	243/16297	0.253802	0.253802	0.381515	ILK/CSF1/VIL1	3
GO:0035082	axoneme assembly	4/117	357/16297	0.254544	0.254544	0.381515	TUBA4A/PRKAR2B/EHD3/ABLIM3	4
GO:0002455	humoral immune response mediated by circulating immunoglobulin	2/117	136/16297	0.255468	0.255468	0.381515	CLU/IGHV2-26	2
GO:0006692	prostanoid metabolic process	1/117	41/16297	0.256045	0.256045	0.381515	PTGS1	1
GO:0006693	prostaglandin metabolic process	1/117	41/16297	0.256045	0.256045	0.381515	PTGS1	1
GO:0010662	regulation of striated muscle cell apoptotic process	1/117	41/16297	0.256045	0.256045	0.381515	ILK	1
GO:0014003	oligodendrocyte development	1/117	41/16297	0.256045	0.256045	0.381515	CLU	1
GO:0044331	cell-cell adhesion mediated by cadherin	1/117	41/16297	0.256045	0.256045	0.381515	BMP6	1
GO:0045806	negative regulation of endocytosis	1/117	41/16297	0.256045	0.256045	0.381515	ABCA7	1
GO:0071364	cellular response to epidermal growth factor stimulus	1/117	41/16297	0.256045	0.256045	0.381515	VIL1	1
GO:0090278	negative regulation of peptide hormone secretion	1/117	41/16297	0.256045	0.256045	0.381515	SYTL4	1
GO:0098927	vesicle-mediated transport between endosomal compartments	1/117	41/16297	0.256045	0.256045	0.381515	DAB2	1
GO:1901658	glycosyl compound catabolic process	1/117	41/16297	0.256045	0.256045	0.381515	NT5M	1
GO:1903146	regulation of autophagy of mitochondrion	1/117	41/16297	0.256045	0.256045	0.381515	CTTN	1
GO:1904407	positive regulation of nitric oxide metabolic process	1/117	41/16297	0.256045	0.256045	0.381515	CLU	1
GO:0051098	regulation of binding	4/117	359/16297	0.25769	0.25769	0.383689	DAB2/EGF/E2F1/RFNG	4
GO:0051592	response to calcium ion	2/117	137/16297	0.258129	0.258129	0.383972	SPARC/THBS1	2
GO:0007283	spermatogenesis	5/117	477/16297	0.258345	0.258345	0.383972	ACRBP/JAM3/SLC26A6/E2F1/PCYT1B	5
GO:0050714	positive regulation of protein secretion	3/117	246/16297	0.259593	0.259593	0.383972	NLRP3/BMP6/SYTL4	3
GO:0030048	actin filament-based movement	2/117	138/16297	0.260791	0.260791	0.383972	TPM4/VIL1	2
GO:0002673	regulation of acute inflammatory response	1/117	42/16297	0.2614	0.2614	0.383972	NLRP3	1
GO:0007157	heterophilic cell-cell adhesion via plasma membrane cell adhesion molecules	1/117	42/16297	0.2614	0.2614	0.383972	SELP	1
GO:0010659	cardiac muscle cell apoptotic process	1/117	42/16297	0.2614	0.2614	0.383972	ILK	1
GO:0010883	regulation of lipid storage	1/117	42/16297	0.2614	0.2614	0.383972	ITGB3	1
GO:0014014	negative regulation of gliogenesis	1/117	42/16297	0.2614	0.2614	0.383972	CERS2	1
GO:0021762	substantia nigra development	1/117	42/16297	0.2614	0.2614	0.383972	YWHAH	1
GO:0034198	cellular response to amino acid starvation	1/117	42/16297	0.2614	0.2614	0.383972	CDKN1A	1
GO:0045773	positive regulation of axon extension	1/117	42/16297	0.2614	0.2614	0.383972	ILK	1
GO:0051489	regulation of filopodium assembly	1/117	42/16297	0.2614	0.2614	0.383972	ESPN	1
GO:0060443	mammary gland morphogenesis	1/117	42/16297	0.2614	0.2614	0.383972	CSF1	1
GO:0060612	adipose tissue development	1/117	42/16297	0.2614	0.2614	0.383972	CSF1	1
GO:0072348	sulfur compound transport	1/117	42/16297	0.2614	0.2614	0.383972	SLC26A6	1
GO:1902743	regulation of lamellipodium organization	1/117	42/16297	0.2614	0.2614	0.383972	VIL1	1
GO:1903214	regulation of protein targeting to mitochondrion	1/117	42/16297	0.2614	0.2614	0.383972	ABLIM3	1
GO:1903671	negative regulation of sprouting angiogenesis	1/117	42/16297	0.2614	0.2614	0.383972	THBS1	1
GO:0032103	positive regulation of response to external stimulus	5/117	480/16297	0.262428	0.262428	0.385211	THBS1/ANO6/CSF1/BMP6/P2RY12	5
GO:0007034	vacuolar transport	2/117	139/16297	0.263452	0.263452	0.385498	CLU/EHD3	2
GO:0035264	multicellular organism growth	2/117	139/16297	0.263452	0.263452	0.385498	CSF1/VIL1	2
GO:0006839	mitochondrial transport	3/117	248/16297	0.263463	0.263463	0.385498	YWHAH/ABLIM3/E2F1	3
GO:0022898	regulation of transmembrane transporter activity	3/117	248/16297	0.263463	0.263463	0.385498	YWHAH/EHD3/FHL1	3
GO:0042073	intraciliary transport	4/117	363/16297	0.264005	0.264005	0.385498	TUBA4A/PRKAR2B/EHD3/ABLIM3	4
GO:0090263	positive regulation of canonical Wnt signaling pathway	2/117	140/16297	0.266114	0.266114	0.385498	ILK/EGF	2
GO:0009636	response to toxic substance	5/117	483/16297	0.266528	0.266528	0.385498	PTGS1/SPARC/SNN/CDKN1A/AQP10	5
GO:0002067	glandular epithelial cell differentiation	1/117	43/16297	0.266716	0.266716	0.385498	BMP6	1
GO:0006195	purine nucleotide catabolic process	1/117	43/16297	0.266716	0.266716	0.385498	PDE5A	1
GO:0010463	mesenchymal cell proliferation	1/117	43/16297	0.266716	0.266716	0.385498	PDGFA	1
GO:0030866	cortical actin cytoskeleton organization	1/117	43/16297	0.266716	0.266716	0.385498	VIL1	1
GO:0032570	response to progesterone	1/117	43/16297	0.266716	0.266716	0.385498	THBS1	1
GO:0033628	regulation of cell adhesion mediated by integrin	1/117	43/16297	0.266716	0.266716	0.385498	P2RY12	1
GO:0035307	positive regulation of protein dephosphorylation	1/117	43/16297	0.266716	0.266716	0.385498	SMPD1	1
GO:0042771	intrinsic apoptotic signaling pathway in response to DNA damage by p53 class mediator	1/117	43/16297	0.266716	0.266716	0.385498	CDKN1A	1
GO:0045933	positive regulation of muscle contraction	1/117	43/16297	0.266716	0.266716	0.385498	CTTN	1
GO:0046850	regulation of bone remodeling	1/117	43/16297	0.266716	0.266716	0.385498	ITGB3	1
GO:0048599	oocyte development	1/117	43/16297	0.266716	0.266716	0.385498	PDE5A	1
GO:0050706	regulation of interleukin-1 beta secretion	1/117	43/16297	0.266716	0.266716	0.385498	NLRP3	1
GO:0140115	export across plasma membrane	1/117	43/16297	0.266716	0.266716	0.385498	ANO6	1
GO:1903793	positive regulation of anion transport	1/117	43/16297	0.266716	0.266716	0.385498	ABCA7	1
GO:2000059	negative regulation of ubiquitin-dependent protein catabolic process	1/117	43/16297	0.266716	0.266716	0.385498	MAP1A	1
GO:0031346	positive regulation of cell projection organization	4/117	366/16297	0.268761	0.268761	0.387665	ILK/ESPN/P2RY12/VIL1	4
GO:0000077	DNA damage checkpoint	2/117	141/16297	0.268776	0.268776	0.387665	CDKN1A/E2F1	2
GO:0048813	dendrite morphogenesis	2/117	141/16297	0.268776	0.268776	0.387665	ILK/YWHAH	2
GO:0008654	phospholipid biosynthetic process	3/117	252/16297	0.271227	0.271227	0.389326	RUFY1/PCYT1B/PDGFA	3
GO:0090288	negative regulation of cellular response to growth factor stimulus	2/117	142/16297	0.271438	0.271438	0.389326	THBS1/LTBP1	2
GO:0002437	inflammatory response to antigenic stimulus	1/117	44/16297	0.271994	0.271994	0.389326	PNMA1	1
GO:0007019	microtubule depolymerization	1/117	44/16297	0.271994	0.271994	0.389326	MAP1A	1
GO:0010658	striated muscle cell apoptotic process	1/117	44/16297	0.271994	0.271994	0.389326	ILK	1
GO:0031640	killing of cells of other organism	1/117	44/16297	0.271994	0.271994	0.389326	PF4	1
GO:0048806	genitalia development	1/117	44/16297	0.271994	0.271994	0.389326	BMP6	1
GO:0070231	T cell apoptotic process	1/117	44/16297	0.271994	0.271994	0.389326	PTCRA	1
GO:0070316	regulation of G0 to G1 transition	1/117	44/16297	0.271994	0.271994	0.389326	E2F1	1
GO:0099637	neurotransmitter receptor transport	1/117	44/16297	0.271994	0.271994	0.389326	ITGB3	1
GO:1903727	positive regulation of phospholipid metabolic process	1/117	44/16297	0.271994	0.271994	0.389326	P2RY12	1
GO:0072331	signal transduction by p53 class mediator	3/117	253/16297	0.273172	0.273172	0.390741	NDRG1/CDKN1A/E2F1	3
GO:1903532	positive regulation of secretion by cell	4/117	369/16297	0.273533	0.273533	0.390988	NLRP3/RAB27B/BMP6/SYTL4	4
GO:0009267	cellular response to starvation	2/117	143/16297	0.2741	0.2741	0.391529	CDKN1A/GAS2L1	2
GO:0009991	response to extracellular stimulus	5/117	489/16297	0.27477	0.27477	0.391688	SPARC/CDKN1A/GAS2L1/FSTL1/P2RY12	5
GO:0034767	positive regulation of ion transmembrane transport	2/117	144/16297	0.276761	0.276761	0.391688	ANO6/EHD3	2
GO:0061351	neural precursor cell proliferation	2/117	144/16297	0.276761	0.276761	0.391688	ILK/EGF	2
GO:0001504	neurotransmitter uptake	1/117	45/16297	0.277235	0.277235	0.391688	ITGB3	1
GO:0001774	microglial cell activation	1/117	45/16297	0.277235	0.277235	0.391688	CLU	1
GO:0002269	leukocyte activation involved in inflammatory response	1/117	45/16297	0.277235	0.277235	0.391688	CLU	1
GO:0006984	ER-nucleus signaling pathway	1/117	45/16297	0.277235	0.277235	0.391688	NCK2	1
GO:0032456	endocytic recycling	1/117	45/16297	0.277235	0.277235	0.391688	EHD3	1
GO:0035987	endodermal cell differentiation	1/117	45/16297	0.277235	0.277235	0.391688	ITGB5	1
GO:0042220	response to cocaine	1/117	45/16297	0.277235	0.277235	0.391688	SMPD1	1
GO:0043489	RNA stabilization	1/117	45/16297	0.277235	0.277235	0.391688	E2F1	1
GO:0048066	developmental pigmentation	1/117	45/16297	0.277235	0.277235	0.391688	MITF	1
GO:0070849	response to epidermal growth factor	1/117	45/16297	0.277235	0.277235	0.391688	VIL1	1
GO:1990928	response to amino acid starvation	1/117	45/16297	0.277235	0.277235	0.391688	CDKN1A	1
GO:2000107	negative regulation of leukocyte apoptotic process	1/117	45/16297	0.277235	0.277235	0.391688	PTCRA	1
GO:2001239	regulation of extrinsic apoptotic signaling pathway in absence of ligand	1/117	45/16297	0.277235	0.277235	0.391688	PF4	1
GO:0042176	regulation of protein catabolic process	4/117	372/16297	0.278319	0.278319	0.392952	CLU/MAP1A/DAB2/EGF	4
GO:0060047	heart contraction	3/117	256/16297	0.279016	0.279016	0.393668	PDE5A/EHD3/EPAS1	3
GO:0007517	muscle organ development	4/117	374/16297	0.281519	0.281519	0.394734	MYLK/FHL3/FHL1/MEIS1	4
GO:0061512	protein localization to cilium	4/117	374/16297	0.281519	0.281519	0.394734	TUBA4A/PRKAR2B/EHD3/ABLIM3	4
GO:0001508	action potential	2/117	146/16297	0.282083	0.282083	0.394734	YWHAH/JAM3	2
GO:0031214	biomineral tissue development	2/117	146/16297	0.282083	0.282083	0.394734	ANO6/BMP6	2
GO:0110148	biomineralization	2/117	146/16297	0.282083	0.282083	0.394734	ANO6/BMP6	2
GO:0031952	regulation of protein autophosphorylation	1/117	46/16297	0.282438	0.282438	0.394734	PDGFA	1
GO:0035272	exocrine system development	1/117	46/16297	0.282438	0.282438	0.394734	PDGFA	1
GO:0042059	negative regulation of epidermal growth factor receptor signaling pathway	1/117	46/16297	0.282438	0.282438	0.394734	EGF	1
GO:0043370	regulation of CD4-positive, alpha-beta T cell differentiation	1/117	46/16297	0.282438	0.282438	0.394734	NLRP3	1
GO:0045023	G0 to G1 transition	1/117	46/16297	0.282438	0.282438	0.394734	E2F1	1
GO:0046638	positive regulation of alpha-beta T cell differentiation	1/117	46/16297	0.282438	0.282438	0.394734	NLRP3	1
GO:0060043	regulation of cardiac muscle cell proliferation	1/117	46/16297	0.282438	0.282438	0.394734	MEIS1	1
GO:0060976	coronary vasculature development	1/117	46/16297	0.282438	0.282438	0.394734	LTBP1	1
GO:1990090	cellular response to nerve growth factor stimulus	1/117	46/16297	0.282438	0.282438	0.394734	E2F1	1
GO:0031668	cellular response to extracellular stimulus	3/117	258/16297	0.282919	0.282919	0.394888	CDKN1A/GAS2L1/P2RY12	3
GO:0048232	male gamete generation	5/117	495/16297	0.283068	0.283068	0.394888	ACRBP/JAM3/SLC26A6/E2F1/PCYT1B	5
GO:0044782	cilium organization	4/117	375/16297	0.28312	0.28312	0.394888	TUBA4A/PRKAR2B/EHD3/ABLIM3	4
GO:0010639	negative regulation of organelle organization	4/117	376/16297	0.284724	0.284724	0.396085	CLU/ESPN/ARHGAP6/VIL1	4
GO:0007369	gastrulation	2/117	147/16297	0.284742	0.284742	0.396085	ITGB3/ITGB5	2
GO:0010770	positive regulation of cell morphogenesis involved in differentiation	2/117	147/16297	0.284742	0.284742	0.396085	LIMS1/ILK	2
GO:0050773	regulation of dendrite development	2/117	147/16297	0.284742	0.284742	0.396085	ILK/YWHAH	2
GO:0032409	regulation of transporter activity	3/117	260/16297	0.286828	0.286828	0.397664	YWHAH/EHD3/FHL1	3
GO:1903707	negative regulation of hemopoiesis	2/117	148/16297	0.287401	0.287401	0.397664	PF4/MEIS1	2
GO:0010718	positive regulation of epithelial to mesenchymal transition	1/117	47/16297	0.287604	0.287604	0.397664	DAB2	1
GO:0016339	calcium-dependent cell-cell adhesion via plasma membrane cell adhesion molecules	1/117	47/16297	0.287604	0.287604	0.397664	SELP	1
GO:0032330	regulation of chondrocyte differentiation	1/117	47/16297	0.287604	0.287604	0.397664	BMP6	1
GO:0045599	negative regulation of fat cell differentiation	1/117	47/16297	0.287604	0.287604	0.397664	E2F1	1
GO:1902373	negative regulation of mRNA catabolic process	1/117	47/16297	0.287604	0.287604	0.397664	E2F1	1
GO:1903018	regulation of glycoprotein metabolic process	1/117	47/16297	0.287604	0.287604	0.397664	ABCA7	1
GO:2001238	positive regulation of extrinsic apoptotic signaling pathway	1/117	47/16297	0.287604	0.287604	0.397664	THBS1	1
GO:0050673	epithelial cell proliferation	4/117	379/16297	0.289542	0.289542	0.400076	ITGB3/SPARC/THBS1/BMP6	4
GO:0002793	positive regulation of peptide secretion	3/117	262/16297	0.290741	0.290741	0.400783	NLRP3/BMP6/SYTL4	3
GO:0010977	negative regulation of neuron projection development	2/117	150/16297	0.292716	0.292716	0.400783	CERS2/YWHAH	2
GO:0002711	positive regulation of T cell mediated immunity	1/117	48/16297	0.292733	0.292733	0.400783	NLRP3	1
GO:0002931	response to ischemia	1/117	48/16297	0.292733	0.292733	0.400783	CSF1	1
GO:0009994	oocyte differentiation	1/117	48/16297	0.292733	0.292733	0.400783	PDE5A	1
GO:0030865	cortical cytoskeleton organization	1/117	48/16297	0.292733	0.292733	0.400783	VIL1	1
GO:0043537	negative regulation of blood vessel endothelial cell migration	1/117	48/16297	0.292733	0.292733	0.400783	THBS1	1
GO:0045010	actin nucleation	1/117	48/16297	0.292733	0.292733	0.400783	VIL1	1
GO:0050704	regulation of interleukin-1 secretion	1/117	48/16297	0.292733	0.292733	0.400783	NLRP3	1
GO:0072666	establishment of protein localization to vacuole	1/117	48/16297	0.292733	0.292733	0.400783	CLU	1
GO:0090199	regulation of release of cytochrome c from mitochondria	1/117	48/16297	0.292733	0.292733	0.400783	CLU	1
GO:0097366	response to bronchodilator	1/117	48/16297	0.292733	0.292733	0.400783	GUCY1B1	1
GO:2000179	positive regulation of neural precursor cell proliferation	1/117	48/16297	0.292733	0.292733	0.400783	EGF	1
GO:0001578	microtubule bundle formation	4/117	381/16297	0.292761	0.292761	0.400783	TUBA4A/PRKAR2B/EHD3/ABLIM3	4
GO:0003018	vascular process in circulatory system	2/117	151/16297	0.295371	0.295371	0.403982	ALOX12/BMP6	2
GO:0001822	kidney development	3/117	265/16297	0.296618	0.296618	0.403982	ILK/BMP6/PDGFA	3
GO:0003015	heart process	3/117	265/16297	0.296618	0.296618	0.403982	PDE5A/EHD3/EPAS1	3
GO:0006584	catecholamine metabolic process	1/117	49/16297	0.297826	0.297826	0.403982	EPAS1	1
GO:0009712	catechol-containing compound metabolic process	1/117	49/16297	0.297826	0.297826	0.403982	EPAS1	1
GO:0030834	regulation of actin filament depolymerization	1/117	49/16297	0.297826	0.297826	0.403982	VIL1	1
GO:0031113	regulation of microtubule polymerization	1/117	49/16297	0.297826	0.297826	0.403982	PRUNE1	1
GO:0031638	zymogen activation	1/117	49/16297	0.297826	0.297826	0.403982	THBS1	1
GO:0032731	positive regulation of interleukin-1 beta production	1/117	49/16297	0.297826	0.297826	0.403982	NLRP3	1
GO:0034656	nucleobase-containing small molecule catabolic process	1/117	49/16297	0.297826	0.297826	0.403982	NT5M	1
GO:0045747	positive regulation of Notch signaling pathway	1/117	49/16297	0.297826	0.297826	0.403982	RFNG	1
GO:0098586	cellular response to virus	1/117	49/16297	0.297826	0.297826	0.403982	VWCE	1
GO:1900024	regulation of substrate adhesion-dependent cell spreading	1/117	49/16297	0.297826	0.297826	0.403982	LIMS1	1
GO:1990089	response to nerve growth factor	1/117	49/16297	0.297826	0.297826	0.403982	E2F1	1
GO:0042129	regulation of T cell proliferation	2/117	152/16297	0.298025	0.298025	0.403987	NCK2/PDE5A	2
GO:0051604	protein maturation	3/117	266/16297	0.298579	0.298579	0.404473	THBS1/PCSK6/TSPAN33	3
GO:0031570	DNA integrity checkpoint	2/117	153/16297	0.300678	0.300678	0.406583	CDKN1A/E2F1	2
GO:1903522	regulation of blood circulation	3/117	268/16297	0.302503	0.302503	0.406583	PDE5A/EHD3/EPAS1	3
GO:0001961	positive regulation of cytokine-mediated signaling pathway	1/117	50/16297	0.302882	0.302882	0.406583	CSF1	1
GO:0022029	telencephalon cell migration	1/117	50/16297	0.302882	0.302882	0.406583	P2RY12	1
GO:0031529	ruffle organization	1/117	50/16297	0.302882	0.302882	0.406583	P2RY12	1
GO:0032890	regulation of organic acid transport	1/117	50/16297	0.302882	0.302882	0.406583	THBS1	1
GO:0033059	cellular pigmentation	1/117	50/16297	0.302882	0.302882	0.406583	RAB27B	1
GO:0050702	interleukin-1 beta secretion	1/117	50/16297	0.302882	0.302882	0.406583	NLRP3	1
GO:0051055	negative regulation of lipid biosynthetic process	1/117	50/16297	0.302882	0.302882	0.406583	PDGFA	1
GO:0072523	purine-containing compound catabolic process	1/117	50/16297	0.302882	0.302882	0.406583	PDE5A	1
GO:0072698	protein localization to microtubule cytoskeleton	1/117	50/16297	0.302882	0.302882	0.406583	MAP1A	1
GO:0097755	positive regulation of blood vessel diameter	1/117	50/16297	0.302882	0.302882	0.406583	ALOX12	1
GO:1901185	negative regulation of ERBB signaling pathway	1/117	50/16297	0.302882	0.302882	0.406583	EGF	1
GO:2000649	regulation of sodium ion transmembrane transporter activity	1/117	50/16297	0.302882	0.302882	0.406583	YWHAH	1
GO:2001242	regulation of intrinsic apoptotic signaling pathway	2/117	154/16297	0.303329	0.303329	0.406919	CLU/NCK2	2
GO:0010469	regulation of signaling receptor activity	2/117	155/16297	0.305979	0.305979	0.410208	NCK2/EGF	2
GO:0060828	regulation of canonical Wnt signaling pathway	3/117	270/16297	0.30643	0.30643	0.410281	ILK/DAB2/EGF	3
GO:0071356	cellular response to tumor necrosis factor	3/117	270/16297	0.30643	0.30643	0.410281	THBS1/LIMS1/ILK	3
GO:0001541	ovarian follicle development	1/117	51/16297	0.307903	0.307903	0.410398	PCYT1B	1
GO:0043030	regulation of macrophage activation	1/117	51/16297	0.307903	0.307903	0.410398	THBS1	1
GO:0045840	positive regulation of mitotic nuclear division	1/117	51/16297	0.307903	0.307903	0.410398	EGF	1
GO:0050433	regulation of catecholamine secretion	1/117	51/16297	0.307903	0.307903	0.410398	P2RY12	1
GO:0061844	antimicrobial humoral immune response mediated by antimicrobial peptide	1/117	51/16297	0.307903	0.307903	0.410398	PF4	1
GO:0070228	regulation of lymphocyte apoptotic process	1/117	51/16297	0.307903	0.307903	0.410398	PTCRA	1
GO:1903428	positive regulation of reactive oxygen species biosynthetic process	1/117	51/16297	0.307903	0.307903	0.410398	CLU	1
GO:0001818	negative regulation of cytokine production	3/117	271/16297	0.308394	0.308394	0.410525	THBS1/NLRP3/PPP1R11	3
GO:0090068	positive regulation of cell cycle process	3/117	271/16297	0.308394	0.308394	0.410525	CDKN1A/EGF/E2F1	3
GO:0006956	complement activation	2/117	156/16297	0.308626	0.308626	0.41057	CLU/IGHV2-26	2
GO:0001558	regulation of cell growth	4/117	392/16297	0.310547	0.310547	0.412596	ILK/CDKN1A/CTTN/FHL1	4
GO:0051047	positive regulation of secretion	4/117	392/16297	0.310547	0.310547	0.412596	NLRP3/RAB27B/BMP6/SYTL4	4
GO:0002548	monocyte chemotaxis	1/117	52/16297	0.312887	0.312887	0.413057	ANO6	1
GO:0030042	actin filament depolymerization	1/117	52/16297	0.312887	0.312887	0.413057	VIL1	1
GO:0035384	thioester biosynthetic process	1/117	52/16297	0.312887	0.312887	0.413057	ELOVL7	1
GO:0043392	negative regulation of DNA binding	1/117	52/16297	0.312887	0.312887	0.413057	E2F1	1
GO:0045843	negative regulation of striated muscle tissue development	1/117	52/16297	0.312887	0.312887	0.413057	MEIS1	1
GO:0060688	regulation of morphogenesis of a branching structure	1/117	52/16297	0.312887	0.312887	0.413057	PDGFA	1
GO:0061098	positive regulation of protein tyrosine kinase activity	1/117	52/16297	0.312887	0.312887	0.413057	EGF	1
GO:0071320	cellular response to cAMP	1/117	52/16297	0.312887	0.312887	0.413057	SLC26A6	1
GO:0071616	acyl-CoA biosynthetic process	1/117	52/16297	0.312887	0.312887	0.413057	ELOVL7	1
GO:0090183	regulation of kidney development	1/117	52/16297	0.312887	0.312887	0.413057	PDGFA	1
GO:0007093	mitotic cell cycle checkpoint	2/117	159/16297	0.316557	0.316557	0.416671	CDKN1A/E2F1	2
GO:0010332	response to gamma radiation	1/117	53/16297	0.317836	0.317836	0.416671	CDKN1A	1
GO:0010823	negative regulation of mitochondrion organization	1/117	53/16297	0.317836	0.317836	0.416671	CLU	1
GO:0021885	forebrain cell migration	1/117	53/16297	0.317836	0.317836	0.416671	P2RY12	1
GO:0043551	regulation of phosphatidylinositol 3-kinase activity	1/117	53/16297	0.317836	0.317836	0.416671	P2RY12	1
GO:0043954	cellular component maintenance	1/117	53/16297	0.317836	0.317836	0.416671	CTTN	1
GO:0046503	glycerolipid catabolic process	1/117	53/16297	0.317836	0.317836	0.416671	MGLL	1
GO:0048635	negative regulation of muscle organ development	1/117	53/16297	0.317836	0.317836	0.416671	MEIS1	1
GO:0050432	catecholamine secretion	1/117	53/16297	0.317836	0.317836	0.416671	P2RY12	1
GO:1901016	regulation of potassium ion transmembrane transporter activity	1/117	53/16297	0.317836	0.317836	0.416671	FHL1	1
GO:1903078	positive regulation of protein localization to plasma membrane	1/117	53/16297	0.317836	0.317836	0.416671	VIL1	1
GO:0033209	tumor necrosis factor-mediated signaling pathway	2/117	160/16297	0.319197	0.319197	0.417662	LIMS1/ILK	2
GO:0051100	negative regulation of binding	2/117	160/16297	0.319197	0.319197	0.417662	DAB2/E2F1	2
GO:0099173	postsynapse organization	2/117	160/16297	0.319197	0.319197	0.417662	NDRG1/CTTN	2
GO:0002244	hematopoietic progenitor cell differentiation	2/117	161/16297	0.321834	0.321834	0.419398	STON2/JAM3	2
GO:0034976	response to endoplasmic reticulum stress	3/117	278/16297	0.322156	0.322156	0.419398	THBS1/CLU/NCK2	3
GO:0002011	morphogenesis of an epithelial sheet	1/117	54/16297	0.322749	0.322749	0.419398	CD151	1
GO:0002720	positive regulation of cytokine production involved in immune response	1/117	54/16297	0.322749	0.322749	0.419398	NLRP3	1
GO:0032655	regulation of interleukin-12 production	1/117	54/16297	0.322749	0.322749	0.419398	THBS1	1
GO:0032732	positive regulation of interleukin-1 production	1/117	54/16297	0.322749	0.322749	0.419398	NLRP3	1
GO:0050879	multicellular organismal movement	1/117	54/16297	0.322749	0.322749	0.419398	MAP1A	1
GO:0050881	musculoskeletal movement	1/117	54/16297	0.322749	0.322749	0.419398	MAP1A	1
GO:0071398	cellular response to fatty acid	1/117	54/16297	0.322749	0.322749	0.419398	E2F1	1
GO:0090049	regulation of cell migration involved in sprouting angiogenesis	1/117	54/16297	0.322749	0.322749	0.419398	THBS1	1
GO:1902369	negative regulation of RNA catabolic process	1/117	54/16297	0.322749	0.322749	0.419398	E2F1	1
GO:0050768	negative regulation of neurogenesis	3/117	279/16297	0.324123	0.324123	0.420919	CERS2/YWHAH/MEIS1	3
GO:0015698	inorganic anion transport	2/117	162/16297	0.324468	0.324468	0.421104	ANO6/SLC26A6	2
GO:0072001	renal system development	3/117	280/16297	0.32609	0.32609	0.422558	ILK/BMP6/PDGFA	3
GO:0001658	branching involved in ureteric bud morphogenesis	1/117	55/16297	0.327627	0.327627	0.422558	ILK	1
GO:0009880	embryonic pattern specification	1/117	55/16297	0.327627	0.327627	0.422558	PCSK6	1
GO:0030837	negative regulation of actin filament polymerization	1/117	55/16297	0.327627	0.327627	0.422558	VIL1	1
GO:0031295	T cell costimulation	1/117	55/16297	0.327627	0.327627	0.422558	GRAP2	1
GO:0044380	protein localization to cytoskeleton	1/117	55/16297	0.327627	0.327627	0.422558	MAP1A	1
GO:0060038	cardiac muscle cell proliferation	1/117	55/16297	0.327627	0.327627	0.422558	MEIS1	1
GO:0061900	glial cell activation	1/117	55/16297	0.327627	0.327627	0.422558	CLU	1
GO:1901799	negative regulation of proteasomal protein catabolic process	1/117	55/16297	0.327627	0.327627	0.422558	MAP1A	1
GO:1901862	negative regulation of muscle tissue development	1/117	55/16297	0.327627	0.327627	0.422558	MEIS1	1
GO:0034248	regulation of cellular amide metabolic process	4/117	403/16297	0.328442	0.328442	0.423345	ABCA7/THBS1/CLU/NCK2	4
GO:0070371	ERK1 and ERK2 cascade	3/117	283/16297	0.331991	0.331991	0.425364	ABCA7/EGF/PDGFA	3
GO:0071466	cellular response to xenobiotic stimulus	2/117	165/16297	0.332357	0.332357	0.425364	PTGS1/E2F1	2
GO:0010611	regulation of cardiac muscle hypertrophy	1/117	56/16297	0.332471	0.332471	0.425364	PDE5A	1
GO:0031294	lymphocyte costimulation	1/117	56/16297	0.332471	0.332471	0.425364	GRAP2	1
GO:0031663	lipopolysaccharide-mediated signaling pathway	1/117	56/16297	0.332471	0.332471	0.425364	BMP6	1
GO:0032615	interleukin-12 production	1/117	56/16297	0.332471	0.332471	0.425364	THBS1	1
GO:0045453	bone resorption	1/117	56/16297	0.332471	0.332471	0.425364	ITGB3	1
GO:0045576	mast cell activation	1/117	56/16297	0.332471	0.332471	0.425364	NDRG1	1
GO:0050701	interleukin-1 secretion	1/117	56/16297	0.332471	0.332471	0.425364	NLRP3	1
GO:0071806	protein transmembrane transport	1/117	56/16297	0.332471	0.332471	0.425364	CLU	1
GO:1902041	regulation of extrinsic apoptotic signaling pathway via death domain receptors	1/117	56/16297	0.332471	0.332471	0.425364	THBS1	1
GO:2001244	positive regulation of intrinsic apoptotic signaling pathway	1/117	56/16297	0.332471	0.332471	0.425364	NCK2	1
GO:0048732	gland development	4/117	406/16297	0.333335	0.333335	0.426207	CSF1/ORAI1/EGF/PDGFA	4
GO:0120032	regulation of plasma membrane bounded cell projection assembly	2/117	166/16297	0.334981	0.334981	0.427704	ESPN/P2RY12	2
GO:0030521	androgen receptor signaling pathway	1/117	57/16297	0.33728	0.33728	0.427704	DAB2	1
GO:0032515	negative regulation of phosphoprotein phosphatase activity	1/117	57/16297	0.33728	0.33728	0.427704	PPP1R11	1
GO:0035306	positive regulation of dephosphorylation	1/117	57/16297	0.33728	0.33728	0.427704	SMPD1	1
GO:0042093	T-helper cell differentiation	1/117	57/16297	0.33728	0.33728	0.427704	NLRP3	1
GO:0042130	negative regulation of T cell proliferation	1/117	57/16297	0.33728	0.33728	0.427704	PDE5A	1
GO:0043388	positive regulation of DNA binding	1/117	57/16297	0.33728	0.33728	0.427704	EGF	1
GO:0045428	regulation of nitric oxide biosynthetic process	1/117	57/16297	0.33728	0.33728	0.427704	CLU	1
GO:0046686	response to cadmium ion	1/117	57/16297	0.33728	0.33728	0.427704	SPARC	1
GO:0046847	filopodium assembly	1/117	57/16297	0.33728	0.33728	0.427704	ESPN	1
GO:0046888	negative regulation of hormone secretion	1/117	57/16297	0.33728	0.33728	0.427704	SYTL4	1
GO:0060760	positive regulation of response to cytokine stimulus	1/117	57/16297	0.33728	0.33728	0.427704	CSF1	1
GO:0001707	mesoderm formation	2/117	167/16297	0.337602	0.337602	0.427704	ITGB3/ITGB5	2
GO:0010921	regulation of phosphatase activity	2/117	167/16297	0.337602	0.337602	0.427704	PPP1R11/SPOCD1	2
GO:0050821	protein stabilization	2/117	167/16297	0.337602	0.337602	0.427704	CLU/CDKN1A	2
GO:0001705	ectoderm formation	2/117	168/16297	0.34022	0.34022	0.429707	ITGB3/ITGB5	2
GO:0001706	endoderm formation	2/117	168/16297	0.34022	0.34022	0.429707	ITGB3/ITGB5	2
GO:0006941	striated muscle contraction	2/117	168/16297	0.34022	0.34022	0.429707	PDE5A/EHD3	2
GO:0009408	response to heat	2/117	168/16297	0.34022	0.34022	0.429707	THBS1/CDKN1A	2
GO:0060491	regulation of cell projection assembly	2/117	168/16297	0.34022	0.34022	0.429707	ESPN/P2RY12	2
GO:0006940	regulation of smooth muscle contraction	1/117	58/16297	0.342054	0.342054	0.431236	CTTN	1
GO:0032233	positive regulation of actin filament bundle assembly	1/117	58/16297	0.342054	0.342054	0.431236	VIL1	1
GO:0048857	neural nucleus development	1/117	58/16297	0.342054	0.342054	0.431236	YWHAH	1
GO:0140056	organelle localization by membrane tethering	2/117	169/16297	0.342835	0.342835	0.431957	TUBA4A/PRKAR2B	2
GO:0034612	response to tumor necrosis factor	3/117	289/16297	0.34379	0.34379	0.432738	THBS1/LIMS1/ILK	3
GO:0006986	response to unfolded protein	2/117	170/16297	0.345446	0.345446	0.432738	THBS1/NCK2	2
GO:0002683	negative regulation of immune system process	4/117	414/16297	0.346403	0.346403	0.432738	THBS1/PF4/PDE5A/MEIS1	4
GO:0001836	release of cytochrome c from mitochondria	1/117	59/16297	0.346795	0.346795	0.432738	CLU	1
GO:0002294	CD4-positive, alpha-beta T cell differentiation involved in immune response	1/117	59/16297	0.346795	0.346795	0.432738	NLRP3	1
GO:0006081	cellular aldehyde metabolic process	1/117	59/16297	0.346795	0.346795	0.432738	BMP6	1
GO:0006879	cellular iron ion homeostasis	1/117	59/16297	0.346795	0.346795	0.432738	BMP6	1
GO:0014743	regulation of muscle hypertrophy	1/117	59/16297	0.346795	0.346795	0.432738	PDE5A	1
GO:0015909	long-chain fatty acid transport	1/117	59/16297	0.346795	0.346795	0.432738	THBS1	1
GO:0030858	positive regulation of epithelial cell differentiation	1/117	59/16297	0.346795	0.346795	0.432738	BMP6	1
GO:0034113	heterotypic cell-cell adhesion	1/117	59/16297	0.346795	0.346795	0.432738	ITGB3	1
GO:0050829	defense response to Gram-negative bacterium	1/117	59/16297	0.346795	0.346795	0.432738	SELP	1
GO:0061077	chaperone-mediated protein folding	1/117	59/16297	0.346795	0.346795	0.432738	CLU	1
GO:0070059	intrinsic apoptotic signaling pathway in response to endoplasmic reticulum stress	1/117	59/16297	0.346795	0.346795	0.432738	NCK2	1
GO:0070613	regulation of protein processing	1/117	59/16297	0.346795	0.346795	0.432738	THBS1	1
GO:1902305	regulation of sodium ion transmembrane transport	1/117	59/16297	0.346795	0.346795	0.432738	YWHAH	1
GO:0060249	anatomical structure homeostasis	4/117	415/16297	0.348038	0.348038	0.433788	ITGB3/MAP1A/CSF1/EPAS1	4
GO:0001704	formation of primary germ layer	2/117	171/16297	0.348055	0.348055	0.433788	ITGB3/ITGB5	2
GO:0048332	mesoderm morphogenesis	2/117	172/16297	0.35066	0.35066	0.435986	ITGB3/ITGB5	2
GO:0002287	alpha-beta T cell activation involved in immune response	1/117	60/16297	0.351501	0.351501	0.435986	NLRP3	1
GO:0002293	alpha-beta T cell differentiation involved in immune response	1/117	60/16297	0.351501	0.351501	0.435986	NLRP3	1
GO:0030888	regulation of B cell proliferation	1/117	60/16297	0.351501	0.351501	0.435986	CDKN1A	1
GO:0045123	cellular extravasation	1/117	60/16297	0.351501	0.351501	0.435986	SELP	1
GO:0050922	negative regulation of chemotaxis	1/117	60/16297	0.351501	0.351501	0.435986	THBS1	1
GO:1904377	positive regulation of protein localization to cell periphery	1/117	60/16297	0.351501	0.351501	0.435986	VIL1	1
GO:2000514	regulation of CD4-positive, alpha-beta T cell activation	1/117	60/16297	0.351501	0.351501	0.435986	NLRP3	1
GO:0006979	response to oxidative stress	4/117	418/16297	0.352943	0.352943	0.437513	PTGS1/PDLIM1/EPAS1/GUCY1B1	4
GO:0006959	humoral immune response	3/117	295/16297	0.355575	0.355575	0.438372	CLU/PF4/IGHV2-26	3
GO:0050864	regulation of B cell activation	2/117	174/16297	0.355859	0.355859	0.438372	CDKN1A/IGHV2-26	2
GO:0051099	positive regulation of binding	2/117	174/16297	0.355859	0.355859	0.438372	EGF/RFNG	2
GO:0000186	activation of MAPKK activity	1/117	61/16297	0.356174	0.356174	0.438372	EGF	1
GO:0006220	pyrimidine nucleotide metabolic process	1/117	61/16297	0.356174	0.356174	0.438372	NT5M	1
GO:0015807	L-amino acid transport	1/117	61/16297	0.356174	0.356174	0.438372	SLC38A5	1
GO:0031646	positive regulation of nervous system process	1/117	61/16297	0.356174	0.356174	0.438372	PARD3	1
GO:0046635	positive regulation of alpha-beta T cell activation	1/117	61/16297	0.356174	0.356174	0.438372	NLRP3	1
GO:0060675	ureteric bud morphogenesis	1/117	61/16297	0.356174	0.356174	0.438372	ILK	1
GO:0072665	protein localization to vacuole	1/117	61/16297	0.356174	0.356174	0.438372	CLU	1
GO:0120178	steroid hormone biosynthetic process	1/117	61/16297	0.356174	0.356174	0.438372	BMP6	1
GO:1903317	regulation of protein maturation	1/117	61/16297	0.356174	0.356174	0.438372	THBS1	1
GO:0043401	steroid hormone mediated signaling pathway	2/117	175/16297	0.358454	0.358454	0.440916	YWHAH/DAB2	2
GO:0009615	response to virus	3/117	297/16297	0.359498	0.359498	0.441482	CLU/NLRP3/VWCE	3
GO:0035308	negative regulation of protein dephosphorylation	1/117	62/16297	0.360814	0.360814	0.441482	PPP1R11	1
GO:0043550	regulation of lipid kinase activity	1/117	62/16297	0.360814	0.360814	0.441482	P2RY12	1
GO:0046579	positive regulation of Ras protein signal transduction	1/117	62/16297	0.360814	0.360814	0.441482	CSF1	1
GO:0046637	regulation of alpha-beta T cell differentiation	1/117	62/16297	0.360814	0.360814	0.441482	NLRP3	1
GO:0051785	positive regulation of nuclear division	1/117	62/16297	0.360814	0.360814	0.441482	EGF	1
GO:0072171	mesonephric tubule morphogenesis	1/117	62/16297	0.360814	0.360814	0.441482	ILK	1
GO:0007626	locomotory behavior	2/117	176/16297	0.361045	0.361045	0.441482	ESPN/MEIS1	2
GO:0030216	keratinocyte differentiation	2/117	176/16297	0.361045	0.361045	0.441482	CAPNS1/PCSK6	2
GO:0034249	negative regulation of cellular amide metabolic process	2/117	176/16297	0.361045	0.361045	0.441482	ABCA7/CLU	2
GO:0051961	negative regulation of nervous system development	3/117	298/16297	0.361458	0.361458	0.441727	CERS2/YWHAH/MEIS1	3
GO:1901214	regulation of neuron death	3/117	299/16297	0.363418	0.363418	0.443338	CLU/ILK/CSF1	3
GO:0000187	activation of MAPK activity	2/117	177/16297	0.363632	0.363632	0.443338	THBS1/EGF	2
GO:0030308	negative regulation of cell growth	2/117	177/16297	0.363632	0.363632	0.443338	CDKN1A/FHL1	2
GO:0046890	regulation of lipid biosynthetic process	2/117	177/16297	0.363632	0.363632	0.443338	BMP6/PDGFA	2
GO:0009988	cell-cell recognition	1/117	63/16297	0.36542	0.36542	0.443691	NCK2	1
GO:0014823	response to activity	1/117	63/16297	0.36542	0.36542	0.443691	BMP6	1
GO:0019226	transmission of nerve impulse	1/117	63/16297	0.36542	0.36542	0.443691	JAM3	1
GO:0043900	regulation of multi-organism process	1/117	63/16297	0.36542	0.36542	0.443691	PDE5A	1
GO:0048844	artery morphogenesis	1/117	63/16297	0.36542	0.36542	0.443691	MYLK	1
GO:1904705	regulation of vascular smooth muscle cell proliferation	1/117	63/16297	0.36542	0.36542	0.443691	CDKN1A	1
GO:1990874	vascular smooth muscle cell proliferation	1/117	63/16297	0.36542	0.36542	0.443691	CDKN1A	1
GO:0022406	membrane docking	2/117	178/16297	0.366215	0.366215	0.444136	TUBA4A/PRKAR2B	2
GO:0048167	regulation of synaptic plasticity	2/117	178/16297	0.366215	0.366215	0.444136	YWHAH/MAP1A	2
GO:0031345	negative regulation of cell projection organization	2/117	179/16297	0.368794	0.368794	0.447002	CERS2/YWHAH	2
GO:0048199	vesicle targeting, to, from or within Golgi	4/117	428/16297	0.369296	0.369296	0.44735	TUBA4A/PRKAR2B/EHD3/ABLIM3	4
GO:0019915	lipid storage	1/117	64/16297	0.369994	0.369994	0.447671	ITGB3	1
GO:1901880	negative regulation of protein depolymerization	1/117	64/16297	0.369994	0.369994	0.447671	VIL1	1
GO:0050770	regulation of axonogenesis	2/117	180/16297	0.371369	0.371369	0.449073	ILK/CTTN	2
GO:0008202	steroid metabolic process	3/117	304/16297	0.373202	0.373202	0.449231	YWHAH/SMPD1/BMP6	3
GO:0007398	ectoderm development	2/117	181/16297	0.37394	0.37394	0.449231	ITGB3/ITGB5	2
GO:1901654	response to ketone	2/117	181/16297	0.37394	0.37394	0.449231	THBS1/CDKN1A	2
GO:0050708	regulation of protein secretion	4/117	431/16297	0.3742	0.3742	0.449231	NLRP3/PPP1R11/BMP6/SYTL4	4
GO:0006625	protein targeting to peroxisome	1/117	65/16297	0.374534	0.374534	0.449231	CRAT	1
GO:0006687	glycosphingolipid metabolic process	1/117	65/16297	0.374534	0.374534	0.449231	SMPD1	1
GO:0010596	negative regulation of endothelial cell migration	1/117	65/16297	0.374534	0.374534	0.449231	THBS1	1
GO:0033555	multicellular organismal response to stress	1/117	65/16297	0.374534	0.374534	0.449231	THBS1	1
GO:0051937	catecholamine transport	1/117	65/16297	0.374534	0.374534	0.449231	P2RY12	1
GO:0055021	regulation of cardiac muscle tissue growth	1/117	65/16297	0.374534	0.374534	0.449231	MEIS1	1
GO:0072662	protein localization to peroxisome	1/117	65/16297	0.374534	0.374534	0.449231	CRAT	1
GO:0072663	establishment of protein localization to peroxisome	1/117	65/16297	0.374534	0.374534	0.449231	CRAT	1
GO:0099072	regulation of postsynaptic membrane neurotransmitter receptor levels	1/117	65/16297	0.374534	0.374534	0.449231	ITGB3	1
GO:1903779	regulation of cardiac conduction	1/117	65/16297	0.374534	0.374534	0.449231	EHD3	1
GO:0015893	drug transport	2/117	182/16297	0.376507	0.376507	0.451075	SLC38A5/SLC26A6	2
GO:0050679	positive regulation of epithelial cell proliferation	2/117	182/16297	0.376507	0.376507	0.451075	ITGB3/BMP6	2
GO:0033866	nucleoside bisphosphate biosynthetic process	1/117	66/16297	0.379043	0.379043	0.451535	ELOVL7	1
GO:0034030	ribonucleoside bisphosphate biosynthetic process	1/117	66/16297	0.379043	0.379043	0.451535	ELOVL7	1
GO:0034033	purine nucleoside bisphosphate biosynthetic process	1/117	66/16297	0.379043	0.379043	0.451535	ELOVL7	1
GO:0042108	positive regulation of cytokine biosynthetic process	1/117	66/16297	0.379043	0.379043	0.451535	THBS1	1
GO:0061035	regulation of cartilage development	1/117	66/16297	0.379043	0.379043	0.451535	BMP6	1
GO:0070227	lymphocyte apoptotic process	1/117	66/16297	0.379043	0.379043	0.451535	PTCRA	1
GO:0072347	response to anesthetic	1/117	66/16297	0.379043	0.379043	0.451535	SMPD1	1
GO:1904427	positive regulation of calcium ion transmembrane transport	1/117	66/16297	0.379043	0.379043	0.451535	EHD3	1
GO:2001259	positive regulation of cation channel activity	1/117	66/16297	0.379043	0.379043	0.451535	EHD3	1
GO:0017038	protein import	2/117	183/16297	0.37907	0.37907	0.451535	CLU/CDKN1A	2
GO:0051092	positive regulation of NF-kappaB transcription factor activity	4/117	435/16297	0.380734	0.380734	0.453258	CLU/LIMS1/NLRP3/ILK	4
GO:0007492	endoderm development	2/117	184/16297	0.381628	0.381628	0.45354	ITGB3/ITGB5	2
GO:0070507	regulation of microtubule cytoskeleton organization	2/117	184/16297	0.381628	0.381628	0.45354	MAP1A/PRUNE1	2
GO:0098657	import into cell	2/117	184/16297	0.381628	0.381628	0.45354	ITGB3/THBS1	2
GO:0001819	positive regulation of cytokine production	4/117	436/16297	0.382367	0.382367	0.454158	THBS1/CLU/PF4/NLRP3	4
GO:0045765	regulation of angiogenesis	3/117	309/16297	0.38296	0.38296	0.454225	SPARC/THBS1/PF4	3
GO:0002292	T cell differentiation involved in immune response	1/117	67/16297	0.383519	0.383519	0.454225	NLRP3	1
GO:0043574	peroxisomal transport	1/117	67/16297	0.383519	0.383519	0.454225	CRAT	1
GO:0090398	cellular senescence	1/117	67/16297	0.383519	0.383519	0.454225	CDKN1A	1
GO:1903051	negative regulation of proteolysis involved in cellular protein catabolic process	1/117	67/16297	0.383519	0.383519	0.454225	MAP1A	1
GO:1901136	carbohydrate derivative catabolic process	2/117	185/16297	0.384182	0.384182	0.45475	PDE5A/NT5M	2
GO:0006470	protein dephosphorylation	3/117	310/16297	0.384908	0.384908	0.455349	PPP1R11/CTDSPL/SMPD1	3
GO:0035637	multicellular organismal signaling	2/117	186/16297	0.386731	0.386731	0.457137	EHD3/JAM3	2
GO:0006809	nitric oxide biosynthetic process	1/117	68/16297	0.387963	0.387963	0.457137	CLU	1
GO:0021675	nerve development	1/117	68/16297	0.387963	0.387963	0.457137	ILK	1
GO:0060350	endochondral bone morphogenesis	1/117	68/16297	0.387963	0.387963	0.457137	BMP6	1
GO:0071479	cellular response to ionizing radiation	1/117	68/16297	0.387963	0.387963	0.457137	CDKN1A	1
GO:0072078	nephron tubule morphogenesis	1/117	68/16297	0.387963	0.387963	0.457137	ILK	1
GO:0150076	neuroinflammatory response	1/117	68/16297	0.387963	0.387963	0.457137	CLU	1
GO:0002042	cell migration involved in sprouting angiogenesis	1/117	69/16297	0.392375	0.392375	0.460243	THBS1	1
GO:0002709	regulation of T cell mediated immunity	1/117	69/16297	0.392375	0.392375	0.460243	NLRP3	1
GO:0006801	superoxide metabolic process	1/117	69/16297	0.392375	0.392375	0.460243	ALOX12	1
GO:0008306	associative learning	1/117	69/16297	0.392375	0.392375	0.460243	MAP1A	1
GO:0014855	striated muscle cell proliferation	1/117	69/16297	0.392375	0.392375	0.460243	MEIS1	1
GO:0032272	negative regulation of protein polymerization	1/117	69/16297	0.392375	0.392375	0.460243	VIL1	1
GO:0042246	tissue regeneration	1/117	69/16297	0.392375	0.392375	0.460243	CDKN1A	1
GO:0051057	positive regulation of small GTPase mediated signal transduction	1/117	69/16297	0.392375	0.392375	0.460243	CSF1	1
GO:0031032	actomyosin structure organization	2/117	189/16297	0.394353	0.394353	0.462039	ITGB5/ARHGAP6	2
GO:0050707	regulation of cytokine secretion	2/117	189/16297	0.394353	0.394353	0.462039	NLRP3/PPP1R11	2
GO:0001655	urogenital system development	3/117	315/16297	0.394626	0.394626	0.462098	ILK/BMP6/PDGFA	3
GO:0006903	vesicle targeting	4/117	444/16297	0.395412	0.395412	0.462651	TUBA4A/PRKAR2B/EHD3/ABLIM3	4
GO:0031016	pancreas development	1/117	70/16297	0.396756	0.396756	0.462651	BMP6	1
GO:0031670	cellular response to nutrient	1/117	70/16297	0.396756	0.396756	0.462651	P2RY12	1
GO:0034103	regulation of tissue remodeling	1/117	70/16297	0.396756	0.396756	0.462651	ITGB3	1
GO:0038034	signal transduction in absence of ligand	1/117	70/16297	0.396756	0.396756	0.462651	PF4	1
GO:0072088	nephron epithelium morphogenesis	1/117	70/16297	0.396756	0.396756	0.462651	ILK	1
GO:0097192	extrinsic apoptotic signaling pathway in absence of ligand	1/117	70/16297	0.396756	0.396756	0.462651	PF4	1
GO:0070374	positive regulation of ERK1 and ERK2 cascade	2/117	190/16297	0.396884	0.396884	0.462651	ABCA7/PDGFA	2
GO:0002064	epithelial cell development	2/117	191/16297	0.39941	0.39941	0.46392	CDKN1A/BMP6	2
GO:0009746	response to hexose	2/117	191/16297	0.39941	0.39941	0.46392	THBS1/SLC26A6	2
GO:0010721	negative regulation of cell development	3/117	318/16297	0.400439	0.400439	0.46392	CERS2/YWHAH/MEIS1	3
GO:0002088	lens development in camera-type eye	1/117	71/16297	0.401106	0.401106	0.46392	MEIS1	1
GO:0006635	fatty acid beta-oxidation	1/117	71/16297	0.401106	0.401106	0.46392	CRAT	1
GO:0009123	nucleoside monophosphate metabolic process	1/117	71/16297	0.401106	0.401106	0.46392	NT5M	1
GO:0031100	animal organ regeneration	1/117	71/16297	0.401106	0.401106	0.46392	CDKN1A	1
GO:0032418	lysosome localization	1/117	71/16297	0.401106	0.401106	0.46392	SYTL4	1
GO:0032945	negative regulation of mononuclear cell proliferation	1/117	71/16297	0.401106	0.401106	0.46392	PDE5A	1
GO:0043407	negative regulation of MAP kinase activity	1/117	71/16297	0.401106	0.401106	0.46392	SMPD1	1
GO:0050672	negative regulation of lymphocyte proliferation	1/117	71/16297	0.401106	0.401106	0.46392	PDE5A	1
GO:0051881	regulation of mitochondrial membrane potential	1/117	71/16297	0.401106	0.401106	0.46392	ALOX12	1
GO:0060420	regulation of heart growth	1/117	71/16297	0.401106	0.401106	0.46392	MEIS1	1
GO:2000243	positive regulation of reproductive process	1/117	71/16297	0.401106	0.401106	0.46392	PDE5A	1
GO:0003281	ventricular septum development	1/117	72/16297	0.405424	0.405424	0.466571	LTBP1	1
GO:0006446	regulation of translational initiation	1/117	72/16297	0.405424	0.405424	0.466571	NCK2	1
GO:0030512	negative regulation of transforming growth factor beta receptor signaling pathway	1/117	72/16297	0.405424	0.405424	0.466571	LTBP1	1
GO:0043242	negative regulation of protein-containing complex disassembly	1/117	72/16297	0.405424	0.405424	0.466571	VIL1	1
GO:0046889	positive regulation of lipid biosynthetic process	1/117	72/16297	0.405424	0.405424	0.466571	BMP6	1
GO:0050886	endocrine process	1/117	72/16297	0.405424	0.405424	0.466571	BMP6	1
GO:0061333	renal tubule morphogenesis	1/117	72/16297	0.405424	0.405424	0.466571	ILK	1
GO:0072028	nephron morphogenesis	1/117	72/16297	0.405424	0.405424	0.466571	ILK	1
GO:1900006	positive regulation of dendrite development	1/117	72/16297	0.405424	0.405424	0.466571	ILK	1
GO:0007266	Rho protein signal transduction	2/117	194/16297	0.406959	0.406959	0.467819	RHOBTB1/ARHGAP6	2
GO:0051701	interaction with host	2/117	194/16297	0.406959	0.406959	0.467819	ITGB3/ITGB5	2
GO:0008544	epidermis development	3/117	322/16297	0.408166	0.408166	0.468945	CAPNS1/PCSK6/PDGFA	3
GO:0009798	axis specification	1/117	73/16297	0.409712	0.409712	0.46994	PCSK6	1
GO:0043367	CD4-positive, alpha-beta T cell differentiation	1/117	73/16297	0.409712	0.409712	0.46994	NLRP3	1
GO:0046209	nitric oxide metabolic process	1/117	73/16297	0.409712	0.409712	0.46994	CLU	1
GO:0001101	response to acid chemical	3/117	323/16297	0.410093	0.410093	0.470117	SPARC/BMP6/E2F1	3
GO:0002791	regulation of peptide secretion	4/117	454/16297	0.411662	0.411662	0.471655	NLRP3/PPP1R11/BMP6/SYTL4	4
GO:0000422	autophagy of mitochondrion	1/117	74/16297	0.413968	0.413968	0.47273	CTTN	1
GO:0003151	outflow tract morphogenesis	1/117	74/16297	0.413968	0.413968	0.47273	ILK	1
GO:0033143	regulation of intracellular steroid hormone receptor signaling pathway	1/117	74/16297	0.413968	0.413968	0.47273	DAB2	1
GO:0061726	mitochondrion disassembly	1/117	74/16297	0.413968	0.413968	0.47273	CTTN	1
GO:1903312	negative regulation of mRNA metabolic process	1/117	74/16297	0.413968	0.413968	0.47273	E2F1	1
GO:1903845	negative regulation of cellular response to transforming growth factor beta stimulus	1/117	74/16297	0.413968	0.413968	0.47273	LTBP1	1
GO:1901215	negative regulation of neuron death	2/117	197/16297	0.414464	0.414464	0.473035	ILK/CSF1	2
GO:0062197	cellular response to chemical stress	3/117	326/16297	0.415864	0.415864	0.474372	MYLK/EPAS1/GUCY1B1	3
GO:0016485	protein processing	2/117	198/16297	0.416955	0.416955	0.475354	THBS1/PCSK6	2
GO:0002479	antigen processing and presentation of exogenous peptide antigen via MHC class I, TAP-dependent	1/117	75/16297	0.418195	0.418195	0.476244	ITGB5	1
GO:0061418	regulation of transcription from RNA polymerase II promoter in response to hypoxia	1/117	75/16297	0.418195	0.418195	0.476244	EPAS1	1
GO:0051056	regulation of small GTPase mediated signal transduction	3/117	329/16297	0.421618	0.421618	0.477872	CSF1/RHOBTB1/ARHGAP6	3
GO:0000271	polysaccharide biosynthetic process	1/117	76/16297	0.422391	0.422391	0.477872	EGF	1
GO:0003333	amino acid transmembrane transport	1/117	76/16297	0.422391	0.422391	0.477872	SLC38A5	1
GO:0022617	extracellular matrix disassembly	1/117	76/16297	0.422391	0.422391	0.477872	CAPNS1	1
GO:0046785	microtubule polymerization	1/117	76/16297	0.422391	0.422391	0.477872	PRUNE1	1
GO:0051702	interaction with symbiont	1/117	76/16297	0.422391	0.422391	0.477872	PF4	1
GO:0060415	muscle tissue morphogenesis	1/117	76/16297	0.422391	0.422391	0.477872	MYLK	1
GO:0070664	negative regulation of leukocyte proliferation	1/117	76/16297	0.422391	0.422391	0.477872	PDE5A	1
GO:0110110	positive regulation of animal organ morphogenesis	1/117	76/16297	0.422391	0.422391	0.477872	CSF1	1
GO:1902930	regulation of alcohol biosynthetic process	1/117	76/16297	0.422391	0.422391	0.477872	BMP6	1
GO:1903533	regulation of protein targeting	1/117	76/16297	0.422391	0.422391	0.477872	ABLIM3	1
GO:2001057	reactive nitrogen species metabolic process	1/117	76/16297	0.422391	0.422391	0.477872	CLU	1
GO:0045913	positive regulation of carbohydrate metabolic process	1/117	77/16297	0.426557	0.426557	0.481534	EGF	1
GO:0051781	positive regulation of cell division	1/117	77/16297	0.426557	0.426557	0.481534	PDGFA	1
GO:0071260	cellular response to mechanical stimulus	1/117	77/16297	0.426557	0.426557	0.481534	BMP6	1
GO:0071827	plasma lipoprotein particle organization	1/117	77/16297	0.426557	0.426557	0.481534	ABCA7	1
GO:0016064	immunoglobulin mediated immune response	2/117	202/16297	0.426867	0.426867	0.481621	CLU/IGHV2-26	2
GO:0002449	lymphocyte mediated immunity	3/117	332/16297	0.427353	0.427353	0.481907	CLU/NLRP3/IGHV2-26	3
GO:0070997	neuron death	3/117	333/16297	0.429261	0.429261	0.483612	CLU/ILK/CSF1	3
GO:0009612	response to mechanical stimulus	2/117	203/16297	0.429331	0.429331	0.483612	THBS1/BMP6	2
GO:0051492	regulation of stress fiber assembly	1/117	78/16297	0.430694	0.430694	0.484094	ARHGAP6	1
GO:0051952	regulation of amine transport	1/117	78/16297	0.430694	0.430694	0.484094	P2RY12	1
GO:0070098	chemokine-mediated signaling pathway	1/117	78/16297	0.430694	0.430694	0.484094	PF4	1
GO:0097006	regulation of plasma lipoprotein particle levels	1/117	78/16297	0.430694	0.430694	0.484094	ABCA7	1
GO:0071241	cellular response to inorganic substance	2/117	204/16297	0.43179	0.43179	0.485064	GUCY1B1/BMP6	2
GO:0007584	response to nutrient	2/117	205/16297	0.434244	0.434244	0.485812	SPARC/P2RY12	2
GO:0019724	B cell mediated immunity	2/117	205/16297	0.434244	0.434244	0.485812	CLU/IGHV2-26	2
GO:0006970	response to osmotic stress	1/117	79/16297	0.434801	0.434801	0.485812	MYLK	1
GO:0007200	phospholipase C-activating G protein-coupled receptor signaling pathway	1/117	79/16297	0.434801	0.434801	0.485812	P2RY12	1
GO:0034308	primary alcohol metabolic process	1/117	79/16297	0.434801	0.434801	0.485812	BMP6	1
GO:0042100	B cell proliferation	1/117	79/16297	0.434801	0.434801	0.485812	CDKN1A	1
GO:0042590	antigen processing and presentation of exogenous peptide antigen via MHC class I	1/117	79/16297	0.434801	0.434801	0.485812	ITGB5	1
GO:0045833	negative regulation of lipid metabolic process	1/117	79/16297	0.434801	0.434801	0.485812	PDGFA	1
GO:0097061	dendritic spine organization	1/117	79/16297	0.434801	0.434801	0.485812	CTTN	1
GO:2001021	negative regulation of response to DNA damage stimulus	1/117	79/16297	0.434801	0.434801	0.485812	CLU	1
GO:0001654	eye development	3/117	338/16297	0.438765	0.438765	0.488547	BMP6/MEIS1/MITF	3
GO:0010717	regulation of epithelial to mesenchymal transition	1/117	80/16297	0.438878	0.438878	0.488547	DAB2	1
GO:0034644	cellular response to UV	1/117	80/16297	0.438878	0.438878	0.488547	CDKN1A	1
GO:0070542	response to fatty acid	1/117	80/16297	0.438878	0.438878	0.488547	E2F1	1
GO:2000106	regulation of leukocyte apoptotic process	1/117	80/16297	0.438878	0.438878	0.488547	PTCRA	1
GO:0006814	sodium ion transport	2/117	207/16297	0.439134	0.439134	0.488547	ANO6/YWHAH	2
GO:0017157	regulation of exocytosis	2/117	207/16297	0.439134	0.439134	0.488547	RAB27B/SYTL4	2
GO:0019722	calcium-mediated signaling	2/117	207/16297	0.439134	0.439134	0.488547	SELP/P2RY12	2
GO:0010817	regulation of hormone levels	4/117	473/16297	0.442283	0.442283	0.490135	YWHAH/PCSK6/BMP6/SYTL4	4
GO:1901342	regulation of vasculature development	3/117	340/16297	0.44255	0.44255	0.490135	SPARC/THBS1/PF4	3
GO:0001942	hair follicle development	1/117	81/16297	0.442926	0.442926	0.490135	PDGFA	1
GO:0002028	regulation of sodium ion transport	1/117	81/16297	0.442926	0.442926	0.490135	YWHAH	1
GO:0042446	hormone biosynthetic process	1/117	81/16297	0.442926	0.442926	0.490135	BMP6	1
GO:0042475	odontogenesis of dentin-containing tooth	1/117	81/16297	0.442926	0.442926	0.490135	CSF1	1
GO:0045582	positive regulation of T cell differentiation	1/117	81/16297	0.442926	0.442926	0.490135	NLRP3	1
GO:0051453	regulation of intracellular pH	1/117	81/16297	0.442926	0.442926	0.490135	SLC26A6	1
GO:0071825	protein-lipid complex subunit organization	1/117	81/16297	0.442926	0.442926	0.490135	ABCA7	1
GO:1903363	negative regulation of cellular protein catabolic process	1/117	81/16297	0.442926	0.442926	0.490135	MAP1A	1
GO:0000075	cell cycle checkpoint	2/117	209/16297	0.444001	0.444001	0.4908	CDKN1A/E2F1	2
GO:0007498	mesoderm development	2/117	209/16297	0.444001	0.444001	0.4908	ITGB3/ITGB5	2
GO:0002460	adaptive immune response based on somatic recombination of immune receptors built from immunoglobulin superfamily domains	3/117	342/16297	0.446326	0.446326	0.492218	CLU/NLRP3/IGHV2-26	3
GO:0001892	embryonic placenta development	1/117	82/16297	0.446946	0.446946	0.492218	EPAS1	1
GO:0003300	cardiac muscle hypertrophy	1/117	82/16297	0.446946	0.446946	0.492218	PDE5A	1
GO:0010633	negative regulation of epithelial cell migration	1/117	82/16297	0.446946	0.446946	0.492218	THBS1	1
GO:0032651	regulation of interleukin-1 beta production	1/117	82/16297	0.446946	0.446946	0.492218	NLRP3	1
GO:0048477	oogenesis	1/117	82/16297	0.446946	0.446946	0.492218	PDE5A	1
GO:0048644	muscle organ morphogenesis	1/117	82/16297	0.446946	0.446946	0.492218	MYLK	1
GO:0043393	regulation of protein binding	2/117	211/16297	0.448845	0.448845	0.493727	DAB2/RFNG	2
GO:0030111	regulation of Wnt signaling pathway	3/117	344/16297	0.450092	0.450092	0.493727	ILK/DAB2/EGF	3
GO:0001656	metanephros development	1/117	83/16297	0.450936	0.450936	0.493727	PDGFA	1
GO:0002718	regulation of cytokine production involved in immune response	1/117	83/16297	0.450936	0.450936	0.493727	NLRP3	1
GO:0007031	peroxisome organization	1/117	83/16297	0.450936	0.450936	0.493727	CRAT	1
GO:0022404	molting cycle process	1/117	83/16297	0.450936	0.450936	0.493727	PDGFA	1
GO:0022405	hair cycle process	1/117	83/16297	0.450936	0.450936	0.493727	PDGFA	1
GO:0030901	midbrain development	1/117	83/16297	0.450936	0.450936	0.493727	YWHAH	1
GO:0032088	negative regulation of NF-kappaB transcription factor activity	1/117	83/16297	0.450936	0.450936	0.493727	NLRP3	1
GO:0050772	positive regulation of axonogenesis	1/117	83/16297	0.450936	0.450936	0.493727	ILK	1
GO:0098773	skin epidermis development	1/117	83/16297	0.450936	0.450936	0.493727	PDGFA	1
GO:0009755	hormone-mediated signaling pathway	2/117	212/16297	0.451259	0.451259	0.493819	YWHAH/DAB2	2
GO:0014897	striated muscle hypertrophy	1/117	84/16297	0.454898	0.454898	0.496753	PDE5A	1
GO:0015837	amine transport	1/117	84/16297	0.454898	0.454898	0.496753	P2RY12	1
GO:0055024	regulation of cardiac muscle tissue development	1/117	84/16297	0.454898	0.454898	0.496753	MEIS1	1
GO:1901019	regulation of calcium ion transmembrane transporter activity	1/117	84/16297	0.454898	0.454898	0.496753	EHD3	1
GO:0043624	cellular protein complex disassembly	2/117	214/16297	0.456067	0.456067	0.497505	MAP1A/VIL1	2
GO:0097305	response to alcohol	2/117	214/16297	0.456067	0.456067	0.497505	SPARC/CDKN1A	2
GO:0010975	regulation of neuron projection development	4/117	482/16297	0.456634	0.456634	0.497861	ILK/CERS2/CTTN/YWHAH	4
GO:0045666	positive regulation of neuron differentiation	3/117	348/16297	0.457594	0.457594	0.498422	ILK/MMD/BMP6	3
GO:0002521	leukocyte differentiation	4/117	483/16297	0.458222	0.458222	0.498422	PF4/NLRP3/CSF1/MITF	4
GO:0001776	leukocyte homeostasis	1/117	85/16297	0.458832	0.458832	0.498422	JAM3	1
GO:0006890	retrograde vesicle-mediated transport, Golgi to endoplasmic reticulum	1/117	85/16297	0.458832	0.458832	0.498422	RAB6B	1
GO:0033273	response to vitamin	1/117	85/16297	0.458832	0.458832	0.498422	SPARC	1
GO:0048013	ephrin receptor signaling pathway	1/117	85/16297	0.458832	0.458832	0.498422	NCK2	1
GO:0055017	cardiac muscle tissue growth	1/117	85/16297	0.458832	0.458832	0.498422	MEIS1	1
GO:0032886	regulation of microtubule-based process	2/117	216/16297	0.460852	0.460852	0.500355	MAP1A/PRUNE1	2
GO:0031331	positive regulation of cellular catabolic process	3/117	350/16297	0.461329	0.461329	0.50061	CLU/DAB2/EGF	3
GO:0014896	muscle hypertrophy	1/117	86/16297	0.462738	0.462738	0.501089	PDE5A	1
GO:0015908	fatty acid transport	1/117	86/16297	0.462738	0.462738	0.501089	THBS1	1
GO:0043502	regulation of muscle adaptation	1/117	86/16297	0.462738	0.462738	0.501089	PDE5A	1
GO:1903426	regulation of reactive oxygen species biosynthetic process	1/117	86/16297	0.462738	0.462738	0.501089	CLU	1
GO:0050663	cytokine secretion	2/117	217/16297	0.463236	0.463236	0.501367	NLRP3/PPP1R11	2
GO:0030641	regulation of cellular pH	1/117	87/16297	0.466615	0.466615	0.503185	SLC26A6	1
GO:0043255	regulation of carbohydrate biosynthetic process	1/117	87/16297	0.466615	0.466615	0.503185	EGF	1
GO:0050810	regulation of steroid biosynthetic process	1/117	87/16297	0.466615	0.466615	0.503185	BMP6	1
GO:0072080	nephron tubule development	1/117	87/16297	0.466615	0.466615	0.503185	ILK	1
GO:0110020	regulation of actomyosin structure organization	1/117	87/16297	0.466615	0.466615	0.503185	ARHGAP6	1
GO:1990868	response to chemokine	1/117	87/16297	0.466615	0.466615	0.503185	PF4	1
GO:1990869	cellular response to chemokine	1/117	87/16297	0.466615	0.466615	0.503185	PF4	1
GO:1905349	ciliary transition zone assembly	2/117	220/16297	0.47035	0.47035	0.506546	TUBA4A/PRKAR2B	2
GO:0006641	triglyceride metabolic process	1/117	88/16297	0.470465	0.470465	0.506546	MGLL	1
GO:0060993	kidney morphogenesis	1/117	88/16297	0.470465	0.470465	0.506546	ILK	1
GO:0019882	antigen processing and presentation	2/117	221/16297	0.472708	0.472708	0.508433	THBS1/ITGB5	2
GO:0097712	vesicle targeting, trans-Golgi to periciliary membrane compartment	2/117	221/16297	0.472708	0.472708	0.508433	TUBA4A/PRKAR2B	2
GO:0016055	Wnt signaling pathway	4/117	493/16297	0.474012	0.474012	0.508811	ILK/DAB2/EGF/MITF	4
GO:0010972	negative regulation of G2/M transition of mitotic cell cycle	1/117	89/16297	0.474287	0.474287	0.508811	FHL1	1
GO:0035282	segmentation	1/117	89/16297	0.474287	0.474287	0.508811	PCSK6	1
GO:0061326	renal tubule development	1/117	89/16297	0.474287	0.474287	0.508811	ILK	1
GO:1903670	regulation of sprouting angiogenesis	1/117	89/16297	0.474287	0.474287	0.508811	THBS1	1
GO:0006457	protein folding	2/117	222/16297	0.475061	0.475061	0.508851	CLU/GNAZ	2
GO:0009913	epidermal cell differentiation	2/117	222/16297	0.475061	0.475061	0.508851	CAPNS1/PCSK6	2
GO:0016197	endosomal transport	2/117	222/16297	0.475061	0.475061	0.508851	EHD3/RAB6B	2
GO:0045787	positive regulation of cell cycle	3/117	358/16297	0.47616	0.47616	0.509765	CDKN1A/EGF/E2F1	3
GO:0198738	cell-cell signaling by wnt	4/117	495/16297	0.47715	0.47715	0.510561	ILK/DAB2/EGF/MITF	4
GO:0002286	T cell activation involved in immune response	1/117	90/16297	0.478082	0.478082	0.511031	NLRP3	1
GO:0098869	cellular oxidant detoxification	1/117	90/16297	0.478082	0.478082	0.511031	PTGS1	1
GO:0001657	ureteric bud development	1/117	91/16297	0.48185	0.48185	0.512415	ILK	1
GO:0002027	regulation of heart rate	1/117	91/16297	0.48185	0.48185	0.512415	EPAS1	1
GO:0006835	dicarboxylic acid transport	1/117	91/16297	0.48185	0.48185	0.512415	SLC26A6	1
GO:0008585	female gonad development	1/117	91/16297	0.48185	0.48185	0.512415	PCYT1B	1
GO:0032092	positive regulation of protein binding	1/117	91/16297	0.48185	0.48185	0.512415	RFNG	1
GO:0035710	CD4-positive, alpha-beta T cell activation	1/117	91/16297	0.48185	0.48185	0.512415	NLRP3	1
GO:0048709	oligodendrocyte differentiation	1/117	91/16297	0.48185	0.48185	0.512415	CLU	1
GO:0051289	protein homotetramerization	1/117	91/16297	0.48185	0.48185	0.512415	AQP10	1
GO:1901216	positive regulation of neuron death	1/117	91/16297	0.48185	0.48185	0.512415	CLU	1
GO:1901890	positive regulation of cell junction assembly	1/117	91/16297	0.48185	0.48185	0.512415	LIMS1	1
GO:0019233	sensory perception of pain	1/117	92/16297	0.485591	0.485591	0.513758	MGLL	1
GO:0034766	negative regulation of ion transmembrane transport	1/117	92/16297	0.485591	0.485591	0.513758	THBS1	1
GO:0042102	positive regulation of T cell proliferation	1/117	92/16297	0.485591	0.485591	0.513758	NCK2	1
GO:0045621	positive regulation of lymphocyte differentiation	1/117	92/16297	0.485591	0.485591	0.513758	NLRP3	1
GO:0046634	regulation of alpha-beta T cell activation	1/117	92/16297	0.485591	0.485591	0.513758	NLRP3	1
GO:0060419	heart growth	1/117	92/16297	0.485591	0.485591	0.513758	MEIS1	1
GO:0072163	mesonephric epithelium development	1/117	92/16297	0.485591	0.485591	0.513758	ILK	1
GO:0072164	mesonephric tubule development	1/117	92/16297	0.485591	0.485591	0.513758	ILK	1
GO:0120162	positive regulation of cold-induced thermogenesis	1/117	92/16297	0.485591	0.485591	0.513758	EPAS1	1
GO:2001243	negative regulation of intrinsic apoptotic signaling pathway	1/117	92/16297	0.485591	0.485591	0.513758	CLU	1
GO:0032611	interleukin-1 beta production	1/117	93/16297	0.489305	0.489305	0.517159	NLRP3	1
GO:0032652	regulation of interleukin-1 production	1/117	93/16297	0.489305	0.489305	0.517159	NLRP3	1
GO:0002702	positive regulation of production of molecular mediator of immune response	1/117	94/16297	0.492992	0.492992	0.520525	NLRP3	1
GO:0006885	regulation of pH	1/117	94/16297	0.492992	0.492992	0.520525	SLC26A6	1
GO:0009266	response to temperature stimulus	2/117	231/16297	0.495949	0.495949	0.523381	THBS1/CDKN1A	2
GO:0006626	protein targeting to mitochondrion	1/117	95/16297	0.496653	0.496653	0.523591	ABLIM3	1
GO:0018958	phenol-containing compound metabolic process	1/117	95/16297	0.496653	0.496653	0.523591	EPAS1	1
GO:0001823	mesonephros development	1/117	96/16297	0.500288	0.500288	0.526062	ILK	1
GO:0002474	antigen processing and presentation of peptide antigen via MHC class I	1/117	96/16297	0.500288	0.500288	0.526062	ITGB5	1
GO:0010771	negative regulation of cell morphogenesis involved in differentiation	1/117	96/16297	0.500288	0.500288	0.526062	YWHAH	1
GO:0042136	neurotransmitter biosynthetic process	1/117	96/16297	0.500288	0.500288	0.526062	CLU	1
GO:0046545	development of primary female sexual characteristics	1/117	96/16297	0.500288	0.500288	0.526062	PCYT1B	1
GO:0031330	negative regulation of cellular catabolic process	2/117	233/16297	0.50052	0.50052	0.526062	MAP1A/E2F1	2
GO:0042303	molting cycle	1/117	97/16297	0.503897	0.503897	0.528272	PDGFA	1
GO:0042633	hair cycle	1/117	97/16297	0.503897	0.503897	0.528272	PDGFA	1
GO:0046620	regulation of organ growth	1/117	97/16297	0.503897	0.503897	0.528272	MEIS1	1
GO:0060996	dendritic spine development	1/117	97/16297	0.503897	0.503897	0.528272	NCK2	1
GO:0072527	pyrimidine-containing compound metabolic process	1/117	97/16297	0.503897	0.503897	0.528272	NT5M	1
GO:0046883	regulation of hormone secretion	2/117	235/16297	0.505065	0.505065	0.529157	BMP6/SYTL4	2
GO:0019216	regulation of lipid metabolic process	3/117	374/16297	0.505252	0.505252	0.529157	BMP6/PDGFA/P2RY12	3
GO:0032414	positive regulation of ion transmembrane transporter activity	1/117	98/16297	0.50748	0.50748	0.531222	EHD3	1
GO:0002504	antigen processing and presentation of peptide or polysaccharide antigen via MHC class II	1/117	99/16297	0.511037	0.511037	0.533598	THBS1	1
GO:0002824	positive regulation of adaptive immune response based on somatic recombination of immune receptors built from immunoglobulin superfamily domains	1/117	99/16297	0.511037	0.511037	0.533598	NLRP3	1
GO:0032091	negative regulation of protein binding	1/117	99/16297	0.511037	0.511037	0.533598	DAB2	1
GO:0043279	response to alkaloid	1/117	99/16297	0.511037	0.511037	0.533598	SMPD1	1
GO:0046632	alpha-beta T cell differentiation	1/117	99/16297	0.511037	0.511037	0.533598	NLRP3	1
GO:0043547	positive regulation of GTPase activity	3/117	379/16297	0.514176	0.514176	0.535667	LIMS1/ARHGAP6/ASAP2	3
GO:0000079	regulation of cyclin-dependent protein serine/threonine kinase activity	1/117	100/16297	0.514569	0.514569	0.535667	CDKN1A	1
GO:0030449	regulation of complement activation	1/117	100/16297	0.514569	0.514569	0.535667	CLU	1
GO:0046916	cellular transition metal ion homeostasis	1/117	100/16297	0.514569	0.514569	0.535667	BMP6	1
GO:0071887	leukocyte apoptotic process	1/117	100/16297	0.514569	0.514569	0.535667	PTCRA	1
GO:1990748	cellular detoxification	1/117	100/16297	0.514569	0.514569	0.535667	PTGS1	1
GO:0002367	cytokine production involved in immune response	1/117	101/16297	0.518076	0.518076	0.538506	NLRP3	1
GO:0072009	nephron epithelium development	1/117	101/16297	0.518076	0.518076	0.538506	ILK	1
GO:1902750	negative regulation of cell cycle G2/M phase transition	1/117	101/16297	0.518076	0.518076	0.538506	FHL1	1
GO:0006637	acyl-CoA metabolic process	1/117	102/16297	0.521557	0.521557	0.541039	ELOVL7	1
GO:0006892	post-Golgi vesicle-mediated transport	1/117	102/16297	0.521557	0.521557	0.541039	EHD3	1
GO:0032526	response to retinoic acid	1/117	102/16297	0.521557	0.521557	0.541039	BMP6	1
GO:0035383	thioester metabolic process	1/117	102/16297	0.521557	0.521557	0.541039	ELOVL7	1
GO:0002456	T cell mediated immunity	1/117	103/16297	0.525014	0.525014	0.543536	NLRP3	1
[truncated: 343 more rows]

## Sheet: darkorange
Table S3: darkorange
GO:0006334	nucleosome assembly	30/111	126/16297	7.66651e-39	7.66651e-39	8.74789e-36	H1-5/H1-2/H3C2/H2BC12/H4C8/H3C3/H1-3/H3C8/H2BC7/H2BC8/H3C12/H2BC9/H2BC10/H3C7/H2BC14/H4C4/H2BC11/H4C2/H2BC6/H2BC17/H4C9/H4C13/H2BC3/H3C11/H2BC13/H2BC15/KNL1/H3C13/H4C1/H3C1	30
GO:0006323	DNA packaging	33/111	186/16297	3.45939e-38	3.45939e-38	1.97367e-35	H1-5/H1-2/H3C2/H2BC12/H4C8/H3C3/H1-3/H3C8/H2BC7/H2BC8/H3C12/H2BC9/H2BC10/H3C7/H2BC14/H4C4/H2BC11/H4C2/H2BC6/H2BC17/H4C9/H4C13/H2BC3/H3C11/H2BC13/H2BC15/TOP2A/KNL1/H3C13/H4C1/H3C1/NCAPG/CCNB1	33
GO:0031497	chromatin assembly	30/111	146/16297	1.00707e-36	1.00707e-36	3.83042e-34	H1-5/H1-2/H3C2/H2BC12/H4C8/H3C3/H1-3/H3C8/H2BC7/H2BC8/H3C12/H2BC9/H2BC10/H3C7/H2BC14/H4C4/H2BC11/H4C2/H2BC6/H2BC17/H4C9/H4C13/H2BC3/H3C11/H2BC13/H2BC15/KNL1/H3C13/H4C1/H3C1	30
GO:0034728	nucleosome organization	30/111	164/16297	4.39478e-35	4.39478e-35	1.25367e-32	H1-5/H1-2/H3C2/H2BC12/H4C8/H3C3/H1-3/H3C8/H2BC7/H2BC8/H3C12/H2BC9/H2BC10/H3C7/H2BC14/H4C4/H2BC11/H4C2/H2BC6/H2BC17/H4C9/H4C13/H2BC3/H3C11/H2BC13/H2BC15/KNL1/H3C13/H4C1/H3C1	30
GO:0006333	chromatin assembly or disassembly	30/111	171/16297	1.68367e-34	1.68367e-34	3.84231e-32	H1-5/H1-2/H3C2/H2BC12/H4C8/H3C3/H1-3/H3C8/H2BC7/H2BC8/H3C12/H2BC9/H2BC10/H3C7/H2BC14/H4C4/H2BC11/H4C2/H2BC6/H2BC17/H4C9/H4C13/H2BC3/H3C11/H2BC13/H2BC15/KNL1/H3C13/H4C1/H3C1	30
GO:0071103	DNA conformation change	33/111	301/16297	5.28234e-31	5.28234e-31	1.00457e-28	H1-5/H1-2/H3C2/H2BC12/H4C8/H3C3/H1-3/H3C8/H2BC7/H2BC8/H3C12/H2BC9/H2BC10/H3C7/H2BC14/H4C4/H2BC11/H4C2/H2BC6/H2BC17/H4C9/H4C13/H2BC3/H3C11/H2BC13/H2BC15/TOP2A/KNL1/H3C13/H4C1/H3C1/NCAPG/CCNB1	33
GO:0065004	protein-DNA complex assembly	32/111	295/16297	6.81814e-30	6.81814e-30	1.11141e-27	H1-5/H1-2/H3C2/H2BC12/H4C8/H3C3/H1-3/H3C8/H2BC7/H2BC8/H3C12/H2BC9/H2BC10/H3C7/H2BC14/H4C4/H2BC11/H4C2/H2BC6/H2BC17/H4C9/H4C13/H2BC3/H3C11/H2BC13/H2BC15/KNL1/H3C13/CENPF/H4C1/H3C1/CENPE	32
GO:0071824	protein-DNA complex subunit organization	32/111	333/16297	3.37144e-28	3.37144e-28	4.80873e-26	H1-5/H1-2/H3C2/H2BC12/H4C8/H3C3/H1-3/H3C8/H2BC7/H2BC8/H3C12/H2BC9/H2BC10/H3C7/H2BC14/H4C4/H2BC11/H4C2/H2BC6/H2BC17/H4C9/H4C13/H2BC3/H3C11/H2BC13/H2BC15/KNL1/H3C13/CENPF/H4C1/H3C1/CENPE	32
GO:0000183	chromatin silencing at rDNA	14/111	37/16297	1.06203e-21	1.06203e-21	1.34648e-19	H3C2/H4C8/H3C3/H3C8/H3C12/H3C7/H4C4/H4C2/H4C9/H4C13/H3C11/H3C13/H4C1/H3C1	14
GO:0006335	DNA replication-dependent nucleosome assembly	13/111	31/16297	6.12539e-21	6.12539e-21	6.35399e-19	H3C2/H4C8/H3C3/H3C8/H3C12/H3C7/H4C4/H4C2/H4C9/H4C13/H3C11/H4C1/H3C1	13
GO:0034723	DNA replication-dependent nucleosome organization	13/111	31/16297	6.12539e-21	6.12539e-21	6.35399e-19	H3C2/H4C8/H3C3/H3C8/H3C12/H3C7/H4C4/H4C2/H4C9/H4C13/H3C11/H4C1/H3C1	13
GO:0006342	chromatin silencing	18/111	108/16297	1.99723e-20	1.99723e-20	1.75304e-18	H1-5/H1-2/H3C2/H4C8/H3C3/H1-3/H3C8/H3C12/H3C7/H4C4/H4C2/H4C9/H4C13/H3C11/MORF4L2/H3C13/H4C1/H3C1	18
GO:0097549	chromatin organization involved in negative regulation of transcription	18/111	108/16297	1.99723e-20	1.99723e-20	1.75304e-18	H1-5/H1-2/H3C2/H4C8/H3C3/H1-3/H3C8/H3C12/H3C7/H4C4/H4C2/H4C9/H4C13/H3C11/MORF4L2/H3C13/H4C1/H3C1	18
GO:0034401	chromatin organization involved in regulation of transcription	18/111	118/16297	1.06479e-19	1.06479e-19	8.67843e-18	H1-5/H1-2/H3C2/H4C8/H3C3/H1-3/H3C8/H3C12/H3C7/H4C4/H4C2/H4C9/H4C13/H3C11/MORF4L2/H3C13/H4C1/H3C1	18
GO:0045814	negative regulation of gene expression, epigenetic	18/111	124/16297	2.69757e-19	2.69757e-19	2.01768e-17	H1-5/H1-2/H3C2/H4C8/H3C3/H1-3/H3C8/H3C12/H3C7/H4C4/H4C2/H4C9/H4C13/H3C11/MORF4L2/H3C13/H4C1/H3C1	18
GO:0051290	protein heterotetramerization	14/111	52/16297	2.82922e-19	2.82922e-19	2.01768e-17	H3C2/H4C8/H3C3/H3C8/RRM2/H3C12/H3C7/H4C4/H4C2/H4C9/H4C13/H3C11/H4C1/H3C1	14
GO:0045652	regulation of megakaryocyte differentiation	14/111	75/16297	7.88617e-17	7.88617e-17	5.29325e-15	H3C2/H4C8/H3C3/H3C8/H3C12/H3C7/H4C4/H4C2/H4C9/H4C13/H3C11/H3C13/H4C1/H3C1	14
GO:0060968	regulation of gene silencing	17/111	147/16297	1.49182e-16	1.49182e-16	9.45693e-15	H1-5/H1-2/H3C2/H4C8/H3C3/H1-3/H3C8/H3C12/H3C7/H4C4/H4C2/H4C9/H4C13/H3C11/H3C13/H4C1/H3C1	17
GO:0030219	megakaryocyte differentiation	14/111	92/16297	1.6116e-15	1.6116e-15	9.67855e-14	H3C2/H4C8/H3C3/H3C8/H3C12/H3C7/H4C4/H4C2/H4C9/H4C13/H3C11/H3C13/H4C1/H3C1	14
GO:0060964	regulation of gene silencing by miRNA	14/111	109/16297	1.86489e-14	1.86489e-14	1.06397e-12	H3C2/H4C8/H3C3/H3C8/H3C12/H3C7/H4C4/H4C2/H4C9/H4C13/H3C11/H3C13/H4C1/H3C1	14
GO:0060147	regulation of posttranscriptional gene silencing	14/111	112/16297	2.74809e-14	2.74809e-14	1.42532e-12	H3C2/H4C8/H3C3/H3C8/H3C12/H3C7/H4C4/H4C2/H4C9/H4C13/H3C11/H3C13/H4C1/H3C1	14
GO:0060966	regulation of gene silencing by RNA	14/111	112/16297	2.74809e-14	2.74809e-14	1.42532e-12	H3C2/H4C8/H3C3/H3C8/H3C12/H3C7/H4C4/H4C2/H4C9/H4C13/H3C11/H3C13/H4C1/H3C1	14
GO:0051291	protein heterooligomerization	14/111	120/16297	7.32166e-14	7.32166e-14	3.63235e-12	H3C2/H4C8/H3C3/H3C8/RRM2/H3C12/H3C7/H4C4/H4C2/H4C9/H4C13/H3C11/H4C1/H3C1	14
GO:0032200	telomere organization	15/111	173/16297	7.45702e-13	7.45702e-13	3.54536e-11	H3C2/H4C8/H3C3/H3C8/H3C12/H3C7/H4C4/H4C2/H4C9/PCNA/H4C13/H3C11/H4C1/H3C1/FEN1	15
GO:0038111	interleukin-7-mediated signaling pathway	8/111	26/16297	5.05899e-12	5.05899e-12	2.30903e-10	H3C2/H3C3/H3C8/H3C12/H3C7/H3C11/H3C13/H3C1	8
GO:0051262	protein tetramerization	14/111	166/16297	6.6585e-12	6.6585e-12	2.92219e-10	H3C2/H4C8/H3C3/H3C8/RRM2/H3C12/H3C7/H4C4/H4C2/H4C9/H4C13/H3C11/H4C1/H3C1	14
GO:0019731	antibacterial humoral response	8/111	35/16297	7.24457e-11	7.24457e-11	3.06164e-09	JCHAIN/IGHA1/H2BC12/H2BC7/H2BC8/H2BC10/H2BC11/H2BC6	8
GO:0098760	response to interleukin-7	8/111	36/16297	9.26211e-11	9.26211e-11	3.64433e-09	H3C2/H3C3/H3C8/H3C12/H3C7/H3C11/H3C13/H3C1	8
GO:0098761	cellular response to interleukin-7	8/111	36/16297	9.26211e-11	9.26211e-11	3.64433e-09	H3C2/H3C3/H3C8/H3C12/H3C7/H3C11/H3C13/H3C1	8
GO:0034508	centromere complex assembly	9/111	56/16297	1.31638e-10	1.31638e-10	5.00688e-09	H4C8/H4C4/H4C2/H4C9/H4C13/KNL1/CENPF/H4C1/CENPE	9
GO:0016458	gene silencing	19/111	463/16297	2.99254e-10	2.99254e-10	1.1015e-08	H1-5/H1-2/H3C2/H4C8/H3C3/H1-3/H3C8/H3C12/H3C7/H4C4/RAN/H4C2/H4C9/H4C13/H3C11/MORF4L2/H3C13/H4C1/H3C1	19
GO:0034976	response to endoplasmic reticulum stress	15/111	278/16297	6.49034e-10	6.49034e-10	2.31432e-08	HSP90B1/XBP1/SSR1/PDIA6/PDIA4/HSPA13/MYDGF/ERLEC1/MANF/SEC61B/SRPRB/DNAJB9/SDF2L1/DNAJB11/DERL3	15
GO:0045637	regulation of myeloid cell differentiation	14/111	238/16297	8.20556e-10	8.20556e-10	2.83727e-08	H3C2/H4C8/H3C3/H3C8/H3C12/H3C7/H4C4/H4C2/H4C9/H4C13/H3C11/H3C13/H4C1/H3C1	14
GO:0002227	innate immune response in mucosa	6/111	17/16297	1.01422e-09	1.01422e-09	3.40376e-08	H2BC12/H2BC7/H2BC8/H2BC10/H2BC11/H2BC6	6
GO:0045653	negative regulation of megakaryocyte differentiation	6/111	18/16297	1.51293e-09	1.51293e-09	4.93239e-08	H4C8/H4C4/H4C2/H4C9/H4C13/H4C1	6
GO:0035966	response to topologically incorrect protein	12/111	192/16297	7.22528e-09	7.22528e-09	2.29012e-07	HSP90B1/XBP1/SSR1/PDIA6/HSPA13/MYDGF/MANF/SRPRB/DNAJB9/SDF2L1/DNAJB11/DERL3	12
GO:0030968	endoplasmic reticulum unfolded protein response	10/111	118/16297	7.50877e-09	7.50877e-09	2.31565e-07	HSP90B1/XBP1/SSR1/PDIA6/HSPA13/MYDGF/SRPRB/DNAJB9/DNAJB11/DERL3	10
GO:0035967	cellular response to topologically incorrect protein	11/111	157/16297	9.64522e-09	9.64522e-09	2.83803e-07	HSP90B1/XBP1/SSR1/PDIA6/HSPA13/MYDGF/SRPRB/DNAJB9/SDF2L1/DNAJB11/DERL3	11
GO:0035195	gene silencing by miRNA	15/111	339/16297	9.70008e-09	9.70008e-09	2.83803e-07	H3C2/H4C8/H3C3/H3C8/H3C12/H3C7/H4C4/RAN/H4C2/H4C9/H4C13/H3C11/H3C13/H4C1/H3C1	15
GO:0035194	posttranscriptional gene silencing by RNA	15/111	348/16297	1.37767e-08	1.37767e-08	3.92998e-07	H3C2/H4C8/H3C3/H3C8/H3C12/H3C7/H4C4/RAN/H4C2/H4C9/H4C13/H3C11/H3C13/H4C1/H3C1	15
GO:0016441	posttranscriptional gene silencing	15/111	349/16297	1.43149e-08	1.43149e-08	3.98393e-07	H3C2/H4C8/H3C3/H3C8/H3C12/H3C7/H4C4/RAN/H4C2/H4C9/H4C13/H3C11/H3C13/H4C1/H3C1	15
GO:0034080	CENP-A containing nucleosome assembly	7/111	44/16297	1.74874e-08	1.74874e-08	4.535e-07	H4C8/H4C4/H4C2/H4C9/H4C13/KNL1/H4C1	7
GO:0061641	CENP-A containing chromatin organization	7/111	44/16297	1.74874e-08	1.74874e-08	4.535e-07	H4C8/H4C4/H4C2/H4C9/H4C13/KNL1/H4C1	7
GO:0061644	protein localization to CENP-A containing chromatin	7/111	44/16297	1.74874e-08	1.74874e-08	4.535e-07	H4C8/H4C4/H4C2/H4C9/H4C13/KNL1/H4C1	7
GO:0006986	response to unfolded protein	11/111	170/16297	2.21093e-08	2.21093e-08	5.6062e-07	HSP90B1/XBP1/SSR1/PDIA6/HSPA13/MYDGF/MANF/SRPRB/DNAJB9/DNAJB11/DERL3	11
GO:0002385	mucosal immune response	6/111	27/16297	2.29521e-08	2.29521e-08	5.69339e-07	H2BC12/H2BC7/H2BC8/H2BC10/H2BC11/H2BC6	6
GO:0071168	protein localization to chromatin	8/111	72/16297	2.99116e-08	2.99116e-08	7.26184e-07	H1-5/H4C8/H4C4/H4C2/H4C9/H4C13/KNL1/H4C1	8
GO:0034620	cellular response to unfolded protein	10/111	137/16297	3.17289e-08	3.17289e-08	7.54258e-07	HSP90B1/XBP1/SSR1/PDIA6/HSPA13/MYDGF/SRPRB/DNAJB9/DNAJB11/DERL3	10
GO:0031055	chromatin remodeling at centromere	7/111	48/16297	3.28567e-08	3.28567e-08	7.65128e-07	H4C8/H4C4/H4C2/H4C9/H4C13/KNL1/H4C1	7
GO:0002251	organ or tissue specific immune response	6/111	29/16297	3.6427e-08	3.6427e-08	8.31303e-07	H2BC12/H2BC7/H2BC8/H2BC10/H2BC11/H2BC6	6
GO:0031047	gene silencing by RNA	15/111	376/16297	3.84695e-08	3.84695e-08	8.60701e-07	H3C2/H4C8/H3C3/H3C8/H3C12/H3C7/H4C4/RAN/H4C2/H4C9/H4C13/H3C11/H3C13/H4C1/H3C1	15
GO:0006336	DNA replication-independent nucleosome assembly	7/111	54/16297	7.64225e-08	7.64225e-08	1.67696e-06	H4C8/H4C4/H4C2/H4C9/H4C13/KNL1/H4C1	7
GO:0034724	DNA replication-independent nucleosome organization	7/111	55/16297	8.70791e-08	8.70791e-08	1.87475e-06	H4C8/H4C4/H4C2/H4C9/H4C13/KNL1/H4C1	7
GO:0006959	humoral immune response	13/111	295/16297	1.05829e-07	1.05829e-07	2.23623e-06	JCHAIN/IGHA1/IGLV3-25/IGLC2/IGHV5-51/H2BC12/H2BC7/H2BC8/IGLV3-27/H2BC10/H2BC11/H2BC6/IGHV6-1	13
GO:0043486	histone exchange	7/111	58/16297	1.26877e-07	1.26877e-07	2.63224e-06	H4C8/H4C4/H4C2/H4C9/H4C13/KNL1/H4C1	7
GO:0001207	histone displacement	7/111	59/16297	1.43154e-07	1.43154e-07	2.9169e-06	H4C8/H4C4/H4C2/H4C9/H4C13/KNL1/H4C1	7
GO:0071459	protein localization to chromosome, centromeric region	7/111	62/16297	2.02936e-07	2.02936e-07	4.06248e-06	H4C8/H4C4/H4C2/H4C9/H4C13/KNL1/H4C1	7
GO:0036498	IRE1-mediated unfolded protein response	7/111	63/16297	2.27031e-07	2.27031e-07	4.46645e-06	XBP1/SSR1/PDIA6/MYDGF/SRPRB/DNAJB9/DNAJB11	7
GO:0019730	antimicrobial humoral response	8/111	94/16297	2.45784e-07	2.45784e-07	4.75344e-06	JCHAIN/IGHA1/H2BC12/H2BC7/H2BC8/H2BC10/H2BC11/H2BC6	8
GO:0030261	chromosome condensation	6/111	42/16297	3.74372e-07	3.74372e-07	7.11964e-06	H1-5/H1-2/H1-3/TOP2A/NCAPG/CCNB1	6
GO:1903706	regulation of hemopoiesis	15/111	458/16297	4.92623e-07	4.92623e-07	9.2149e-06	XBP1/H3C2/H4C8/H3C3/H3C8/H3C12/H3C7/H4C4/H4C2/H4C9/H4C13/H3C11/H3C13/H4C1/H3C1	15
GO:0030099	myeloid cell differentiation	14/111	398/16297	5.22785e-07	5.22785e-07	9.62138e-06	H3C2/H4C8/H3C3/H3C8/H3C12/H3C7/H4C4/H4C2/H4C9/H4C13/H3C11/H3C13/H4C1/H3C1	14
GO:0000819	sister chromatid segregation	10/111	187/16297	5.88228e-07	5.88228e-07	1.0654e-05	RAN/TOP2A/CENPF/FEN1/NCAPG/CENPE/CDC6/CCNB1/ZWINT/FBXO5	10
GO:0042742	defense response to bacterium	11/111	250/16297	1.08877e-06	1.08877e-06	1.94115e-05	JCHAIN/IGHA1/IGLC2/IGHV5-51/H2BC12/H2BC7/H2BC8/H2BC10/H2BC11/H2BC6/IGHV6-1	11
GO:0061844	antimicrobial humoral immune response mediated by antimicrobial peptide	6/111	51/16297	1.22292e-06	1.22292e-06	2.14679e-05	H2BC12/H2BC7/H2BC8/H2BC10/H2BC11/H2BC6	6
GO:0000083	regulation of transcription involved in G1/S transition of mitotic cell cycle	5/111	29/16297	1.39551e-06	1.39551e-06	2.41265e-05	RRM2/PCNA/CDC6/TYMS/FBXO5	5
GO:0098813	nuclear chromosome segregation	11/111	260/16297	1.59769e-06	1.59769e-06	2.72097e-05	RAN/TOP2A/KNL1/CENPF/FEN1/NCAPG/CENPE/CDC6/CCNB1/ZWINT/FBXO5	11
GO:0016233	telomere capping	6/111	54/16297	1.72495e-06	1.72495e-06	2.8945e-05	H4C8/H4C4/H4C2/H4C9/H4C13/H4C1	6
GO:0043044	ATP-dependent chromatin remodeling	7/111	86/16297	1.93896e-06	1.93896e-06	3.20645e-05	H4C8/H4C4/H4C2/H4C9/H4C13/KNL1/H4C1	7
GO:0034502	protein localization to chromosome	8/111	124/16297	2.05331e-06	2.05331e-06	3.34705e-05	H1-5/H4C8/H4C4/H4C2/H4C9/H4C13/KNL1/H4C1	8
GO:0036503	ERAD pathway	7/111	99/16297	4.99599e-06	4.99599e-06	8.02913e-05	HSP90B1/HSPA13/ERLEC1/SEC61B/DNAJB9/SDF2L1/DERL3	7
GO:0000070	mitotic sister chromatid segregation	8/111	150/16297	8.47203e-06	8.47203e-06	0.000134264	RAN/CENPF/NCAPG/CENPE/CDC6/CCNB1/ZWINT/FBXO5	8
GO:0050830	defense response to Gram-positive bacterium	6/111	72/16297	9.44812e-06	9.44812e-06	0.000147682	H2BC12/H2BC7/H2BC8/H2BC10/H2BC11/H2BC6	6
GO:0007059	chromosome segregation	11/111	315/16297	1.00321e-05	1.00321e-05	0.000154691	RAN/TOP2A/KNL1/CENPF/FEN1/NCAPG/CENPE/CDC6/CCNB1/ZWINT/FBXO5	11
GO:0030433	ubiquitin-dependent ERAD pathway	6/111	77/16297	1.39477e-05	1.39477e-05	0.0002122	HSP90B1/HSPA13/ERLEC1/SEC61B/DNAJB9/DERL3	6
GO:0000723	telomere maintenance	8/111	161/16297	1.4215e-05	1.4215e-05	0.000213422	H4C8/H4C4/H4C2/H4C9/PCNA/H4C13/H4C1/FEN1	8
GO:0033045	regulation of sister chromatid segregation	6/111	78/16297	1.50269e-05	1.50269e-05	0.000222682	CENPF/FEN1/CENPE/CDC6/CCNB1/FBXO5	6
GO:0007051	spindle organization	8/111	167/16297	1.85367e-05	1.85367e-05	0.000271172	RAN/MYBL2/STMN1/ASPM/KIF11/CENPE/CCNB1/FBXO5	8
GO:0006613	cotranslational protein targeting to membrane	4/111	24/16297	1.94978e-05	1.94978e-05	0.00028162	TRAM1/SSR1/SSR3/SEC61B	4
GO:0030071	regulation of mitotic metaphase/anaphase transition	5/111	51/16297	2.45031e-05	2.45031e-05	0.000346805	CENPF/CENPE/CDC6/CCNB1/FBXO5	5
GO:0006303	double-strand break repair via nonhomologous end joining	6/111	85/16297	2.46186e-05	2.46186e-05	0.000346805	H4C8/H4C4/H4C2/H4C9/H4C13/H4C1	6
GO:1902099	regulation of metaphase/anaphase transition of cell cycle	5/111	52/16297	2.69636e-05	2.69636e-05	0.000375206	CENPF/CENPE/CDC6/CCNB1/FBXO5	5
GO:0045638	negative regulation of myeloid cell differentiation	6/111	87/16297	2.81139e-05	2.81139e-05	0.000386499	H4C8/H4C4/H4C2/H4C9/H4C13/H4C1	6
GO:0051304	chromosome separation	6/111	88/16297	3.00053e-05	3.00053e-05	0.00040759	TOP2A/CENPF/CENPE/CDC6/CCNB1/FBXO5	6
GO:0007091	metaphase/anaphase transition of mitotic cell cycle	5/111	54/16297	3.24573e-05	3.24573e-05	0.000435712	CENPF/CENPE/CDC6/CCNB1/FBXO5	5
GO:0044784	metaphase/anaphase transition of cell cycle	5/111	55/16297	3.55105e-05	3.55105e-05	0.000471155	CENPF/CENPE/CDC6/CCNB1/FBXO5	5
GO:0030970	retrograde protein transport, ER to cytosol	4/111	28/16297	3.67894e-05	3.67894e-05	0.00047703	HSP90B1/ERLEC1/SEC61B/DERL3	4
GO:1903513	endoplasmic reticulum to cytosol transport	4/111	28/16297	3.67894e-05	3.67894e-05	0.00047703	HSP90B1/ERLEC1/SEC61B/DERL3	4
GO:0010965	regulation of mitotic sister chromatid separation	5/111	56/16297	3.87816e-05	3.87816e-05	0.000497212	CENPF/CENPE/CDC6/CCNB1/FBXO5	5
GO:0000726	non-recombinational repair	6/111	93/16297	4.1057e-05	4.1057e-05	0.000520536	H4C8/H4C4/H4C2/H4C9/H4C13/H4C1	6
GO:0051306	mitotic sister chromatid separation	5/111	59/16297	5.00109e-05	5.00109e-05	0.000622337	CENPF/CENPE/CDC6/CCNB1/FBXO5	5
GO:2001251	negative regulation of chromosome organization	7/111	141/16297	5.01774e-05	5.01774e-05	0.000622337	H1-5/H1-2/H1-3/TOP2A/CENPF/CCNB1/FBXO5	7
GO:1905818	regulation of chromosome separation	5/111	60/16297	5.42633e-05	5.42633e-05	0.000665777	CENPF/CENPE/CDC6/CCNB1/FBXO5	5
GO:0051983	regulation of chromosome segregation	6/111	99/16297	5.83942e-05	5.83942e-05	0.000708839	CENPF/FEN1/CENPE/CDC6/CCNB1/FBXO5	6
GO:0018279	protein N-linked glycosylation via asparagine	4/111	33/16297	7.16221e-05	7.16221e-05	0.000851298	LMAN1/OSTC/ALG5/DERL3	4
GO:0045047	protein targeting to ER	4/111	33/16297	7.16221e-05	7.16221e-05	0.000851298	TRAM1/SSR3/SEC61B/SEC61G	4
GO:0009141	nucleoside triphosphate metabolic process	8/111	204/16297	7.70401e-05	7.70401e-05	0.000906255	RAN/CYCS/ATP5MC3/UQCRFS1/NDUFB4/TYMS/NDUFAB1/CCNB1	8
GO:0018196	peptidyl-asparagine modification	4/111	34/16297	8.07474e-05	8.07474e-05	0.000935246	LMAN1/OSTC/ALG5/DERL3	4
GO:0007052	mitotic spindle organization	6/111	105/16297	8.11438e-05	8.11438e-05	0.000935246	RAN/MYBL2/STMN1/KIF11/CENPE/CCNB1	6
GO:0033044	regulation of chromosome organization	10/111	332/16297	8.97772e-05	8.97772e-05	0.00102441	H1-5/H1-2/H1-3/TOP2A/CENPF/FEN1/CENPE/CDC6/CCNB1/FBXO5	10
GO:0033047	regulation of mitotic sister chromatid segregation	5/111	67/16297	9.23936e-05	9.23936e-05	0.00104382	CENPF/CENPE/CDC6/CCNB1/FBXO5	5
GO:0072599	establishment of protein localization to endoplasmic reticulum	4/111	37/16297	0.000113201	0.000113201	0.00126635	TRAM1/SSR3/SEC61B/SEC61G	4
GO:0006457	protein folding	8/111	222/16297	0.00013855	0.00013855	0.00153488	HSP90B1/PPIB/PDIA6/PDIA4/LMAN1/HSPA13/DNAJB11/PRDX4	8
GO:0016584	nucleosome positioning	3/111	16/16297	0.000161436	0.000161436	0.00177122	H1-5/H1-2/H1-3	3
GO:0006338	chromatin remodeling	7/111	171/16297	0.000168308	0.000168308	0.00182903	H4C8/H4C4/H4C2/H4C9/H4C13/KNL1/H4C1	7
GO:0009205	purine ribonucleoside triphosphate metabolic process	7/111	173/16297	0.000180824	0.000180824	0.00194651	RAN/CYCS/ATP5MC3/UQCRFS1/NDUFB4/NDUFAB1/CCNB1	7
GO:0006958	complement activation, classical pathway	6/111	123/16297	0.000194069	0.000194069	0.00206956	IGHA1/IGLV3-25/IGLC2/IGHV5-51/IGLV3-27/IGHV6-1	6
GO:1903573	negative regulation of response to endoplasmic reticulum stress	4/111	43/16297	0.000204983	0.000204983	0.00216571	XBP1/ERLEC1/DNAJB9/DERL3	4
GO:0009142	nucleoside triphosphate biosynthetic process	7/111	177/16297	0.000208118	0.000208118	0.00217865	CYCS/ATP5MC3/UQCRFS1/NDUFB4/TYMS/NDUFAB1/CCNB1	7
GO:0009199	ribonucleoside triphosphate metabolic process	7/111	179/16297	0.000222961	0.000222961	0.0023058	RAN/CYCS/ATP5MC3/UQCRFS1/NDUFB4/NDUFAB1/CCNB1	7
GO:0032527	protein exit from endoplasmic reticulum	4/111	44/16297	0.000224305	0.000224305	0.0023058	HSP90B1/ERLEC1/SEC61B/DERL3	4
GO:0006119	oxidative phosphorylation	6/111	127/16297	0.000230953	0.000230953	0.00235189	CYCS/ATP5MC3/UQCRFS1/NDUFB4/NDUFAB1/CCNB1	6
GO:0031936	negative regulation of chromatin silencing	3/111	18/16297	0.000232911	0.000232911	0.00235189	H1-5/H1-2/H1-3	3
GO:0007596	blood coagulation	9/111	305/16297	0.000238109	0.000238109	0.0023679	H3C2/LMAN1/H3C3/H3C8/H3C12/H3C7/H3C11/H3C13/H3C1	9
GO:0009144	purine nucleoside triphosphate metabolic process	7/111	181/16297	0.000238647	0.000238647	0.0023679	RAN/CYCS/ATP5MC3/UQCRFS1/NDUFB4/NDUFAB1/CCNB1	7
GO:1905897	regulation of response to endoplasmic reticulum stress	5/111	82/16297	0.000240743	0.000240743	0.00236811	XBP1/ERLEC1/MANF/DNAJB9/DERL3	5
GO:0042775	mitochondrial ATP synthesis coupled electron transport	5/111	83/16297	0.000254798	0.000254798	0.00247238	CYCS/UQCRFS1/NDUFB4/NDUFAB1/CCNB1	5
GO:0015985	energy coupled proton transport, down electrochemical gradient	6/111	130/16297	0.000262075	0.000262075	0.00247238	CYCS/ATP5MC3/UQCRFS1/NDUFB4/NDUFAB1/CCNB1	6
GO:0015986	ATP synthesis coupled proton transport	6/111	130/16297	0.000262075	0.000262075	0.00247238	CYCS/ATP5MC3/UQCRFS1/NDUFB4/NDUFAB1/CCNB1	6
GO:1902850	microtubule cytoskeleton organization involved in mitosis	6/111	130/16297	0.000262075	0.000262075	0.00247238	RAN/MYBL2/STMN1/KIF11/CENPE/CCNB1	6
GO:0050817	coagulation	9/111	309/16297	0.000262177	0.000262177	0.00247238	H3C2/LMAN1/H3C3/H3C8/H3C12/H3C7/H3C11/H3C13/H3C1	9
GO:0007599	hemostasis	9/111	310/16297	0.0002685	0.0002685	0.00247966	H3C2/LMAN1/H3C3/H3C8/H3C12/H3C7/H3C11/H3C13/H3C1	9
GO:0050878	regulation of body fluid levels	11/111	454/16297	0.000268745	0.000268745	0.00247966	XBP1/H3C2/LMAN1/H3C3/H3C8/H3C12/H3C7/STMN1/H3C11/H3C13/H3C1	11
GO:0042773	ATP synthesis coupled electron transport	5/111	84/16297	0.000269469	0.000269469	0.00247966	CYCS/UQCRFS1/NDUFB4/NDUFAB1/CCNB1	5
GO:0006614	SRP-dependent cotranslational protein targeting to membrane	3/111	20/16297	0.000322177	0.000322177	0.00294097	TRAM1/SSR3/SEC61B	3
GO:0002455	humoral immune response mediated by circulating immunoglobulin	6/111	136/16297	0.000334171	0.000334171	0.00302624	IGHA1/IGLV3-25/IGLC2/IGHV5-51/IGLV3-27/IGHV6-1	6
GO:1903707	negative regulation of hemopoiesis	6/111	148/16297	0.000524452	0.000524452	0.00471203	H4C8/H4C4/H4C2/H4C9/H4C13/H4C1	6
GO:0060249	anatomical structure homeostasis	10/111	415/16297	0.000537667	0.000537667	0.00479301	JCHAIN/IGHA1/H4C8/H4C4/H4C2/H4C9/PCNA/H4C13/H4C1/FEN1	10
GO:0006754	ATP biosynthetic process	6/111	149/16297	0.00054347	0.00054347	0.00480719	CYCS/ATP5MC3/UQCRFS1/NDUFB4/NDUFAB1/CCNB1	6
GO:0071897	DNA biosynthetic process	10/111	419/16297	0.000579183	0.000579183	0.00508368	RRM2/PCNA/TOP2A/CACYBP/CENPF/FEN1/CCNA2/CDC6/TYMS/FBXO5	10
GO:0022904	respiratory electron transport chain	5/111	103/16297	0.000689828	0.000689828	0.00598256	CYCS/UQCRFS1/NDUFB4/NDUFAB1/CCNB1	5
GO:0006956	complement activation	6/111	156/16297	0.000692078	0.000692078	0.00598256	IGHA1/IGLV3-25/IGLC2/IGHV5-51/IGLV3-27/IGHV6-1	6
GO:0007093	mitotic cell cycle checkpoint	6/111	159/16297	0.000764645	0.000764645	0.00656015	PCNA/TOP2A/CENPF/CDC6/CCNB1/ZWINT	6
GO:0006275	regulation of DNA replication	5/111	106/16297	0.000785795	0.000785795	0.00667809	PCNA/CACYBP/CCNA2/CDC6/FBXO5	5
GO:0009206	purine ribonucleoside triphosphate biosynthetic process	6/111	160/16297	0.000790097	0.000790097	0.00667809	CYCS/ATP5MC3/UQCRFS1/NDUFB4/NDUFAB1/CCNB1	6
GO:0007088	regulation of mitotic nuclear division	6/111	161/16297	0.000816199	0.000816199	0.006798	KIF11/CENPF/CENPE/CDC6/CCNB1/FBXO5	6
GO:0009145	purine nucleoside triphosphate biosynthetic process	6/111	161/16297	0.000816199	0.000816199	0.006798	CYCS/ATP5MC3/UQCRFS1/NDUFB4/NDUFAB1/CCNB1	6
GO:0070972	protein localization to endoplasmic reticulum	4/111	62/16297	0.000839043	0.000839043	0.00693762	TRAM1/SSR3/SEC61B/SEC61G	4
GO:0051984	positive regulation of chromosome segregation	3/111	28/16297	0.00088986	0.00088986	0.00730487	FEN1/CDC6/CCNB1	3
GO:0009201	ribonucleoside triphosphate biosynthetic process	6/111	166/16297	0.000956857	0.000956857	0.00779875	CYCS/ATP5MC3/UQCRFS1/NDUFB4/NDUFAB1/CCNB1	6
GO:0010639	negative regulation of organelle organization	9/111	376/16297	0.00107419	0.00107419	0.00869296	H1-5/H1-2/LMAN1/H1-3/STMN1/TOP2A/CENPF/CCNB1/FBXO5	9
GO:0050864	regulation of B cell activation	6/111	174/16297	0.00121991	0.00121991	0.00973412	IGHA1/IGLC2/XBP1/IGHV5-51/MZB1/IGHV6-1	6
GO:0072376	protein activation cascade	6/111	174/16297	0.00121991	0.00121991	0.00973412	IGHA1/IGLV3-25/IGLC2/IGHV5-51/IGLV3-27/IGHV6-1	6
GO:0008608	attachment of spindle microtubules to kinetochore	3/111	32/16297	0.0013209	0.0013209	0.0104668	KNL1/CENPE/CCNB1	3
GO:0006352	DNA-templated transcription, initiation	7/111	246/16297	0.00147074	0.00147074	0.0115737	H4C8/H4C4/H4C2/H4C9/H4C13/H4C1/CCNB1	7
GO:0051783	regulation of nuclear division	6/111	181/16297	0.00149265	0.00149265	0.0116657	KIF11/CENPF/CENPE/CDC6/CCNB1/FBXO5	6
GO:0006302	double-strand break repair	7/111	247/16297	0.00150528	0.00150528	0.0116844	H4C8/H4C4/H4C2/H4C9/H4C13/H4C1/FEN1	7
GO:0031935	regulation of chromatin silencing	3/111	34/16297	0.00157793	0.00157793	0.0121655	H1-5/H1-2/H1-3	3
GO:0006910	phagocytosis, recognition	4/111	75/16297	0.00170847	0.00170847	0.0129775	IGHA1/IGLC2/IGHV5-51/IGHV6-1	4
[truncated: 1,245 more rows]

## Sheet: gold
Table S3: gold
[truncated: 2,118 more rows]

## Sheet: indianred
Table S3: indianred
[truncated: 4,578 more rows]

## Sheet: lightgreen
Table S3: lightgreen
[truncated: 5,101 more rows]

## Sheet: orchid
Table S3: orchid
[truncated: 3,321 more rows]

## Sheet: maroon
Table S3: maroon
[truncated: 4,756 more rows]

[truncated: 2 more sheets: pink, steelblue]
