# Supplementary material for: Disease severity-specific neutrophil signatures in blood transcriptomes stratify COVID-19 patients
Source: Genome Med. 2021 Jan 13;13:7. doi: 10.1186/s13073-020-00823-5 (PMC7805430; doi:10.1186/s13073-020-00823-5)
Supplement: Supplementary file 5 — Additional file 5: Table S4. Granulocytes anno, differential genes and neutrophil subtypes. [file 13073_2020_823_MOESM5_ESM.xlsx]

## Sheet: clinical data
Table S4: clinical data
ID	severity_phase	severity	phase	Sex	age	blood_draw	Days_post_1st_symptoms	WHO_daily	WHO_max	outcome	Donor
9196	severe_late	severe	late	F	80-84	04.2020	13	7	8	deceased	3
9206	severe_late	severe	late	M	70-74	04.2020	14	7	8	deceased	4
9209	mild_late	mild	late	M	85-89	04.2020	19	3	4	discharged	5
9213	mild_late	mild	late	M	65-69	04.2020	20	3	4	discharged	6
9228	severe_early	severe	early	M	80-84	04.2020	5	7	8	deceased	8
9197	severe_late	severe	late	F	80-84	04.2020	14	7	8	deceased	3
9207	severe_late	severe	late	M	70-74	04.2020	15	7	8	deceased	4
9222	severe_early	severe	early	F	80-84	04.2020	10	7	8	deceased	7
9229	severe_early	severe	early	M	80-84	04.2020	6	7	8	deceased	8
9237	mild_early	mild	early	M	50-54	04.2020	6	4	7	unclear	9
9198	severe_late	severe	late	F	80-84	04.2020	16	7	8	deceased	3
9208	severe_late	severe	late	M	70-74	04.2020	17	7	8	deceased	4
9223	severe_late	severe	late	F	80-84	04.2020	12	7	8	deceased	7
9230	severe_early	severe	early	M	80-84	04.2020	8	7	8	deceased	8
9199	severe_late	severe	late	F	80-84	04.2020	19	7	8	deceased	3
9224	severe_late	severe	late	F	80-84	04.2020	15	7	8	deceased	7
9231	severe_late	severe	late	M	80-84	04.2020	11	7	8	deceased	8
9239	severe_late	severe	late	M	50-54	04.2020	11	7	7	unclear	9
9248	mild_early	mild	early	M	60-64	04.2020	8	4	4	discharged	10
9252	mild_early	mild	early	F	85-89	04.2020	8	3	3	discharged	11
9261	mild_late	mild	late	F	60-64	04.2020	13	4	4	discharged	12
9225	severe_late	severe	late	F	80-84	04.2020	16	7	8	deceased	7
9240	severe_late	severe	late	M	50-54	04.2020	12	7	7	unclear	9
9253	mild_early	mild	early	F	85-89	04.2020	9	3	3	discharged	11
9226	severe_late	severe	late	F	80-84	04.2020	17	7	8	deceased	7
9254	mild_early	mild	early	F	85-89	04.2020	10	3	3	discharged	11
9227	severe_late	severe	late	F	80-84	04.2020	18	7	8	deceased	7
9232	severe_late	severe	late	M	80-84	04.2020	14	7	8	deceased	8
9241	severe_late	severe	late	M	50-54	04.2020	14	7	7	unclear	9
9255	mild_late	mild	late	F	85-89	04.2020	11	3	3	discharged	11
9249	mild_late	mild	late	M	60-64	04.2020	14	4	4	discharged	10
9256	mild_late	mild	late	F	85-89	04.2020	14	3	3	discharged	11
9267	mild_early	mild	early	F	70-74	04.2020	6	3	3	discharged	13
9233	severe_late	severe	late	M	80-84	04.2020	19	7	8	deceased	8
9257	mild_late	mild	late	F	85-89	04.2020	16	3	3	discharged	11
9269	mild_early	mild	early	F	70-74	04.2020	9	3	3	discharged	13
9258	mild_late	mild	late	F	85-89	04.2020	18	3	3	discharged	11
9273	mild_early	mild	early	M	20-24	04.2020	8	4	4	discharged	13
9274	mild_early	mild	early	M	20-24	04.2020	9	4	4	discharged	13
9456	severe_early	severe	early	F	60-64	05.2020	2	5	7	discharged	14
9403	severe_early	severe	early	F	60-64	05.2020	3	5	7	discharged	1
9402	severe_late	severe	late	F	75-79	05.2020	12	7	8	deceased	2
9405	severe_late	severe	late	F	60-64	05.2020	20	5	7	discharged	14
9406	severe_late	severe	late	F	60-64	05.2020	19	7	8	deceased	15

## Sheet: combined DE Results
Table S4: combined DE Results
GENEID	SYMBOL	baseMean	severe_early_vs_mild_early_log2FoldChange	severe_early_vs_mild_early_padj	severe_early_vs_mild_early_regulation	severe_late_vs_mild_late_log2FoldChange	severe_late_vs_mild_late_padj	severe_late_vs_mild_late_regulat
ENSG00000000003.15	TSPAN6	0.874957	-0.824634	1	n.s.	0.0947257	1	n.s.
ENSG00000000419.12	DPM1	286.152	-0.247573	0.419587	n.s.	-0.0665845	0.862863	n.s.
ENSG00000000457.14	SCYL3	263.154	0.545825	0.163727	n.s.	0.594113	0.025361	n.s.
ENSG00000000460.17	C1orf112	65.1778	-1.01416	0.0477196	down	-1.22334	0.00058151	down
ENSG00000000938.13	FGR	6110.81	0.69759	0.171294	n.s.	0.526399	0.165675	n.s.
ENSG00000000971.16	CFH	14.6043	1.32544	0.320953	n.s.	1.04223	0.194376	n.s.
ENSG00000001036.14	FUCA2	37.1457	-0.178127	0.73961	n.s.	-0.251236	0.459779	n.s.
ENSG00000001084.13	GCLC	224.019	-1.60799	0.0132615	down	-1.23777	0.0117396	down
ENSG00000001167.14	NFYA	1047.01	-0.1102	0.749353	n.s.	0.258974	0.203851	n.s.
ENSG00000001460.18	STPG1	5.30317	0.0217122	1	n.s.	-0.615239	0.352243	n.s.
ENSG00000001461.17	NIPAL3	50.4614	0.0988213	0.924633	n.s.	-0.532424	0.137949	n.s.
ENSG00000001497.16	LAS1L	25.953	-0.0138258	1	n.s.	-0.603316	0.0814632	n.s.
ENSG00000001561.7	ENPP4	40.9476	0.367838	0.613643	n.s.	-0.15171	0.717551	n.s.
ENSG00000001617.12	SEMA3F	4.19665	0.414035	1	n.s.	-0.885444	0.287497	n.s.
ENSG00000001626.16	CFTR	0.399348	-0.282925	1	n.s.	-0.221336	1	n.s.
ENSG00000001629.10	ANKIB1	459.056	-0.329733	0.410532	n.s.	-0.522762	0.0469705	n.s.
ENSG00000001630.17	CYP51A1	3.18872	0.35748	1	n.s.	-1.16716	0.133391	n.s.
ENSG00000001631.15	KRIT1	65.434	-1.02033	0.0937243	n.s.	-1.76188	1.82466e-05	down
ENSG00000002016.18	RAD52	13.343	-0.38962	0.833115	n.s.	-0.733857	0.0694784	n.s.
ENSG00000002079.14	MYH16	0.399089	-0.12389	1	n.s.	-0.22106	1	n.s.
ENSG00000002330.13	BAD	86.7835	0.413905	0.272652	n.s.	0.194313	0.473341	n.s.
ENSG00000002549.12	LAP3	1105.43	0.772123	0.305298	n.s.	-0.578245	0.465886	n.s.
ENSG00000002587.10	HS3ST1	0.85117	0.278072	1	n.s.	-1.0006	1	n.s.
ENSG00000002726.20	AOC1	89.2346	2.01021	0.0156995	up	1.40885	0.0393882	up
ENSG00000002746.15	HECW1	0.371949	-0.11644	1	n.s.	-0.486152	1	n.s.
ENSG00000002822.15	MAD1L1	12.0259	-0.339388	1	n.s.	0.233554	0.736206	n.s.
ENSG00000002834.18	LASP1	2756.33	0.320098	0.353148	n.s.	0.403147	0.0961073	n.s.
ENSG00000002919.14	SNX11	353.969	-0.00230122	0.979756	n.s.	0.367575	0.188426	n.s.
ENSG00000002933.9	TMEM176A	8.47191	0.17869	1	n.s.	0.886634	0.319779	n.s.
ENSG00000003056.8	M6PR	194.205	-0.0883868	0.894473	n.s.	-0.315721	0.328447	n.s.
ENSG00000003096.14	KLHL13	3.99061	-0.29544	1	n.s.	-0.876393	0.356769	n.s.
ENSG00000003137.8	CYP26B1	0.291665	-0.821239	1	n.s.	-0.457164	1	n.s.
ENSG00000003147.19	ICA1	28.3496	0.17935	0.830649	n.s.	-0.0490626	0.781034	n.s.
ENSG00000003249.14	DBNDD1	0.23874	-0.257405	1	n.s.	-0.246675	1	n.s.
ENSG00000003393.15	ALS2	149.627	-0.344456	0.338805	n.s.	-0.00394685	1	n.s.
ENSG00000003400.15	CASP10	337.974	0.565494	0.20374	n.s.	0.790005	0.00686127	n.s.
ENSG00000003402.20	CFLAR	14313.8	0.445506	0.237052	n.s.	0.684032	0.00689974	n.s.
ENSG00000003436.16	TFPI	53.3659	-1.94973	0.00751395	down	-1.17164	0.0573794	n.s.
ENSG00000003509.16	NDUFAF7	99.4865	0.598264	0.220718	n.s.	0.910914	0.00512336	n.s.
ENSG00000003756.17	RBM5	1743.43	0.162451	0.564695	n.s.	0.0856013	0.715009	n.s.
ENSG00000003987.14	MTMR7	0.884868	-0.0165334	1	n.s.	-0.0927898	1	n.s.
ENSG00000003989.17	SLC7A2	0.230958	-0.122096	1	n.s.	-0.450807	1	n.s.
ENSG00000004059.11	ARF5	194.345	0.28078	0.530811	n.s.	-0.340412	0.186767	n.s.
ENSG00000004139.14	SARM1	27.8078	-0.0368729	1	n.s.	-0.532007	0.0897154	n.s.
ENSG00000004142.12	POLDIP2	169.744	0.302289	0.383289	n.s.	-0.146298	0.639625	n.s.
ENSG00000004399.12	PLXND1	27.6645	-0.593776	0.538751	n.s.	-1.01871	0.0466964	down
ENSG00000004455.17	AK2	196.537	-0.204078	0.62356	n.s.	-0.305823	0.17808	n.s.
ENSG00000004468.13	CD38	51.8058	0.594445	0.227516	n.s.	0.299677	0.338624	n.s.
ENSG00000004478.8	FKBP4	33.2332	-0.173531	0.812679	n.s.	-0.371382	0.272543	n.s.
ENSG00000004487.16	KDM1A	238.834	-1.57354	0.0148838	down	-1.65871	0.000473454	down
ENSG00000004534.15	RBM6	474.657	-0.702487	0.0714777	n.s.	-0.493077	0.089338	n.s.
ENSG00000004660.15	CAMKK1	308.599	0.633387	0.276558	n.s.	0.681413	0.0660251	n.s.
ENSG00000004700.16	RECQL	151.198	0.00525125	0.990834	n.s.	0.149706	0.580693	n.s.
ENSG00000004766.17	VPS50	205.992	-1.59601	0.0228513	down	-1.41444	0.00853114	down
ENSG00000004777.18	ARHGAP33	11.862	-0.140144	1	n.s.	0.18807	0.590082	n.s.
ENSG00000004779.10	NDUFAB1	18.022	-0.283918	0.725693	n.s.	-0.800393	0.0356417	n.s.
ENSG00000004799.8	PDK4	272.79	-0.17105	0.845353	n.s.	0.546912	0.482138	n.s.
ENSG00000004809.14	SLC22A16	19.6367	-0.594762	0.547979	n.s.	-1.0823	0.0519206	n.s.
ENSG00000004838.14	ZMYND10	6.59584	-0.22795	1	n.s.	0.28453	0.663563	n.s.
ENSG00000004846.16	ABCB5	9.63579	-2.33083	0.00668738	down	-2.05073	0.00210408	down
ENSG00000004864.13	SLC25A13	110.387	-0.22213	0.635	n.s.	-0.75308	0.00332393	n.s.
ENSG00000004866.20	ST7	36.5478	-1.70599	0.0114483	down	-1.78762	0.000342109	down
ENSG00000004897.12	CDC27	891.406	-0.727164	0.202233	n.s.	-1.18783	0.00214869	down
ENSG00000004939.15	SLC4A1	3622.42	-1.85396	0.0071914	down	-2.50626	9.87004e-06	down
ENSG00000004961.15	HCCS	47.7904	0.509977	0.185549	n.s.	-0.0638723	0.756945	n.s.
ENSG00000004975.12	DVL2	49.244	-0.0712396	0.851358	n.s.	0.00621326	0.831524	n.s.
ENSG00000005001.10	PRSS22	0.280992	-0.286915	1	n.s.	-0.721678	1	n.s.
ENSG00000005007.12	UPF1	951.978	0.0313349	0.856017	n.s.	0.0856769	0.663298	n.s.
ENSG00000005020.13	SKAP2	1731.76	-0.246938	0.537284	n.s.	0.093009	0.803643	n.s.
ENSG00000005022.6	SLC25A5	122.835	-0.227889	0.687318	n.s.	-0.0933307	0.864744	n.s.
ENSG00000005059.16	MCUB	38.5394	-1.45394	0.0485323	down	-1.46757	0.0049832	down
ENSG00000005075.15	POLR2J	130.928	0.398104	0.211365	n.s.	0.228844	0.321217	n.s.
ENSG00000005100.13	DHX33	59.7272	-1.26269	0.0151862	down	-1.0869	0.00388069	down
ENSG00000005102.14	MEOX1	1.23775	-0.320681	1	n.s.	-0.623098	1	n.s.
ENSG00000005108.16	THSD7A	3.44748	0.9626	0.78984	n.s.	0.92501	0.381567	n.s.
ENSG00000005156.12	LIG3	81.1836	-0.0449706	0.983267	n.s.	-0.422521	0.117812	n.s.
ENSG00000005175.10	RPAP3	314.138	0.0724827	0.907289	n.s.	0.287814	0.287682	n.s.
ENSG00000005187.12	ACSM3	51.0394	-0.446894	0.673167	n.s.	0.0158583	0.937463	n.s.
ENSG00000005189.19	REXO5	22.1903	-1.322	0.0685199	n.s.	-1.46458	0.00293148	down
ENSG00000005194.15	CIAPIN1	22.026	-0.34396	0.555513	n.s.	-0.253672	0.414566	n.s.
ENSG00000005206.17	SPPL2B	31.7079	0.375087	0.582275	n.s.	0.0607447	0.767868	n.s.
ENSG00000005238.19	FAM214B	824.019	0.23089	0.59239	n.s.	-0.0602759	0.856023	n.s.
ENSG00000005243.10	COPZ2	0.968756	0.106545	1	n.s.	-1.52663	0.546787	n.s.
ENSG00000005249.13	PRKAR2B	181.92	-0.629108	0.452316	n.s.	0.0982422	1	n.s.
ENSG00000005302.19	MSL3	1157.8	1.03302	0.0501034	n.s.	0.965814	0.0139847	n.s.
ENSG00000005339.15	CREBBP	3711.32	0.141649	0.768699	n.s.	0.250888	0.419133	n.s.
ENSG00000005379.17	TSPOAP1	350.752	0.371947	0.610602	n.s.	-0.605021	0.130099	n.s.
ENSG00000005381.8	MPO	92.6515	0.0543937	0.922223	n.s.	1.02825	0.0734803	n.s.
ENSG00000005436.14	GCFC2	42.6396	-1.10001	0.130767	n.s.	-1.55861	0.0012638	down
ENSG00000005448.17	WDR54	3.62116	-0.0548144	1	n.s.	-0.829865	0.391772	n.s.
ENSG00000005469.11	CROT	12.416	-0.646735	0.534486	n.s.	-0.455111	0.258774	n.s.
ENSG00000005471.17	ABCB4	6.92	-1.88414	0.0845171	n.s.	-2.95007	2.10766e-05	down
ENSG00000005483.21	KMT2E	3401	-0.172575	0.493197	n.s.	-0.280779	0.124813	n.s.
ENSG00000005486.17	RHBDD2	131.624	0.833186	0.100814	n.s.	0.441225	0.254301	n.s.
ENSG00000005513.10	SOX8	0.824858	-1.26247	1	n.s.	-0.125606	1	n.s.
ENSG00000005700.15	IBTK	123.31	-0.902545	0.092127	n.s.	-1.07098	0.00353604	down
ENSG00000005801.18	ZNF195	45.7675	-0.0334233	1	n.s.	-0.38768	0.202029	n.s.
ENSG00000005810.18	MYCBP2	1468.68	0.178707	0.535672	n.s.	-0.276409	0.206144	n.s.
ENSG00000005812.11	FBXL3	1105.09	0.17483	0.494297	n.s.	0.510499	0.00322956	n.s.
ENSG00000005844.18	ITGAL	2055.02	0.295871	0.44825	n.s.	0.347859	0.206754	n.s.
ENSG00000005882.12	PDK2	11.7131	-0.0564665	1	n.s.	-1.7453	0.000725714	down
ENSG00000005884.18	ITGA3	1.52919	-0.327992	1	n.s.	-1.14712	0.230087	n.s.
ENSG00000005889.15	ZFX	872.593	-0.0107347	0.951158	n.s.	0.17389	0.3533	n.s.
ENSG00000005893.16	LAMP2	4337.38	-0.258764	0.442129	n.s.	0.206786	0.4344	n.s.
ENSG00000005961.19	ITGA2B	133.62	0.520457	0.621819	n.s.	1.31714	0.0430015	up
ENSG00000006007.12	GDE1	726.678	0.0141538	0.848693	n.s.	0.270826	0.174304	n.s.
ENSG00000006015.17	REX1BD	28.0525	-0.0392235	1	n.s.	-0.864616	0.0357721	n.s.
ENSG00000006016.11	CRLF1	0.401694	0.108822	1	n.s.	-0.689472	1	n.s.
ENSG00000006025.12	OSBPL7	13.3891	-0.301863	1	n.s.	-1.01497	0.0313108	down
ENSG00000006042.12	TMEM98	2.15633	-0.816029	0.825314	n.s.	-1.11817	0.263034	n.s.
ENSG00000006062.17	MAP3K14	78.7421	-0.0302957	0.895459	n.s.	-0.760309	0.0335418	n.s.
ENSG00000006071.14	ABCC8	0.320783	0.0726951	1	n.s.	-0.184872	1	n.s.
ENSG00000006116.3	CACNG3	0.79531	-0.0624021	1	n.s.	0.981059	1	n.s.
ENSG00000006118.14	TMEM132A	2.5224	0.303165	1	n.s.	-0.893715	0.543777	n.s.
ENSG00000006125.18	AP2B1	966.933	-0.118393	0.683046	n.s.	-0.565252	0.00343942	n.s.
ENSG00000006194.10	ZNF263	143.471	-0.204638	0.596419	n.s.	-0.412156	0.0653391	n.s.
ENSG00000006210.7	CX3CL1	0.267404	0.0804326	1	n.s.	-0.461285	1	n.s.
ENSG00000006282.21	SPATA20	6.49001	-0.388131	1	n.s.	-1.22828	0.0465049	down
ENSG00000006283.18	CACNA1G	0.603136	-1.0773	1	n.s.	-0.611047	1	n.s.
ENSG00000006327.13	TNFRSF12A	110.24	0.139372	0.828374	n.s.	-0.84091	0.0217067	n.s.
ENSG00000006432.15	MAP3K9	8.63993	0.420973	0.911106	n.s.	-0.17413	0.750635	n.s.
ENSG00000006451.8	RALA	50.2869	0.398023	0.285384	n.s.	0.385114	0.112386	n.s.
ENSG00000006453.14	BAIAP2L1	0.941386	-0.00620246	1	n.s.	-0.686833	1	n.s.
ENSG00000006459.11	KDM7A	3433.02	0.224421	0.450559	n.s.	0.38847	0.0679814	n.s.
ENSG00000006468.14	ETV1	1.10703	-0.144456	1	n.s.	-1.15066	1	n.s.
ENSG00000006530.18	AGK	32.1933	-0.583027	0.37092	n.s.	-1.12735	0.0048637	down
ENSG00000006534.16	ALDH3B1	221.932	0.851091	0.028088	n.s.	0.125968	0.798229	n.s.
ENSG00000006555.11	TTC22	24.4344	0.0793066	1	n.s.	-0.428139	0.20287	n.s.
ENSG00000006576.16	PHTF2	167.836	0.0258275	0.913766	n.s.	0.046123	0.984936	n.s.
ENSG00000006607.14	FARP2	113.971	-1.81779	0.00133205	down	-1.52458	0.000292098	down
ENSG00000006625.18	GGCT	7.53298	0.523827	0.818182	n.s.	0.0036388	1	n.s.
ENSG00000006634.8	DBF4	119.201	-2.00399	0.00160643	down	-1.65688	0.000500691	down
ENSG00000006638.12	TBXA2R	2.03944	0.166016	1	n.s.	0.108631	1	n.s.
ENSG00000006652.14	IFRD1	4878.16	-0.210646	0.562336	n.s.	0.266221	0.372063	n.s.
ENSG00000006695.12	COX10	13.2679	-0.963136	0.25267	n.s.	-1.18912	0.004381	down
ENSG00000006704.10	GTF2IRD1	0.482526	-0.920908	1	n.s.	0.215648	1	n.s.
ENSG00000006712.15	PAF1	353.953	0.149539	0.699859	n.s.	0.186858	0.510222	n.s.
ENSG00000006715.16	VPS41	392.107	-0.116623	0.827859	n.s.	-0.630911	0.00791817	n.s.
ENSG00000006740.17	ARHGAP44	0.599914	-0.388574	1	n.s.	-0.556235	1	n.s.
ENSG00000006744.19	ELAC2	40.0569	-0.0395457	0.92283	n.s.	-0.284509	0.434068	n.s.
ENSG00000006747.15	SCIN	0.392199	-0.334933	1	n.s.	-0.988109	1	n.s.
ENSG00000006756.16	ARSD	99.8654	0.136108	0.730564	n.s.	0.234891	0.398304	n.s.
ENSG00000006757.12	PNPLA4	3.71177	-0.707252	0.8669	n.s.	-0.488147	0.581137	n.s.
ENSG00000006788.14	MYH13	0.158957	-0.0487787	1	n.s.	-0.270489	1	n.s.
ENSG00000006831.10	ADIPOR2	416.263	-1.04779	0.00954238	down	-0.799096	0.00730899	n.s.
ENSG00000006837.12	CDKL3	5.68705	-1.66861	0.0471248	down	-0.833437	0.150834	n.s.
ENSG00000007001.12	UPP2	0.462162	-0.202741	1	n.s.	-0.396512	1	n.s.
ENSG00000007038.11	PRSS21	2.94481	-0.185386	1	n.s.	-0.469585	1	n.s.
ENSG00000007047.15	MARK4	164.581	0.0563625	0.918164	n.s.	-0.103901	0.887277	n.s.
ENSG00000007062.11	PROM1	2.22666	-0.627524	1	n.s.	0.136686	1	n.s.
ENSG00000007080.11	CCDC124	40.2645	-0.956933	0.224253	n.s.	-1.96513	7.79224e-05	down
ENSG00000007129.18	CEACAM21	61.9963	-0.0468194	0.890717	n.s.	0.290576	0.49616	n.s.
ENSG00000007168.13	PAFAH1B1	1059.73	0.0245893	0.827152	n.s.	0.259706	0.154365	n.s.
ENSG00000007171.18	NOS2	0.781858	-0.108804	1	n.s.	-0.309999	1	n.s.
ENSG00000007174.18	DNAH9	0.534391	-0.264949	1	n.s.	-0.241676	1	n.s.
ENSG00000007202.15	KIAA0100	763.463	0.0594644	0.771535	n.s.	-0.150265	0.51602	n.s.
ENSG00000007237.18	AC005747.1	1405.46	1.5341	0.00464627	up	0.765248	0.0792465	n.s.
ENSG00000007255.10	TRAPPC6A	6.82727	-0.11337	1	n.s.	-1.23414	0.0348291	down
ENSG00000007264.15	MATK	14.4857	-0.571729	0.805413	n.s.	-1.47838	0.0110099	down
ENSG00000007306.15	CEACAM7	0.882279	-0.491353	1	n.s.	-0.446163	1	n.s.
ENSG00000007312.12	CD79B	7.16319	0.311849	1	n.s.	-1.74175	0.0120809	down
ENSG00000007314.12	SCN4A	1.08912	-0.356958	1	n.s.	-0.322569	1	n.s.
ENSG00000007341.19	ST7L	299.367	-0.729667	0.0873255	n.s.	-0.81704	0.00463717	n.s.
ENSG00000007350.17	TKTL1	22.3118	-0.371053	0.77157	n.s.	-1.59603	0.00339427	down
ENSG00000007372.23	PAX6	1.03502	-0.986661	1	n.s.	-0.708128	1	n.s.
ENSG00000007376.8	RPUSD1	33.9798	0.243097	0.77752	n.s.	0.237439	0.519248	n.s.
ENSG00000007384.15	RHBDF1	0.645638	-0.576534	1	n.s.	-0.456425	1	n.s.
ENSG00000007392.16	LUC7L	164.229	-0.464915	0.27868	n.s.	-0.155079	0.622243	n.s.
ENSG00000007402.11	CACNA2D2	6.98218	-1.08337	0.40494	n.s.	-1.71606	0.00889089	down
ENSG00000007516.13	BAIAP3	57.8926	-1.03789	0.168996	n.s.	-0.605883	0.255913	n.s.
ENSG00000007520.4	TSR3	87.2791	0.138357	0.78507	n.s.	-0.147506	0.569256	n.s.
ENSG00000007541.16	PIGQ	32.3912	-0.324454	0.592482	n.s.	-0.499353	0.12315	n.s.
ENSG00000007545.16	CRAMP1	43.1462	-0.801223	0.0491426	n.s.	-0.630518	0.0249713	n.s.
ENSG00000007866.21	TEAD3	3.5197	0.592645	1	n.s.	0.841335	0.57554	n.s.
ENSG00000007923.16	DNAJC11	24.2354	-1.22608	0.0489103	down	-1.18576	0.00632581	down
ENSG00000007944.15	MYLIP	1712.06	-0.0464009	0.80092	n.s.	-0.146164	0.674238	n.s.
ENSG00000007968.7	E2F2	225.209	-0.390872	0.644688	n.s.	-1.29438	0.0071353	down
ENSG00000008018.9	PSMB1	441.709	-0.319073	0.289738	n.s.	-0.322392	0.103478	n.s.
ENSG00000008056.14	SYN1	1.18959	0.0483978	1	n.s.	0.347808	1	n.s.
ENSG00000008083.14	JARID2	1658.56	-0.578995	0.0868532	n.s.	-0.387452	0.105779	n.s.
ENSG00000008086.13	CDKL5	285.71	0.0396368	0.931928	n.s.	0.381714	0.0953853	n.s.
ENSG00000008118.10	CAMK1G	0.689355	0.754079	1	n.s.	-0.668279	1	n.s.
ENSG00000008128.23	CDK11A	41.0916	-0.717972	0.0499063	n.s.	-0.119379	0.657996	n.s.
ENSG00000008130.15	NADK	3850.51	0.272565	0.592196	n.s.	-0.215043	0.558749	n.s.
ENSG00000008226.20	DLEC1	10.1867	-0.712196	0.512466	n.s.	-1.0377	0.0228615	down
ENSG00000008256.16	CYTH3	47.3716	-0.588367	0.254329	n.s.	-0.443791	0.180399	n.s.
ENSG00000008277.14	ADAM22	6.9898	-0.0661337	1	n.s.	-0.054427	0.930124	n.s.
ENSG00000008282.8	SYPL1	126.816	-0.0314894	0.911856	n.s.	-0.16012	0.565783	n.s.
ENSG00000008283.16	CYB561	32.0523	-0.669346	0.469497	n.s.	-0.502131	0.375408	n.s.
ENSG00000008294.21	SPAG9	2905.69	-0.135567	0.611497	n.s.	-0.148239	0.522657	n.s.
ENSG00000008300.17	CELSR3	3.073	0.136022	1	n.s.	-0.714566	0.403549	n.s.
ENSG00000008311.15	AASS	7.68946	0.0553415	1	n.s.	0.216816	0.716063	n.s.
ENSG00000008323.15	PLEKHG6	0.684881	-0.104162	1	n.s.	-1.10599	1	n.s.
ENSG00000008324.11	SS18L2	45.1185	-0.0406033	1	n.s.	-0.338073	0.318343	n.s.
ENSG00000008382.15	MPND	28.2371	0.553929	0.235364	n.s.	-0.524543	0.0853768	n.s.
ENSG00000008394.13	MGST1	19.4728	0.24826	0.802746	n.s.	0.862019	0.0546938	n.s.
ENSG00000008405.12	CRY1	66.2633	-1.08869	0.0159983	down	-1.50978	1.36083e-06	down
ENSG00000008438.5	PGLYRP1	155.624	1.11498	0.0936196	n.s.	0.795467	0.112082	n.s.
ENSG00000008441.16	NFIX	171.638	-1.46171	0.0345615	down	-2.50341	8.36124e-06	down
ENSG00000008513.16	ST3GAL1	1107.39	-0.382585	0.250777	n.s.	-0.634351	0.00462139	n.s.
ENSG00000008516.17	MMP25	5708.14	0.498959	0.430656	n.s.	0.833649	0.0692076	n.s.
ENSG00000008517.16	IL32	63.3622	-0.164328	0.750621	n.s.	0.067091	0.858185	n.s.
ENSG00000008710.20	PKD1	14.5482	-0.184674	1	n.s.	-1.08586	0.0360488	down
ENSG00000008735.14	MAPK8IP2	1.98732	0.288909	1	n.s.	-1.65992	0.0452479	down
ENSG00000008838.20	MED24	29.9764	-0.553766	0.381447	n.s.	-0.992597	0.00454357	n.s.
ENSG00000008853.16	RHOBTB2	9.94847	0.13014	1	n.s.	-0.668626	0.124403	n.s.
ENSG00000008869.12	HEATR5B	530.296	0.204505	0.683188	n.s.	-0.0765519	0.878076	n.s.
ENSG00000008952.17	SEC62	2112.25	-0.66462	0.194567	n.s.	-0.727006	0.032947	n.s.
ENSG00000009307.16	CSDE1	3848.47	-0.22759	0.480317	n.s.	-0.299566	0.203097	n.s.
ENSG00000009335.18	UBE3C	316.373	-0.610859	0.0959467	n.s.	-0.621132	0.0123187	n.s.
ENSG00000009413.16	REV3L	596.214	-0.296085	0.338805	n.s.	0.07686	0.773578	n.s.
ENSG00000009694.13	TENM1	295.477	1.14074	0.242836	n.s.	1.45613	0.0316634	up
ENSG00000009724.17	MASP2	0.156594	-0.0787354	1	n.s.	-0.300726	1	n.s.
ENSG00000009765.14	IYD	0.562523	-0.103776	1	n.s.	-0.351802	1	n.s.
ENSG00000009780.15	FAM76A	54.2792	-0.19632	0.618463	n.s.	-0.232638	0.333526	n.s.
ENSG00000009790.15	TRAF3IP3	905.098	0.129335	0.676065	n.s.	-0.23337	0.339256	n.s.
ENSG00000009830.11	POMT2	19.9959	-0.206803	0.829887	n.s.	-0.403917	0.22689	n.s.
ENSG00000009844.16	VTA1	213.001	0.438618	0.22017	n.s.	0.384152	0.108117	n.s.
ENSG00000009950.16	MLXIPL	0.23261	0.128261	1	n.s.	-0.26191	1	n.s.
ENSG00000009954.11	BAZ1B	352.945	-0.626483	0.102455	n.s.	-0.689973	0.00690751	n.s.
ENSG00000010017.13	RANBP9	1380.82	-0.941667	0.0620287	n.s.	-1.03219	0.00512336	down
ENSG00000010030.14	ETV7	202.047	1.18961	0.159491	n.s.	-0.475254	0.584265	n.s.
ENSG00000010072.16	SPRTN	226.633	-0.0578002	0.904846	n.s.	-0.0689926	0.799951	n.s.
ENSG00000010165.20	EEF1AKNMT	27.7196	-0.142711	0.859454	n.s.	-0.318057	0.366131	n.s.
ENSG00000010219.13	DYRK4	7.96363	0.212482	1	n.s.	-0.505105	0.398668	n.s.
ENSG00000010244.18	ZNF207	1309.73	0.114141	0.656111	n.s.	0.217638	0.306655	n.s.
ENSG00000010256.11	UQCRC1	202.604	0.549111	0.15534	n.s.	0.852272	0.000705155	n.s.
ENSG00000010270.13	STARD3NL	193.131	0.239855	0.607241	n.s.	0.0770853	0.812658	n.s.
ENSG00000010278.14	CD9	143.8	-0.712582	0.278134	n.s.	-0.0666946	0.989557	n.s.
ENSG00000010282.15	HHATL	1.7612	0.0898741	1	n.s.	1.33601	1	n.s.
ENSG00000010292.13	NCAPD2	240.935	0.0209906	1	n.s.	0.306217	0.155866	n.s.
ENSG00000010295.19	IFFO1	138.961	0.060593	0.906977	n.s.	0.214377	0.549131	n.s.
ENSG00000010310.9	GIPR	9.44536	0.154254	1	n.s.	-0.0521583	0.954533	n.s.
ENSG00000010318.21	PHF7	130.602	-1.43651	0.0256542	down	-1.63021	0.000661686	down
ENSG00000010319.7	SEMA3G	1.30402	-0.693412	1	n.s.	-0.573419	1	n.s.
ENSG00000010322.16	NISCH	200.789	0.0203753	1	n.s.	-0.353834	0.195097	n.s.
ENSG00000010327.10	STAB1	50.5707	-0.759949	0.37726	n.s.	-0.530538	0.308648	n.s.
ENSG00000010361.14	FUZ	46.2038	-0.284941	0.570777	n.s.	-0.618929	0.0348076	n.s.
ENSG00000010379.16	SLC6A13	4.51191	0.182268	1	n.s.	0.261945	1	n.s.
ENSG00000010404.18	IDS	224.584	0.158732	0.820404	n.s.	-0.402664	0.317587	n.s.
ENSG00000010438.16	PRSS3	0.319122	-0.0834461	1	n.s.	-0.0977053	1	n.s.
ENSG00000010539.11	ZNF200	518.274	0.46752	0.235899	n.s.	0.0922828	0.789147	n.s.
ENSG00000010610.10	CD4	46.1724	-0.901226	0.266231	n.s.	-1.92853	0.000421062	down
ENSG00000010626.15	LRRC23	8.77312	-0.236632	1	n.s.	-0.111428	0.810918	n.s.
ENSG00000010671.15	BTK	564.639	0.720546	0.0292998	n.s.	0.22702	0.317171	n.s.
ENSG00000010704.18	HFE	5.72827	-0.248942	1	n.s.	-0.0201959	1	n.s.
ENSG00000010803.16	SCMH1	152.312	-1.32873	0.0321265	down	-1.50754	0.000870392	down
ENSG00000010810.17	FYN	94.7027	-0.706094	0.41118	n.s.	-1.14238	0.0254106	down
ENSG00000010818.10	HIVEP2	907.161	0.480173	0.217839	n.s.	-0.0925075	0.629224	n.s.
ENSG00000011007.12	ELOA	105.826	-0.383705	0.293615	n.s.	-0.569569	0.0187533	n.s.
ENSG00000011009.11	LYPLA2	98.4526	0.591443	0.102455	n.s.	0.179161	0.51945	n.s.
ENSG00000011021.23	CLCN6	37.5024	0.149416	0.909652	n.s.	0.207286	0.600994	n.s.
ENSG00000011028.14	MRC2	93.8528	-1.88164	0.00987259	down	-2.79408	3.19099e-05	down
ENSG00000011083.9	SLC6A7	0.986505	0.133929	1	n.s.	0.0022449	1	n.s.
ENSG00000011105.14	TSPAN9	9.12827	0.449498	1	n.s.	0.376952	0.612243	n.s.
ENSG00000011114.15	BTBD7	244.666	-0.251284	0.39027	n.s.	0.0204759	0.962019	n.s.
ENSG00000011132.12	APBA3	89.8271	0.190122	0.767483	n.s.	-0.146928	0.703579	n.s.
ENSG00000011143.17	MKS1	24.5179	-2.36372	0.00281116	down	-2.155	0.000598547	down
ENSG00000011198.10	ABHD5	2729.79	-0.453396	0.225704	n.s.	0.525306	0.049384	n.s.
ENSG00000011201.12	ANOS1	6.63316	0.536656	0.958674	n.s.	1.34564	0.0610968	n.s.
ENSG00000011243.18	AKAP8L	438.808	0.0941717	0.754566	n.s.	0.174317	0.364126	n.s.
ENSG00000011258.16	MBTD1	297.396	-0.283815	0.27975	n.s.	0.221643	0.195088	n.s.
ENSG00000011260.14	UTP18	119	-0.77409	0.0859878	n.s.	-0.660244	0.0425798	n.s.
ENSG00000011275.18	RNF216	502.522	0.124276	0.699859	n.s.	0.305475	0.111412	n.s.
ENSG00000011295.16	TTC19	30.8316	-0.891715	0.168996	n.s.	-1.26008	0.00246865	down
ENSG00000011304.20	PTBP1	296.961	-0.075011	0.875604	n.s.	-0.00682145	0.942067	n.s.
ENSG00000011332.19	DPF1	0.967852	-0.325651	1	n.s.	-0.391863	1	n.s.
ENSG00000011347.10	SYT7	0.488882	-0.0509251	1	n.s.	-0.511672	1	n.s.
ENSG00000011376.12	LARS2	36.4777	-0.255027	0.69742	n.s.	-0.431423	0.204315	n.s.
ENSG00000011405.13	PIK3C2A	519.855	-0.408324	0.169629	n.s.	-0.557926	0.00612122	n.s.
ENSG00000011422.12	PLAUR	3364.2	-0.0439976	0.814846	n.s.	-0.692444	0.0410075	n.s.
ENSG00000011426.11	ANLN	107.738	-1.93869	0.00249258	down	-1.57381	0.00122606	down
ENSG00000011451.20	WIZ	71.8702	0.669228	0.249984	n.s.	0.186828	0.690224	n.s.
ENSG00000011454.17	RABGAP1	300.983	-0.050334	0.83144	n.s.	0.159631	0.316668	n.s.
ENSG00000011465.17	DCN	0.426538	-0.231253	1	n.s.	-0.344478	1	n.s.
ENSG00000011478.12	QPCTL	7.08151	-0.298524	1	n.s.	-0.884995	0.0890879	n.s.
ENSG00000011485.15	PPP5C	15.061	-0.63188	0.629937	n.s.	-0.625155	0.214206	n.s.
ENSG00000011523.14	CEP68	47.4004	-0.0936675	0.935887	n.s.	0.0189904	0.931731	n.s.
ENSG00000011566.15	MAP4K3	71.7462	-1.83786	0.00220755	down	-1.91079	1.70656e-05	down
ENSG00000011590.14	ZBTB32	1.40264	0.665823	1	n.s.	-0.324903	1	n.s.
ENSG00000011600.12	TYROBP	3207.48	0.507115	0.106384	n.s.	0.459525	0.0311135	n.s.
ENSG00000011638.10	TMEM159	36.6842	0.432084	0.445456	n.s.	0.200928	0.508435	n.s.
ENSG00000011677.13	GABRA3	0.231608	-0.404409	1	n.s.	-0.411253	1	n.s.
ENSG00000012048.23	BRCA1	439.17	-0.866451	0.0512648	n.s.	-1.04818	0.000886355	down
ENSG00000012061.15	ERCC1	39.5694	-0.742625	0.3201	n.s.	-1.09021	0.0161175	down
ENSG00000012124.17	CD22	12.4545	0.490955	0.87329	n.s.	-1.13992	0.0284634	down
ENSG00000012171.20	SEMA3B	86.8267	0.416911	0.494255	n.s.	0.656361	0.109015	n.s.
ENSG00000012174.12	MBTPS2	10.3968	-0.758661	0.387673	n.s.	-1.05325	0.011282	down
ENSG00000012211.13	PRICKLE3	29.4263	0.500474	0.458234	n.s.	0.634853	0.0981307	n.s.
ENSG00000012223.13	LTF	617.305	-0.375303	0.589804	n.s.	0.240883	0.804789	n.s.
ENSG00000012232.9	EXTL3	798.92	0.0291226	0.87329	n.s.	0.601165	0.098473	n.s.
ENSG00000012660.14	ELOVL5	3416.1	0.174457	0.508768	n.s.	0.278816	0.160612	n.s.
ENSG00000012779.11	ALOX5	4772.23	0.61147	0.147378	n.s.	0.719657	0.0163358	n.s.
ENSG00000012817.15	KDM5D	59.3274	0.220833	0.89412	n.s.	0.00220201	0.948351	n.s.
ENSG00000012822.16	CALCOCO1	865.882	-0.284203	0.285873	n.s.	-0.0639687	0.793641	n.s.
ENSG00000012963.15	UBR7	108.617	-0.115661	0.769681	n.s.	0.0579208	0.840069	n.s.
ENSG00000012983.11	MAP4K5	418.173	-1.81983	0.00435901	down	-1.454	0.00384148	down
ENSG00000013016.16	EHD3	18.6323	-0.291382	0.820046	n.s.	0.218706	0.756037	n.s.
ENSG00000013275.8	PSMC4	196.691	0.107826	0.773695	n.s.	-0.351957	0.0743607	n.s.
ENSG00000013288.9	MAN2B2	461.974	0.35647	0.202319	n.s.	0.232004	0.278772	n.s.
ENSG00000013293.6	SLC7A14	0.310238	-0.269907	1	n.s.	-0.444328	1	n.s.
ENSG00000013297.11	CLDN11	1.02269	-0.904174	1	n.s.	0.0130657	1	n.s.
ENSG00000013306.16	SLC25A39	4367.97	-1.50637	0.0323255	down	-2.31535	0.000144587	down
ENSG00000013364.19	MVP	2726.86	0.528912	0.192649	n.s.	0.416055	0.155038	n.s.
ENSG00000013374.16	NUB1	1005.2	0.178214	0.709591	n.s.	-0.612835	0.0334107	n.s.
ENSG00000013375.16	PGM3	30.3872	-0.120453	0.909224	n.s.	0.162368	0.617628	n.s.
ENSG00000013392.8	RWDD2A	1.24442	-0.179843	1	n.s.	-0.502396	1	n.s.
ENSG00000013441.16	CLK1	2924.57	-0.251596	0.31374	n.s.	-0.261929	0.145187	n.s.
ENSG00000013503.10	POLR3B	29.5384	-0.258487	0.635794	n.s.	-0.194474	0.449837	n.s.
ENSG00000013523.10	ANGEL1	8.63474	-0.951514	0.277099	n.s.	-1.19269	0.00858077	down
ENSG00000013561.18	RNF14	229.506	-0.895734	0.162075	n.s.	-1.18314	0.00686127	down
ENSG00000013563.14	DNASE1L1	190.43	1.17482	0.00059613	up	0.721406	0.00442906	n.s.
ENSG00000013573.17	DDX11	7.4546	0.283511	1	n.s.	0.227963	0.660573	n.s.
ENSG00000013583.10	HEBP1	39.7751	0.0406826	1	n.s.	-1.11904	0.00286675	down
ENSG00000013588.8	GPRC5A	0.890804	-0.0431933	1	n.s.	-0.750063	1	n.s.
ENSG00000013619.14	MAMLD1	12.819	-1.59484	0.0780016	n.s.	-2.34024	0.000147689	down
ENSG00000013725.14	CD6	29.2955	-0.378771	0.753261	n.s.	-1.39547	0.0130334	down
ENSG00000013810.19	TACC3	1302.87	-0.0562659	0.788564	n.s.	0.584533	0.109157	n.s.
ENSG00000014123.10	UFL1	87.8987	0.464579	0.287058	n.s.	-0.356071	0.261933	n.s.
ENSG00000014138.9	POLA2	5.70642	-0.222708	1	n.s.	0.22098	1	n.s.
ENSG00000014164.7	ZC3H3	262.844	0.706509	0.160845	n.s.	0.167973	0.772767	n.s.
ENSG00000014216.15	CAPN1	617.314	0.335707	0.41453	n.s.	0.144369	0.651167	n.s.
ENSG00000014257.16	ACPP	203.694	0.227679	0.729301	n.s.	0.0288495	0.914968	n.s.
ENSG00000014641.20	MDH1	47.5353	-0.0965746	1	n.s.	-1.02138	0.00655647	down
ENSG00000014824.14	SLC30A9	251.502	-0.556573	0.243181	n.s.	-0.759538	0.0147653	n.s.
ENSG00000014914.21	MTMR11	6.66565	-0.394097	1	n.s.	-1.13075	0.107912	n.s.
ENSG00000014919.12	COX15	105.868	0.125539	0.797493	n.s.	0.524084	0.0773383	n.s.
ENSG00000015133.19	CCDC88C	198.565	-0.102362	0.811982	n.s.	-0.675293	0.00700383	n.s.
ENSG00000015153.14	YAF2	466.056	-0.124976	0.602678	n.s.	-0.0026905	0.79798	n.s.
ENSG00000015171.19	ZMYND11	89.8287	-0.480314	0.582902	n.s.	-0.651698	0.18825	n.s.
ENSG00000015285.11	WAS	1364.53	0.791188	0.139204	n.s.	-0.0088732	1	n.s.
ENSG00000015475.18	BID	1624.41	0.164762	0.560417	n.s.	-0.119568	0.596685	n.s.
ENSG00000015479.19	MATR3	193.969	0.110631	0.836773	n.s.	-0.335066	0.21599	n.s.
ENSG00000015520.14	NPC1L1	0.357659	0.403034	1	n.s.	-0.652468	1	n.s.
ENSG00000015532.10	XYLT2	34.696	-0.0605136	1	n.s.	0.21659	0.508986	n.s.
ENSG00000015592.16	STMN4	0.797243	-0.303148	1	n.s.	-0.12415	1	n.s.
ENSG00000015676.18	NUDCD3	110.924	-0.183816	0.585987	n.s.	-0.450598	0.0262017	n.s.
ENSG00000016391.11	CHDH	2.03826	0.304411	1	n.s.	1.34302	0.549131	n.s.
ENSG00000016402.13	IL20RA	0.139042	-0.0822839	1	n.s.	-0.285806	1	n.s.
ENSG00000016864.18	GLT8D1	61.4771	0.0687487	0.937702	n.s.	-0.117092	0.766047	n.s.
ENSG00000017260.19	ATP2C1	278.005	-0.238035	0.507906	n.s.	-0.25706	0.236657	n.s.
ENSG00000017427.16	IGF1	0.567558	0.193199	1	n.s.	-0.22727	1	n.s.
ENSG00000017483.15	SLC38A5	170.012	-1.6831	0.0219423	down	-2.56694	3.24755e-05	down
ENSG00000017797.13	RALBP1	1810.82	-0.94465	0.00585132	n.s.	-0.497705	0.0575812	n.s.
ENSG00000018189.13	RUFY3	17.5251	-0.942859	0.171003	n.s.	-0.986571	0.0292017	n.s.
ENSG00000018280.17	SLC11A1	7671.36	0.593819	0.263513	n.s.	0.365972	0.378123	n.s.
ENSG00000018408.14	WWTR1	2.55857	0.173242	1	n.s.	0.322476	1	n.s.
ENSG00000018510.16	AGPS	177.425	-0.251869	0.587386	n.s.	-0.437243	0.115393	n.s.
ENSG00000018610.14	CXorf56	71.0834	-0.0523006	0.942688	n.s.	-0.35505	0.180391	n.s.
ENSG00000018625.15	ATP1A2	0.289465	-0.0264496	1	n.s.	-0.229449	1	n.s.
ENSG00000018699.13	TTC27	24.9003	-1.17649	0.0886867	n.s.	-1.20057	0.00929249	down
ENSG00000018869.16	ZNF582	5.98252	0.548917	1	n.s.	-0.838829	0.230427	n.s.
ENSG00000019102.12	VSIG2	0.0953416	0.0427178	1	n.s.	-0.239977	1	n.s.
ENSG00000019144.19	PHLDB1	1.94286	-0.522492	1	n.s.	-0.898763	0.842295	n.s.
ENSG00000019169.10	MARCO	9.23988	0.0741018	1	n.s.	-0.205242	0.773578	n.s.
ENSG00000019186.10	CYP24A1	0.334334	-0.162568	1	n.s.	-0.552147	1	n.s.
ENSG00000019485.13	PRDM11	4.02653	0.0452302	1	n.s.	-0.73116	0.363057	n.s.
ENSG00000019582.15	CD74	1011.35	0.688643	0.186154	n.s.	-1.09285	0.00202979	down
ENSG00000019991.18	HGF	85.5699	1.30476	0.0440343	up	1.06519	0.025258	up
ENSG00000019995.6	ZRANB1	945.938	-0.565685	0.0543195	n.s.	-0.567829	0.00573013	n.s.
ENSG00000020129.16	NCDN	9.11978	-0.438343	1	n.s.	-0.584461	0.19882	n.s.
ENSG00000020181.18	ADGRA2	1.82049	0.214598	1	n.s.	-1.0983	0.299084	n.s.
ENSG00000020256.20	ZFP64	6.74818	-0.390724	1	n.s.	-0.755108	0.242346	n.s.
ENSG00000020426.11	MNAT1	28.2642	-0.731019	0.278134	n.s.	-0.842933	0.0382468	n.s.
ENSG00000020577.14	SAMD4A	8.53051	0.257441	1	n.s.	-1.07941	0.062761	n.s.
ENSG00000020633.18	RUNX3	102.705	0.483605	0.525837	n.s.	-1.20027	0.011332	down
ENSG00000020922.12	MRE11	207.516	-0.67451	0.101738	n.s.	-0.605882	0.0376424	n.s.
ENSG00000021300.14	PLEKHB1	1.84744	-0.831984	1	n.s.	-0.470362	1	n.s.
ENSG00000021355.13	SERPINB1	3715.08	1.37847	0.00420404	up	0.704416	0.0630053	n.s.
ENSG00000021461.16	CYP3A43	0.399867	-0.353226	1	n.s.	-0.448156	1	n.s.
ENSG00000021488.13	SLC7A9	0.817105	-0.671323	1	n.s.	-0.197251	1	n.s.
ENSG00000021574.12	SPAST	722.935	-0.325959	0.201137	n.s.	-0.0524698	0.649938	n.s.
ENSG00000021645.19	NRXN3	28.3782	-1.07694	0.195863	n.s.	-1.88274	0.00395651	down
ENSG00000021762.20	OSBPL5	32.1793	0.0389814	1	n.s.	-0.681508	0.0823379	n.s.
ENSG00000021776.11	AQR	470.361	-0.140012	0.613643	n.s.	0.202734	0.358286	n.s.
ENSG00000021826.17	CPS1	0.597792	-0.516415	1	n.s.	-0.715128	1	n.s.
ENSG00000022267.19	FHL1	10.0744	-0.711304	0.61736	n.s.	-0.336812	0.517903	n.s.
ENSG00000022277.12	RTF2	1781.36	0.101373	0.598347	n.s.	-0.189549	0.235163	n.s.
ENSG00000022355.18	GABRA1	0.350504	-0.264173	1	n.s.	-0.269862	1	n.s.
ENSG00000022556.16	NLRP2	15.8886	-0.698823	0.486998	n.s.	0.238664	0.62008	n.s.
ENSG00000022567.9	SLC45A4	1765.86	-0.132709	0.650443	n.s.	-0.163288	0.531741	n.s.
ENSG00000022840.16	RNF10	5978.1	0.393329	0.385645	n.s.	-0.448066	0.147521	n.s.
ENSG00000022976.15	ZNF839	160.202	0.243495	0.632014	n.s.	0.414325	0.175921	n.s.
ENSG00000023041.11	ZDHHC6	232.679	0.442214	0.0967909	n.s.	0.229288	0.23873	n.s.
ENSG00000023171.18	GRAMD1B	215.465	0.922581	0.1128	n.s.	-0.999329	0.0199961	n.s.
ENSG00000023191.17	RNH1	92.2931	-0.0678463	0.987715	n.s.	-0.544646	0.168978	n.s.
ENSG00000023228.14	NDUFS1	350.954	-0.151273	0.629593	n.s.	0.0153481	1	n.s.
ENSG00000023287.13	RB1CC1	2570.46	0.0527445	0.740517	n.s.	0.333897	0.0719451	n.s.
ENSG00000023318.8	ERP44	726.285	0.152023	0.595487	n.s.	-0.425111	0.0291072	n.s.
ENSG00000023330.15	ALAS1	287.063	0.532633	0.356404	n.s.	0.443415	0.266058	n.s.
ENSG00000023445.15	BIRC3	524.167	1.07584	0.0453905	up	-0.173017	0.602373	n.s.
ENSG00000023516.9	AKAP11	107.43	-0.57886	0.20856	n.s.	-0.721733	0.0152972	n.s.
ENSG00000023572.9	GLRX2	108.588	-0.240758	0.627059	n.s.	0.363989	0.252887	n.s.
ENSG00000023608.5	SNAPC1	71.9706	-0.612702	0.264403	n.s.	-1.10734	0.000742746	down
ENSG00000023697.13	DERA	57.1855	0.297844	0.595839	n.s.	0.209064	0.556142	n.s.
ENSG00000023734.11	STRAP	195.089	-0.629375	0.217008	n.s.	-0.654497	0.0510757	n.s.
ENSG00000023839.12	ABCC2	102.737	0.42028	0.48246	n.s.	1.27325	0.000432029	up
ENSG00000023892.11	DEF6	1227.25	0.498395	0.167569	n.s.	0.185656	0.512425	n.s.
ENSG00000023902.14	PLEKHO1	537.185	-0.384807	0.550827	n.s.	-1.04208	0.0158775	down
ENSG00000023909.10	GCLM	342.314	0.0477723	0.91973	n.s.	-0.313358	0.410213	n.s.
ENSG00000024048.10	UBR2	5116.94	-0.297339	0.234264	n.s.	0.292182	0.103406	n.s.
ENSG00000024422.12	EHD2	0.757452	-0.77656	1	n.s.	-0.629451	1	n.s.
ENSG00000024526.17	DEPDC1	22.9921	-2.19393	0.00302616	down	-1.803	0.00160115	down
ENSG00000024862.17	CCDC28A	278.579	0.157973	0.726562	n.s.	0.889405	0.000173332	n.s.
ENSG00000025039.15	RRAGD	725.52	-0.0305055	0.835207	n.s.	0.391726	0.0360588	n.s.
ENSG00000025156.13	HSF2	20.7438	-1.23715	0.0314234	down	-0.619336	0.133326	n.s.
ENSG00000025293.17	PHF20	1015.44	-0.280503	0.0945497	n.s.	-0.26777	0.0251425	n.s.
ENSG00000025423.11	HSD17B6	0.99263	-1.07042	1	n.s.	-0.622349	1	n.s.
ENSG00000025434.19	NR1H3	5.92931	0.630916	0.511779	n.s.	0.446751	0.395994	n.s.
ENSG00000025708.14	TYMP	2522.33	0.785512	0.114176	n.s.	-0.319945	0.437251	n.s.
ENSG00000025770.19	NCAPH2	116.913	-0.596002	0.291389	n.s.	-0.768044	0.0315446	n.s.
ENSG00000025772.8	TOMM34	14.3535	0.41323	0.806536	n.s.	-0.37743	0.335996	n.s.
ENSG00000025796.14	SEC63	323.542	-0.556124	0.0819798	n.s.	-0.401218	0.0782893	n.s.
ENSG00000025800.14	KPNA6	297.928	0.0135963	0.950832	n.s.	-0.0882522	0.775258	n.s.
ENSG00000026025.16	VIM	7508.04	0.649406	0.0483365	n.s.	0.411838	0.102686	n.s.
ENSG00000026036.22	RTEL1-TNFRSF6B	2.03128	0.139249	1	n.s.	-0.883823	0.625437	n.s.
ENSG00000026103.22	FAS	1215.62	0.547169	0.195863	n.s.	0.252717	0.454808	n.s.
ENSG00000026297.15	RNASET2	1671.94	0.145757	0.658526	n.s.	0.18398	0.569879	n.s.
ENSG00000026508.19	CD44	5536.53	1.05747	0.033792	up	0.336792	0.452553	n.s.
ENSG00000026559.14	KCNG1	0.73104	0.408932	1	n.s.	-0.558202	1	n.s.
ENSG00000026652.15	AGPAT4	64.4089	-0.685848	0.203556	n.s.	-0.262352	0.476141	n.s.
ENSG00000026751.17	SLAMF7	83.9339	0.81104	0.282281	n.s.	0.341639	0.547491	n.s.
ENSG00000026950.17	BTN3A1	1960.35	0.0397965	0.816617	n.s.	0.0271413	0.890726	n.s.
ENSG00000027001.10	MIPEP	7.99177	-0.794811	0.696427	n.s.	-0.939547	0.0913911	n.s.
ENSG00000027075.15	PRKCH	171.689	0.165582	0.802822	n.s.	-0.819298	0.0375938	n.s.
ENSG00000027644.5	INSRR	0.277555	-0.0578173	1	n.s.	-0.292452	1	n.s.
ENSG00000027697.14	IFNGR1	4487.2	0.298777	0.434268	n.s.	0.486979	0.0694054	n.s.
ENSG00000027847.14	B4GALT7	11.8685	0.139377	1	n.s.	-0.662077	0.106875	n.s.
ENSG00000027869.11	SH2D2A	10.3415	0.26567	1	n.s.	-1.2959	0.0216576	down
ENSG00000028116.17	VRK2	350.281	-0.446778	0.562446	n.s.	-1.11268	0.0107993	down
ENSG00000028137.19	TNFRSF1B	4858.83	-0.00247223	0.856334	n.s.	-0.211864	0.486569	n.s.
ENSG00000028203.18	VEZT	58.7604	-1.11924	0.0508748	n.s.	-1.2346	0.00223843	down
ENSG00000028277.21	POU2F2	205.138	0.493243	0.432114	n.s.	0.0533906	0.923687	n.s.
ENSG00000028310.18	BRD9	140.425	-0.109729	0.763186	n.s.	-0.103721	0.75551	n.s.
ENSG00000028528.15	SNX1	881.03	0.13749	0.681245	n.s.	0.30417	0.120607	n.s.
ENSG00000028839.10	TBPL1	221.543	-0.145551	0.83001	n.s.	-0.645437	0.0832753	n.s.
ENSG00000029153.14	ARNTL2	13.3469	-0.103697	1	n.s.	0.0359421	0.790982	n.s.
ENSG00000029363.17	BCLAF1	1940.75	-0.0697852	0.746488	n.s.	-0.115842	0.716763	n.s.
ENSG00000029364.12	SLC39A9	220.673	-0.0237374	0.996667	n.s.	0.159316	0.541812	n.s.
ENSG00000029534.20	ANK1	822.364	-1.55904	0.0243529	down	-1.68471	0.00186884	down
ENSG00000029639.11	TFB1M	12.661	0.213664	1	n.s.	0.467759	0.249873	n.s.
ENSG00000029725.17	RABEP1	535.008	-0.321751	0.230691	n.s.	-0.279571	0.137753	n.s.
ENSG00000029993.15	HMGB3	11.1198	-1.17871	0.154204	n.s.	-0.394287	0.350487	n.s.
ENSG00000030066.13	NUP160	151.483	-0.337076	0.38915	n.s.	-0.806609	0.000509339	n.s.
ENSG00000030110.13	BAK1	93.1307	1.02523	0.0446467	up	0.659532	0.0806574	n.s.
ENSG00000030419.16	IKZF2	181.842	-0.510712	0.616873	n.s.	-0.464002	0.573298	n.s.
ENSG00000030582.18	GRN	2575.39	0.308525	0.563811	n.s.	0.645069	0.109042	n.s.
ENSG00000031003.10	FAM13B	1829.75	-0.858011	0.0240116	n.s.	-0.616616	0.0305838	n.s.
ENSG00000031081.11	ARHGAP31	36.5677	1.79878	0.0212118	up	-0.302944	0.614539	n.s.
ENSG00000031691.7	CENPQ	9.98344	-0.254841	1	n.s.	-0.402969	0.470912	n.s.
ENSG00000031698.13	SARS1	289.508	0.346356	0.322349	n.s.	0.347416	0.13615	n.s.
ENSG00000031823.14	RANBP3	222.721	0.10445	0.829835	n.s.	-0.0429655	0.914359	n.s.
ENSG00000032219.19	ARID4A	2033.18	0.0292465	0.816326	n.s.	0.297235	0.164255	n.s.
ENSG00000032389.12	EIPR1	46.4229	-0.0124826	1	n.s.	0.203948	0.389668	n.s.
ENSG00000032444.16	PNPLA6	419.34	0.659837	0.206361	n.s.	0.252887	0.565759	n.s.
ENSG00000032742.17	IFT88	152.89	-0.888586	0.0486657	n.s.	-1.10673	0.000470061	down
ENSG00000033011.12	ALG1	6.25931	-0.199756	1	n.s.	-0.121754	0.909562	n.s.
ENSG00000033030.15	ZCCHC8	232.34	-0.557829	0.141716	n.s.	-0.622937	0.0148656	n.s.
ENSG00000033050.9	ABCF2	4.97363	-0.507208	0.944877	n.s.	-0.372327	0.634682	n.s.
ENSG00000033100.16	CHPF2	491.459	0.0989126	0.763626	n.s.	-0.0581922	0.902518	n.s.
ENSG00000033122.20	LRRC7	1.45751	-0.421678	1	n.s.	0.0384717	1	n.s.
ENSG00000033170.17	FUT8	40.4096	-0.828599	0.255986	n.s.	-0.571667	0.200817	n.s.
ENSG00000033178.13	UBA6	484.028	0.450834	0.210836	n.s.	-0.22426	0.408661	n.s.
ENSG00000033327.13	GAB2	2807.45	0.0598997	0.782407	n.s.	-0.0237473	0.988177	n.s.
ENSG00000033627.16	ATP6V0A1	728.213	-0.790915	0.0123505	n.s.	-0.623142	0.00697036	n.s.
ENSG00000033800.13	PIAS1	2179.29	-0.17064	0.507317	n.s.	0.220873	0.23908	n.s.
ENSG00000033867.16	SLC4A7	56.0412	-0.616459	0.310943	n.s.	-0.787842	0.0330784	n.s.
ENSG00000034053.14	APBA2	9.94621	0.503511	0.971083	n.s.	-0.336459	0.594539	n.s.
ENSG00000034152.19	MAP2K3	1503.07	0.0803905	0.761244	n.s.	-0.445739	0.150337	n.s.
ENSG00000034239.11	EFCAB1	0.536896	-1.26648	1	n.s.	-1.33926	1	n.s.
ENSG00000034510.6	TMSB10	2135.52	0.455609	0.458132	n.s.	-0.577139	0.259742	n.s.
ENSG00000034533.11	ASTE1	56.8047	0.552219	0.22928	n.s.	0.277632	0.440647	n.s.
ENSG00000034677.13	RNF19A	896.372	-0.18616	0.496071	n.s.	-0.236321	0.217497	n.s.
ENSG00000034693.15	PEX3	10.162	0.454653	0.814973	n.s.	-0.457253	0.319573	n.s.
ENSG00000034713.8	GABARAPL2	1084.12	-0.61331	0.0662527	n.s.	-0.540305	0.0247677	n.s.
ENSG00000035115.22	SH3YL1	16.8013	-0.0474637	1	n.s.	-0.660419	0.176981	n.s.
ENSG00000035141.8	FAM136A	30.3147	-0.223006	0.769653	n.s.	-0.575017	0.0876714	n.s.
ENSG00000035403.17	VCL	1309.5	0.242671	0.490819	n.s.	0.276746	0.305491	n.s.
ENSG00000035499.13	DEPDC1B	30.9821	-1.44682	0.0314234	down	-1.47722	0.00205937	down
ENSG00000035664.11	DAPK2	1022.52	0.187234	0.564116	n.s.	0.530002	0.0157261	n.s.
ENSG00000035681.9	NSMAF	665.252	0.0464299	0.826796	n.s.	-0.227466	0.503824	n.s.
ENSG00000035687.10	ADSS2	392.731	0.0965535	0.812952	n.s.	0.0849308	0.710719	n.s.
ENSG00000035720.8	STAP1	68.0778	1.58388	0.0579964	n.s.	-0.189109	0.943559	n.s.
ENSG00000035862.12	TIMP2	1228.65	0.505577	0.303049	n.s.	0.348406	0.3527	n.s.
ENSG00000035928.16	RFC1	397.64	-0.772733	0.121607	n.s.	-0.950219	0.00484079	n.s.
ENSG00000036054.13	TBC1D23	586.015	-0.23339	0.393818	n.s.	-0.308709	0.106034	n.s.
ENSG00000036257.13	CUL3	1259.51	-0.103933	0.641793	n.s.	0.101037	0.58205	n.s.
ENSG00000036448.10	MYOM2	3.78982	-1.13584	0.62437	n.s.	-1.35326	0.0868531	n.s.
ENSG00000036530.9	CYP46A1	0.528709	-0.141457	1	n.s.	-0.965815	1	n.s.
ENSG00000036549.13	AC118549.1	70.4626	-0.400439	0.543491	n.s.	-0.632988	0.102616	n.s.
ENSG00000036565.15	SLC18A1	0.347838	-0.322995	1	n.s.	-0.196373	1	n.s.
ENSG00000036672.16	USP2	0.397995	-0.753687	1	n.s.	-1.22731	1	n.s.
ENSG00000036828.16	CASR	0.603856	0.697633	1	n.s.	-0.45576	1	n.s.
ENSG00000037042.9	TUBG2	2.04463	0.782246	1	n.s.	0.0432101	1	n.s.
ENSG00000037280.16	FLT4	1.59447	0.0623379	1	n.s.	-1.49067	0.254269	n.s.
ENSG00000037474.15	NSUN2	166.554	-0.94046	0.0363207	n.s.	-0.751249	0.0207917	n.s.
ENSG00000037637.11	FBXO42	289.651	0.066886	0.796321	n.s.	0.0530823	0.801581	n.s.
ENSG00000037749.12	MFAP3	192.897	0.522089	0.0477469	n.s.	0.393212	0.0430015	n.s.
ENSG00000037757.14	MRI1	16.4405	-0.272912	1	n.s.	-0.562409	0.110679	n.s.
ENSG00000037897.17	METTL1	1.93012	-0.0506273	1	n.s.	-1.97708	0.0604405	n.s.
ENSG00000037965.6	HOXC8	0.51578	-0.268146	1	n.s.	-0.823717	1	n.s.
ENSG00000038002.9	AGA	31.8485	1.1991	0.0202124	up	0.390243	0.343438	n.s.
ENSG00000038210.14	PI4K2B	173.764	0.494904	0.325294	n.s.	-0.919558	0.00381016	n.s.
ENSG00000038219.13	BOD1L1	7912.41	-0.1192	0.683459	n.s.	0.371883	0.135271	n.s.
ENSG00000038274.17	MAT2B	1009.51	0.248049	0.461567	n.s.	0.0639912	0.652398	n.s.
ENSG00000038295.8	TLL1	0.152913	-0.0646211	1	n.s.	-0.149467	1	n.s.
ENSG00000038358.15	EDC4	110.187	0.143642	0.78984	n.s.	-0.316834	0.368096	n.s.
ENSG00000038382.20	TRIO	42.5415	-0.782793	0.168197	n.s.	-0.787132	0.0327111	n.s.
ENSG00000038427.16	VCAN	1313.35	-0.045915	0.749619	n.s.	-0.308263	0.594445	n.s.
ENSG00000038532.16	CLEC16A	461.179	-0.787716	0.103549	n.s.	-1.55523	3.62502e-06	down
ENSG00000038945.15	MSR1	5.04341	-2.33201	0.00165009	down	-1.64854	0.0159068	down
ENSG00000039068.19	CDH1	97.9173	-1.78422	0.0133653	down	-1.84575	0.00190257	down
ENSG00000039123.16	MTREX	160.956	-0.374316	0.340452	n.s.	-0.682887	0.00528335	n.s.
ENSG00000039139.9	DNAH5	0.559871	-0.439824	1	n.s.	-0.28804	1	n.s.
ENSG00000039319.17	ZFYVE16	1977.62	0.360001	0.335712	n.s.	0.905599	0.000225855	n.s.
ENSG00000039523.20	RIPOR1	183.98	-0.0673222	0.89723	n.s.	-0.658246	0.108388	n.s.
ENSG00000039560.14	RAI14	0.165457	-0.0657865	1	n.s.	-0.524444	1	n.s.
ENSG00000039600.11	SOX30	0.514604	0.0720343	1	n.s.	-0.747934	1	n.s.
ENSG00000039650.12	PNKP	236.308	0.0618576	0.936628	n.s.	0.0674997	0.832728	n.s.
ENSG00000040199.18	PHLPP2	417.554	-2.16438	0.00212871	down	-2.10515	0.000334145	down
ENSG00000040275.17	SPDL1	18.6823	-1.01334	0.175132	n.s.	-1.18309	0.014592	down
ENSG00000040341.18	STAU2	399.572	-0.0587578	0.88027	n.s.	0.378953	0.0250676	n.s.
ENSG00000040487.13	SLC66A1	29.0802	-0.0815493	0.987939	n.s.	0.0663239	0.717047	n.s.
ENSG00000040531.15	CTNS	40.3645	-0.200422	0.667639	n.s.	0.275814	0.349789	n.s.
ENSG00000040608.14	RTN4R	0.648733	-0.62081	1	n.s.	-0.771112	1	n.s.
ENSG00000040633.13	PHF23	405.55	0.442372	0.211311	n.s.	0.639772	0.00530222	n.s.
ENSG00000040933.15	INPP4A	812.981	0.24586	0.518723	n.s.	0.641322	0.00838853	n.s.
ENSG00000041353.10	RAB27B	76.0548	0.315613	0.783302	n.s.	0.123051	0.935344	n.s.
ENSG00000041357.16	PSMA4	566.368	0.559283	0.0693257	n.s.	0.251588	0.268819	n.s.
ENSG00000041515.16	MYO16	0.697383	-0.382661	1	n.s.	-0.786055	1	n.s.
ENSG00000041802.11	LSG1	106.675	-0.182986	0.635728	n.s.	-0.782162	0.000411477	n.s.
ENSG00000041880.14	PARP3	6.82892	0.535722	1	n.s.	-0.911598	0.163641	n.s.
ENSG00000041982.16	TNC	0.179076	-0.203575	1	n.s.	-0.220272	1	n.s.
ENSG00000041988.15	THAP3	25.9724	0.292894	0.74033	n.s.	0.0373478	0.777878	n.s.
ENSG00000042062.13	RIPOR3	37.4161	-1.1718	0.122642	n.s.	-0.674047	0.211442	n.s.
ENSG00000042088.14	TDP1	46.206	-0.727443	0.148697	n.s.	-1.14938	0.000269955	down
ENSG00000042286.15	AIFM2	6.47123	-0.0742095	1	n.s.	0.202119	0.731803	n.s.
ENSG00000042317.17	AL049834.1	25.7995	-1.54277	0.024762	down	-1.0808	0.0272377	down
ENSG00000042429.12	MED17	92.9838	-0.182447	0.567632	n.s.	-0.0359822	0.887764	n.s.
ENSG00000042445.14	RETSAT	79.4171	0.449784	0.328076	n.s.	0.582552	0.0613811	n.s.
ENSG00000042493.16	CAPG	378.283	1.43824	0.0136688	up	0.297315	0.559446	n.s.
ENSG00000042753.11	AP2S1	117.566	-0.54985	0.376742	n.s.	-1.2617	0.00104927	down
ENSG00000042781.14	USH2A	0.320743	-0.210213	1	n.s.	-0.581031	1	n.s.
ENSG00000042832.12	TG	176.988	0.0823092	0.88658	n.s.	1.33079	0.000628553	up
ENSG00000042980.13	ADAM28	83.8036	-1.42054	0.0205455	down	-1.12062	0.0147993	down
ENSG00000043093.15	DCUN1D1	1125.43	-0.958025	0.0353255	n.s.	-0.702185	0.0393504	n.s.
ENSG00000043143.20	JADE2	264.938	-0.116333	0.905387	n.s.	-0.846287	0.0192669	n.s.
ENSG00000043462.12	LCP2	4006.98	0.163771	0.643503	n.s.	-0.420516	0.164052	n.s.
ENSG00000043514.17	TRIT1	13.4684	-1.17999	0.14226	n.s.	-0.926412	0.055212	n.s.
ENSG00000043591.6	ADRB1	0.476688	-0.100762	1	n.s.	-0.44719	1	n.s.
ENSG00000044090.9	CUL7	28.7449	0.0738991	1	n.s.	0.127798	0.709461	n.s.
ENSG00000044115.21	CTNNA1	814.431	-0.220165	0.477893	n.s.	-8.36925e-05	1	n.s.
ENSG00000044446.12	PHKA2	472.661	0.510624	0.214395	n.s.	0.745182	0.00758979	n.s.
ENSG00000044459.15	CNTLN	394.473	-1.38155	0.0342251	down	-1.05473	0.0323123	down
ENSG00000044574.8	HSPA5	950.524	-0.0988312	0.71468	n.s.	-0.597463	0.00499934	n.s.
ENSG00000046604.13	DSG2	1.49452	-0.656802	1	n.s.	-0.50932	1	n.s.
ENSG00000046647.13	GEMIN8	6.53026	-0.980038	0.284434	n.s.	-1.2443	0.00866685	down
ENSG00000046651.15	OFD1	215.759	-0.263055	0.550828	n.s.	-0.495192	0.051883	n.s.
ENSG00000046653.15	GPM6B	0.168835	-0.0446429	1	n.s.	-0.420838	1	n.s.
ENSG00000046889.19	PREX2	0.592335	-0.224773	1	n.s.	0.201482	1	n.s.
ENSG00000047056.16	WDR37	573.636	0.00224209	0.885831	n.s.	0.335605	0.180448	n.s.
ENSG00000047188.16	YTHDC2	220.303	0.0840127	0.847624	n.s.	-0.28855	0.259934	n.s.
ENSG00000047230.15	CTPS2	25.1481	-1.614	0.00791794	down	-1.39993	0.00105537	down
ENSG00000047249.18	ATP6V1H	249.986	-0.129769	0.641166	n.s.	0.135943	0.462635	n.s.
ENSG00000047315.16	POLR2B	537.667	0.240638	0.45037	n.s.	0.363069	0.0772865	n.s.
ENSG00000047346.12	FAM214A	557.289	-0.666535	0.0118645	n.s.	-0.269251	0.203851	n.s.
ENSG00000047365.12	ARAP2	1258.85	1.52786	8.58246e-06	up	0.591411	0.0234636	n.s.
ENSG00000047410.14	TPR	3353.05	-0.104146	0.78908	n.s.	0.0190069	0.98022	n.s.
ENSG00000047457.14	CP	0.251807	-0.11623	1	n.s.	-0.259167	1	n.s.
ENSG00000047578.13	KIAA0556	374.611	0.139707	0.794122	n.s.	-0.134375	0.748965	n.s.
ENSG00000047579.19	DTNBP1	145.219	0.887805	0.0765828	n.s.	0.217282	0.592427	n.s.
ENSG00000047597.7	XK	516.291	-1.12597	0.142065	n.s.	-1.17938	0.0525771	n.s.
ENSG00000047617.15	ANO2	1.74765	-0.547453	1	n.s.	0.31282	1	n.s.
ENSG00000047621.12	C12orf4	85.2594	0.701105	0.13969	n.s.	-0.400979	0.27913	n.s.
ENSG00000047634.15	SCML1	12.6026	-1.48956	0.0476047	down	-1.2436	0.00984383	down
ENSG00000047644.18	WWC3	1073.15	-0.358738	0.233449	n.s.	0.0448982	0.899491	n.s.
ENSG00000047648.23	ARHGAP6	15.5277	0.438597	1	n.s.	0.392162	0.565923	n.s.
ENSG00000047662.5	FAM184B	0.724505	-0.300845	1	n.s.	-0.510224	1	n.s.
ENSG00000047849.21	MAP4	129.01	0.296248	0.594138	n.s.	0.0564821	0.994629	n.s.
ENSG00000047932.14	GOPC	90.0759	0.219305	0.623657	n.s.	0.305689	0.289974	n.s.
ENSG00000047936.10	ROS1	0.0903881	-0.084617	1	n.s.	-0.09691	1	n.s.
ENSG00000048028.11	USP28	54.4973	-0.233518	0.696791	n.s.	-0.658126	0.0305025	n.s.
ENSG00000048052.21	HDAC9	31.1586	-0.425179	0.575671	n.s.	-0.899053	0.0527667	n.s.
ENSG00000048140.18	TSPAN17	55.5801	-0.0520534	1	n.s.	-0.634456	0.121518	n.s.
ENSG00000048162.20	NOP16	20.3598	0.0719186	1	n.s.	-0.425857	0.195447	n.s.
ENSG00000048342.16	CC2D2A	1.52435	0.267087	1	n.s.	-1.08024	1	n.s.
ENSG00000048392.12	RRM2B	681.362	-0.127419	0.705484	n.s.	0.127566	0.670926	n.s.
ENSG00000048405.10	ZNF800	331.375	-0.088663	0.767418	n.s.	-0.2687	0.13725	n.s.
ENSG00000048462.11	TNFRSF17	1.60963	1.02261	1	n.s.	-0.687475	0.793669	n.s.
ENSG00000048471.14	SNX29	189.76	-0.168765	0.684567	n.s.	-0.485781	0.0410884	n.s.
ENSG00000048540.15	LMO3	0.46875	-0.217062	1	n.s.	-0.942992	1	n.s.
ENSG00000048544.6	MRPS10	40.2052	0.224589	0.694827	n.s.	-0.0715595	0.788925	n.s.
ENSG00000048649.13	RSF1	1451.94	-0.519098	0.119947	n.s.	-0.32212	0.208715	n.s.
ENSG00000048707.15	VPS13D	1351.68	-0.169298	0.595487	n.s.	0.344182	0.203035	n.s.
ENSG00000048740.18	CELF2	4101.87	-0.165756	0.584346	n.s.	0.205237	0.425436	n.s.
ENSG00000048828.17	FAM120A	1533.04	-0.399048	0.0784664	n.s.	0.069667	0.729579	n.s.
ENSG00000048991.16	R3HDM1	242.969	-1.58233	0.00536646	down	-1.19394	0.00512336	down
ENSG00000049089.15	COL9A2	83.3492	-0.514028	0.474809	n.s.	-1.27834	0.00274534	down
ENSG00000049130.16	KITLG	0.94806	-1.51595	1	n.s.	-1.38496	1	n.s.
ENSG00000049167.14	ERCC8	17.8313	-1.05232	0.0959467	n.s.	-0.785314	0.0550382	n.s.
ENSG00000049192.15	ADAMTS6	12.3168	-0.732334	0.635661	n.s.	-0.984177	0.0936088	n.s.
ENSG00000049239.12	H6PD	384.655	0.801923	0.14453	n.s.	0.973605	0.00817769	n.s.
ENSG00000049245.13	VAMP3	1561.22	-0.0957541	0.702053	n.s.	-0.146338	0.573659	n.s.
ENSG00000049246.14	PER3	9.94006	0.0546082	1	n.s.	-0.603667	0.174204	n.s.
ENSG00000049247.13	UTS2	4.10346	0.638301	0.91719	n.s.	-0.260392	0.646039	n.s.
ENSG00000049249.8	TNFRSF9	57.6245	-0.417037	0.508404	n.s.	-0.168698	0.685855	n.s.
ENSG00000049323.16	LTBP1	151.873	-1.88012	0.00626786	down	-0.976349	0.0804303	n.s.
ENSG00000049449.9	RCN1	5.82502	-0.469527	1	n.s.	-1.47996	0.0131295	down
ENSG00000049540.17	ELN	0.513038	0.0427845	1	n.s.	-0.746671	1	n.s.
ENSG00000049541.11	RFC2	150.897	-0.297144	0.423639	n.s.	-0.0522398	0.864293	n.s.
ENSG00000049618.23	ARID1B	698.628	-0.151661	0.649817	n.s.	-0.135582	0.619029	n.s.
ENSG00000049656.14	CLPTM1L	225.994	0.175535	0.716637	n.s.	-0.281939	0.341265	n.s.
ENSG00000049759.18	NEDD4L	116.399	-2.22944	0.00075614	down	-1.14932	0.0271575	down
ENSG00000049768.16	FOXP3	1.06939	-0.160803	1	n.s.	-0.309777	1	n.s.
ENSG00000049769.14	PPP1R3F	17.0805	0.324372	0.907565	n.s.	-0.145881	0.777878	n.s.
ENSG00000049860.14	HEXB	509.779	-0.476813	0.127232	n.s.	0.254968	0.268852	n.s.
ENSG00000049883.15	PTCD2	7.98906	-1.04357	0.253472	n.s.	-0.69047	0.215409	n.s.
ENSG00000050030.15	NEXMIF	1.68244	-0.100299	1	n.s.	-1.29595	0.270995	n.s.
ENSG00000050130.18	JKAMP	286.238	0.25395	0.438464	n.s.	0.686583	0.000274519	n.s.
ENSG00000050165.18	DKK3	0.250583	0.0223672	1	n.s.	-0.531568	1	n.s.
ENSG00000050327.15	ARHGEF5	3.28276	1.64822	0.0503299	n.s.	0.126165	1	n.s.
ENSG00000050344.9	NFE2L3	7.06268	-0.0084652	1	n.s.	-0.889357	0.162636	n.s.
ENSG00000050393.11	MCUR1	47.5616	-1.61516	0.0273226	down	-1.54401	0.00444169	down
ENSG00000050405.13	LIMA1	8.26795	-1.0833	0.332098	n.s.	-0.753274	0.168743	n.s.
ENSG00000050426.16	LETMD1	65.2154	-0.287552	0.614422	n.s.	-0.727005	0.0143523	n.s.
ENSG00000050438.17	SLC4A8	37.0885	-0.589374	0.479383	n.s.	-0.299381	0.578274	n.s.
ENSG00000050555.18	LAMC3	0.531066	-0.216394	1	n.s.	-0.90209	1	n.s.
ENSG00000050628.20	PTGER3	2.86627	0.268904	1	n.s.	-0.0833891	1	n.s.
ENSG00000050730.16	TNIP3	1.67859	-0.933674	1	n.s.	-0.540285	1	n.s.
ENSG00000050748.17	MAPK9	201.988	-0.913333	0.047995	n.s.	-0.687101	0.0380068	n.s.
ENSG00000050767.17	COL23A1	4.65531	0.358801	1	n.s.	0.637149	0.49749	n.s.
ENSG00000050820.17	BCAR1	1.42591	0.0422394	1	n.s.	-0.292916	1	n.s.
ENSG00000051009.10	FAM160A2	444.553	0.804283	0.0886413	n.s.	0.80334	0.0190376	n.s.
ENSG00000051108.15	HERPUD1	984.914	-0.0707884	0.757828	n.s.	0.297068	0.140827	n.s.
ENSG00000051128.19	HOMER3	46.4626	0.400078	0.536907	n.s.	1.03399	0.00165129	up
ENSG00000051180.17	RAD51	4.20961	-0.342359	1	n.s.	-0.264338	0.922393	n.s.
ENSG00000051341.14	POLQ	131.13	-1.89745	0.00500748	down	-1.54696	0.00373246	down
ENSG00000051382.9	PIK3CB	887.041	0.429845	0.168996	n.s.	1.05805	5.62097e-07	up
ENSG00000051523.11	CYBA	2971.54	0.601544	0.141453	n.s.	0.276488	0.416132	n.s.
ENSG00000051596.9	THOC3	2.07515	-0.762928	1	n.s.	-0.0590135	1	n.s.
ENSG00000051620.11	HEBP2	1446.27	0.231834	0.416576	n.s.	0.932219	1.36083e-06	n.s.
ENSG00000051825.15	MPHOSPH9	267.066	-1.95061	0.00203594	down	-1.72209	0.000277431	down
ENSG00000052126.14	PLEKHA5	15.988	-0.622229	0.621715	n.s.	-1.23792	0.00573013	down
ENSG00000052344.16	PRSS8	1.09344	-0.105449	1	n.s.	-0.739951	1	n.s.
ENSG00000052723.11	SIKE1	202.585	0.259853	0.471653	n.s.	0.230274	0.324532	n.s.
ENSG00000052749.14	RRP12	986.896	-0.373051	0.525004	n.s.	-0.307589	0.334885	n.s.
ENSG00000052795.13	FNIP2	72.2003	-0.824406	0.0715395	n.s.	-0.918179	0.00333949	n.s.
ENSG00000052802.13	MSMO1	40.268	0.206235	0.818041	n.s.	0.656572	0.066994	n.s.
ENSG00000052841.15	TTC17	490.013	-0.0400413	0.820404	n.s.	-0.229958	0.23289	n.s.
ENSG00000052850.8	ALX4	0.386166	-0.259113	1	n.s.	-0.45918	1	n.s.
ENSG00000053108.17	FSTL4	35.6706	1.09651	0.275363	n.s.	2.4651	0.00270638	up
ENSG00000053254.15	FOXN3	1119.43	-0.42704	0.210135	n.s.	-0.0810889	0.744815	n.s.
ENSG00000053371.12	AKR7A2	10.8265	-0.457654	0.922488	n.s.	-0.188216	0.676213	n.s.
ENSG00000053372.5	MRTO4	6.65624	0.0500147	1	n.s.	-0.594221	0.367306	n.s.
ENSG00000053501.13	USE1	23.4079	-0.308436	0.636391	n.s.	0.131293	0.634102	n.s.
ENSG00000053524.12	MCF2L2	9.0479	-0.918523	0.385645	n.s.	-1.67548	0.00081008	down
ENSG00000053702.15	NRIP2	0.165787	-0.0502253	1	n.s.	-0.0228413	1	n.s.
ENSG00000053747.16	LAMA3	0.991053	0.0412162	1	n.s.	0.275836	1	n.s.
ENSG00000053770.12	AP5M1	355.557	0.527547	0.100982	n.s.	0.491839	0.0242552	n.s.
ENSG00000053900.10	ANAPC4	162.952	0.349078	0.456151	n.s.	0.293013	0.394456	n.s.
ENSG00000053918.18	KCNQ1	230.634	0.263995	0.635728	n.s.	0.0737242	0.963905	n.s.
ENSG00000054116.12	TRAPPC3	232.043	0.0509866	0.91127	n.s.	0.1364	0.622982	n.s.
ENSG00000054118.15	THRAP3	2110.74	-0.114427	0.709591	n.s.	0.184788	0.334885	n.s.
ENSG00000054148.18	PHPT1	5.03905	-0.0442411	1	n.s.	-0.486929	0.617628	n.s.
ENSG00000054179.12	ENTPD2	1.70329	0.785758	1	n.s.	-0.691714	1	n.s.
ENSG00000054219.11	LY75	158.836	0.0528457	0.897265	n.s.	-0.370803	0.310616	n.s.
ENSG00000054267.22	ARID4B	3203.19	0.316386	0.279703	n.s.	0.0034561	1	n.s.
ENSG00000054277.14	OPN3	13.6841	0.310945	0.955909	n.s.	0.125851	0.639112	n.s.
ENSG00000054282.16	SDCCAG8	309.228	-0.575892	0.221843	n.s.	-0.328982	0.385361	n.s.
ENSG00000054356.14	PTPRN	2.52788	-0.947724	0.691619	n.s.	-0.042392	1	n.s.
ENSG00000054392.13	HHAT	2.29212	-1.07996	0.588631	n.s.	-1.29076	0.100681	n.s.
ENSG00000054523.17	KIF1B	2994.26	1.05068	0.0173177	up	0.887112	0.00705336	n.s.
ENSG00000054598.9	FOXC1	14.0001	-0.383169	1	n.s.	0.661296	0.340277	n.s.
ENSG00000054611.14	TBC1D22A	363.982	-0.0751071	0.805332	n.s.	-0.0178274	1	n.s.
ENSG00000054654.17	SYNE2	4569.79	-0.607513	0.224178	n.s.	-0.135759	0.735664	n.s.
ENSG00000054690.14	PLEKHH1	0.704397	-0.323308	1	n.s.	-0.794067	1	n.s.
ENSG00000054793.14	ATP9A	197.03	1.95538	0.00646041	up	1.31363	0.03012	up
ENSG00000054938.15	CHRDL2	0.371106	-0.209118	1	n.s.	-0.446287	1	n.s.
ENSG00000054965.10	FAM168A	265.438	0.0121637	1	n.s.	0.374722	0.166479	n.s.
ENSG00000054967.13	RELT	2000.44	0.244227	0.541228	n.s.	0.111612	0.725193	n.s.
ENSG00000054983.17	GALC	778.877	0.128232	0.748362	n.s.	-0.212863	0.413144	n.s.
ENSG00000055044.11	NOP58	127.548	-1.77997	0.00411867	down	-1.74919	0.000226995	down
ENSG00000055070.17	SZRD1	515.216	0.168637	0.595784	n.s.	-0.104207	0.650185	n.s.
ENSG00000055118.15	KCNH2	27.7897	-0.667113	0.498362	n.s.	-1.01549	0.0763422	n.s.
ENSG00000055130.17	CUL1	119.597	-0.455984	0.248616	n.s.	-0.380582	0.154457	n.s.
ENSG00000055147.19	FAM114A2	339.496	-0.537729	0.416576	n.s.	-1.27668	0.0012883	down
ENSG00000055163.20	CYFIP2	1419.22	0.193794	0.592482	n.s.	0.616999	0.0238898	n.s.
ENSG00000055208.19	TAB2	2713.22	0.102074	0.669812	n.s.	0.126938	0.557752	n.s.
ENSG00000055211.14	GINM1	232.465	-0.472542	0.166457	n.s.	-0.622269	0.00524736	n.s.
ENSG00000055332.18	EIF2AK2	3810.5	0.621863	0.213049	n.s.	-0.239934	0.600506	n.s.
ENSG00000055483.19	AC022966.1	80.8547	-0.362819	0.649713	n.s.	-1.68831	2.77023e-05	down
ENSG00000055609.18	KMT2C	4839.92	-0.196452	0.540113	n.s.	0.130655	0.654102	n.s.
ENSG00000055732.13	MCOLN3	0.852986	-0.22659	1	n.s.	-0.3923	1	n.s.
ENSG00000055813.6	CCDC85A	0.196411	-0.240171	1	n.s.	-0.0723786	1	n.s.
ENSG00000055917.15	PUM2	1755.04	-0.222962	0.321216	n.s.	0.283542	0.0768004	n.s.
ENSG00000055950.16	MRPL43	23.0961	0.0542023	0.993706	n.s.	-0.107756	0.703494	n.s.
ENSG00000055955.17	ITIH4	5.08983	0.903074	0.372361	n.s.	0.367803	0.796593	n.s.
ENSG00000055957.11	ITIH1	0.5736	0.218809	1	n.s.	-0.738365	1	n.s.
ENSG00000056050.7	HPF1	27.9818	0.0103803	1	n.s.	-0.314927	0.432207	n.s.
ENSG00000056097.16	ZFR	552.912	0.432664	0.0772452	n.s.	0.415996	0.0177853	n.s.
ENSG00000056277.16	ZNF280C	16.4159	-0.120657	1	n.s.	-0.770906	0.0257266	n.s.
ENSG00000056487.16	PHF21B	0.186809	-0.228653	1	n.s.	-0.204914	1	n.s.
ENSG00000056558.11	TRAF1	55.0358	0.871742	0.190133	n.s.	-0.549995	0.271412	n.s.
ENSG00000056586.16	RC3H2	652.018	0.0777716	0.754629	n.s.	0.154054	0.521521	n.s.
ENSG00000056736.10	IL17RB	0.784363	0.955173	1	n.s.	1.52632	1	n.s.
ENSG00000056972.20	TRAF3IP2	51.3172	0.82899	0.182406	n.s.	-0.285373	0.525294	n.s.
ENSG00000056998.20	GYG2	0.401923	-0.0287117	1	n.s.	-0.256274	1	n.s.
ENSG00000057019.16	DCBLD2	7.85095	-2.00763	0.0223943	down	-1.80979	0.00148838	down
ENSG00000057252.13	SOAT1	471.878	0.176962	0.594873	n.s.	0.424697	0.0572834	n.s.
ENSG00000057294.14	PKP2	11.8122	-0.000547236	1	n.s.	0.0602422	0.847085	n.s.
ENSG00000057468.7	MSH4	9.07902	-0.570487	1	n.s.	-1.41637	0.00546279	down
ENSG00000057608.17	GDI2	1248.81	-0.198751	0.543262	n.s.	-0.182677	0.523059	n.s.
ENSG00000057657.17	PRDM1	280.132	0.46382	0.532075	n.s.	-0.663577	0.138479	n.s.
ENSG00000057663.16	ATG5	221.231	0.47325	0.0516525	n.s.	0.0293415	0.855745	n.s.
ENSG00000057704.13	TMCC3	2517.95	-0.242394	0.499076	n.s.	-0.656361	0.00872007	n.s.
ENSG00000057757.10	PITHD1	613.388	-1.11617	0.0633661	n.s.	-1.19361	0.00724979	down
ENSG00000057935.13	MTA3	16.5104	0.136612	1	n.s.	-0.0565494	0.83666	n.s.
ENSG00000058056.9	USP13	6.51412	-0.757248	0.732116	n.s.	-1.27657	0.0181684	down
ENSG00000058063.16	ATP11B	4423.34	0.736456	0.0525973	n.s.	0.806004	0.00214968	n.s.
ENSG00000058085.15	LAMC2	0.52486	-0.10301	1	n.s.	0.0933426	1	n.s.
ENSG00000058091.17	CDK14	741.919	0.0223707	0.856857	n.s.	0.586721	0.00959402	n.s.
ENSG00000058262.10	SEC61A1	257.765	0.242701	0.573968	n.s.	-0.36927	0.153498	n.s.
ENSG00000058272.19	PPP1R12A	4189.39	0.380479	0.194836	n.s.	0.93105	3.01241e-06	n.s.
ENSG00000058404.20	CAMK2B	1.04658	-0.408121	1	n.s.	-1.02948	1	n.s.
ENSG00000058453.17	CROCC	25.6483	0.22967	0.774548	n.s.	-0.00944628	0.887833	n.s.
ENSG00000058600.16	POLR3E	70.489	-0.493041	0.469818	n.s.	-1.50136	0.000503565	down
ENSG00000058668.14	ATP2B4	1190.48	0.690267	0.173369	n.s.	0.467274	0.238406	n.s.
ENSG00000058673.16	ZC3H11A	20.8166	0.0268688	1	n.s.	0.0590346	0.771317	n.s.
ENSG00000058729.11	RIOK2	21.9294	-0.897844	0.139204	n.s.	-0.775061	0.0476693	n.s.
ENSG00000058799.15	YIPF1	403.612	0.649424	0.0683055	n.s.	0.657221	0.00814837	n.s.
ENSG00000058804.12	NDC1	73.6258	-1.63854	0.00714304	down	-1.42119	0.00145979	down
ENSG00000058866.15	DGKG	122.49	-0.354644	0.537284	n.s.	-0.107255	0.876658	n.s.
ENSG00000059122.16	FLYWCH1	17.8278	-0.24619	0.821725	n.s.	-0.752691	0.0584068	n.s.
ENSG00000059145.18	UNKL	311.999	0.255102	0.671381	n.s.	-0.154129	0.749701	n.s.
ENSG00000059377.17	TBXAS1	1952.15	0.105072	0.651711	n.s.	0.529482	0.00484799	n.s.
ENSG00000059378.13	PARP12	1106.61	0.612924	0.452316	n.s.	-0.77865	0.220432	n.s.
ENSG00000059573.9	ALDH18A1	11.7976	-0.657755	0.702053	n.s.	-0.957363	0.0690218	n.s.
ENSG00000059588.10	TARBP1	35.5638	-0.436446	0.526746	n.s.	-1.43085	0.000381322	down
ENSG00000059691.12	GATB	7.15305	-0.381897	1	n.s.	-0.901705	0.137934	n.s.
ENSG00000059728.11	MXD1	15281.8	0.254436	0.378444	n.s.	0.384379	0.0592118	n.s.
ENSG00000059758.8	CDK17	1172.75	-0.139116	0.651711	n.s.	-0.573791	0.0145707	n.s.
ENSG00000059769.20	DNAJC25	102.515	0.0297118	0.943135	n.s.	0.399046	0.316881	n.s.
ENSG00000059804.16	SLC2A3	9823.64	0.358552	0.362875	n.s.	0.974812	0.000224425	n.s.
ENSG00000059915.17	PSD	2.73504	-0.332854	1	n.s.	-0.302521	1	n.s.
ENSG00000060069.16	CTDP1	1140.19	0.309878	0.496594	n.s.	0.0653309	0.910431	n.s.
ENSG00000060138.13	YBX3	3456.4	-1.65451	0.0205575	down	-1.98215	0.000686514	down
ENSG00000060140.9	STYK1	7.61627	-1.15546	0.374516	n.s.	-0.997704	0.120237	n.s.
ENSG00000060237.17	WNK1	4477.49	-0.668949	0.128552	n.s.	-0.776407	0.0133032	n.s.
ENSG00000060339.14	CCAR1	528.552	-1.27864	0.0189139	down	-1.15052	0.00436956	down
ENSG00000060491.16	OGFR	1268.94	0.656176	0.0887993	n.s.	0.228545	0.458679	n.s.
ENSG00000060558.4	GNA15	158.392	0.699111	0.0915092	n.s.	-0.0630721	0.962693	n.s.
ENSG00000060566.14	CREB3L3	3.06761	0.679907	1	n.s.	0.373104	1	n.s.
ENSG00000060642.10	PIGV	96.3208	0.528806	0.167816	n.s.	0.459268	0.0915078	n.s.
ENSG00000060656.20	PTPRU	1.43186	0.350289	1	n.s.	-0.12022	1	n.s.
ENSG00000060688.13	SNRNP40	52.4147	-0.143883	0.7779	n.s.	-0.614564	0.0370164	n.s.
ENSG00000060709.15	RIMBP2	0.834517	-0.604126	1	n.s.	-0.902115	1	n.s.
ENSG00000060718.22	COL11A1	0.462333	-0.0963981	1	n.s.	-0.2103	1	n.s.
ENSG00000060749.15	QSER1	100.547	-1.24969	0.0296692	down	-1.46546	0.000400641	down
ENSG00000060762.19	MPC1	104.255	-0.583988	0.157935	n.s.	-0.116275	0.750055	n.s.
ENSG00000060971.18	ACAA1	987.854	0.444462	0.265888	n.s.	0.356729	0.225398	n.s.
ENSG00000060982.15	BCAT1	100.611	-0.487228	0.526812	n.s.	0.990069	0.175621	n.s.
ENSG00000061273.18	HDAC7	682.84	0.432914	0.441472	n.s.	0.332472	0.446304	n.s.
ENSG00000061337.15	LZTS1	1.50351	-0.354833	1	n.s.	-0.293782	1	n.s.
ENSG00000061455.11	PRDM6	0.101738	-0.21277	1	n.s.	-0.144103	1	n.s.
ENSG00000061656.10	SPAG4	8.21159	-0.299355	1	n.s.	-1.09738	0.0192365	down
ENSG00000061676.15	NCKAP1	25.617	0.141403	0.988327	n.s.	0.235836	0.659121	n.s.
ENSG00000061794.13	MRPS35	45.5488	-1.44859	0.0134493	down	-1.07433	0.0103179	down
ENSG00000061918.13	GUCY1B1	19.4793	0.237743	0.93589	n.s.	0.685243	0.377803	n.s.
ENSG00000061936.9	SFSWAP	427.3	0.0365567	0.788564	n.s.	-0.240298	0.120442	n.s.
ENSG00000061938.19	TNK2	702.37	0.755954	0.155961	n.s.	-0.162475	0.694693	n.s.
ENSG00000061987.16	MON2	844.996	0.0990726	0.690243	n.s.	0.0914793	0.528459	n.s.
ENSG00000062038.14	CDH3	0.367213	-0.332698	1	n.s.	-0.0697403	1	n.s.
ENSG00000062096.15	ARSF	0.18934	-0.236667	1	n.s.	-0.166851	1	n.s.
ENSG00000062194.16	GPBP1	1680.6	0.0169417	0.832899	n.s.	-0.212869	0.35273	n.s.
ENSG00000062282.15	DGAT2	3642.46	0.689361	0.0682867	n.s.	0.350549	0.250402	n.s.
ENSG00000062370.16	ZNF112	0.325264	0.117081	1	n.s.	-0.186115	1	n.s.
ENSG00000062485.19	CS	144.95	0.0490104	0.916947	n.s.	-0.00513078	1	n.s.
ENSG00000062524.16	LTK	1.45646	-1.46041	1	n.s.	-1.48451	0.265318	n.s.
ENSG00000062582.14	MRPS24	2.49448	0.50229	1	n.s.	-0.372212	1	n.s.
ENSG00000062598.18	ELMO2	675.359	1.44777	0.00206405	up	0.263869	0.508921	n.s.
ENSG00000062650.19	WAPL	1509.26	-0.195271	0.418487	n.s.	0.0218026	0.92959	n.s.
ENSG00000062716.13	VMP1	7609.66	-0.326396	0.202623	n.s.	0.318356	0.0848737	n.s.
ENSG00000062725.10	APPBP2	367.495	0.0461941	0.927911	n.s.	0.462677	0.0181684	n.s.
ENSG00000062822.14	POLD1	76.6362	-0.695627	0.195062	n.s.	-0.952331	0.00898976	n.s.
ENSG00000063015.20	SEZ6	35.0047	0.374242	0.629224	n.s.	-0.539829	0.202834	n.s.
ENSG00000063046.17	EIF4B	396.508	-0.251228	0.523421	n.s.	-0.319789	0.161201	n.s.
ENSG00000063127.16	SLC6A16	27.0999	0.467637	0.45785	n.s.	1.05969	0.00439381	up
ENSG00000063169.10	BICRA	102.575	0.643275	0.326667	n.s.	0.123056	0.839895	n.s.
ENSG00000063176.16	SPHK2	22.5607	0.278075	0.685454	n.s.	0.00679007	0.893807	n.s.
ENSG00000063180.9	CA11	1.05388	-0.474424	1	n.s.	-1.03831	1	n.s.
ENSG00000063241.8	ISOC2	1.80257	-0.752438	1	n.s.	-0.52429	1	n.s.
ENSG00000063244.12	U2AF2	444.412	-0.192211	0.557207	n.s.	0.0578958	0.837262	n.s.
ENSG00000063245.14	EPN1	425.796	0.303222	0.492761	n.s.	-0.129598	0.570568	n.s.
ENSG00000063322.15	MED29	276.145	-0.00862267	1	n.s.	-0.154734	0.47951	n.s.
ENSG00000063438.17	AHRR	1.73748	0.746464	1	n.s.	0.0780744	1	n.s.
ENSG00000063587.14	ZNF275	12.678	-0.375343	0.937525	n.s.	-1.32196	0.00241855	down
ENSG00000063601.17	MTMR1	268.064	0.432275	0.393979	n.s.	0.342815	0.300489	n.s.
ENSG00000063660.9	GPC1	0.518889	-0.538939	1	n.s.	-0.568621	1	n.s.
ENSG00000063761.16	ADCK1	3.30994	-0.677634	1	n.s.	-1.06607	0.0627853	n.s.
ENSG00000063854.13	HAGH	1017.19	-2.22101	0.00133895	down	-2.13514	0.000136507	down
ENSG00000063978.16	RNF4	295.326	0.0204424	0.924996	n.s.	0.205173	0.297566	n.s.
ENSG00000064012.22	CASP8	2208.76	0.30612	0.37092	n.s.	0.192901	0.485454	n.s.
ENSG00000064042.18	LIMCH1	1.04134	-1.06905	1	n.s.	-0.933655	1	n.s.
ENSG00000064102.15	INTS13	44.9927	-0.125028	0.875156	n.s.	-0.145301	0.663138	n.s.
ENSG00000064115.11	TM7SF3	114.528	-0.351119	0.278109	n.s.	-0.0545615	0.9298	n.s.
ENSG00000064199.6	SPA17	3.0606	0.132156	1	n.s.	-0.203033	1	n.s.
ENSG00000064201.15	TSPAN32	80.9582	0.144528	0.777545	n.s.	0.0169552	0.952485	n.s.
ENSG00000064205.10	CCN5	0.209309	-0.0394209	1	n.s.	-0.395866	1	n.s.
ENSG00000064225.12	ST3GAL6	292.97	0.175667	0.717454	n.s.	0.391738	0.220063	n.s.
ENSG00000064270.12	ATP2C2	65.8445	-0.0928806	0.844484	n.s.	-1.07456	0.036426	down
ENSG00000064300.9	NGFR	0.924234	0.0378632	1	n.s.	-0.116042	1	n.s.
ENSG00000064309.14	CDON	0.651907	-0.225384	1	n.s.	-0.607144	1	n.s.
ENSG00000064313.12	TAF2	354.733	-0.221818	0.502776	n.s.	-0.656637	0.000600517	n.s.
ENSG00000064393.16	HIPK2	513.007	-0.0368057	0.920525	n.s.	0.616891	0.0377425	n.s.
ENSG00000064419.13	TNPO3	936.984	0.47697	0.247318	n.s.	0.973662	0.000136677	n.s.
ENSG00000064489.23	BORCS8-MEF2B	1.98018	-0.04771	1	n.s.	1.34474	0.291222	n.s.
ENSG00000064490.14	RFXANK	198.156	0.121281	0.788264	n.s.	-0.26091	0.324735	n.s.
ENSG00000064545.15	TMEM161A	1.99898	-0.714678	1	n.s.	-0.448997	0.974223	n.s.
ENSG00000064547.14	LPAR2	599.15	0.26678	0.683965	n.s.	0.25493	0.568305	n.s.
ENSG00000064601.18	CTSA	670.72	0.524615	0.274667	n.s.	0.701649	0.0228723	n.s.
ENSG00000064607.17	SUGP2	212.142	-0.345828	0.324025	n.s.	0.0656019	0.790434	n.s.
ENSG00000064651.14	SLC12A2	39.1515	-0.441922	0.527368	n.s.	-0.525905	0.142538	n.s.
ENSG00000064652.11	SNX24	4.50104	-0.951845	0.398445	n.s.	-0.626199	0.322432	n.s.
ENSG00000064666.15	CNN2	4148.13	0.463592	0.386904	n.s.	0.109034	0.821035	n.s.
ENSG00000064687.13	ABCA7	1349.7	-0.162798	0.801601	n.s.	-0.33982	0.440847	n.s.
ENSG00000064703.12	DDX20	73.9133	-0.17942	0.73064	n.s.	-0.0289171	0.921938	n.s.
ENSG00000064726.10	BTBD1	247.978	0.753545	0.00576593	n.s.	0.260126	0.262152	n.s.
ENSG00000064763.11	FAR2	413.593	-0.0531105	0.87788	n.s.	0.63777	0.00470148	n.s.
ENSG00000064787.13	BCAS1	0.640125	-0.490047	1	n.s.	-1.06257	1	n.s.
ENSG00000064886.14	CHI3L2	11.3487	0.612004	0.800175	n.s.	-0.612841	0.374419	n.s.
ENSG00000064932.16	SBNO2	3099.01	0.775211	0.125206	n.s.	0.0800949	0.89239	n.s.
ENSG00000064933.17	PMS1	37.8181	-1.1655	0.0447811	down	-1.06923	0.0072017	down
ENSG00000064961.19	HMG20B	87.644	0.0992578	0.877336	n.s.	-0.424116	0.112805	n.s.
ENSG00000064989.13	CALCRL	1.51297	0.640532	1	n.s.	0.0723832	1	n.s.
ENSG00000064995.18	TAF11	110.685	0.146032	0.62437	n.s.	-0.213132	0.253948	n.s.
ENSG00000064999.15	ANKS1A	267.529	0.462469	0.354299	n.s.	0.223569	0.609846	n.s.
ENSG00000065000.18	AP3D1	382.512	0.00781519	1	n.s.	-0.0697396	0.773578	n.s.
ENSG00000065029.15	ZNF76	35.9733	0.028976	1	n.s.	-0.388252	0.163653	n.s.
ENSG00000065054.14	SLC9A3R2	0.341327	-0.527351	1	n.s.	-0.590088	1	n.s.
ENSG00000065057.9	NTHL1	2.28838	-0.405108	1	n.s.	-0.79773	0.534783	n.s.
ENSG00000065060.17	UHRF1BP1	65.1212	0.603309	0.362875	n.s.	-0.229732	0.631044	n.s.
ENSG00000065135.12	GNAI3	3678.76	0.286795	0.381447	n.s.	0.0407358	0.929607	n.s.
ENSG00000065150.21	IPO5	42.846	-1.16889	0.0797672	n.s.	-1.32546	0.00326534	down
ENSG00000065154.12	OAT	421.449	-0.496115	0.330339	n.s.	-0.159861	0.525237	n.s.
ENSG00000065183.16	WDR3	34.0862	-0.47405	0.326182	n.s.	-0.804295	0.00391355	n.s.
ENSG00000065243.20	PKN2	2167.94	-0.731598	0.0233044	n.s.	-0.482413	0.0450665	n.s.
ENSG00000065268.10	WDR18	6.43466	0.35541	1	n.s.	-0.817902	0.121006	n.s.
ENSG00000065308.5	TRAM2	32.1703	-0.527049	0.425847	n.s.	-0.355283	0.391912	n.s.
ENSG00000065320.9	NTN1	1.14653	0.281389	1	n.s.	-0.942709	1	n.s.
ENSG00000065325.13	GLP2R	0.193547	-0.0311591	1	n.s.	-0.208665	1	n.s.
ENSG00000065328.16	MCM10	109.266	-2.12579	0.00314892	down	-1.66228	0.00427879	down
ENSG00000065357.20	DGKA	402.355	0.114174	0.862865	n.s.	0.115249	0.750154	n.s.
ENSG00000065361.15	ERBB3	0.807889	0.204312	1	n.s.	-0.917716	1	n.s.
ENSG00000065413.20	ANKRD44	4327.41	0.194646	0.452734	n.s.	0.432304	0.0133554	n.s.
ENSG00000065427.14	KARS1	264.66	0.555812	0.333685	n.s.	-0.613486	0.0988325	n.s.
ENSG00000065457.10	ADAT1	159.747	-0.302756	0.343478	n.s.	-0.55756	0.00481288	n.s.
ENSG00000065485.20	PDIA5	8.02595	-1.19539	0.253504	n.s.	-0.907683	0.0871767	n.s.
ENSG00000065491.8	TBC1D22B	177.085	-0.932296	0.1389	n.s.	-1.65873	0.000104367	down
ENSG00000065518.8	NDUFB4	87.5844	0.269185	0.558327	n.s.	0.0852655	0.777368	n.s.
ENSG00000065526.12	SPEN	2108.66	-0.151322	0.73064	n.s.	-0.0445484	0.895079	n.s.
ENSG00000065534.18	MYLK	35.5781	-0.214982	0.8575	n.s.	0.146012	0.904963	n.s.
ENSG00000065548.18	ZC3H15	414.206	0.277923	0.349357	n.s.	-0.127924	0.609231	n.s.
ENSG00000065559.15	MAP2K4	829.873	-0.397857	0.187169	n.s.	0.283565	0.138497	n.s.
ENSG00000065600.12	PACC1	9.22593	-0.290741	1	n.s.	-0.834149	0.0808689	n.s.
ENSG00000065613.15	SLK	2540.23	0.438306	0.127936	n.s.	0.363802	0.0882056	n.s.
ENSG00000065615.14	CYB5R4	2578.44	0.289876	0.298341	n.s.	0.565842	0.00229822	n.s.
ENSG00000065618.21	COL17A1	12.9349	0.613149	0.775087	n.s.	0.608393	0.368788	n.s.
ENSG00000065621.15	GSTO2	13.2382	0.262258	1	n.s.	-0.412439	0.304303	n.s.
ENSG00000065665.21	SEC61A2	129.452	-0.33532	0.517938	n.s.	0.363749	0.283045	n.s.
ENSG00000065675.15	PRKCQ	29.6941	-0.372537	0.773633	n.s.	-1.11419	0.0446014	down
ENSG00000065717.15	TLE2	0.445466	-0.0663885	1	n.s.	0.157585	1	n.s.
ENSG00000065802.12	ASB1	98.4924	0.699727	0.17297	n.s.	0.67649	0.0577384	n.s.
ENSG00000065809.13	FAM107B	2160.28	0.331182	0.443471	n.s.	0.239356	0.507181	n.s.
ENSG00000065833.9	ME1	1.82609	-0.746313	1	n.s.	-0.0331195	1	n.s.
ENSG00000065882.16	TBC1D1	1702.38	-0.283773	0.284957	n.s.	0.411352	0.0228723	n.s.
ENSG00000065883.16	CDK13	1158.11	0.0774733	0.610602	n.s.	0.07677	0.559387	n.s.
ENSG00000065911.12	MTHFD2	294.237	1.81292	0.000273326	up	0.75811	0.0449509	n.s.
ENSG00000065923.10	SLC9A7	18.9149	-0.0782791	0.993706	n.s.	-1.27057	0.00693899	down
ENSG00000065970.9	FOXJ2	309.113	0.00887309	1	n.s.	-0.0779975	0.772759	n.s.
ENSG00000065978.19	YBX1	1324.64	-2.15778	0.00167213	down	-2.4366	2.01207e-05	down
ENSG00000065989.16	PDE4A	17.4614	0.490162	0.650165	n.s.	-0.865701	0.084729	n.s.
ENSG00000066027.12	PPP2R5A	1921.98	0.180729	0.574178	n.s.	0.854397	0.00026254	n.s.
ENSG00000066032.18	CTNNA2	0.412207	-0.58435	1	n.s.	-0.129291	1	n.s.
ENSG00000066044.15	ELAVL1	68.2491	-0.297868	0.503235	n.s.	-0.444704	0.0810366	n.s.
ENSG00000066056.14	TIE1	0.97975	-1.32181	1	n.s.	-1.13333	1	n.s.
ENSG00000066084.13	DIP2B	2688.86	0.332835	0.183157	n.s.	0.249828	0.170263	n.s.
ENSG00000066117.15	SMARCD1	121.595	-0.28379	0.358049	n.s.	-0.507825	0.00763902	n.s.
ENSG00000066135.13	KDM4A	196.649	0.157507	0.665936	n.s.	0.40447	0.0705396	n.s.
ENSG00000066136.20	NFYC	433.517	0.331896	0.3201	n.s.	0.276313	0.264572	n.s.
ENSG00000066185.13	ZMYND12	1.49141	0.100191	1	n.s.	-0.697763	1	n.s.
ENSG00000066230.12	SLC9A3	0.597971	-0.540067	1	n.s.	-0.687506	1	n.s.
ENSG00000066279.18	ASPM	129.985	-1.97608	0.00275466	down	-1.47026	0.00417084	down
ENSG00000066294.14	CD84	107.336	-0.327885	0.680992	n.s.	-0.319975	0.541934	n.s.
ENSG00000066322.15	ELOVL1	188.562	0.34481	0.35359	n.s.	0.603897	0.00997427	n.s.
ENSG00000066336.11	SPI1	2799.85	0.76701	0.130376	n.s.	0.151137	0.773388	n.s.
ENSG00000066379.15	ZNRD1	63.9042	0.423419	0.31374	n.s.	-0.0590296	0.843945	n.s.
ENSG00000066382.16	MPPED2	0.849179	-0.637942	1	n.s.	-0.187012	1	n.s.
ENSG00000066422.5	ZBTB11	523.445	-0.564332	0.0249513	n.s.	-0.248007	0.211598	n.s.
ENSG00000066427.24	ATXN3	318.016	-0.296349	0.410784	n.s.	-0.645111	0.00162266	n.s.
ENSG00000066455.13	GOLGA5	242.502	0.0462892	0.892912	n.s.	0.189305	0.294127	n.s.
ENSG00000066468.22	FGFR2	24.1349	-0.192712	1	n.s.	0.296342	0.597605	n.s.
ENSG00000066557.6	LRRC40	57.0163	-0.553801	0.348496	n.s.	-0.895754	0.0114422	n.s.
ENSG00000066583.12	ISOC1	39.2866	-1.06294	0.116262	n.s.	-0.649009	0.162506	n.s.
ENSG00000066629.17	EML1	0.483992	0.0195104	1	n.s.	-0.424352	1	n.s.
ENSG00000066651.20	TRMT11	26.7981	-0.218159	0.78984	n.s.	0.562113	0.122288	n.s.
ENSG00000066654.14	THUMPD1	352.243	-0.226867	0.557528	n.s.	-0.238503	0.341985	n.s.
ENSG00000066697.14	MSANTD3	16.9319	-0.462484	0.902289	n.s.	-0.72991	0.166881	n.s.
ENSG00000066735.14	KIF26A	2.80347	-0.41771	1	n.s.	-0.0652028	1	n.s.
ENSG00000066739.12	ATG2B	524.09	-0.0140656	0.84599	n.s.	0.349211	0.127561	n.s.
ENSG00000066777.9	ARFGEF1	1722.18	0.146058	0.534603	n.s.	0.480808	0.0021328	n.s.
ENSG00000066827.16	ZFAT	162.432	0.0336752	0.889127	n.s.	-0.101868	0.578547	n.s.
ENSG00000066855.16	MTFR1	17.442	-0.432411	0.495409	n.s.	-0.618959	0.0550382	n.s.
ENSG00000066923.17	STAG3	3.70689	-0.504834	1	n.s.	-0.286481	1	n.s.
ENSG00000066926.11	FECH	1184.69	-1.81854	0.00760603	down	-1.76624	0.00202973	down
ENSG00000066933.16	MYO9A	108.883	-0.91269	0.0510288	n.s.	-0.757374	0.0255874	n.s.
ENSG00000067048.17	DDX3Y	599.346	-0.0259482	0.853267	n.s.	-0.327137	0.725579	n.s.
ENSG00000067057.17	PFKP	37.2602	0.148516	0.948055	n.s.	0.172039	0.778535	n.s.
ENSG00000067064.11	IDI1	1643.55	0.887003	0.0489103	n.s.	0.416203	0.257842	n.s.
ENSG00000067066.17	SP100	6333.63	0.279554	0.496071	n.s.	0.086148	0.780386	n.s.
ENSG00000067082.15	KLF6	6630.49	0.464605	0.153214	n.s.	0.0935195	0.758239	n.s.
ENSG00000067113.17	PLPP1	2.27396	0.378201	1	n.s.	-0.490588	0.923283	n.s.
ENSG00000067141.17	NEO1	10.9599	-0.191158	1	n.s.	-0.379866	0.655926	n.s.
ENSG00000067167.8	TRAM1	608.415	0.19162	0.602773	n.s.	-0.145965	0.504535	n.s.
ENSG00000067177.15	PHKA1	0.341324	0.55105	1	n.s.	-0.289795	1	n.s.
ENSG00000067182.8	TNFRSF1A	1677	0.580286	0.248503	n.s.	0.138861	0.773578	n.s.
ENSG00000067191.16	CACNB1	2.1211	-0.544284	1	n.s.	-1.11627	0.222859	n.s.
ENSG00000067208.14	EVI5	297.144	-0.957757	0.0104375	n.s.	-0.505459	0.066026	n.s.
ENSG00000067221.14	STOML1	44.0535	1.42337	0.0714777	n.s.	-0.66359	0.329635	n.s.
ENSG00000067225.18	PKM	1573.36	1.11994	0.0528547	n.s.	1.74065	3.89269e-05	up
ENSG00000067248.10	DHX29	226.639	-0.639223	0.219854	n.s.	-1.03793	0.00189349	down
ENSG00000067334.14	DNTTIP2	894.367	0.004821	0.884738	n.s.	-0.102697	0.753126	n.s.
ENSG00000067365.15	METTL22	261.244	0.200065	0.650302	n.s.	0.00474229	0.972197	n.s.
ENSG00000067369.13	TP53BP1	566.298	-0.053065	0.899625	n.s.	-1.04255	0.000358394	down
ENSG00000067445.21	TRO	0.185116	-0.0749552	1	n.s.	-0.525148	1	n.s.
ENSG00000067533.6	RRP15	17.7237	-1.46913	0.0326423	down	-1.24524	0.0101128	down
ENSG00000067560.12	RHOA	4549.34	0.10789	0.682514	n.s.	0.238172	0.309213	n.s.
ENSG00000067596.12	DHX8	1066.96	0.0651176	0.820631	n.s.	0.203087	0.286682	n.s.
ENSG00000067601.8	PMS2P4	7.31063	-0.38773	1	n.s.	-0.679817	0.178277	n.s.
ENSG00000067606.17	PRKCZ	167.849	-0.0802601	0.846992	n.s.	-0.49743	0.0387168	n.s.
ENSG00000067646.12	ZFY	57.832	-0.0887106	1	n.s.	0.0795289	1	n.s.
ENSG00000067704.10	IARS2	115.733	0.296504	0.528667	n.s.	0.258615	0.465968	n.s.
ENSG00000067715.14	SYT1	0.475384	-0.0451152	1	n.s.	-0.618062	1	n.s.
ENSG00000067798.16	NAV3	41.4289	0.195583	0.863308	n.s.	-0.0471278	0.878076	n.s.
ENSG00000067829.19	IDH3G	118.823	0.304982	0.349467	n.s.	-0.0813972	0.761433	n.s.
ENSG00000067836.12	ROGDI	49.6443	-0.773344	0.267403	n.s.	-1.15052	0.00546279	down
ENSG00000067840.12	PDZD4	8.48224	-0.620559	1	n.s.	-1.24007	0.0552947	n.s.
ENSG00000067900.8	ROCK1	3657.13	0.211355	0.567285	n.s.	0.459248	0.0316849	n.s.
ENSG00000067955.15	CBFB	286.598	0.217331	0.537643	n.s.	0.0233595	0.958154	n.s.
ENSG00000067992.15	PDK3	712.864	-0.0528291	0.820433	n.s.	0.770682	0.00236102	n.s.
ENSG00000068001.14	HYAL2	60.925	0.415407	0.338805	n.s.	0.848045	0.00214677	n.s.
ENSG00000068024.16	HDAC4	1252.71	0.527809	0.24634	n.s.	0.291394	0.434292	n.s.
ENSG00000068028.17	RASSF1	228.17	0.0550673	0.939394	n.s.	-0.137759	0.726077	n.s.
ENSG00000068078.18	FGFR3	0.383487	-0.250049	1	n.s.	-0.339124	1	n.s.
ENSG00000068079.7	IFI35	644.687	1.06801	0.103833	n.s.	-0.386534	0.527538	n.s.
ENSG00000068097.15	HEATR6	29.5561	-0.565728	0.451646	n.s.	-0.727185	0.0975577	n.s.
ENSG00000068120.15	COASY	112.215	0.541632	0.302512	n.s.	0.300836	0.43131	n.s.
ENSG00000068137.15	PLEKHH3	2.42742	0.469613	1	n.s.	-0.694808	0.740634	n.s.
ENSG00000068305.17	MEF2A	1034.83	1.16695	0.0199251	up	1.11094	0.00194084	up
ENSG00000068308.13	OTUD5	629.73	0.14429	0.686067	n.s.	-0.0737049	0.804535	n.s.
ENSG00000068323.17	TFE3	1052.06	0.339482	0.342565	n.s.	0.184816	0.499375	n.s.
ENSG00000068354.16	TBC1D25	88.7076	0.196272	0.744418	n.s.	-0.22587	0.526328	n.s.
ENSG00000068366.20	ACSL4	2947.68	0.584467	0.113048	n.s.	0.929704	0.000274519	n.s.
ENSG00000068383.19	INPP5A	370.245	0.00306092	1	n.s.	0.178048	0.424603	n.s.
ENSG00000068394.11	GPKOW	148.628	0.303637	0.480014	n.s.	-0.237966	0.438618	n.s.
ENSG00000068400.13	GRIPAP1	582.556	0.479216	0.376851	n.s.	-0.0572115	0.897998	n.s.
ENSG00000068438.15	FTSJ1	19.9905	-0.244877	0.800205	n.s.	-0.724209	0.047404	n.s.
ENSG00000068489.12	PRR11	33.5482	-0.618714	0.286772	n.s.	-0.689674	0.0526299	n.s.
ENSG00000068615.18	REEP1	0.983022	-0.96492	1	n.s.	-0.167667	1	n.s.
ENSG00000068650.18	ATP11A	1685.5	0.444758	0.327985	n.s.	0.339488	0.340277	n.s.
ENSG00000068654.16	POLR1A	19.2413	-0.891323	0.172401	n.s.	-1.0505	0.00864212	down
ENSG00000068697.7	LAPTM4A	676.248	0.235822	0.484554	n.s.	0.133352	0.482176	n.s.
ENSG00000068724.17	TTC7A	102.929	0.164431	0.758767	n.s.	-0.421611	0.184011	n.s.
ENSG00000068745.15	IP6K2	381.798	0.0441166	0.933018	n.s.	-0.0294319	1	n.s.
ENSG00000068781.21	STON1-GTF2A1L	0.31761	-0.113297	1	n.s.	-0.0951046	1	n.s.
ENSG00000068784.13	SRBD1	750.504	0.155	0.676032	n.s.	0.0683947	0.847274	n.s.
ENSG00000068796.17	KIF2A	302.945	-0.20397	0.692103	n.s.	-0.237576	0.547859	n.s.
ENSG00000068831.19	RASGRP2	974.009	0.22796	0.572166	n.s.	0.534449	0.0566246	n.s.
ENSG00000068878.15	PSME4	1211.86	-0.710374	0.0736907	n.s.	-0.580436	0.0419881	n.s.
ENSG00000068885.15	IFT80	43.6903	-1.11795	0.0412543	down	-0.669836	0.0978072	n.s.
ENSG00000068903.20	SIRT2	185.404	0.202857	0.631475	n.s.	-0.194692	0.542432	n.s.
ENSG00000068912.14	ERLEC1	82.1135	0.308607	0.432136	n.s.	0.193004	0.507306	n.s.
ENSG00000068971.14	PPP2R5B	138.249	-0.845201	0.118303	n.s.	-0.869256	0.0213477	n.s.
ENSG00000068976.14	PYGM	152.866	0.143228	0.805413	n.s.	0.0918665	0.910511	n.s.
ENSG00000068985.5	PAGE1	0.950373	-0.191867	1	n.s.	-1.01304	1	n.s.
ENSG00000069011.16	PITX1	0.194673	0.166534	1	n.s.	-0.298664	1	n.s.
ENSG00000069020.18	MAST4	139.558	1.13247	0.134867	n.s.	1.73013	0.00120473	up
ENSG00000069122.19	ADGRF5	0.190211	-0.175391	1	n.s.	-0.269304	1	n.s.
ENSG00000069188.17	SDK2	1.89092	0.439053	1	n.s.	-1.4845	0.0946636	n.s.
ENSG00000069248.12	NUP133	134.096	-0.672489	0.0584407	n.s.	-0.821095	0.00072876	n.s.
ENSG00000069275.13	NUCKS1	402.202	-1.5163	0.00779069	down	-1.31499	0.00168954	down
ENSG00000069329.18	VPS35	798.687	0.318014	0.36136	n.s.	0.225914	0.36355	n.s.
ENSG00000069345.12	DNAJA2	609.154	0.0370811	0.882737	n.s.	0.229664	0.206163	n.s.
ENSG00000069399.15	BCL3	927.538	0.866657	0.0735739	n.s.	0.111608	0.771317	n.s.
ENSG00000069424.15	KCNAB2	907.481	0.355316	0.441764	n.s.	0.504572	0.109355	n.s.
ENSG00000069431.11	ABCC9	0.60033	-0.109569	1	n.s.	-0.135123	1	n.s.
ENSG00000069482.7	GAL	0.3173	-0.385416	1	n.s.	-0.322313	1	n.s.
ENSG00000069493.15	CLEC2D	273.069	0.0229161	0.94293	n.s.	0.454823	0.176234	n.s.
ENSG00000069509.6	FUNDC1	62.145	-0.872034	0.157793	n.s.	-1.30729	0.00189763	down
ENSG00000069535.14	MAOB	1.01289	0.21426	1	n.s.	1.01397	1	n.s.
ENSG00000069667.16	RORA	123.681	-0.878495	0.254206	n.s.	-1.51356	0.0037299	down
ENSG00000069696.7	DRD4	2.72978	0.0934534	1	n.s.	-0.0981822	1	n.s.
ENSG00000069702.11	TGFBR3	47.2017	-0.393221	0.749134	n.s.	-1.47444	0.0103215	down
ENSG00000069812.11	HES2	0.40218	0.0948315	1	n.s.	-0.345245	1	n.s.
ENSG00000069849.11	ATP1B3	67.9561	-0.772066	0.195269	n.s.	-0.827048	0.0325692	n.s.
ENSG00000069869.16	NEDD4	137.277	0.498348	0.364667	n.s.	0.707875	0.0480327	n.s.
ENSG00000069943.10	PIGB	395.779	0.0264421	1	n.s.	-0.0834012	0.872706	n.s.
ENSG00000069956.12	MAPK6	173.356	0.0680258	0.917452	n.s.	-0.753238	0.025331	n.s.
ENSG00000069966.18	GNB5	16.46	-0.269979	1	n.s.	-0.19449	0.547981	n.s.
ENSG00000069974.16	RAB27A	1850.13	0.170482	0.61008	n.s.	0.949883	0.000122051	n.s.
ENSG00000069998.12	HDHD5	14.8421	0.258659	1	n.s.	-0.61371	0.16851	n.s.
ENSG00000070010.19	UFD1	616.466	-0.00476813	0.861893	n.s.	0.270828	0.192955	n.s.
ENSG00000070018.9	LRP6	31.0825	-0.352846	0.720229	n.s.	0.659528	0.206485	n.s.
ENSG00000070019.5	GUCY2C	0.425449	0.0289196	1	n.s.	-0.33004	1	n.s.
ENSG00000070031.4	SCT	0.134542	-0.0766643	1	n.s.	-0.2631	1	n.s.
ENSG00000070047.13	PHRF1	294.965	0.0294849	0.986578	n.s.	-0.446467	0.0331814	n.s.
ENSG00000070061.15	ELP1	84.0857	0.0389797	0.992037	n.s.	-0.298977	0.234088	n.s.
ENSG00000070081.17	NUCB2	331.684	-0.95235	0.063029	n.s.	-0.604623	0.102475	n.s.
ENSG00000070087.14	PFN2	1.50233	-0.272232	1	n.s.	-0.502139	1	n.s.
ENSG00000070159.14	PTPN3	0.694134	-0.257637	1	n.s.	-0.638301	1	n.s.
ENSG00000070182.21	SPTB	557.181	-1.12554	0.112074	n.s.	-1.73478	0.00144577	down
ENSG00000070190.13	DAPP1	1806.23	0.717701	0.124778	n.s.	-0.11399	0.825062	n.s.
ENSG00000070193.5	FGF10	0.539311	-0.0476527	1	n.s.	-0.293484	1	n.s.
ENSG00000070214.16	SLC44A1	232.95	0.182965	0.633755	n.s.	0.762484	0.000151906	n.s.
ENSG00000070269.14	TMEM260	395.555	1.16864	0.0169211	up	1.26344	0.000332925	up
ENSG00000070366.14	SMG6	138.515	0.102172	0.781784	n.s.	-0.0123906	0.939711	n.s.
ENSG00000070367.16	EXOC5	313.848	-0.0625086	0.854845	n.s.	0.00188962	1	n.s.
ENSG00000070371.16	CLTCL1	85.5409	-0.285502	0.643145	n.s.	0.677452	0.0475195	n.s.
ENSG00000070388.11	FGF22	0.184049	0.131213	1	n.s.	-0.217522	1	n.s.
ENSG00000070404.10	FSTL3	5.97901	-0.0352332	1	n.s.	0.212531	0.878485	n.s.
ENSG00000070413.20	DGCR2	1131.79	0.16851	0.654772	n.s.	0.416612	0.22061	n.s.
ENSG00000070423.18	RNF126	50.4928	0.0251862	1	n.s.	-0.749117	0.0088022	n.s.
ENSG00000070444.15	MNT	463.979	0.434378	0.362875	n.s.	0.0148219	1	n.s.
ENSG00000070476.15	ZXDC	590.212	0.0253033	0.829887	n.s.	0.134188	0.577878	n.s.
ENSG00000070495.14	JMJD6	1751.55	0.0456656	0.793504	n.s.	0.00735543	1	n.s.
ENSG00000070501.12	POLB	428.453	0.173095	0.691384	n.s.	-0.161991	0.73962	n.s.
ENSG00000070526.15	ST6GALNAC1	2.34099	-1.1607	0.62645	n.s.	0.392157	1	n.s.
ENSG00000070540.13	WIPI1	460.591	-0.428966	0.34439	n.s.	-0.551342	0.0696068	n.s.
ENSG00000070601.10	FRMPD1	0.269101	-0.475651	1	n.s.	-0.175195	1	n.s.
ENSG00000070610.14	GBA2	391.991	0.0871913	0.829887	n.s.	0.212296	0.439933	n.s.
ENSG00000070614.15	NDST1	895.678	0.429875	0.354825	n.s.	0.208191	0.456291	n.s.
ENSG00000070669.17	ASNS	3.76278	0.362971	1	n.s.	-0.217523	1	n.s.
ENSG00000070718.12	AP3M2	82.4696	-0.54052	0.351314	n.s.	-0.141152	0.724686	n.s.
ENSG00000070729.14	CNGB1	0.683465	0.441088	1	n.s.	0.291324	1	n.s.
ENSG00000070731.11	ST6GALNAC2	158.388	0.3801	0.427136	n.s.	0.242932	0.530346	n.s.
ENSG00000070756.16	PABPC1	1498.54	-0.500504	0.257071	n.s.	-0.587416	0.0387168	n.s.
ENSG00000070759.17	TESK2	130.723	0.620852	0.0959467	n.s.	0.204129	0.502581	n.s.
ENSG00000070761.8	CFAP20	52.4287	-0.173797	0.65958	n.s.	-0.286389	0.218314	n.s.
ENSG00000070770.9	CSNK2A2	118.297	0.191214	0.577573	n.s.	-0.0889866	0.740646	n.s.
ENSG00000070778.13	PTPN21	0.716787	0.677606	1	n.s.	-0.589604	1	n.s.
ENSG00000070785.17	EIF2B3	7.78102	-0.601003	0.71259	n.s.	-0.399556	0.446575	n.s.
ENSG00000070808.16	CAMK2A	0.178852	0.237596	1	n.s.	-0.359165	1	n.s.
ENSG00000070814.21	TCOF1	63.5058	-0.337219	0.469484	n.s.	-0.4411	0.0977541	n.s.
ENSG00000070831.17	CDC42	3568.69	0.332708	0.145615	n.s.	0.187701	0.296246	n.s.
ENSG00000070882.13	OSBPL3	21.5862	-0.656022	0.459519	n.s.	-0.973432	0.0479359	n.s.
ENSG00000070886.12	EPHA8	0.583176	-0.486526	1	n.s.	-0.67473	1	n.s.
ENSG00000070915.9	SLC12A3	0.982916	0.884688	1	n.s.	-1.73904	0.626185	n.s.
ENSG00000070950.10	RAD18	157.945	-1.23695	0.039146	down	-1.54003	0.000333932	down
ENSG00000070961.15	ATP2B1	3704.85	-0.194813	0.686173	n.s.	-1.24049	0.00319561	down
ENSG00000070985.13	TRPM5	0.593041	-0.646534	1	n.s.	-0.650458	1	n.s.
ENSG00000071051.14	NCK2	368.917	-0.199603	0.685222	n.s.	0.327447	0.209605	n.s.
ENSG00000071054.16	MAP4K4	4899.75	0.0513741	0.796936	n.s.	0.418908	0.0901614	n.s.
ENSG00000071073.13	MGAT4A	479.356	0.14492	0.661535	n.s.	0.175369	0.50887	n.s.
ENSG00000071127.17	WDR1	3521.41	0.164473	0.611497	n.s.	-0.0117591	0.995612	n.s.
ENSG00000071189.21	SNX13	1551.92	-0.0234276	0.813013	n.s.	0.114056	0.593584	n.s.
ENSG00000071205.12	ARHGAP10	64.5981	-0.522995	0.519463	n.s.	-0.670455	0.171114	n.s.
ENSG00000071243.16	ING3	278.585	0.140568	0.732495	n.s.	-0.0706787	0.772243	n.s.
ENSG00000071246.11	VASH1	4.70487	-0.223277	1	n.s.	-1.04559	0.160209	n.s.
ENSG00000071282.12	LMCD1	1.06434	-1.04605	1	n.s.	-0.686418	1	n.s.
ENSG00000071462.11	BUD23	37.8449	-0.422862	0.496463	n.s.	-0.814475	0.0128607	n.s.
ENSG00000071537.14	SEL1L	1401.83	-0.103403	0.688944	n.s.	0.619306	0.00290737	n.s.
ENSG00000071539.14	TRIP13	6.37556	-0.988079	0.525031	n.s.	-1.27654	0.0187374	down
ENSG00000071553.17	ATP6AP1	436.045	0.439301	0.280001	n.s.	0.487227	0.067049	n.s.
ENSG00000071564.16	TCF3	84.7446	-0.993344	0.191111	n.s.	-1.22381	0.0182412	down
ENSG00000071575.11	TRIB2	93.6005	0.0866929	0.950536	n.s.	-1.29115	0.019076	down
ENSG00000071626.16	DAZAP1	138.198	-0.0235774	0.958445	n.s.	-0.679957	0.00959408	n.s.
ENSG00000071655.18	MBD3	21.8992	-0.141515	0.919352	n.s.	-0.631192	0.0841726	n.s.
ENSG00000071794.16	HLTF	100.286	-1.99874	0.00435901	down	-1.69362	0.00257985	down
ENSG00000071859.15	FAM50A	114.036	-0.0337521	0.924696	n.s.	-0.243162	0.329226	n.s.
ENSG00000071889.16	FAM3A	30.4559	-0.0595973	0.961109	n.s.	-0.358843	0.178363	n.s.
ENSG00000071894.17	CPSF1	63.8034	-0.155031	0.8575	n.s.	-0.187056	0.646779	n.s.
ENSG00000071909.18	MYO3B	3.10971	0.519302	1	n.s.	-1.31178	0.197707	n.s.
ENSG00000071967.12	CYBRD1	317.34	-0.650357	0.301649	n.s.	0.0613833	1	n.s.
ENSG00000071991.9	CDH19	0.286779	-0.195082	1	n.s.	-0.325062	1	n.s.
ENSG00000071994.11	PDCD2	83.9819	-0.0921538	0.830518	n.s.	-0.277512	0.353548	n.s.
ENSG00000072042.13	RDH11	65.6254	-0.332823	0.706546	n.s.	-0.435469	0.435484	n.s.
ENSG00000072062.14	PRKACA	493.704	0.296951	0.573455	n.s.	0.46239	0.243163	n.s.
ENSG00000072071.16	ADGRL1	3.41886	-0.564505	1	n.s.	-0.590078	0.445488	n.s.
ENSG00000072110.13	ACTN1	5612.46	0.316318	0.561648	n.s.	0.287293	0.441343	n.s.
ENSG00000072121.16	ZFYVE26	295.058	0.204813	0.688898	n.s.	-0.212228	0.519591	n.s.
ENSG00000072134.15	EPN2	94.1326	-0.630677	0.410532	n.s.	-1.18688	0.0131232	down
ENSG00000072135.13	PTPN18	243.351	0.57703	0.0887993	n.s.	-0.259255	0.314197	n.s.
ENSG00000072163.19	LIMS2	2.42683	0.542669	1	n.s.	-0.473028	0.866249	n.s.
ENSG00000072182.12	ASIC4	1.3503	0.175532	1	n.s.	-0.0938517	1	n.s.
ENSG00000072195.15	SPEG	1.68909	-0.956637	1	n.s.	-1.02156	0.697656	n.s.
ENSG00000072201.14	LNX1	1.0345	-0.0383228	1	n.s.	-0.373679	1	n.s.
ENSG00000072210.19	ALDH3A2	39.3654	-0.329523	0.601723	n.s.	-0.45684	0.239197	n.s.
ENSG00000072274.13	TFRC	2413.81	-1.54334	0.0147613	down	-1.59716	0.000745437	down
ENSG00000072310.17	SREBF1	292.148	0.56527	0.264422	n.s.	-0.0221257	0.982462	n.s.
ENSG00000072364.13	AFF4	1408.35	0.042517	0.769653	n.s.	-0.292577	0.165578	n.s.
ENSG00000072401.15	UBE2D1	1473.84	0.81372	0.00230612	n.s.	0.749086	0.000144669	n.s.
ENSG00000072415.9	MPP5	58.5938	-0.766608	0.0927459	n.s.	-0.693853	0.0235928	n.s.
ENSG00000072422.17	RHOBTB1	14.9975	-0.365648	1	n.s.	0.194878	0.842532	n.s.
ENSG00000072501.18	SMC1A	808.248	-1.66365	0.002894	down	-1.01362	0.0196073	down
ENSG00000072506.13	HSD17B10	15.496	-0.0862862	1	n.s.	-0.990961	0.0295903	n.s.
ENSG00000072518.20	MARK2	886.509	0.454561	0.387673	n.s.	0.367518	0.342976	n.s.
ENSG00000072571.20	HMMR	98.2436	-2.1464	0.00340448	down	-1.92816	0.00106469	down
ENSG00000072609.17	CHFR	634.008	0.330437	0.289738	n.s.	0.243734	0.243293	n.s.
ENSG00000072657.9	TRHDE	2.89538	-0.635234	1	n.s.	0.182252	1	n.s.
ENSG00000072682.18	P4HA2	53.3341	0.621279	0.321677	n.s.	1.05879	0.00570856	up
ENSG00000072694.21	FCGR2B	137.947	0.296796	0.610602	n.s.	-0.182259	0.650139	n.s.
ENSG00000072736.19	NFATC3	796.473	-0.668344	0.0547525	n.s.	-0.50843	0.0465196	n.s.
ENSG00000072756.17	TRNT1	255.063	-0.834036	0.0655874	n.s.	-0.988033	0.00126467	n.s.
ENSG00000072778.20	ACADVL	543.237	-0.104221	0.78507	n.s.	0.219688	0.424656	n.s.
ENSG00000072786.13	STK10	3908.61	0.100824	0.831251	n.s.	0.08015	0.86103	n.s.
ENSG00000072803.17	FBXW11	278.758	0.00757292	0.961218	n.s.	-0.0511647	0.836236	n.s.
ENSG00000072818.12	ACAP1	1458.57	0.683304	0.137441	n.s.	0.406521	0.260861	n.s.
ENSG00000072832.15	CRMP1	0.599916	-0.00817913	1	n.s.	-0.214915	1	n.s.
ENSG00000072840.13	EVC	1.05539	0.363826	1	n.s.	-0.422049	1	n.s.
ENSG00000072849.11	DERL2	301.985	0.354015	0.124242	n.s.	0.290192	0.0724406	n.s.
ENSG00000072858.10	SIDT1	18.6945	-0.229269	0.878158	n.s.	-1.13462	0.0422878	down
ENSG00000072864.15	NDE1	1130.01	-0.43666	0.240577	n.s.	-0.280127	0.267996	n.s.
ENSG00000072952.18	MRVI1	911.358	0.755393	0.115246	n.s.	-0.122602	0.800335	n.s.
ENSG00000072954.7	TMEM38A	27.8941	-0.0672203	0.979086	n.s.	0.339249	0.339946	n.s.
ENSG00000072958.8	AP1M1	369.533	0.320478	0.374305	n.s.	0.338118	0.135835	n.s.
ENSG00000073008.15	PVR	18.1666	0.593429	0.487743	n.s.	-0.187254	0.617628	n.s.
ENSG00000073050.11	XRCC1	107.889	0.610415	0.0697026	n.s.	0.176539	0.599797	n.s.
ENSG00000073060.16	SCARB1	15.7975	-0.924362	0.408396	n.s.	1.1054	0.061663	n.s.
ENSG00000073067.14	CYP2W1	0.164315	-0.210662	1	n.s.	-0.164913	1	n.s.
ENSG00000073111.14	MCM2	20.9511	-0.410907	0.69183	n.s.	-0.626441	0.207276	n.s.
ENSG00000073146.16	MOV10L1	1.7491	-0.560421	1	n.s.	-0.863939	1	n.s.
ENSG00000073150.14	PANX2	221.02	0.684746	0.272301	n.s.	0.524805	0.25152	n.s.
ENSG00000073169.14	SELENOO	121.966	0.606366	0.201344	n.s.	0.428573	0.197625	n.s.
ENSG00000073282.13	TP63	0.891633	-1.42153	1	n.s.	-0.501368	1	n.s.
ENSG00000073331.18	ALPK1	2816.16	0.655053	0.129945	n.s.	0.362307	0.285991	n.s.
ENSG00000073350.13	LLGL2	20.9466	0.299094	0.786632	n.s.	-0.810662	0.112373	n.s.
ENSG00000073417.15	PDE8A	86.3403	-0.760554	0.0775055	n.s.	-1.30898	5.89762e-06	down
ENSG00000073464.12	CLCN4	84.7512	-0.449083	0.557528	n.s.	-0.53065	0.241206	n.s.
ENSG00000073536.18	NLE1	2.69223	0.10426	1	n.s.	-0.758243	0.584717	n.s.
ENSG00000073578.17	SDHA	50.2282	0.0452123	1	n.s.	0.134882	0.570404	n.s.
ENSG00000073584.20	SMARCE1	75.5571	0.347884	0.420894	n.s.	0.380149	0.186863	n.s.
ENSG00000073605.18	GSDMB	84.6499	-0.240453	0.685454	n.s.	-0.13993	0.692129	n.s.
ENSG00000073614.13	KDM5A	2897.75	0.126451	0.598347	n.s.	0.147734	0.477714	n.s.
ENSG00000073670.14	ADAM11	1.21696	-0.382051	1	n.s.	-0.735524	1	n.s.
ENSG00000073711.11	PPP2R3A	1.26918	-0.731045	1	n.s.	-0.050417	1	n.s.
ENSG00000073712.15	FERMT2	1.83339	-0.369372	1	n.s.	0.709813	1	n.s.
ENSG00000073734.10	ABCB11	3.97633	-0.799779	0.643472	n.s.	-0.340069	0.927705	n.s.
ENSG00000073737.16	DHRS9	487.91	-0.146225	0.749619	n.s.	0.346386	0.309161	n.s.
ENSG00000073754.6	CD5L	0.311059	0.101046	1	n.s.	-0.512498	1	n.s.
ENSG00000073756.12	PTGS2	7579.31	-0.760291	0.374625	n.s.	-0.521119	0.425024	n.s.
ENSG00000073792.15	IGF2BP2	288.15	-1.15403	0.126899	n.s.	-1.59245	0.00383037	down
ENSG00000073803.14	MAP3K13	63.0119	0.112759	0.922203	n.s.	-0.732159	0.0490565	n.s.
ENSG00000073849.15	ST6GAL1	107.786	-0.0755321	0.887537	n.s.	-0.676754	0.0443338	n.s.
ENSG00000073861.3	TBX21	14.6117	-0.447152	0.998459	n.s.	-1.16044	0.0598189	n.s.
ENSG00000073910.22	FRY	2609.67	-0.549485	0.192097	n.s.	0.153414	0.675851	n.s.
ENSG00000073921.18	PICALM	14650.5	-0.344166	0.319447	n.s.	-0.130241	0.648463	n.s.
ENSG00000073969.18	NSF	173.541	0.768406	0.0321319	n.s.	0.624118	0.019427	n.s.
ENSG00000074047.21	GLI2	0.786334	-0.86535	1	n.s.	-0.235857	1	n.s.
ENSG00000074054.18	CLASP1	912.659	0.24167	0.393523	n.s.	0.307475	0.103147	n.s.
ENSG00000074071.14	MRPS34	32.9003	-0.00639823	0.967361	n.s.	0.215258	0.513732	n.s.
ENSG00000074181.9	NOTCH3	3.04059	0.598092	1	n.s.	-0.117318	1	n.s.
ENSG00000074201.9	CLNS1A	390.288	-1.87436	0.00215015	down	-1.75081	0.000133368	down
ENSG00000074211.14	PPP2R2C	0.226506	-0.110755	1	n.s.	-0.0899216	1	n.s.
ENSG00000074219.13	TEAD2	0.481483	-0.216136	1	n.s.	-0.382181	1	n.s.
ENSG00000074266.21	EED	112.16	-0.745215	0.119644	n.s.	-0.799387	0.0155045	n.s.
ENSG00000074276.10	CDHR2	9.89446	0.722232	0.386904	n.s.	0.629246	0.1577	n.s.
ENSG00000074319.13	TSG101	480.51	0.0553675	0.796342	n.s.	-0.349787	0.0791212	n.s.
ENSG00000074356.17	NCBP3	511.983	-0.0472975	0.844768	n.s.	0.198434	0.22613	n.s.
ENSG00000074370.18	ATP2A3	1345.6	0.338767	0.488808	n.s.	0.17132	0.700351	n.s.
ENSG00000074410.14	CA12	12.2376	-0.812697	0.678606	n.s.	0.0958876	0.665452	n.s.
ENSG00000074416.14	MGLL	22.1068	0.305298	0.821725	n.s.	-0.213519	0.590851	n.s.
ENSG00000074527.12	NTN4	0.705719	-0.63113	1	n.s.	-1.14317	1	n.s.
ENSG00000074582.14	BCS1L	7.97566	0.0373109	1	n.s.	-0.625425	0.169318	n.s.
ENSG00000074590.13	NUAK1	1.12118	0.134704	1	n.s.	-0.23229	1	n.s.
ENSG00000074603.19	DPP8	707.543	-0.0576532	0.761102	n.s.	0.266642	0.156458	n.s.
ENSG00000074621.14	SLC24A1	5.71227	0.211971	1	n.s.	-0.263403	1	n.s.
ENSG00000074657.13	ZNF532	5.06473	-0.700839	0.669	n.s.	-1.16298	0.064813	n.s.
ENSG00000074660.16	SCARF1	830.466	0.534039	0.336725	n.s.	0.213191	0.624799	n.s.
ENSG00000074695.6	LMAN1	52.8342	-0.535758	0.533737	n.s.	-1.20723	0.00815202	down
ENSG00000074696.13	HACD3	17.6356	-0.378113	0.700019	n.s.	-1.19389	0.0134184	down
ENSG00000074706.13	IPCEF1	435.399	-0.17984	0.603365	n.s.	-0.123029	0.700259	n.s.
ENSG00000074755.15	ZZEF1	1541.71	-0.0767839	0.733925	n.s.	0.0088627	1	n.s.
ENSG00000074800.16	ENO1	1552	1.05509	0.0294006	up	1.17857	0.000967999	up
ENSG00000074803.20	SLC12A1	0.799919	-0.233776	1	n.s.	-0.96604	1	n.s.
ENSG00000074842.8	MYDGF	16.7444	-0.1191	1	n.s.	-0.712124	0.234126	n.s.
ENSG00000074855.11	ANO8	5.00433	-0.317259	1	n.s.	-0.531885	0.575542	n.s.
ENSG00000074935.14	TUBE1	8.78346	0.161692	1	n.s.	-0.244866	0.731998	n.s.
ENSG00000074964.17	ARHGEF10L	4.95524	-0.465473	1	n.s.	-1.54039	0.0342589	down
ENSG00000074966.11	TXK	42.7532	-0.548339	0.465401	n.s.	-0.824907	0.0781757	n.s.
ENSG00000075035.10	WSCD2	0.343301	-0.0723586	1	n.s.	-0.888513	1	n.s.
ENSG00000075043.18	KCNQ2	1.23965	-0.336015	1	n.s.	-0.187835	1	n.s.
ENSG00000075073.15	TACR2	0.373259	-0.458079	1	n.s.	-0.109086	1	n.s.
ENSG00000075089.9	ACTR6	79.0325	-0.576445	0.303613	n.s.	-0.817422	0.0189423	n.s.
ENSG00000075131.10	TIPIN	68.8589	-1.66223	0.0173934	down	-1.2793	0.0150943	down
ENSG00000075142.13	SRI	278.853	0.428876	0.235609	n.s.	0.359373	0.146378	n.s.
ENSG00000075151.20	EIF4G3	1306.9	0.60662	0.0508748	n.s.	0.424364	0.0694847	n.s.
ENSG00000075188.9	NUP37	29.5427	-0.459561	0.490742	n.s.	-0.99714	0.00592253	n.s.
ENSG00000075213.11	SEMA3A	0.383756	-0.00705036	1	n.s.	-0.739025	1	n.s.
ENSG00000075218.19	GTSE1	9.71374	-0.310278	0.948969	n.s.	0.0670407	0.906517	n.s.
ENSG00000075223.14	SEMA3C	67.4894	-0.827783	0.149395	n.s.	-0.775496	0.0540175	n.s.
ENSG00000075234.17	TTC38	147.404	0.784051	0.0521293	n.s.	-0.160976	0.625724	n.s.
ENSG00000075239.14	ACAT1	36.2195	-0.137398	0.886654	n.s.	-0.392696	0.304631	n.s.
ENSG00000075240.17	GRAMD4	79.1078	0.659198	0.164846	n.s.	0.0274819	1	n.s.
ENSG00000075275.16	CELSR1	2.96452	-0.0746779	1	n.s.	-1.36413	0.136189	n.s.
ENSG00000075292.19	ZNF638	1879.75	-0.0215008	0.937639	n.s.	-0.0290051	0.933707	n.s.
ENSG00000075303.13	SLC25A40	261.17	0.661006	0.138298	n.s.	1.37444	2.90228e-06	up
ENSG00000075336.12	TIMM21	8.35988	-1.00997	0.292239	n.s.	-0.673843	0.212414	n.s.
ENSG00000075340.23	ADD2	32.7032	-1.81292	0.0156954	down	-2.15617	0.000304255	down
ENSG00000075391.16	RASAL2	7.96887	-0.858663	0.512234	n.s.	0.320066	0.652207	n.s.
ENSG00000075399.14	VPS9D1	428.312	1.07348	0.0388293	up	0.586566	0.120375	n.s.
ENSG00000075407.18	ZNF37A	43.7731	0.0119423	1	n.s.	-0.163736	0.568995	n.s.
ENSG00000075413.18	MARK3	2269.68	-0.616336	0.119947	n.s.	-0.673039	0.0172658	n.s.
ENSG00000075415.12	SLC25A3	857.132	-0.0323578	0.821858	n.s.	0.0881677	0.817135	n.s.
ENSG00000075420.13	FNDC3B	4558.73	0.446628	0.144865	n.s.	0.457979	0.0351074	n.s.
ENSG00000075426.12	FOSL2	4762.94	0.36411	0.495667	n.s.	0.150099	0.762946	n.s.
ENSG00000075429.9	CACNG5	0.0826878	-0.0373056	1	n.s.	0	1	n.s.
ENSG00000075539.15	FRYL	1354.81	-0.204711	0.494297	n.s.	-0.198221	0.300688	n.s.
ENSG00000075568.17	TMEM131	758.859	0.670308	0.0752333	n.s.	0.053453	0.869842	n.s.
ENSG00000075618.18	FSCN1	6.93685	0.279143	1	n.s.	-0.290685	0.582834	n.s.
ENSG00000075624.16	ACTB	28724.6	0.66238	0.232373	n.s.	0.236831	0.597933	n.s.
ENSG00000075643.6	MOCOS	0.736936	-0.141315	1	n.s.	-0.636682	1	n.s.
ENSG00000075651.16	PLD1	271.21	0.116778	0.762642	n.s.	0.437377	0.0305838	n.s.
ENSG00000075702.18	WDR62	30.1448	-1.7653	0.0130208	down	-1.50865	0.00364973	down
ENSG00000075711.21	DLG1	331.218	-0.945331	0.0682985	n.s.	-0.98386	0.00653265	n.s.
ENSG00000075785.13	RAB7A	1699.53	0.084379	0.76961	n.s.	0.482124	0.155588	n.s.
ENSG00000075790.10	BCAP29	3.19526	0.714002	1	n.s.	-0.573796	0.547491	n.s.
ENSG00000075826.17	SEC31B	17.767	0.240786	0.847624	n.s.	-0.0878348	0.779363	n.s.
ENSG00000075856.12	SART3	263.608	0.00217238	0.970748	n.s.	-0.194231	0.354337	n.s.
ENSG00000075884.14	ARHGAP15	1911.89	0.504	0.118887	n.s.	0.364251	0.134031	n.s.
ENSG00000075891.21	PAX2	0.386657	-0.431653	1	n.s.	-0.399429	1	n.s.
ENSG00000075914.13	EXOSC7	11.8574	-0.661084	0.57974	n.s.	-1.26373	0.00329548	down
ENSG00000075945.13	KIFAP3	88.5504	-0.571427	0.481093	n.s.	-0.233335	0.681345	n.s.
ENSG00000075975.16	MKRN2	128.718	0.00806346	0.959105	n.s.	0.108242	0.595605	n.s.
ENSG00000076003.5	MCM6	64.0895	-0.0824823	0.918349	n.s.	0.139928	0.823391	n.s.
ENSG00000076043.10	REXO2	68.6103	-0.917683	0.184028	n.s.	-0.78208	0.0950319	n.s.
ENSG00000076053.10	RBM7	359.815	0.250797	0.490819	n.s.	-0.0561313	0.857928	n.s.
ENSG00000076067.13	RBMS2	5.22514	0.0204326	1	n.s.	-1.47214	0.0131934	down
ENSG00000076108.11	BAZ2A	2081.52	0.321089	0.402923	n.s.	0.142226	0.672295	n.s.
ENSG00000076201.15	PTPN23	96.7106	0.468896	0.413513	n.s.	0.0597045	0.888198	n.s.
ENSG00000076242.15	MLH1	132.736	-0.4398	0.198922	n.s.	-0.735927	0.00089512	n.s.
ENSG00000076248.10	UNG	7.048	-0.455374	1	n.s.	-0.691595	0.16566	n.s.
ENSG00000076258.10	FMO4	2.54328	0.0301619	1	n.s.	-0.520824	0.860373	n.s.
ENSG00000076321.11	KLHL20	52.4506	-0.151534	0.805413	n.s.	-0.578204	0.0347464	n.s.
ENSG00000076344.16	RGS11	0.568409	-0.579736	1	n.s.	-0.120362	1	n.s.
ENSG00000076351.13	SLC46A1	1.43986	-0.427573	1	n.s.	-0.0882808	1	n.s.
ENSG00000076356.7	PLXNA2	148.169	-0.405547	0.520776	n.s.	0.212937	0.730746	n.s.
ENSG00000076382.17	SPAG5	20.7697	-0.101218	0.932199	n.s.	-1.04529	0.00593407	down
ENSG00000076513.17	ANKRD13A	4283.02	0.132872	0.519915	n.s.	0.222885	0.150911	n.s.
ENSG00000076554.15	TPD52	10.0178	-0.268301	1	n.s.	-1.16431	0.0335993	down
ENSG00000076555.15	ACACB	66.4012	-0.34263	0.6741	n.s.	-0.439135	0.367136	n.s.
ENSG00000076604.15	TRAF4	9.98729	0.0392517	1	n.s.	-1.17645	0.00839778	down
ENSG00000076641.4	PAG1	2930.07	0.999757	0.0231728	n.s.	0.720821	0.0286275	n.s.
ENSG00000076650.7	GPATCH1	133.795	-1.85164	0.00253574	down	-1.34929	0.00381016	down
ENSG00000076662.10	ICAM3	4915.3	0.145492	0.615734	n.s.	0.270563	0.252518	n.s.
ENSG00000076685.18	NT5C2	2662.88	0.36212	0.150169	n.s.	0.522814	0.00256881	n.s.
ENSG00000076706.17	MCAM	13.1082	0.349474	1	n.s.	-0.111467	0.601812	n.s.
ENSG00000076716.9	GPC4	0.901821	-0.224458	1	n.s.	-0.453695	1	n.s.
ENSG00000076770.14	MBNL3	2185.27	-1.5305	0.0349455	down	-1.33922	0.0220692	down
ENSG00000076826.9	CAMSAP3	2.85711	-0.298994	1	n.s.	0.231358	1	n.s.
ENSG00000076864.19	RAP1GAP	152.601	-0.787737	0.296981	n.s.	-0.0887899	0.897667	n.s.
ENSG00000076924.12	XAB2	302.264	0.00504515	1	n.s.	-0.0137322	1	n.s.
ENSG00000076928.17	ARHGEF1	1930.13	0.401068	0.40485	n.s.	0.337006	0.35273	n.s.
ENSG00000076944.16	STXBP2	777.385	0.514773	0.367736	n.s.	0.537512	0.187713	n.s.
ENSG00000076984.17	MAP2K7	195.836	-0.376699	0.431157	n.s.	-0.620333	0.0375227	n.s.
ENSG00000077044.10	DGKD	1145.07	0.380848	0.385803	n.s.	0.348578	0.225976	n.s.
ENSG00000077063.11	CTTNBP2	0.290239	-0.224904	1	n.s.	-0.246846	1	n.s.
ENSG00000077097.15	TOP2B	786.827	-0.14452	0.602773	n.s.	0.0648458	0.625389	n.s.
ENSG00000077147.16	TM9SF3	809.211	-0.800008	0.0294198	n.s.	-0.731587	0.00578085	n.s.
ENSG00000077150.20	NFKB2	1218.85	0.417267	0.354985	n.s.	-0.18433	0.639729	n.s.
ENSG00000077152.11	UBE2T	1.70078	-1.11075	1	n.s.	-0.382011	1	n.s.
ENSG00000077157.22	PPP1R12B	1358.85	-0.763795	0.101968	n.s.	0.249072	0.544375	n.s.
ENSG00000077232.18	DNAJC10	94.4205	-0.0957404	0.943971	n.s.	-1.03131	0.0095064	down
ENSG00000077235.18	GTF3C1	322.899	0.173935	0.654009	n.s.	-0.011747	1	n.s.
ENSG00000077238.14	IL4R	4737.37	1.08585	0.0351974	up	0.737363	0.0668867	n.s.
ENSG00000077254.14	USP33	1325.01	-0.42986	0.279238	n.s.	-0.38704	0.196591	n.s.
ENSG00000077264.15	PAK3	0.357825	-0.341133	1	n.s.	-0.359951	1	n.s.
ENSG00000077312.9	SNRPA	22.2463	-0.344783	0.430485	n.s.	-0.343469	0.178408	n.s.
ENSG00000077327.16	SPAG6	3.06649	-0.326712	1	n.s.	-0.63461	0.580552	n.s.
ENSG00000077348.9	EXOSC5	1.60925	-0.198252	1	n.s.	-0.726298	1	n.s.
ENSG00000077380.15	DYNC1I2	42.8168	0.330657	0.613643	n.s.	-0.694839	0.0784465	n.s.
ENSG00000077420.16	APBB1IP	3406.14	0.604814	0.196121	n.s.	0.661362	0.0325564	n.s.
ENSG00000077454.16	LRCH4	472.377	0.112851	0.783626	n.s.	0.313649	0.22525	n.s.
ENSG00000077458.13	FAM76B	347.445	0.0146295	1	n.s.	-0.153409	0.581905	n.s.
ENSG00000077463.15	SIRT6	63.4012	0.271715	0.562682	n.s.	-0.221559	0.431987	n.s.
ENSG00000077514.9	POLD3	155.501	0.349448	0.520493	n.s.	0.253986	0.500633	n.s.
ENSG00000077522.13	ACTN2	0.729674	0.243223	1	n.s.	-0.414251	1	n.s.
ENSG00000077549.18	CAPZB	1056.91	0.310901	0.493036	n.s.	0.377545	0.181324	n.s.
ENSG00000077585.14	GPR137B	17.1471	-0.444962	0.654009	n.s.	-0.703646	0.171853	n.s.
ENSG00000077616.11	NAALAD2	0.174577	-0.0751145	1	n.s.	-0.331133	1	n.s.
ENSG00000077684.16	JADE1	682.04	-0.228035	0.541972	n.s.	-0.198281	0.375642	n.s.
ENSG00000077713.19	SLC25A43	4.32644	-0.405033	1	n.s.	-0.49566	0.571923	n.s.
ENSG00000077721.16	UBE2A	354.869	0.0984544	0.827152	n.s.	0.255405	0.314289	n.s.
ENSG00000077782.20	FGFR1	13.6011	0.394365	0.886298	n.s.	-0.663041	0.108685	n.s.
ENSG00000077800.13	FKBP6	1.63873	-0.00227605	1	n.s.	-0.589783	1	n.s.
ENSG00000077935.17	SMC1B	5.8525	-3.06708	0.000796322	down	-0.265329	0.805628	n.s.
ENSG00000077942.19	FBLN1	0.47531	-0.167789	1	n.s.	-0.182253	1	n.s.
ENSG00000077943.8	ITGA8	0.436111	-0.348775	1	n.s.	-0.44461	1	n.s.
ENSG00000077984.6	CST7	1394.77	1.5743	0.0156954	up	1.1132	0.032496	up
ENSG00000078018.20	MAP2	1.01739	-0.791033	1	n.s.	0.120285	1	n.s.
ENSG00000078043.16	PIAS2	138.798	-0.540466	0.469484	n.s.	-0.285061	0.596112	n.s.
ENSG00000078053.17	AMPH	5.22168	-1.52915	0.138002	n.s.	1.15233	0.283629	n.s.
ENSG00000078061.13	ARAF	268.088	0.514228	0.271662	n.s.	0.0977958	0.878076	n.s.
ENSG00000078070.13	MCCC1	57.488	-0.680412	0.241405	n.s.	-1.1784	0.00154267	down
ENSG00000078081.8	LAMP3	52.1366	1.20132	0.0825605	n.s.	-1.33768	0.00858252	down
ENSG00000078098.14	FAP	10.4281	0.480005	0.873641	n.s.	0.905499	0.0876714	n.s.
ENSG00000078114.18	NEBL	13.2304	0.507256	0.953316	n.s.	0.912173	0.123178	n.s.
ENSG00000078124.12	ACER3	229.222	1.20634	0.00576593	up	0.850059	0.00895549	n.s.
ENSG00000078140.14	UBE2K	803.757	-1.78538	0.00314892	down	-1.22595	0.00872105	down
ENSG00000078142.13	PIK3C3	911.181	-0.580361	0.0462599	n.s.	-0.425245	0.0463062	n.s.
ENSG00000078177.14	N4BP2	81.5773	0.0646944	0.871882	n.s.	-0.734364	0.04889	n.s.
ENSG00000078237.7	TIGAR	44.319	0.174959	0.749353	n.s.	0.337267	0.328041	n.s.
ENSG00000078246.17	TULP3	5.81856	-0.796366	0.634249	n.s.	-1.04312	0.037928	down
ENSG00000078269.15	SYNJ2	62.7097	-0.570274	0.443364	n.s.	-0.475802	0.306386	n.s.
ENSG00000078295.17	ADCY2	0.379286	-0.0560981	1	n.s.	-0.211099	1	n.s.
ENSG00000078304.19	PPP2R5C	2077.41	0.121768	0.525329	n.s.	-0.0357322	0.851409	n.s.
ENSG00000078319.9	PMS2P1	15.6358	-0.952495	0.205497	n.s.	-1.11248	0.00565956	down
ENSG00000078328.21	RBFOX1	0.479764	-0.157571	1	n.s.	-0.00928953	1	n.s.
ENSG00000078369.18	GNB1	2421.58	-0.102868	0.682707	n.s.	0.0629808	0.769786	n.s.
ENSG00000078399.19	HOXA9	2.56955	0.542159	1	n.s.	0.448852	1	n.s.
ENSG00000078401.7	EDN1	26.7766	0.0571479	1	n.s.	-2.35132	1.59928e-07	down
ENSG00000078403.17	MLLT10	190.704	-0.534792	0.223161	n.s.	-0.758829	0.00638412	n.s.
ENSG00000078487.17	ZCWPW1	57.9077	0.401449	0.328076	n.s.	-0.22926	0.467654	n.s.
ENSG00000078549.14	ADCYAP1R1	0.579821	-0.220232	1	n.s.	-0.519107	1	n.s.
ENSG00000078589.13	P2RY10	142.373	-1.17902	0.1977	n.s.	-1.64673	0.0103215	down
ENSG00000078596.11	ITM2A	31.9868	-0.506842	0.590198	n.s.	-1.1311	0.0547289	n.s.
ENSG00000078618.21	NRDC	3177.68	0.159323	0.527368	n.s.	0.489641	0.00612739	n.s.
ENSG00000078668.14	VDAC3	187.649	-0.340969	0.354379	n.s.	-0.14337	0.573796	n.s.
ENSG00000078674.17	PCM1	897.495	-0.683855	0.0501034	n.s.	-0.783509	0.00145979	n.s.
ENSG00000078687.17	TNRC6C	321.667	-0.365868	0.506417	n.s.	-0.556655	0.0824171	n.s.
ENSG00000078699.21	CBFA2T2	108.991	-0.0873507	0.815195	n.s.	-0.0923343	0.728003	n.s.
ENSG00000078747.15	ITCH	1840.82	-0.087839	0.618476	n.s.	0.0855723	0.576209	n.s.
ENSG00000078795.16	PKD2L2	0.201884	0.00508533	1	n.s.	-0.32444	1	n.s.
ENSG00000078804.13	TP53INP2	326.135	-0.242654	0.71259	n.s.	-0.780361	0.0626255	n.s.
ENSG00000078808.17	SDF4	449.797	-0.0234499	0.854687	n.s.	-0.432829	0.0665061	n.s.
ENSG00000078814.16	MYH7B	1.3451	0.044124	1	n.s.	-1.07104	0.353548	n.s.
ENSG00000078900.15	TP73	2.27881	-0.88473	1	n.s.	0.409445	1	n.s.
ENSG00000078902.16	TOLLIP	309.818	0.421781	0.349255	n.s.	0.0757014	0.827828	n.s.
ENSG00000078967.13	UBE2D4	7.1021	-1.2311	0.136146	n.s.	-1.09087	0.0264776	down
ENSG00000079101.16	CLUL1	0.116885	-0.198678	1	n.s.	-0.271298	1	n.s.
ENSG00000079102.16	RUNX1T1	4.66858	-1.22103	0.396598	n.s.	-2.28449	0.00386102	down
ENSG00000079134.12	THOC1	78.0901	-0.936511	0.0819798	n.s.	-1.29888	0.000294007	down
ENSG00000079150.18	FKBP7	0.832174	-0.237846	1	n.s.	0.0627761	1	n.s.
ENSG00000079156.17	OSBPL6	11.1725	-1.26908	0.0970042	n.s.	-0.693336	0.168233	n.s.
ENSG00000079215.14	SLC1A3	17.194	2.07259	0.0168025	up	0.72804	0.290647	n.s.
ENSG00000079246.16	XRCC5	2277.2	-0.0657807	0.721614	n.s.	0.438089	0.0191234	n.s.
ENSG00000079257.8	LXN	58.4287	0.242943	0.691384	n.s.	-0.183555	0.665775	n.s.
ENSG00000079263.19	SP140	970.269	0.310102	0.560077	n.s.	-0.79844	0.0448324	n.s.
ENSG00000079277.21	MKNK1	1330.58	0.834021	0.100814	n.s.	0.939006	0.0107202	n.s.
ENSG00000079308.19	TNS1	991.099	-1.38398	0.0446772	down	-2.17157	0.000168766	down
ENSG00000079313.15	REXO1	164.173	0.410015	0.460539	n.s.	-0.28962	0.486252	n.s.
ENSG00000079332.15	SAR1A	911.337	-0.0293203	0.912715	n.s.	-0.143702	0.554481	n.s.
ENSG00000079335.20	CDC14A	240.214	-0.534256	0.0672075	n.s.	-0.367935	0.0915078	n.s.
ENSG00000079337.16	RAPGEF3	4.6707	-0.101783	1	n.s.	-0.299471	0.839859	n.s.
ENSG00000079385.22	CEACAM1	544.226	0.54149	0.302242	n.s.	-0.106856	0.813449	n.s.
ENSG00000079387.14	SENP1	243.802	-0.206594	0.676087	n.s.	-0.616503	0.0131003	n.s.
ENSG00000079393.20	DUSP13	30.6904	0.93747	0.280001	n.s.	0.70477	0.230505	n.s.
ENSG00000079432.7	CIC	802.818	0.717257	0.233212	n.s.	0.186988	0.719693	n.s.
ENSG00000079435.10	LIPE	11.5964	0.691079	0.631437	n.s.	-0.545422	0.210945	n.s.
ENSG00000079459.13	FDFT1	362.66	0.126892	0.707629	n.s.	-0.0510426	0.816669	n.s.
ENSG00000079462.7	PAFAH1B3	6.05514	0.542434	0.902936	n.s.	0.0833524	0.952485	n.s.
ENSG00000079482.13	OPHN1	6.1306	-0.802215	0.724468	n.s.	-1.05287	0.0918794	n.s.
ENSG00000079616.12	KIF22	191.419	-2.58523	0.000168085	down	-1.7096	0.00130302	down
ENSG00000079691.18	CARMIL1	6.1457	-0.0120235	1	n.s.	-0.139232	0.86313	n.s.
ENSG00000079739.17	PGM1	413.499	0.480941	0.302616	n.s.	1.05838	0.000233679	up
ENSG00000079785.15	DDX1	68.9633	-0.820474	0.0878238	n.s.	-0.823919	0.00999207	n.s.
ENSG00000079805.16	DNM2	2395.68	0.38755	0.277154	n.s.	0.0941524	0.758164	n.s.
ENSG00000079819.19	EPB41L2	22.92	-0.711047	0.393957	n.s.	-1.54711	0.00147197	down
ENSG00000079841.18	RIMS1	0.491363	-0.374627	1	n.s.	-0.505131	1	n.s.
ENSG00000079931.15	MOXD1	0.262473	-0.0221057	1	n.s.	-0.16374	1	n.s.
ENSG00000079950.14	STX7	1555.82	0.162381	0.654669	n.s.	0.902551	0.000691053	n.s.
ENSG00000079974.17	RABL2B	5.49209	-0.0854037	1	n.s.	-0.288059	0.867867	n.s.
ENSG00000079999.14	KEAP1	82.6591	0.385009	0.427136	n.s.	0.067008	0.824675	n.s.
ENSG00000080007.8	DDX43	5.21471	-0.00753187	1	n.s.	-1.29038	0.143097	n.s.
ENSG00000080031.10	PTPRH	0.604828	-0.00852946	1	n.s.	-0.0812854	1	n.s.
ENSG00000080166.16	DCT	0.410795	-0.385367	1	n.s.	-0.69377	1	n.s.
ENSG00000080189.15	SLC35C2	249.064	0.298067	0.257903	n.s.	0.0177438	0.965852	n.s.
ENSG00000080200.10	CRYBG3	18.5021	-0.301008	0.802795	n.s.	-0.806796	0.13547	n.s.
ENSG00000080298.15	RFX3	207.382	-0.226081	0.615125	n.s.	-0.256151	0.315676	n.s.
ENSG00000080345.18	RIF1	546.799	-0.571637	0.190011	n.s.	-0.684953	0.0170094	n.s.
ENSG00000080371.6	RAB21	1328.1	-0.00842622	0.819581	n.s.	0.209474	0.236563	n.s.
ENSG00000080493.17	SLC4A4	4.98041	-1.48995	0.219429	n.s.	-1.60323	0.0200331	down
ENSG00000080503.24	SMARCA2	1583.65	-0.0726797	0.714137	n.s.	0.308565	0.131056	n.s.
ENSG00000080546.13	SESN1	98.9003	0.0992112	0.818952	n.s.	0.420626	0.0968997	n.s.
ENSG00000080561.13	MID2	1.76766	-0.402767	1	n.s.	-0.233541	1	n.s.
ENSG00000080573.7	COL5A3	3.35839	-0.281582	1	n.s.	-1.4928	0.0595371	n.s.
ENSG00000080603.17	SRCAP	63.4328	0.215123	0.670758	n.s.	0.129438	0.778058	n.s.
ENSG00000080608.10	PUM3	30.8068	-0.825745	0.194836	n.s.	-1.02771	0.0140675	down
ENSG00000080618.16	CPB2	1.37966	0.727356	1	n.s.	0.274026	1	n.s.
ENSG00000080644.16	CHRNA3	0.292218	-0.15419	1	n.s.	-0.0744455	1	n.s.
ENSG00000080802.18	CNOT4	221.787	0.489136	0.241986	n.s.	-0.198838	0.547308	n.s.
ENSG00000080815.19	PSEN1	1957.55	-0.00366918	0.970009	n.s.	0.159982	0.36355	n.s.
ENSG00000080819.9	CPOX	54.0232	-1.92529	0.0049926	down	-1.28839	0.0155324	down
ENSG00000080822.17	CLDND1	254.446	-0.287001	0.466208	n.s.	-0.0865114	0.855632	n.s.
ENSG00000080823.23	MOK	9.69529	-0.615491	0.928191	n.s.	-1.14503	0.0444945	down
ENSG00000080824.18	HSP90AA1	1384.25	-0.155734	0.53167	n.s.	-0.0504883	0.841391	n.s.
ENSG00000080839.12	RBL1	561.117	-2.00182	0.00165009	down	-1.69514	0.000419179	down
ENSG00000080845.17	DLGAP4	171.874	0.266424	0.636209	n.s.	0.218712	0.576583	n.s.
ENSG00000080854.15	IGSF9B	5.88655	-0.285924	1	n.s.	-0.621409	0.394759	n.s.
ENSG00000080947.15	CROCCP3	14.6741	-0.529033	0.84566	n.s.	-0.0944616	0.878885	n.s.
ENSG00000080986.13	NDC80	91.9284	-0.575529	0.354379	n.s.	-0.732634	0.0770046	n.s.
ENSG00000081014.11	AP4E1	123.691	-0.128706	0.824596	n.s.	-0.198623	0.696582	n.s.
ENSG00000081019.13	RSBN1	1050.89	0.792243	0.0250758	n.s.	0.976481	0.000127279	n.s.
ENSG00000081026.19	MAGI3	3.45395	-0.239612	1	n.s.	-0.375707	0.814285	n.s.
ENSG00000081041.9	CXCL2	22.189	-0.265336	0.824336	n.s.	-1.8331	0.00136315	down
ENSG00000081052.13	COL4A4	1.27606	0.0927249	1	n.s.	-0.718898	1	n.s.
ENSG00000081059.20	TCF7	52.062	-0.606041	0.545404	n.s.	-0.805515	0.138598	n.s.
ENSG00000081087.15	OSTM1	613.406	0.0500789	0.809831	n.s.	0.264911	0.260509	n.s.
ENSG00000081148.12	IMPG2	28.0078	0.0915383	1	n.s.	0.55432	0.185287	n.s.
ENSG00000081154.12	PCNP	424.994	0.283356	0.364667	n.s.	-0.0608234	0.836212	n.s.
ENSG00000081177.18	EXD2	6.01881	-0.361024	1	n.s.	-0.479844	0.393729	n.s.
ENSG00000081181.8	ARG2	12.623	-0.488434	0.89412	n.s.	0.781826	0.252989	n.s.
ENSG00000081189.15	MEF2C	180.484	-0.886594	0.185549	n.s.	-2.01505	4.73178e-06	down
ENSG00000081237.20	PTPRC	29873.1	0.255927	0.414477	n.s.	0.432316	0.0441255	n.s.
ENSG00000081307.12	UBA5	19.238	-0.301104	0.759642	n.s.	-0.887896	0.0448324	n.s.
ENSG00000081320.11	STK17B	16965.9	-0.0302424	0.814846	n.s.	-0.101656	0.777562	n.s.
ENSG00000081377.17	CDC14B	23.7942	-1.07021	0.127024	n.s.	-0.255766	0.525294	n.s.
ENSG00000081386.12	ZNF510	43.0137	0.0578598	0.944377	n.s.	-0.144689	0.571789	n.s.
ENSG00000081479.15	LRP2	0.393636	-0.334926	1	n.s.	-0.426892	1	n.s.
ENSG00000081665.14	ZNF506	214.043	-0.0633151	0.926121	n.s.	-0.60877	0.0218813	n.s.
ENSG00000081692.12	JMJD4	12.246	0.334534	0.942091	n.s.	0.110221	0.743645	n.s.
ENSG00000081721.12	DUSP12	26.6544	-0.0121223	1	n.s.	-0.437798	0.22298	n.s.
ENSG00000081760.17	AACS	29.6422	-0.148171	0.914544	n.s.	-0.12339	0.731396	n.s.
ENSG00000081791.9	DELE1	134.367	-0.259439	0.550828	n.s.	-0.19573	0.507306	n.s.
ENSG00000081870.11	HSPB11	55.7685	-0.0658949	0.849886	n.s.	0.0595085	0.847941	n.s.
ENSG00000081913.14	PHLPP1	218.942	0.335799	0.483491	n.s.	0.525565	0.0855822	n.s.
ENSG00000081923.14	ATP8B1	0.303973	0.250538	1	n.s.	-0.387905	1	n.s.
ENSG00000081985.11	IL12RB2	3.95467	-0.492274	0.961502	n.s.	-0.504242	0.681737	n.s.
ENSG00000082014.16	SMARCD3	368.278	0.969401	0.152453	n.s.	1.17593	0.0112663	up
ENSG00000082068.9	WDR70	58.9304	0.0913563	0.824596	n.s.	-0.451721	0.0945371	n.s.
ENSG00000082074.18	FYB1	10943.6	0.391457	0.2974	n.s.	0.258703	0.359094	n.s.
ENSG00000082126.18	MPP4	1.25879	-0.435324	1	n.s.	0.829094	1	n.s.
ENSG00000082146.13	STRADB	1282.16	-1.66465	0.0122959	down	-1.89271	0.00261796	down
ENSG00000082153.18	BZW1	787.948	-0.135056	0.625107	n.s.	-0.105437	0.650852	n.s.
ENSG00000082196.20	C1QTNF3	2.89804	-0.482112	1	n.s.	-0.295829	1	n.s.
ENSG00000082212.13	ME2	791.348	0.0792289	0.740625	n.s.	0.710635	0.000342109	n.s.
ENSG00000082213.18	C5orf22	81.9937	0.419497	0.317936	n.s.	0.162179	0.580977	n.s.
ENSG00000082258.13	CCNT2	572.059	0.214214	0.521082	n.s.	0.144113	0.571485	n.s.
ENSG00000082269.16	FAM135A	20.6042	-0.192613	0.822942	n.s.	-0.0396843	0.836212	n.s.
ENSG00000082293.13	COL19A1	4.19469	-0.0789629	1	n.s.	-1.67886	0.0318397	down
ENSG00000082397.17	EPB41L3	23.4801	-0.377113	0.733925	n.s.	-0.688227	0.25287	n.s.
ENSG00000082438.17	COBLL1	61.586	-1.8391	0.00858136	down	-1.66873	0.00276948	down
ENSG00000082458.12	DLG3	6.77786	-0.662124	0.889308	n.s.	-0.170903	0.852359	n.s.
ENSG00000082497.12	SERTAD4	0.335126	-0.183148	1	n.s.	-0.113175	1	n.s.
ENSG00000082512.15	TRAF5	21.3531	-0.29531	0.775035	n.s.	-1.11326	0.0120314	down
ENSG00000082515.18	MRPL22	54.2403	-0.705368	0.30285	n.s.	-1.24351	0.00266808	down
ENSG00000082516.9	GEMIN5	18.5888	-0.232523	0.771597	n.s.	-0.448313	0.226774	n.s.
ENSG00000082641.16	NFE2L1	421.353	0.397147	0.409719	n.s.	0.13416	0.576867	n.s.
ENSG00000082684.16	SEMA5B	0.375717	-0.153621	1	n.s.	-0.357099	1	n.s.
ENSG00000082701.15	GSK3B	975.613	-0.158197	0.52145	n.s.	0.21396	0.217307	n.s.
ENSG00000082781.12	ITGB5	23.2435	0.452151	0.787398	n.s.	1.18851	0.15582	n.s.
ENSG00000082805.20	ERC1	202.37	0.148859	0.756846	n.s.	-0.0285502	0.928088	n.s.
ENSG00000082898.17	XPO1	2486.64	-1.09309	0.0531558	n.s.	-1.31617	0.000963296	down
ENSG00000082996.19	RNF13	2785.33	-0.114898	0.675301	n.s.	0.160527	0.511649	n.s.
ENSG00000083067.22	TRPM3	1.10047	-0.464938	1	n.s.	-0.447586	1	n.s.
ENSG00000083093.10	PALB2	24.5725	-1.52231	0.0140478	down	-1.3012	0.00314604	down
ENSG00000083097.14	DOP1A	99.559	-0.387441	0.554513	n.s.	-1.03954	0.00872105	down
ENSG00000083099.11	LYRM2	37.1913	-0.149317	0.868032	n.s.	-0.64713	0.0451059	n.s.
ENSG00000083123.15	BCKDHB	8.65595	-1.22458	0.153535	n.s.	-1.37404	0.00573256	down
ENSG00000083168.11	KAT6A	4026.1	0.147612	0.678829	n.s.	0.273283	0.349516	n.s.
ENSG00000083223.18	TUT7	6685.25	0.213964	0.478326	n.s.	-0.00561854	1	n.s.
ENSG00000083290.20	ULK2	20.8085	-1.42444	0.0402946	down	-1.60988	0.000836487	down
ENSG00000083312.17	TNPO1	1202.1	0.219434	0.548862	n.s.	1.00751	8.52216e-07	up
ENSG00000083444.17	PLOD1	511.613	0.205041	0.645585	n.s.	0.97567	0.00184822	n.s.
ENSG00000083454.22	P2RX5	6.25372	0.939443	0.555513	n.s.	-0.461566	0.486972	n.s.
ENSG00000083457.12	ITGAE	26.6996	0.476545	0.437824	n.s.	0.595434	0.0975222	n.s.
ENSG00000083520.15	DIS3	313.014	-0.0642008	0.853267	n.s.	-0.208972	0.236864	n.s.
ENSG00000083535.16	PIBF1	147.294	-0.48127	0.278887	n.s.	-0.517686	0.0922415	n.s.
ENSG00000083544.15	TDRD3	118.702	-1.25777	0.0226657	down	-1.36362	0.000587516	down
ENSG00000083635.8	NUFIP1	10.3224	-1.34308	0.0729567	n.s.	-0.882399	0.0753048	n.s.
ENSG00000083642.19	PDS5B	894.306	0.188418	0.456991	n.s.	0.324129	0.0592681	n.s.
ENSG00000083720.13	OXCT1	41.7732	-1.36569	0.0453905	down	-1.54577	0.00115504	down
ENSG00000083750.12	RRAGB	49.133	0.955204	0.00597041	n.s.	0.0898167	0.731344	n.s.
ENSG00000083799.17	CYLD	2972.36	0.225705	0.431142	n.s.	0.0818698	0.767771	n.s.
ENSG00000083807.10	SLC27A5	11.2369	0.481795	0.625492	n.s.	0.0140202	0.806633	n.s.
ENSG00000083812.12	ZNF324	170.205	-0.285083	0.496919	n.s.	-0.379424	0.140099	n.s.
ENSG00000083814.13	ZNF671	42.1467	0.192778	0.753251	n.s.	-0.26739	0.563507	n.s.
ENSG00000083817.9	ZNF416	9.90101	-0.129276	1	n.s.	-1.1732	0.00959408	down
ENSG00000083828.16	ZNF586	885.929	0.0710259	0.817787	n.s.	0.290458	0.099407	n.s.
ENSG00000083838.16	ZNF446	40.9783	-0.213787	0.68596	n.s.	-0.0883276	0.77595	n.s.
ENSG00000083844.10	ZNF264	236.058	0.38965	0.479509	n.s.	-0.267039	0.581137	n.s.
ENSG00000083857.14	FAT1	18.2847	-1.60826	0.0364176	down	-0.744004	0.239994	n.s.
ENSG00000083896.12	YTHDC1	1556.23	0.0143556	0.832899	n.s.	-0.339636	0.0425798	n.s.
ENSG00000083937.9	CHMP2B	730.639	0.438882	0.172476	n.s.	0.195235	0.449144	n.s.
ENSG00000084070.12	SMAP2	6109.55	0.0398332	0.805413	n.s.	0.0961604	0.886931	n.s.
ENSG00000084072.17	PPIE	20.2046	-0.132714	0.956044	n.s.	-0.817881	0.0515531	n.s.
ENSG00000084073.9	ZMPSTE24	402.8	0.194382	0.569733	n.s.	0.219235	0.299888	n.s.
ENSG00000084090.13	STARD7	177.93	-0.31392	0.49283	n.s.	-0.541921	0.0493199	n.s.
ENSG00000084092.7	NOA1	49.6929	0.0608761	0.950832	n.s.	-0.0782031	0.762946	n.s.
ENSG00000084093.17	REST	685.838	-0.179731	0.603609	n.s.	0.348313	0.122286	n.s.
ENSG00000084110.11	HAL	1214.69	-0.367555	0.325918	n.s.	0.384448	0.159958	n.s.
ENSG00000084112.15	SSH1	955.779	0.817526	0.0970042	n.s.	1.16047	0.000832295	up
ENSG00000084207.18	GSTP1	50.1134	-0.432506	0.642186	n.s.	-0.501185	0.329387	n.s.
ENSG00000084234.17	APLP2	3720.25	-0.0764467	0.768245	n.s.	0.487932	0.0897372	n.s.
ENSG00000084444.14	FAM234B	11.4323	0.162669	1	n.s.	-1.46471	0.000312265	down
ENSG00000084453.16	SLCO1A2	0.19986	-0.0601845	1	n.s.	-0.275144	1	n.s.
ENSG00000084463.8	WBP11	129.059	-0.502207	0.326304	n.s.	-1.19503	0.000147666	down
ENSG00000084623.11	EIF3I	201.87	0.164247	0.753261	n.s.	-0.414163	0.0997712	n.s.
ENSG00000084636.18	COL16A1	0.618068	-0.30539	1	n.s.	-0.843307	1	n.s.
ENSG00000084652.16	TXLNA	122.865	-0.0244228	0.915962	n.s.	-0.268732	0.24848	n.s.
ENSG00000084674.15	APOB	0.222755	-0.249776	1	n.s.	-0.353023	1	n.s.
ENSG00000084676.15	NCOA1	4746.13	-0.0176415	0.795166	n.s.	0.206921	0.20702	n.s.
ENSG00000084693.16	AGBL5	24.1689	-0.0209935	1	n.s.	-0.645265	0.0490083	n.s.
ENSG00000084710.14	EFR3B	1.32875	-0.146704	1	n.s.	-0.321698	1	n.s.
ENSG00000084731.15	KIF3C	168.982	1.00047	0.0491426	up	0.962021	0.00831091	n.s.
ENSG00000084733.11	RAB10	1265.3	0.474703	0.0334712	n.s.	0.641546	7.4708e-05	n.s.
ENSG00000084734.9	GCKR	0.58007	0.44402	1	n.s.	0.50729	1	n.s.
ENSG00000084754.12	HADHA	515.699	0.225505	0.456998	n.s.	0.104333	0.668195	n.s.
ENSG00000084764.12	MAPRE3	22.9227	-0.0209986	1	n.s.	0.756236	0.0854414	n.s.
ENSG00000084774.14	CAD	26.0446	-0.231352	0.753926	n.s.	-0.582669	0.0853202	n.s.
ENSG00000085063.16	CD59	739.403	0.879919	0.047995	n.s.	0.866388	0.00700383	n.s.
ENSG00000085117.12	CD82	1316.94	1.15863	0.00555021	up	0.399421	0.251354	n.s.
ENSG00000085185.15	BCORL1	165.136	0.72594	0.247609	n.s.	0.91617	0.027621	n.s.
ENSG00000085224.22	ATRX	2027.34	-0.0446801	0.762685	n.s.	0.239444	0.246971	n.s.
ENSG00000085231.14	AK6	29.2971	-1.60965	0.0221129	down	-1.19408	0.0203822	down
ENSG00000085265.11	FCN1	4214.78	0.126701	0.726433	n.s.	0.664388	0.0880745	n.s.
ENSG00000085274.15	MYNN	307.861	0.0387636	0.966828	n.s.	-0.0316481	1	n.s.
ENSG00000085276.19	MECOM	1.23276	-2.06801	1	n.s.	-0.353242	1	n.s.
ENSG00000085365.18	SCAMP1	209.393	0.0846972	0.875587	n.s.	0.147037	0.604062	n.s.
ENSG00000085377.14	PREP	21.5272	0.0419799	1	n.s.	-0.618105	0.0868374	n.s.
ENSG00000085382.12	HACE1	65.8417	-0.364507	0.532461	n.s.	-0.681847	0.037625	n.s.
ENSG00000085415.16	SEH1L	29.0558	-0.635745	0.240569	n.s.	-1.21992	0.000175546	down
ENSG00000085433.15	WDR47	226.959	0.0924895	0.775556	n.s.	0.0832905	0.78879	n.s.
ENSG00000085449.15	WDFY1	341.335	0.502516	0.328541	n.s.	-0.187752	0.646779	n.s.
ENSG00000085465.13	OVGP1	1.92479	0.424688	1	n.s.	-0.576439	1	n.s.
ENSG00000085491.17	SLC25A24	303.06	1.1572	0.00102213	up	0.810769	0.00184934	n.s.
ENSG00000085511.20	MAP3K4	47.0496	-0.812542	0.162303	n.s.	-1.3182	0.000598566	down
ENSG00000085514.16	PILRA	760.263	0.205651	0.671724	n.s.	-0.290199	0.435851	n.s.
ENSG00000085552.17	IGSF9	0.301965	-0.261979	1	n.s.	-0.181414	1	n.s.
ENSG00000085563.15	ABCB1	7.94227	-0.583109	1	n.s.	-0.951912	0.203464	n.s.
ENSG00000085644.14	ZNF213	101.87	0.346551	0.538326	n.s.	-0.370813	0.319449	n.s.
ENSG00000085662.14	AKR1B1	7.51745	-0.305368	1	n.s.	-0.795937	0.251589	n.s.
ENSG00000085719.13	CPNE3	705.032	0.242269	0.471653	n.s.	0.52977	0.00728776	n.s.
ENSG00000085721.12	RRN3	36.5785	-0.552962	0.423058	n.s.	-1.11228	0.004381	down
ENSG00000085733.16	CTTN	37.8364	-0.410875	0.696791	n.s.	0.000180104	0.855632	n.s.
ENSG00000085741.13	WNT11	1.09082	0.235633	1	n.s.	0.138951	1	n.s.
ENSG00000085760.15	MTIF2	65.1281	-0.176192	0.787632	n.s.	-0.229837	0.51593	n.s.
ENSG00000085788.14	DDHD2	37.3915	-0.954423	0.119947	n.s.	-0.858137	0.0318193	n.s.
ENSG00000085831.15	TTC39A	6.26102	-1.26368	0.238183	n.s.	-1.77607	0.00144037	down
ENSG00000085832.17	EPS15	1709.21	0.134284	0.618775	n.s.	-0.324477	0.148593	n.s.
ENSG00000085840.13	ORC1	13.8943	-0.452369	0.73064	n.s.	-0.686215	0.0639662	n.s.
ENSG00000085871.9	MGST2	37.1212	-0.912756	0.095163	n.s.	-0.910156	0.0127392	n.s.
ENSG00000085872.15	CHERP	138.626	-0.035445	0.931013	n.s.	0.0701268	0.822606	n.s.
ENSG00000085978.22	ATG16L1	272.681	-0.190307	0.604776	n.s.	-0.482945	0.0170244	n.s.
ENSG00000085982.13	USP40	6.94891	-0.202598	1	n.s.	-0.803103	0.109689	n.s.
ENSG00000085998.14	POMGNT1	11.1863	-0.218442	1	n.s.	-0.527645	0.314049	n.s.
ENSG00000085999.13	RAD54L	2.79871	-0.867571	1	n.s.	-0.699535	0.424604	n.s.
ENSG00000086015.22	MAST2	41.3531	0.219185	0.629036	n.s.	-0.116588	0.597605	n.s.
ENSG00000086061.16	DNAJA1	1782.76	0.178807	0.498852	n.s.	-0.127485	0.568152	n.s.
ENSG00000086062.12	B4GALT1	920.35	0.0881944	0.783113	n.s.	0.0822168	0.827828	n.s.
ENSG00000086065.14	CHMP5	987.877	0.275322	0.58763	n.s.	-0.272984	0.448268	n.s.
ENSG00000086102.19	NFX1	176.45	-0.467006	0.124935	n.s.	-0.716173	0.000438424	n.s.
ENSG00000086189.10	DIMT1	11.49	-0.492225	0.887537	n.s.	-0.532278	0.309473	n.s.
ENSG00000086200.16	IPO11	66.8317	-0.511762	0.440891	n.s.	0.0207735	1	n.s.
ENSG00000086205.18	FOLH1	0.345398	-0.175599	1	n.s.	-0.196629	1	n.s.
ENSG00000086232.13	EIF2AK1	1082.21	-1.21118	0.0402787	down	-1.38131	0.00120473	down
ENSG00000086288.12	NME8	138.637	0.789416	0.0825555	n.s.	0.792307	0.0135649	n.s.
ENSG00000086289.12	EPDR1	17.5148	-1.98995	0.0106393	down	-2.72674	2.77023e-05	down
ENSG00000086300.15	SNX10	2126.04	0.418742	0.24283	n.s.	0.799853	0.000893032	n.s.
ENSG00000086475.15	SEPHS1	13.0812	-0.434266	0.776748	n.s.	-0.268909	0.455033	n.s.
ENSG00000086504.17	MRPL28	227.966	0.36584	0.216971	n.s.	0.396489	0.0419305	n.s.
ENSG00000086506.3	HBQ1	34.5014	-1.20231	0.162615	n.s.	-2.14387	0.000967305	down
ENSG00000086544.3	ITPKC	164.252	0.573281	0.286168	n.s.	-0.220178	0.675136	n.s.
ENSG00000086548.9	CEACAM6	41.2026	-0.550444	0.484997	n.s.	0.298297	0.589931	n.s.
ENSG00000086570.12	FAT2	0.275017	-0.542731	1	n.s.	-0.312143	1	n.s.
ENSG00000086589.12	RBM22	423.298	-0.0079007	0.87712	n.s.	0.00550286	1	n.s.
ENSG00000086598.11	TMED2	832.385	-0.780705	0.0635946	n.s.	-0.517471	0.0781105	n.s.
ENSG00000086619.14	ERO1B	158.046	0.047466	0.889696	n.s.	-0.0566949	0.870458	n.s.
ENSG00000086666.19	ZFAND6	1495.26	-0.71468	0.056119	n.s.	-0.626547	0.0171556	n.s.
ENSG00000086696.11	HSD17B2	0.552309	-0.201284	1	n.s.	-0.0290637	1	n.s.
ENSG00000086712.13	TXLNG	64.9756	-0.9341	0.0545368	n.s.	-1.10753	0.00103239	down
ENSG00000086717.18	PPEF1	15.1468	0.106236	1	n.s.	0.096654	0.684669	n.s.
ENSG00000086730.17	LAT2	2431.4	0.188304	0.521359	n.s.	0.436063	0.0432408	n.s.
ENSG00000086758.16	HUWE1	854.288	-0.420504	0.106326	n.s.	-0.673808	0.000147689	n.s.
ENSG00000086827.9	ZW10	30.1517	-0.890722	0.113675	n.s.	-1.08535	0.00350705	down
ENSG00000086848.15	ALG9	5.7127	-0.509521	1	n.s.	-0.719721	0.34057	n.s.
ENSG00000086967.10	MYBPC2	0.758179	-0.139947	1	n.s.	-0.817505	1	n.s.
ENSG00000086991.13	NOX4	0.20875	-0.0797656	1	n.s.	-0.156503	1	n.s.
ENSG00000087008.16	ACOX3	40.5839	0.455362	0.322349	n.s.	0.339545	0.250557	n.s.
ENSG00000087053.18	MTMR2	20.152	-0.59428	0.523643	n.s.	-0.728033	0.158927	n.s.
ENSG00000087074.8	PPP1R15A	3277.53	0.527416	0.178361	n.s.	-0.62485	0.0225586	n.s.
ENSG00000087077.14	TRIP6	36.1326	0.450664	0.580075	n.s.	0.376984	0.414859	n.s.
ENSG00000087085.15	ACHE	7.00414	-1.43029	0.0634731	n.s.	-0.673777	0.276909	n.s.
ENSG00000087086.15	FTL	19724	-0.450532	0.24634	n.s.	-0.638884	0.016867	n.s.
ENSG00000087087.20	SRRT	256.02	-0.0919209	0.834383	n.s.	-0.4595	0.114262	n.s.
ENSG00000087088.20	BAX	133.616	0.406009	0.271054	n.s.	0.317187	0.243601	n.s.
ENSG00000087095.13	NLK	209.14	-0.0617275	0.908144	n.s.	-0.203735	0.515023	n.s.
ENSG00000087111.21	PIGS	115.218	0.129909	0.744838	n.s.	0.0430893	1	n.s.
ENSG00000087116.16	ADAMTS2	2.3642	0.00659134	1	n.s.	1.12015	0.314545	n.s.
ENSG00000087152.15	ATXN7L3	885.599	0.505536	0.224432	n.s.	0.235778	0.369547	n.s.
ENSG00000087157.19	PGS1	2693.92	0.981514	0.0659902	n.s.	0.615269	0.13637	n.s.
ENSG00000087191.13	PSMC5	94.2601	0.430572	0.191939	n.s.	0.296157	0.239428	n.s.
ENSG00000087206.17	UIMC1	1469.75	-0.656883	0.0491426	n.s.	-0.477299	0.0576359	n.s.
ENSG00000087237.12	CETP	2.0734	-0.272974	1	n.s.	0.445697	1	n.s.
ENSG00000087245.13	MMP2	0.337185	-0.298093	1	n.s.	-0.0147556	1	n.s.
ENSG00000087253.13	LPCAT2	1890.01	0.34839	0.331475	n.s.	0.629647	0.00881868	n.s.
ENSG00000087258.15	GNAO1	2.79353	-0.375721	1	n.s.	-0.773265	0.629293	n.s.
ENSG00000087263.17	OGFOD1	30.8294	-0.269924	0.620715	n.s.	-0.702013	0.0295881	n.s.
ENSG00000087266.17	SH3BP2	1875.67	0.428831	0.374516	n.s.	0.112617	0.824675	n.s.
ENSG00000087269.16	NOP14	69.9587	-1.08363	0.0726237	n.s.	-1.53517	0.000213433	down
ENSG00000087274.17	ADD1	1317.22	0.0470896	0.77923	n.s.	-0.17392	0.525644	n.s.
ENSG00000087299.12	L2HGDH	11.8125	-0.931202	0.272652	n.s.	-0.948647	0.0237677	n.s.
ENSG00000087301.9	TXNDC16	470.224	-2.07525	0.00204044	down	-1.92926	0.000206022	down
ENSG00000087302.9	RTRAF	247.72	0.263701	0.445456	n.s.	0.149127	0.541679	n.s.
ENSG00000087303.18	NID2	1.29148	-0.777939	1	n.s.	0.0280237	1	n.s.
ENSG00000087338.5	GMCL1	431.068	-0.22183	0.460442	n.s.	0.282182	0.141181	n.s.
ENSG00000087365.16	SF3B2	1033.91	0.282049	0.598597	n.s.	-0.0165547	1	n.s.
ENSG00000087448.11	KLHL42	24.5554	-0.637677	0.368414	n.s.	-1.0109	0.0141622	down
ENSG00000087460.25	GNAS	3573.01	-0.144298	0.770523	n.s.	-0.788934	0.00690605	n.s.
ENSG00000087470.18	DNM1L	98.6312	-0.56537	0.265888	n.s.	-0.757322	0.0221317	n.s.
ENSG00000087495.17	PHACTR3	3.61354	0.158766	1	n.s.	0.0205033	1	n.s.
ENSG00000087502.18	ERGIC2	852.09	0.372605	0.267498	n.s.	0.619212	0.00312551	n.s.
ENSG00000087586.17	AURKA	247.198	-2.0984	0.00176042	down	-2.05186	8.85855e-05	down
ENSG00000087589.16	CASS4	854.117	-0.656508	0.30631	n.s.	-1.06794	0.0182009	down
ENSG00000087842.11	PIR	1.88119	-1.73675	1	n.s.	0.078864	1	n.s.
ENSG00000087884.14	AAMDC	8.03899	0.108139	1	n.s.	-0.4382	0.334942	n.s.
ENSG00000087903.13	RFX2	267.646	0.46943	0.498852	n.s.	0.511153	0.258685	n.s.
ENSG00000087995.15	METTL2A	4.07206	-0.682173	0.690307	n.s.	-0.431019	0.731737	n.s.
ENSG00000088002.11	SULT2B1	0.375718	0.105237	1	n.s.	-0.146625	1	n.s.
ENSG00000088035.18	ALG6	124.601	0.0509314	0.88785	n.s.	0.143429	0.764714	n.s.
ENSG00000088038.19	CNOT3	221.67	0.387651	0.521082	n.s.	0.0282597	0.925164	n.s.
ENSG00000088053.11	GP6	4.75865	0.169318	1	n.s.	0.456367	0.941939	n.s.
ENSG00000088179.9	PTPN4	494.934	-1.80775	0.00278247	down	-1.57341	0.000685806	down
ENSG00000088205.13	DDX18	147.621	-0.699648	0.166849	n.s.	-1.1663	0.000438424	down
ENSG00000088247.17	KHSRP	148.593	-0.151828	0.718857	n.s.	-0.483412	0.0581601	n.s.
ENSG00000088256.9	GNA11	3.4087	-0.645815	0.878906	n.s.	-0.736248	0.283177	n.s.
ENSG00000088280.19	ASAP3	1.9728	-0.57076	1	n.s.	0.0665231	1	n.s.
ENSG00000088298.13	EDEM2	366.169	0.551194	0.161775	n.s.	0.427312	0.135735	n.s.
ENSG00000088305.18	DNMT3B	1.67544	-0.39196	1	n.s.	-0.218046	1	n.s.
ENSG00000088325.16	TPX2	81.0921	-1.24359	0.0482578	down	-1.50583	0.000683031	down
ENSG00000088340.16	FER1L4	1.80409	-0.762295	1	n.s.	-0.896932	0.78008	n.s.
ENSG00000088356.6	PDRG1	20.4169	0.194	0.795131	n.s.	0.0315667	0.825595	n.s.
ENSG00000088367.23	EPB41L1	0.714442	-0.241664	1	n.s.	-0.960518	1	n.s.
ENSG00000088387.19	DOCK9	68.6488	-0.263466	0.707474	n.s.	0.302025	0.59225	n.s.
ENSG00000088448.14	ANKRD10	472.365	0.736377	0.00558756	n.s.	0.298191	0.16252	n.s.
ENSG00000088451.11	TGDS	22.0456	0.575614	0.449618	n.s.	0.153395	0.62008	n.s.
ENSG00000088538.13	DOCK3	5.16611	-0.289041	1	n.s.	0.464022	0.74417	n.s.
ENSG00000088543.15	C3orf18	5.02834	0.785437	0.694827	n.s.	0.116064	1	n.s.
ENSG00000088682.14	COQ9	33.3904	0.549122	0.157793	n.s.	0.42802	0.115198	n.s.
ENSG00000088726.16	TMEM40	8.1868	-0.186246	1	n.s.	0.42723	0.699744	n.s.
ENSG00000088727.12	KIF9	22.3164	-0.236095	0.665022	n.s.	-0.0587869	0.789933	n.s.
ENSG00000088756.12	ARHGAP28	0.584827	0.289387	1	n.s.	-0.803703	1	n.s.
ENSG00000088766.12	CRLS1	4.8322	-0.326285	1	n.s.	-1.68296	0.00411143	down
ENSG00000088808.18	PPP1R13B	11.1023	-0.050469	1	n.s.	-0.795517	0.024442	n.s.
ENSG00000088812.18	ATRN	27.987	-0.216204	0.780719	n.s.	-0.488964	0.175631	n.s.
ENSG00000088826.18	SMOX	59.9704	-1.48264	0.0287923	down	-0.966476	0.0626884	n.s.
ENSG00000088827.12	SIGLEC1	389.107	0.373953	0.739259	n.s.	-0.837549	0.476259	n.s.
ENSG00000088832.17	FKBP1A	443.702	0.347676	0.349729	n.s.	0.61285	0.013295	n.s.
ENSG00000088833.17	NSFL1C	832.131	-0.135186	0.676065	n.s.	0.359754	0.127931	n.s.
ENSG00000088836.14	SLC4A11	0.382065	-0.625018	1	n.s.	-0.114391	1	n.s.
ENSG00000088854.12	C20orf194	11.3523	-0.754403	0.474642	n.s.	-0.713242	0.120251	n.s.
ENSG00000088876.13	ZNF343	8.40649	-0.402871	1	n.s.	-0.0651955	0.951631	n.s.
ENSG00000088881.20	EBF4	0.166678	0.0812641	1	n.s.	-0.191681	1	n.s.
ENSG00000088882.8	CPXM1	0.367115	-0.0119991	1	n.s.	-0.429122	1	n.s.
ENSG00000088888.18	MAVS	281.951	0.0798263	0.863196	n.s.	0.354743	0.317195	n.s.
ENSG00000088899.15	LZTS3	2.50005	0.0693626	1	n.s.	-0.28737	1	n.s.
ENSG00000088926.14	F11	0.179442	-0.184168	1	n.s.	-0.202499	1	n.s.
ENSG00000088930.8	XRN2	1602.56	0.571872	0.0974202	n.s.	0.692489	0.00482477	n.s.
ENSG00000088970.16	KIZ	178.277	-0.264354	0.374132	n.s.	-0.125431	0.579226	n.s.
ENSG00000088986.11	DYNLL1	87.5627	-0.278235	0.606086	n.s.	-0.619924	0.0764686	n.s.
ENSG00000088992.18	TESC	427.027	-1.19617	0.0677169	n.s.	-2.16241	9.43089e-06	down
ENSG00000089006.16	SNX5	128.414	-0.888356	0.0825555	n.s.	-1.0895	0.00189349	down
ENSG00000089012.14	SIRPG	2.48915	-0.759866	0.97525	n.s.	-0.648497	0.637319	n.s.
ENSG00000089022.14	MAPKAPK5	87.8804	-0.287474	0.440891	n.s.	-0.313181	0.16997	n.s.
ENSG00000089041.17	P2RX7	14.8986	-0.656304	0.669	n.s.	-0.303113	0.538916	n.s.
ENSG00000089048.14	ESF1	25.9205	-0.683937	0.307904	n.s.	-1.11635	0.00462139	down
ENSG00000089050.16	RBBP9	11.9842	0.118403	1	n.s.	-0.718587	0.111551	n.s.
ENSG00000089053.13	ANAPC5	242.237	-0.00208526	1	n.s.	-0.13035	0.6504	n.s.
ENSG00000089057.15	SLC23A2	331.451	0.0849612	0.907292	n.s.	-0.0618196	0.98149	n.s.
ENSG00000089060.11	SLC8B1	269.637	0.523321	0.210405	n.s.	0.280041	0.333906	n.s.
ENSG00000089063.15	TMEM230	123.941	-0.085585	0.822239	n.s.	-0.0593103	0.810546	n.s.
ENSG00000089091.16	DZANK1	6.09328	-0.612234	0.719308	n.s.	-0.0517933	0.932694	n.s.
ENSG00000089094.19	KDM2B	30.3517	-0.51967	0.530871	n.s.	-1.1242	0.0130613	down
ENSG00000089101.18	CFAP61	0.109768	0.0119931	1	n.s.	-0.190753	1	n.s.
ENSG00000089123.16	TASP1	55.5135	-1.71159	0.00951767	down	-1.67743	0.000685036	down
ENSG00000089127.13	OAS1	3113.6	0.416229	0.573632	n.s.	-0.631811	0.477714	n.s.
ENSG00000089154.11	GCN1	84.8695	-0.397662	0.501759	n.s.	-0.923507	0.0115912	n.s.
ENSG00000089159.16	PXN	2849.41	0.454395	0.391451	n.s.	0.286652	0.529483	n.s.
ENSG00000089163.4	SIRT4	0.286033	0.0537528	1	n.s.	-0.367141	1	n.s.
ENSG00000089169.15	RPH3A	312.327	0.491932	0.694255	n.s.	1.52754	0.0336135	up
ENSG00000089177.18	KIF16B	46.0959	-0.268661	0.783053	n.s.	-0.378482	0.398485	n.s.
ENSG00000089195.15	TRMT6	67.5418	0.643483	0.387318	n.s.	-0.446115	0.353306	n.s.
ENSG00000089199.10	CHGB	0.317069	0.215498	1	n.s.	-0.268083	1	n.s.
ENSG00000089220.5	PEBP1	22.5208	-0.613606	0.543659	n.s.	-1.27334	0.0133289	down
ENSG00000089234.16	BRAP	535.882	-0.688121	0.0953036	n.s.	-0.699196	0.0171016	n.s.
ENSG00000089248.7	ERP29	179.769	0.837611	0.099909	n.s.	-0.960817	0.00717937	n.s.
ENSG00000089250.19	NOS1	0.319223	-0.203811	1	n.s.	-0.281055	1	n.s.
ENSG00000089280.18	FUS	1351.3	-0.185365	0.612838	n.s.	-0.389407	0.200595	n.s.
ENSG00000089289.16	IGBP1	239.011	0.0781093	0.849019	n.s.	0.0107951	1	n.s.
ENSG00000089327.15	FXYD5	106.548	0.295727	0.668639	n.s.	-0.0245175	1	n.s.
ENSG00000089335.21	ZNF302	24.4908	-0.280687	0.766853	n.s.	-0.409733	0.286909	n.s.
ENSG00000089351.14	GRAMD1A	904.924	0.912265	0.182411	n.s.	0.320933	0.572504	n.s.
ENSG00000089472.16	HEPH	26.2122	-0.0750441	1	n.s.	-0.190151	0.823137	n.s.
ENSG00000089486.17	CDIP1	28.7082	0.126791	0.954175	n.s.	-0.319342	0.451527	n.s.
ENSG00000089505.17	CMTM1	98.889	0.647552	0.325711	n.s.	0.0319629	0.953985	n.s.
ENSG00000089558.9	KCNH4	1.16521	-0.0715827	1	n.s.	0.0498948	1	n.s.
ENSG00000089597.18	GANAB	270.666	-0.0805256	0.820521	n.s.	-0.15303	0.617948	n.s.
ENSG00000089639.11	GMIP	2268.05	0.583094	0.253466	n.s.	0.168435	0.684204	n.s.
ENSG00000089682.16	RBM41	88.6469	-0.556902	0.354758	n.s.	-1.09123	0.00479604	down
ENSG00000089685.15	BIRC5	8.268	-1.14715	0.291278	n.s.	-0.605758	0.348584	n.s.
ENSG00000089692.9	LAG3	2.90604	0.202197	1	n.s.	-1.62915	0.0234636	down
ENSG00000089693.10	MLF2	764.806	0.109555	0.755502	n.s.	0.342569	0.1922	n.s.
ENSG00000089723.10	OTUB2	1.13033	0.319506	1	n.s.	-0.787895	1	n.s.
ENSG00000089737.17	DDX24	323.827	-0.340349	0.325294	n.s.	-0.819598	5.25188e-05	n.s.
ENSG00000089775.11	ZBTB25	59.1115	-0.000544224	1	n.s.	-0.238874	0.490202	n.s.
ENSG00000089818.18	NECAP1	826.134	0.228537	0.692543	n.s.	-0.0664494	0.892761	n.s.
ENSG00000089820.15	ARHGAP4	1320.1	0.491033	0.149395	n.s.	0.361579	0.154147	n.s.
ENSG00000089847.12	ANKRD24	1.25473	-1.29485	1	n.s.	-1.01634	1	n.s.
ENSG00000089876.12	DHX32	10.4764	-0.165349	1	n.s.	0.215198	0.727739	n.s.
ENSG00000089902.10	RCOR1	1029.9	-0.0641834	0.797019	n.s.	0.287185	0.30901	n.s.
ENSG00000089916.18	GPATCH2L	999.504	-0.0682241	0.769653	n.s.	-0.442472	0.0433664	n.s.
ENSG00000090006.17	LTBP4	27.8982	0.294849	0.712143	n.s.	0.31671	0.387893	n.s.
ENSG00000090013.11	BLVRB	1004.56	-1.58106	0.0197269	down	-2.12922	7.38083e-05	down
ENSG00000090020.11	SLC9A1	465.652	0.857906	0.0723574	n.s.	0.439351	0.231627	n.s.
ENSG00000090054.15	SPTLC1	458.99	0.389504	0.112285	n.s.	0.446661	0.00970936	n.s.
ENSG00000090060.18	PAPOLA	3126.09	-0.288419	0.319447	n.s.	0.0291191	0.943566	n.s.
ENSG00000090061.17	CCNK	711.292	-0.107691	0.800175	n.s.	-0.211545	0.359493	n.s.
ENSG00000090097.21	PCBP4	4.91109	-0.309791	1	n.s.	0.13775	1	n.s.
ENSG00000090104.12	RGS1	135.279	-0.612453	0.5203	n.s.	-1.6256	0.00570856	down
ENSG00000090238.12	YPEL3	1809.96	-0.161878	0.671378	n.s.	-0.79736	0.0208245	n.s.
ENSG00000090263.16	MRPS33	7.59804	-0.213458	1	n.s.	-0.74756	0.191598	n.s.
ENSG00000090266.13	NDUFB2	19.0479	-0.868849	0.186254	n.s.	-0.602299	0.161897	n.s.
ENSG00000090273.14	NUDC	141.8	-0.536598	0.174686	n.s.	-0.63455	0.0166807	n.s.
ENSG00000090316.16	MAEA	977.681	0.335479	0.473512	n.s.	0.432792	0.137934	n.s.
ENSG00000090339.9	ICAM1	2238.32	0.805837	0.0538428	n.s.	-0.162633	0.681498	n.s.
ENSG00000090372.15	STRN4	386.766	0.424879	0.550602	n.s.	0.438524	0.35768	n.s.
ENSG00000090376.11	IRAK3	3965.68	0.77415	0.170074	n.s.	1.48121	0.000147666	up
ENSG00000090382.7	LYZ	6509.92	-0.565226	0.331475	n.s.	-0.299597	0.530262	n.s.
ENSG00000090432.7	MUL1	138.289	0.164831	0.64211	n.s.	-0.154213	0.542261	n.s.
ENSG00000090447.12	TFAP4	4.62416	0.0013399	1	n.s.	-0.624717	0.391959	n.s.
ENSG00000090470.15	PDCD7	15.1002	-0.271473	1	n.s.	-0.81483	0.0656819	n.s.
ENSG00000090487.11	SPG21	594.931	-0.0226312	0.828943	n.s.	0.0505504	0.680144	n.s.
ENSG00000090520.11	DNAJB11	159.295	-0.574621	0.217839	n.s.	-0.342004	0.292632	n.s.
ENSG00000090530.10	P3H2	0.227581	-0.0956506	1	n.s.	-0.0894249	1	n.s.
ENSG00000090539.15	CHRD	0.247655	-0.587505	1	n.s.	-0.415414	1	n.s.
ENSG00000090554.13	FLT3LG	2.96027	0.357977	1	n.s.	-0.482665	0.815516	n.s.
ENSG00000090565.16	RAB11FIP3	8.35193	-0.33837	1	n.s.	-0.284308	0.624994	n.s.
ENSG00000090581.10	GNPTG	138.188	-0.136824	0.699859	n.s.	-0.180171	0.426505	n.s.
ENSG00000090612.21	ZNF268	54.5898	-0.236837	0.674158	n.s.	-0.934352	0.00686127	n.s.
ENSG00000090615.15	GOLGA3	288.178	-0.0832854	0.7586	n.s.	-0.178708	0.293717	n.s.
ENSG00000090621.14	PABPC4	82.0358	-0.506043	0.45552	n.s.	-1.13196	0.00902886	down
ENSG00000090659.18	CD209	0.34086	-0.173239	1	n.s.	-0.0237543	1	n.s.
ENSG00000090661.12	CERS4	137.601	0.285749	0.639313	n.s.	0.817998	0.0201899	n.s.
ENSG00000090674.16	MCOLN1	266.935	-0.086689	0.893414	n.s.	-0.456627	0.129515	n.s.
ENSG00000090686.16	USP48	868.824	-0.983971	0.0110722	n.s.	-0.312867	0.328447	n.s.
ENSG00000090776.6	EFNB1	5.66142	-0.308955	1	n.s.	-0.187128	1	n.s.
ENSG00000090857.13	PDPR	117.385	0.21614	0.638208	n.s.	-0.221144	0.497713	n.s.
ENSG00000090861.15	AARS1	124.262	-1.54723	0.0264379	down	-1.23509	0.0199235	down
ENSG00000090863.11	GLG1	684.015	0.0796218	0.746583	n.s.	0.0409958	0.882968	n.s.
ENSG00000090889.12	KIF4A	38.7007	-1.61474	0.0239901	down	-1.72834	0.00117271	down
ENSG00000090905.19	TNRC6A	506.524	-1.51819	0.0144816	down	-1.18327	0.012401	down
ENSG00000090924.15	PLEKHG2	94.5068	-0.264197	0.749619	n.s.	-0.324262	0.444877	n.s.
ENSG00000090971.5	NAT14	9.22593	0.551435	0.92283	n.s.	-0.00812822	0.90442	n.s.
ENSG00000090975.12	PITPNM2	9.74037	-0.109468	1	n.s.	0.0301614	1	n.s.
ENSG00000090989.18	EXOC1	558.038	0.284055	0.386421	n.s.	0.138442	0.563865	n.s.
ENSG00000091009.8	RBM27	211.205	0.157668	0.771537	n.s.	-0.0203846	1	n.s.
ENSG00000091010.6	POU4F3	0.264715	-0.335355	1	n.s.	-0.440937	1	n.s.
ENSG00000091039.17	OSBPL8	8580.73	-0.0122416	0.953226	n.s.	0.533137	0.0275727	n.s.
ENSG00000091073.19	DTX2	129.623	0.694078	0.200057	n.s.	0.196564	0.744745	n.s.
ENSG00000091106.19	NLRC4	750.063	1.59332	0.00310094	up	1.80503	5.90211e-06	up
ENSG00000091127.14	PUS7	63.9722	-2.24979	0.000732907	down	-1.6468	0.00110236	down
ENSG00000091128.13	LAMB4	0.388278	-0.137723	1	n.s.	-0.371105	1	n.s.
ENSG00000091129.21	NRCAM	0.960481	-0.734249	1	n.s.	-0.0512437	1	n.s.
ENSG00000091136.14	LAMB1	0.523046	-0.777209	1	n.s.	-0.804195	1	n.s.
ENSG00000091137.14	SLC26A4	0.859151	-0.00224182	1	n.s.	-0.581648	1	n.s.
ENSG00000091140.14	DLD	446.622	0.166204	0.474809	n.s.	0.434942	0.00546279	n.s.
ENSG00000091157.13	WDR7	235.021	-0.250248	0.427686	n.s.	-0.228741	0.296539	n.s.
ENSG00000091164.13	TXNL1	361.027	0.0173887	1	n.s.	-0.359544	0.133633	n.s.
ENSG00000091181.19	IL5RA	190.369	-0.418818	0.682514	n.s.	0.154637	0.951212	n.s.
ENSG00000091262.15	ABCC6	23.268	0.198994	0.926722	n.s.	0.797874	0.111507	n.s.
ENSG00000091317.8	CMTM6	4144.92	0.185324	0.718279	n.s.	0.426711	0.16595	n.s.
ENSG00000091409.15	ITGA6	233.539	-0.481348	0.497217	n.s.	-0.27265	0.635906	n.s.
ENSG00000091428.18	RAPGEF4	3.83486	-0.531907	1	n.s.	-0.0661468	1	n.s.
ENSG00000091436.17	MAP3K20	351.051	1.73696	0.00133205	up	1.20915	0.00240073	up
ENSG00000091483.6	FH	15.0988	-0.411946	0.896952	n.s.	-0.800426	0.0777329	n.s.
ENSG00000091490.11	SEL1L3	267.873	1.20491	0.0714777	n.s.	1.65816	0.000400413	up
ENSG00000091513.16	TF	1.579	-0.792291	1	n.s.	-0.26454	1	n.s.
ENSG00000091527.15	CDV3	2251.32	-0.077582	0.83144	n.s.	0.0203807	0.96901	n.s.
ENSG00000091536.19	MYO15A	3.91692	0.361617	1	n.s.	-0.0821199	1	n.s.
ENSG00000091542.9	ALKBH5	442.92	-0.350866	0.236402	n.s.	0.0920884	0.735075	n.s.
ENSG00000091592.16	NLRP1	1851.1	-0.389758	0.403552	n.s.	-0.400506	0.236283	n.s.
ENSG00000091622.16	PITPNM3	4.24978	0.326098	1	n.s.	-0.558575	0.694114	n.s.
ENSG00000091640.8	SPAG7	83.9521	0.404293	0.305605	n.s.	-0.116862	0.677416	n.s.
ENSG00000091651.9	ORC6	6.96097	-1.25203	0.214376	n.s.	-0.595275	0.309189	n.s.
ENSG00000091656.19	ZFHX4	0.147179	-0.110688	1	n.s.	-0.282023	1	n.s.
ENSG00000091732.17	ZC3HC1	12.0318	0.42019	0.788428	n.s.	-0.82185	0.0367493	n.s.
ENSG00000091831.23	ESR1	0.854263	-0.202665	1	n.s.	-0.1438	1	n.s.
ENSG00000091844.8	RGS17	0.484954	-0.399059	1	n.s.	-0.769961	1	n.s.
ENSG00000091879.13	ANGPT2	0.295533	0.00321015	1	n.s.	-0.505984	1	n.s.
ENSG00000091947.10	TMEM101	32.7484	0.604535	0.162905	n.s.	0.430886	0.163319	n.s.
ENSG00000091972.18	CD200	1.56523	0.234762	1	n.s.	-1.73079	0.0506251	n.s.
ENSG00000091986.15	CCDC80	0.808515	-0.282527	1	n.s.	-0.680015	1	n.s.
ENSG00000092010.15	PSME1	1823.18	0.240381	0.521773	n.s.	-0.0246859	0.957033	n.s.
ENSG00000092020.10	PPP2R3C	589.734	-0.0652471	0.787632	n.s.	0.263973	0.348305	n.s.
ENSG00000092036.18	HAUS4	268.709	0.836945	0.173331	n.s.	0.328312	0.554084	n.s.
ENSG00000092051.17	JPH4	0.594761	0.87292	1	n.s.	-0.775131	1	n.s.
ENSG00000092054.13	MYH7	0.368673	-0.320423	1	n.s.	-0.448567	1	n.s.
ENSG00000092067.5	CEBPE	46.5214	0.168836	0.869738	n.s.	0.439603	0.274203	n.s.
ENSG00000092068.20	SLC7A8	13.6396	0.30709	1	n.s.	-0.614426	0.324811	n.s.
ENSG00000092094.11	OSGEP	99.695	-0.5105	0.174743	n.s.	-0.793015	0.00121158	n.s.
ENSG00000092096.16	SLC22A17	1.28018	-0.600292	1	n.s.	0.138692	1	n.s.
ENSG00000092098.17	RNF31	34.8049	0.233985	0.753666	n.s.	-0.0477498	0.77997	n.s.
ENSG00000092108.21	SCFD1	640.612	-0.780753	0.147238	n.s.	-1.06702	0.00417284	down
ENSG00000092140.16	G2E3	221.422	-0.943296	0.057704	n.s.	-0.953436	0.00560373	n.s.
ENSG00000092148.13	HECTD1	842.414	-0.374087	0.329185	n.s.	-0.582602	0.0140735	n.s.
ENSG00000092199.17	HNRNPC	2462.28	-0.203556	0.320695	n.s.	-0.13686	0.377495	n.s.
ENSG00000092200.12	RPGRIP1	76.2145	-0.760034	0.113048	n.s.	-1.2663	0.000143159	down
ENSG00000092201.10	SUPT16H	279.892	-0.301412	0.414588	n.s.	-0.211402	0.424604	n.s.
ENSG00000092203.15	TOX4	1176.58	0.00178428	0.858476	n.s.	0.0383567	0.831395	n.s.
ENSG00000092208.17	GEMIN2	5.04302	-0.186297	1	n.s.	-0.868345	0.170525	n.s.
ENSG00000092295.12	TGM1	5.05916	0.460615	1	n.s.	-0.318595	0.758671	n.s.
ENSG00000092330.18	TINF2	842.541	0.397645	0.111064	n.s.	0.169277	0.403679	n.s.
ENSG00000092421.16	SEMA6A	4.44624	-0.438068	1	n.s.	-0.137222	1	n.s.
ENSG00000092439.16	TRPM7	681.575	-0.844745	0.0627167	n.s.	-0.975955	0.0025242	n.s.
ENSG00000092445.12	TYRO3	0.733588	0.0126832	1	n.s.	-0.359606	1	n.s.
ENSG00000092470.12	WDR76	61.9099	-1.92675	0.00348467	down	-2.30806	5.89762e-06	down
ENSG00000092529.25	CAPN3	35.909	0.798219	0.20696	n.s.	0.483973	0.235559	n.s.
ENSG00000092531.10	SNAP23	1696.04	0.115318	0.725693	n.s.	0.374068	0.0458653	n.s.
ENSG00000092607.15	TBX15	0.171169	-0.109497	1	n.s.	-0.332854	1	n.s.
ENSG00000092621.12	PHGDH	2.89171	0.954709	0.781125	n.s.	0.175653	1	n.s.
ENSG00000092758.18	COL9A3	69.6827	0.457077	0.37092	n.s.	0.839768	0.00716509	n.s.
ENSG00000092820.18	EZR	661.008	0.487606	0.135882	n.s.	-0.0193662	0.975735	n.s.
ENSG00000092841.18	MYL6	4903.36	-0.0673634	0.744853	n.s.	-0.226442	0.410187	n.s.
ENSG00000092847.12	AGO1	648.169	-0.00981652	0.958067	n.s.	0.746875	0.00293361	n.s.
ENSG00000092850.12	TEKT2	1.88034	-0.459358	1	n.s.	-0.0331015	1	n.s.
ENSG00000092853.14	CLSPN	91.3824	-1.31439	0.0356981	down	-1.4235	0.00145809	down
ENSG00000092871.16	RFFL	773.838	0.0221677	0.943169	n.s.	0.484962	0.0922415	n.s.
ENSG00000092929.11	UNC13D	1748.18	0.428282	0.388797	n.s.	0.105575	0.843152	n.s.
ENSG00000092931.11	MFSD11	150.797	0.297073	0.355212	n.s.	0.059768	0.832715	n.s.
ENSG00000092964.18	DPYSL2	58.3181	-0.612003	0.483628	n.s.	-1.26864	0.0158752	down
ENSG00000092969.12	TGFB2	0.881285	0.0220006	1	n.s.	-1.03582	1	n.s.
ENSG00000092978.11	GPATCH2	19.0374	0.16496	0.889252	n.s.	-0.806279	0.031613	n.s.
ENSG00000093000.19	NUP50	1329.9	-0.584927	0.011741	n.s.	0.0504743	0.782951	n.s.
ENSG00000093009.10	CDC45	2.71737	0.0568507	1	n.s.	0.506957	0.996104	n.s.
ENSG00000093010.14	COMT	30.2202	-0.271108	0.783626	n.s.	-0.633568	0.157871	n.s.
ENSG00000093072.18	ADA2	118.498	-0.436539	0.589121	n.s.	-0.941869	0.0706924	n.s.
ENSG00000093134.15	VNN3	2833.14	-0.00578266	0.829576	n.s.	-0.158889	0.645712	n.s.
ENSG00000093144.19	ECHDC1	166.854	0.147749	0.77037	n.s.	0.270809	0.408661	n.s.
ENSG00000093167.18	LRRFIP2	1025.18	0.128996	0.709147	n.s.	-0.0425388	0.935372	n.s.
ENSG00000093183.14	SEC22C	119.587	0.213398	0.527368	n.s.	0.30284	0.16567	n.s.
ENSG00000093217.11	XYLB	2.14817	-0.136841	1	n.s.	0.322038	1	n.s.
ENSG00000094631.21	HDAC6	152.421	-0.0665278	0.863308	n.s.	-0.667677	0.00271548	n.s.
ENSG00000094661.3	OR1I1	0.222948	-0.0993203	1	n.s.	-0.235568	1	n.s.
ENSG00000094755.17	GABRP	0.196946	-0.0934624	1	n.s.	-0.062909	1	n.s.
ENSG00000094804.12	CDC6	27.9702	-0.358011	0.618483	n.s.	0.1655	0.66413	n.s.
ENSG00000094841.14	UPRT	37.8809	-0.0193069	1	n.s.	-0.944451	0.00939557	n.s.
ENSG00000094880.11	CDC23	25.4204	-0.420896	0.595487	n.s.	-0.60454	0.133888	n.s.
ENSG00000094914.14	AAAS	26.5667	-0.341499	0.517795	n.s.	-0.671386	0.014153	n.s.
ENSG00000094916.16	CBX5	78.4875	-1.14253	0.01821	down	-1.03835	0.00280368	down
ENSG00000094975.14	SUCO	1885.67	-0.551662	0.381855	n.s.	-0.661024	0.108725	n.s.
ENSG00000095002.15	MSH2	48.3742	-1.58203	0.0222186	down	-1.80121	0.000328409	down
ENSG00000095015.6	MAP3K1	4390.62	0.784758	0.00573832	n.s.	0.884611	1.78485e-05	n.s.
ENSG00000095059.16	DHPS	16.9725	0.0034984	1	n.s.	-0.68216	0.0423047	n.s.
ENSG00000095066.11	HOOK2	55.2568	0.524306	0.338451	n.s.	-0.331133	0.00479243	n.s.
ENSG00000095139.14	ARCN1	663.358	0.0416944	0.777771	n.s.	0.0780134	0.656074	n.s.
ENSG00000095203.14	EPB41L4B	19.915	0.44347	0.417811	n.s.	1.62661	0.0118036	up
ENSG00000095209.12	TMEM38B	29.9493	-0.0954637	0.863366	n.s.	-0.747272	0.0451894	n.s.
ENSG00000095261.14	PSMD5	119.412	0.120207	0.748554	n.s.	-0.183175	0.539754	n.s.
ENSG00000095303.17	PTGS1	164.067	0.468375	0.434202	n.s.	0.414173	0.300252	n.s.
ENSG00000095319.14	NUP188	29.0815	-0.652664	0.406414	n.s.	-0.876389	0.0465259	n.s.
ENSG00000095321.17	CRAT	28.4449	-0.907632	0.198214	n.s.	-1.29767	0.00260563	down
ENSG00000095370.20	SH2D3C	1021.11	0.453379	0.272729	n.s.	0.129507	0.726795	n.s.
ENSG00000095380.11	NANS	165.599	0.320766	0.436358	n.s.	0.456859	0.0854414	n.s.
ENSG00000095383.20	TBC1D2	166.532	0.410644	0.512234	n.s.	0.822736	0.0301733	n.s.
ENSG00000095397.15	WHRN	14.9312	-0.145042	1	n.s.	-1.39512	0.009634	down
ENSG00000095485.18	CWF19L1	304.784	0.544134	0.0447811	n.s.	0.063186	0.764072	n.s.
ENSG00000095539.15	SEMA4G	0.375695	-0.26816	1	n.s.	-0.288561	1	n.s.
ENSG00000095564.14	BTAF1	671.413	-0.080939	0.819581	n.s.	-0.42864	0.0376073	n.s.
ENSG00000095574.11	IKZF5	274.41	-0.251281	0.549244	n.s.	-0.170082	0.50862	n.s.
ENSG00000095585.16	BLNK	1.34763	0.211572	1	n.s.	-1.01903	0.744594	n.s.
ENSG00000095587.9	TLL2	0.613345	-0.466434	1	n.s.	0.508738	1	n.s.
ENSG00000095596.12	CYP26A1	0.710245	0.461544	1	n.s.	0.219018	1	n.s.
ENSG00000095627.9	TDRD1	0.373991	-0.228554	1	n.s.	-0.41562	1	n.s.
ENSG00000095637.22	SORBS1	21.6726	-1.48639	0.0541911	n.s.	-1.67177	0.00372008	down
ENSG00000095739.11	BAMBI	6.79953	-0.0844791	1	n.s.	0.263747	0.709635	n.s.
ENSG00000095752.7	IL11	0.331455	0.523531	1	n.s.	-0.513525	1	n.s.
ENSG00000095777.17	MYO3A	0.137887	-0.131015	1	n.s.	-0.159571	1	n.s.
ENSG00000095787.23	WAC	3562.93	-0.031298	0.808484	n.s.	-0.0443064	0.867694	n.s.
ENSG00000095794.19	CREM	320.055	0.594511	0.386904	n.s.	-0.717611	0.0836704	n.s.
ENSG00000095906.17	NUBP2	43.4245	0.0987549	0.948969	n.s.	-0.205866	0.570404	n.s.
ENSG00000095932.7	SMIM24	41.8538	-1.14884	0.198403	n.s.	-1.36553	0.0615468	n.s.
ENSG00000095951.17	HIVEP1	1042.5	0.445319	0.172476	n.s.	-0.0564353	0.869641	n.s.
ENSG00000095970.17	TREM2	3.34835	0.208709	1	n.s.	0.0717359	1	n.s.
ENSG00000096006.11	CRISP3	132.04	-0.140042	0.821413	n.s.	0.54288	0.269982	n.s.
ENSG00000096060.14	FKBP5	2918.23	0.505274	0.523987	n.s.	1.07537	0.0895865	n.s.
ENSG00000096063.16	SRPK1	3196.78	0.714808	0.0510288	n.s.	0.777297	0.00214869	n.s.
ENSG00000096070.19	BRPF3	347.355	0.145785	0.806684	n.s.	0.0954445	0.768295	n.s.
ENSG00000096080.11	MRPS18A	47.0767	0.603412	0.160332	n.s.	0.0407322	0.760414	n.s.
ENSG00000096092.6	TMEM14A	2.84425	-0.202508	1	n.s.	-0.272317	1	n.s.
ENSG00000096093.16	EFHC1	21.6845	-1.04611	0.0959467	n.s.	-1.1943	0.00373246	down
ENSG00000096384.20	HSP90AB1	171.609	-0.489702	0.393979	n.s.	-1.19851	0.000665459	down
ENSG00000096401.8	CDC5L	681.885	-0.00389128	0.865781	n.s.	0.00939695	0.997763	n.s.
ENSG00000096433.11	ITPR3	22.6318	-0.112438	0.967657	n.s.	-1.04198	0.0523854	n.s.
ENSG00000096654.15	ZNF184	31.0932	0.0953784	0.917452	n.s.	-0.751549	0.0153669	n.s.
ENSG00000096696.14	DSP	60.9119	2.06281	0.0211586	up	-1.27617	0.121322	n.s.
ENSG00000096717.12	SIRT1	289.811	-0.648659	0.0488582	n.s.	-0.292361	0.239299	n.s.
ENSG00000096746.17	HNRNPH3	1135.52	-0.368978	0.293836	n.s.	-0.0777761	0.822663	n.s.
ENSG00000096872.16	IFT74	130.552	-2.37816	0.000677623	down	-1.73792	0.00134116	down
ENSG00000096968.13	JAK2	2516.24	0.748546	0.0178733	n.s.	0.856833	0.000125873	n.s.
ENSG00000096996.16	IL12RB1	117.745	0.495864	0.347307	n.s.	-0.267069	0.494245	n.s.
ENSG00000097007.19	ABL1	52.2908	0.0594689	1	n.s.	-0.391726	0.159605	n.s.
ENSG00000097021.19	ACOT7	3.53822	-0.36492	1	n.s.	-0.487965	0.723535	n.s.
ENSG00000097033.14	SH3GLB1	4405.04	0.473648	0.167569	n.s.	0.792625	0.000362168	n.s.
ENSG00000097046.13	CDC7	50.6983	-1.30805	0.0697063	n.s.	-1.6671	0.00085419	down
ENSG00000097096.9	SYDE2	2.83599	-0.200473	1	n.s.	-1.00133	0.24781	n.s.
ENSG00000099139.14	PCSK5	24.6546	-0.0300628	1	n.s.	-0.499912	0.328198	n.s.
ENSG00000099194.6	SCD	14.4671	-0.683179	0.549244	n.s.	-0.0800477	0.665775	n.s.
ENSG00000099203.7	TMED1	67.3035	0.687317	0.0572206	n.s.	0.283713	0.321291	n.s.
ENSG00000099204.20	ABLIM1	105.58	0.103504	0.863308	n.s.	-0.290482	0.523971	n.s.
ENSG00000099219.14	ERMP1	46.8121	-0.43354	0.342565	n.s.	-0.0600147	0.808892	n.s.
ENSG00000099246.16	RAB18	1548.66	0.158355	0.660972	n.s.	0.425329	0.0364783	n.s.
ENSG00000099250.18	NRP1	1.58528	-0.634951	1	n.s.	-1.64816	0.452539	n.s.
ENSG00000099251.14	HSD17B7P2	3.60281	0.417644	1	n.s.	-0.0830549	1	n.s.
ENSG00000099256.19	PRTFDC1	2.89849	-0.0747086	1	n.s.	-0.310292	1	n.s.
ENSG00000099282.10	TSPAN15	1.91336	-0.438904	1	n.s.	-0.21016	1	n.s.
ENSG00000099284.14	MACROH2A2	1.03526	0.481356	1	n.s.	-0.769534	1	n.s.
ENSG00000099290.17	WASHC2A	136.946	0.491278	0.197061	n.s.	-0.150403	0.648882	n.s.
ENSG00000099308.10	MAST3	1696.63	0.161554	0.69675	n.s.	0.289988	0.445397	n.s.
ENSG00000099326.9	MZF1	77.0318	0.171553	0.66569	n.s.	-0.0532255	0.847557	n.s.
ENSG00000099330.9	OCEL1	20.5215	-0.015564	1	n.s.	0.650105	0.175023	n.s.
ENSG00000099331.13	MYO9B	4129.07	0.105475	0.716347	n.s.	0.039061	0.95303	n.s.
ENSG00000099337.5	KCNK6	82.2498	-0.0232565	1	n.s.	-0.284575	0.311519	n.s.
ENSG00000099338.23	CATSPERG	47.8372	0.0430853	1	n.s.	-0.465362	0.126372	n.s.
ENSG00000099341.11	PSMD8	167.802	0.00507661	0.986578	n.s.	-0.0681926	0.843424	n.s.
ENSG00000099364.16	FBXL19	68.3792	0.725855	0.164435	n.s.	0.515857	0.179223	n.s.
ENSG00000099365.11	STX1B	7.50961	-0.142306	1	n.s.	-1.10293	0.0377582	down
ENSG00000099377.14	HSD3B7	58.668	1.58899	0.00984534	up	1.05698	0.0266989	up
ENSG00000099381.18	SETD1A	43.985	0.120495	0.92394	n.s.	-0.315921	0.414162	n.s.
ENSG00000099385.11	BCL7C	36.3053	0.0915641	0.971748	n.s.	-0.320564	0.332063	n.s.
ENSG00000099622.14	CIRBP	845.206	-0.0867621	0.72092	n.s.	-0.316774	0.0891414	n.s.
ENSG00000099624.8	ATP5F1D	13.5644	0.559766	0.67562	n.s.	-0.25208	0.586201	n.s.
ENSG00000099625.13	CBARP	0.648207	0.544038	1	n.s.	-0.332715	1	n.s.
ENSG00000099725.14	PRKY	38.3835	0.0925497	0.980381	n.s.	-0.252397	0.78879	n.s.
ENSG00000099769.5	IGFALS	1.92497	-0.979959	1	n.s.	-0.324267	1	n.s.
ENSG00000099783.12	HNRNPM	1086.06	-1.22921	0.0124041	down	-1.06444	0.00374464	down
ENSG00000099785.10	MARCHF2	301.876	-0.860524	0.162056	n.s.	-1.15011	0.00445002	down
ENSG00000099795.7	NDUFB7	37.2815	0.0917042	0.953353	n.s.	0.00138204	0.93899	n.s.
ENSG00000099797.15	TECR	17.1466	-0.189924	0.84599	n.s.	-0.349479	0.34415	n.s.
ENSG00000099800.8	TIMM13	7.86016	-0.608383	0.88027	n.s.	-0.951796	0.062491	n.s.
ENSG00000099804.9	CDC34	1078.57	-1.05177	0.0850196	n.s.	-1.77779	5.72491e-05	down
ENSG00000099810.21	MTAP	17.5971	-1.06232	0.127056	n.s.	-1.29687	0.00469806	down
ENSG00000099814.16	CEP170B	1.27366	-0.648272	1	n.s.	-0.511876	1	n.s.
ENSG00000099817.12	POLR2E	98.082	-0.400301	0.321346	n.s.	-0.362663	0.169573	n.s.
ENSG00000099821.14	POLRMT	10.9303	-0.507779	0.779356	n.s.	-0.286323	0.473654	n.s.
ENSG00000099822.3	HCN2	0.974467	-0.694705	1	n.s.	-0.259753	1	n.s.
ENSG00000099834.19	CDHR5	1.01292	0.732892	1	n.s.	-0.45924	1	n.s.
ENSG00000099840.13	IZUMO4	8.84495	-0.206396	1	n.s.	-0.374729	0.34415	n.s.
ENSG00000099849.15	RASSF7	20.8856	-0.661354	0.228906	n.s.	0.00928134	0.833067	n.s.
ENSG00000099860.9	GADD45B	1508.52	0.424123	0.447398	n.s.	-0.456468	0.300688	n.s.
ENSG00000099864.18	PALM	0.804509	-1.01253	1	n.s.	-0.264052	1	n.s.
ENSG00000099866.15	MADCAM1	4.8457	-0.188786	1	n.s.	-0.0900364	1	n.s.
ENSG00000099875.14	MKNK2	2047.99	-0.0418192	0.787292	n.s.	-0.146556	0.682024	n.s.
ENSG00000099889.14	ARVCF	3.71753	0.233342	1	n.s.	-0.984023	0.203851	n.s.
ENSG00000099899.15	TRMT2A	39.3331	-0.255023	0.73961	n.s.	-0.521594	0.16836	n.s.
ENSG00000099901.17	RANBP1	15.0641	-0.477655	0.80871	n.s.	-0.927686	0.0496736	n.s.
ENSG00000099904.15	ZDHHC8	7.83974	-0.365712	1	n.s.	-0.460205	0.416796	n.s.
ENSG00000099910.17	KLHL22	98.6845	0.0163877	0.948768	n.s.	0.201633	0.518516	n.s.
ENSG00000099917.17	MED15	429.439	0.162258	0.649327	n.s.	-0.275036	0.339442	n.s.
ENSG00000099937.11	SERPIND1	0.328236	-0.0947271	1	n.s.	-0.239976	1	n.s.
ENSG00000099940.12	SNAP29	260.617	0.0100027	1	n.s.	0.288722	0.159351	n.s.
ENSG00000099942.13	CRKL	734.437	0.068483	0.726782	n.s.	0.232493	0.181825	n.s.
ENSG00000099949.21	LZTR1	13.8398	-0.560771	0.521078	n.s.	-0.239668	0.542543	n.s.
ENSG00000099953.10	MMP11	0.5255	-0.0780487	1	n.s.	-1.01575	1	n.s.
ENSG00000099954.18	CECR2	0.582219	-1.07813	1	n.s.	-0.96506	1	n.s.
ENSG00000099956.19	SMARCB1	114.208	0.317172	0.519541	n.s.	-0.322826	0.340479	n.s.
ENSG00000099957.16	P2RX6	1.53086	-0.384887	1	n.s.	-0.339546	1	n.s.
ENSG00000099958.14	DERL3	2.38716	0.0426653	1	n.s.	-1.1574	0.193541	n.s.
ENSG00000099968.18	BCL2L13	256.464	-0.0390073	0.908759	n.s.	-0.799074	0.00205542	n.s.
ENSG00000099974.8	DDTL	3.53493	1.174	0.303782	n.s.	0.758214	0.536753	n.s.
ENSG00000099985.4	OSM	1049.21	0.389856	0.462294	n.s.	-0.248171	0.568358	n.s.
ENSG00000099991.18	CABIN1	253.685	0.0146709	1	n.s.	-0.427473	0.217497	n.s.
ENSG00000099992.15	TBC1D10A	45.7783	0.0948045	0.936654	n.s.	0.276851	0.472734	n.s.
ENSG00000099994.11	SUSD2	6.02824	-0.206516	1	n.s.	-0.0846794	0.929973	n.s.
ENSG00000099995.19	SF3A1	900.675	0.0633928	0.815195	n.s.	-0.289202	0.334885	n.s.
ENSG00000099998.17	GGT5	22.0967	1.81308	0.0240899	up	1.29922	0.0388024	up
ENSG00000099999.15	RNF215	21.1817	0.230397	0.741344	n.s.	-0.242032	0.464172	n.s.
ENSG00000100003.18	SEC14L2	4.48351	-0.23304	1	n.s.	-1.6931	0.0061997	down
ENSG00000100012.11	SEC14L3	0.527654	0.0419668	1	n.s.	-0.842542	1	n.s.
ENSG00000100014.20	SPECC1L	69.248	0.531703	0.199101	n.s.	0.949769	0.000628452	n.s.
ENSG00000100023.19	PPIL2	113.914	0.28774	0.386904	n.s.	0.0227023	1	n.s.
ENSG00000100024.15	UPB1	241.27	0.693499	0.325669	n.s.	0.312005	0.615334	n.s.
ENSG00000100027.16	YPEL1	27.7027	-0.143141	0.876683	n.s.	-0.118181	0.644527	n.s.
ENSG00000100028.12	SNRPD3	68.4337	-0.107938	0.854673	n.s.	-0.393266	0.13725	n.s.
ENSG00000100029.18	PES1	17.3733	0.0662556	1	n.s.	-0.588167	0.25402	n.s.
ENSG00000100030.14	MAPK1	3491.98	-0.239294	0.459519	n.s.	0.403628	0.0952821	n.s.
ENSG00000100031.19	GGT1	15.9449	0.599886	0.586378	n.s.	0.675802	0.125723	n.s.
ENSG00000100034.14	PPM1F	1213.22	0.128923	0.705775	n.s.	0.081415	0.877151	n.s.
ENSG00000100036.13	SLC35E4	7.14942	0.407612	1	n.s.	-1.0811	0.0191269	down
ENSG00000100038.19	TOP3B	60.9092	0.440729	0.300522	n.s.	0.183034	0.599332	n.s.
ENSG00000100055.21	CYTH4	6233.51	0.43975	0.34396	n.s.	0.108136	0.73552	n.s.
ENSG00000100056.12	ESS2	183.519	0.147574	0.68114	n.s.	-0.033677	0.901717	n.s.
ENSG00000100058.12	CRYBB2P1	37.5107	0.451109	0.354825	n.s.	0.436119	0.169411	n.s.
ENSG00000100060.18	MFNG	93.4535	-0.293468	0.671593	n.s.	-0.270854	0.497234	n.s.
ENSG00000100065.15	CARD10	0.353308	0.213561	1	n.s.	-0.585705	1	n.s.
ENSG00000100068.13	LRP5L	54.1479	0.17632	0.722703	n.s.	0.0508621	0.897487	n.s.
ENSG00000100075.10	SLC25A1	24.1437	-0.228621	0.818456	n.s.	0.251513	0.560221	n.s.
ENSG00000100077.15	GRK3	167.028	-0.194014	0.775556	n.s.	-0.34591	0.431134	n.s.
ENSG00000100079.7	LGALS2	3.9977	-0.902901	0.245965	n.s.	-1.44633	0.0865157	n.s.
ENSG00000100083.19	GGA1	361.706	0.181604	0.719308	n.s.	-0.854276	0.00187591	n.s.
ENSG00000100084.14	HIRA	130.611	0.066484	0.87004	n.s.	0.731248	0.00548577	n.s.
[truncated: 25,783 more rows]

## Sheet: neutrophil subtypes
Table S4: neutrophil subtypes
pre-immature	severe inflammatory	severe suppressive
LTF	XAF1	CD177
DEFA3	PLSCR1	ZDHHC19
LCN2	SHISA5	PLAC8
DEFA4	FFAR2	FCER1G
BPI	IL1RN	SLFN5
CAMP	IFI16	LAP3
RETN	SP110	WSB1
OLFM4	APOL6	RPL28
MMP8	TNFSF10	MCEMP1
AZU1	DDX60L	CKAP4
PGLYRP1	DDX58	LILRA6
CEACAM8	CARD16	PIM1
LYZ	PARP14	SERPINB1
RNASE2	LIMK2	GYG1
CD24	EVI2B	PSTPIP2
ELANE	IL2RG	BST2
MT-CO1		XRN1
CRISP3		SNX3
MPO		PGD
NKG7		FCGR1A
DEFA1B		JUN
GPI		CD44
TCN1		PLP2
MS4A3		CYSTM1
HP		C1orf162
RNASE3		KLF4
CYBB		GSTK1
CLC		ANXA1
STOM		METTL9
PTMA		NUCB1
ANP32B		CEACAM1
ANXA1		WARS
RPLP1		MAPK14
CEACAM6		LILRA5
CPNE3		MAP2K6
NUCB2		CR1
RPS24		C4orf3
PKM		IRF1
LDHA		CD63
UGCG		TXN
RPS20		GAPDH
ATP8B4		HK3
ARG1		CAST
RPL27		HIST2H2BE
TSPO		BST1
RPS8		EMB
FCN1		MSL3
LRRC75A-AS1		SAMSN1
RFLNB		UPP1
YWHAH		S100A6
GAPDH		GPR160
RPLP2		STOM
CITED4		ADD3
SPN		ITGAM
MT-ATP8		DYSF
RPL37A		CHD1
RPS4X		TPM3
RPS19		FGR
RPL31		CYBB
LTA4H		RBMS1
ABCA13		PLBD1
RPS28		TPST2
RGCC		CAPG
CHIT1		LPCAT2
HDGF		RGL4
DUT		RUNX1
RPL39		PCMT1
ENO1		KIF1B
RPL21		PPP4R2
GSTP1		TIMP1
RPS12		GAS7
RPL15		STXBP2
EMB		LAMTOR5
RPS17		PFKFB3
RPL23		IVNS1ABP
RPS13		PTPN1
SVIP		C19orf38
RPL32		GCA
PLAC8		FKBP1A
RPS26		ATP11B
H1F0		EIF4G3
RPL35A		VNN2
PPIA		CTSB
HMGN2		PLIN3
RPL8		PJA2
FAM46A		CD55
HIST1H4C		CFL1
STMN1		TRAPPC1
RPL5		RIOK3
RPL36		IDI1
TUBB		BNIP2
LINC00927		HEBP2
MTDH		KDM7A
RPL12
APP
MKI67
HMGN1
RPS14
RPL35
OLR1
GYS1
RPL6
VAMP8
H1FX
RPL29
RPL13
RPL13A
LGALS3
IRF2BP2
CANX
RPL7
VSTM1
CLINT1
RPS23
SERPINB10
INHBA
P4HB
RPL26
YBX1
DEFA1
SPINT2
H2AFV
C20orf27
COL17A1
CPNE2
NAP1L1
EEF1A1
ADSS
COX7A2L
FAR2
RACK1
COX4I1
ERG
CEBPE
ANP32E
RPL18
RPL10A
NDUFA4
RPL4
COX6C
ALDH2
LAIR1
ANXA6
HNRNPA1
NDUFS5
MFSD10
PCNA
ETHE1
HSP90B1
NUCKS1
PNP
UQCRH
HNRNPAB
CORO2A
TOP2A
SUSD3
BEX1
CLEC5A
PDHA1
TYMS
RPLP0
MZT2B
SCP2
ATAD2
CLTCL1
AGPS
VAT1
PTDSS1
RNASEH2C
FUT4
C1orf228
NDUFB2
DPY19L1P1
SNRPD2
SACS
ANKRD18A
SMC2
RRM2
DNAJC9
SLC2A5
RAB13
RPL7A
CEACAM1
SLPI
COX7C
RPS15
NUSAP1
TMPO
PAXBP1
RPS6
TSPAN2
RPL3
BANF1
SSR4
RPL11
RPS18
GSN
MT-CO3
RPL9
PA2G4
RPS29
RPN2
ATP5J2
PPDPF
RPS21
PDE4D
NPM1
RPL37
MT-CO2
RPS15A
RPL22
SREBF2
PFN1
RPL19
RPS3
RPS27A
FBXO9
HCST
MRPL51
MT-ATP6
PSMB7
RPS2
MTATP6P1
RPL24
TMEM173
RPL14
TESC
NCL
HMGA1
MCU
RPSA
QSOX1
ANXA3
TECR
VRK1
RPL27A
SEC63
SNHG25
GPAA1
PRAM1
RBX1
CHI3L1
ROMO1
RGL4
RPL34
EEF1B2
GADD45A
ACTG1
RPL38
RNH1
PTPN22
CALM1
COX5A
APMAP
FAM107B
NSUN5
GABBR1
ANXA4
CCND2
CAPG
SPTBN1
MT-ND3
IGFBP7
RAD23A
PADI4
RPL23A
MT-CYB
RAN
ATP5G2
CS
MT-ND4
FLNA
PSMB2
AK2
EEF2
RPS3A
TPP1
ATP5A1
RPL10
APPL1
DNMT1
OIP5-AS1
MAZ
ALDH3B1
EIF3E
EIF5B
XIST
BTF3
ATP5G3
RAB27A
ENY2
RPS5
RPS16
SURF4
POLR2L
ILF3
CDK2AP2
TPI1
HSP90AB1
ATF4
CLEC12A
MROH6
OST4
ERP29
TPT1
PTPN7
PNPLA2
HNRNPM
PSMA7
PLBD1
XBP1
RPS27
LNPK
SERF2
SLC39A11
GUSB
NSA2
PRDX5
ATP5H
PTPN18
HMGB2
ARHGDIA
CAPNS1
CTSD
AMPD3
MT-ND5
SFPQ
SNX3
RPS7
POLE3
PABPC1
PSMC5
SMC4
TMSB4X
COX8A
MT-ND2
TTN-AS1
SRP72
CD63
SSBP1
SNRPD3
MIS18BP1
PDXK
HNRNPA2B1
CSTA
SNHG5
NACA
GBE1
S100P
SSR3
TUBA1B
SUMO3
RPL18A
SCPEP1
NDUFB11
TMEM258
TOMM7
SLC25A5
MYL6
TMED9
UQCRFS1
TMC8
HSPA8
SERBP1
HP1BP3
VIM
VPS54
NLRC4
SUGP2
PTBP1
HMGB1
SEC31A
NDUFS6
RBM17
ATP5L
HNRNPD
XRCC6
SEC61G
PCMT1
NDUFB9
C1orf162
FAM105A
SYNE1
NDUFA3
RPS25
SMC3
SLC36A4
HNRNPH1
MSRA
MT-ND1
CERS6
TMEM87A
RPS11
ACTB
HK3
UBA52
EIF1AX
GRN
GANAB
USP1
SMC1A
NAPRT
SRSF10
SNHG6
YWHAE
LUC7L3
CITED2
ATPIF1
RBM3
SLC44A1
TFDP1
NFATC2IP
AP3S1
ARFGEF1
TRAPPC1
TKT
PNN
XRCC5
SNRPB
ACER3
UGP2
CFL1
CALR
AES
UQCRB
ITGAM
MT-ND4L
SLC35C2
FOLR3
ATP5I
EIF3H
CCND3
EIF3K
CMTM7
DNAJC8
EIF3A
H6PD
PGD
CHCHD2
H2AFY
SRSF7
GYG1
EEF1D
CKAP4
NCOA7
KLF5
SNORD3A
CYFIP2
ATP8A1
BDP1
BAZ1B
CD59
TRIR
B4GALT5
DNAJC13
ERH
BUB3
HINT1
EDF1
SYNCRIP
TOPBP1
ERO1A
RPL30
IKZF1
SYNGR2
FUBP1
CCDC125
MAVS
COX6B1
HNRNPDL
MAPKAPK3
KCNAB2
SUCO
TUFM
CD47
DACH1
VCL
HNRNPA3
KIAA0930
SRSF3
MCEMP1
GSTO1
TRA2B
TBCA
NDUFC1
UBB
CYSTM1
EZR
UQCRQ
PSMD7
SUCLG1
TNFAIP8
SPTAN1
MGAT4A
NONO
C7orf73
LIMS1
MFSD14B
POLR2G
RPL28
ACADVL
MAP2K1
VPS26B
HNRNPR
KHSRP
HM13
CDA
TAZ
PPM1G
EIF4B
PARK7
SORT1
SEC11A
UBE2I
AC245128.3
ZKSCAN1
ZNF207
CEBPA
PLP2
DHX15
EIF2AK1
CDC37
RIOK3
SNRPG
GSR
CAST
AP1S2
KIF5B
PGK1
PFDN5
PRKAA1
LRRFIP2
RAB5B
SPCS3
CBX3
ANKRD28
NKTR
PDIA3
CLTA
NOL7
ATXN2L
ZRANB2
C9orf78
SUN2
LAMTOR1
WASF2
OSCAR
G6PD
PHACTR2
TMEM170B
COMMD6
SON
CAT
RCOR1
AP1M1
RSL24D1
THOC2
VPS35
ATP5B
DDX46
SLCO4C1
RASSF1
KTN1
FXYD5
WAC-AS1
UBE2L3
SYTL1
NORAD
EIF5A
FBXW2
DIAPH2
SRP14
DCAF10
FKBP1A
RBM38
FES
CCAR1
ATP2A3
SRSF9
RAB32
H2AFZ
RANBP9
CSNK2B
ATP6AP2
ANXA5
CNTRL
USMG5
RAB31
SNU13
SREK1
COLGALT1
CPNE1
TUBA1C
KHDRBS1
EIF3I
SRSF11
PDZD8
GRK2
LENG8
SRSF2
COPE
WDR83OS
JDP2
UCP2
ADD3
VPS29
ARID2
ACTN4
ZDHHC3
C14orf2
WDR1
HNRNPA0
NDUFB1
NUDT3
NDUFB4
CYB5R3
NCBP3
ID2
AL034397.3
STXBP5
MAP3K8
HDLBP
CYBA
TBC1D2B
PRMT2
SLC51A
ALDOA
FAM111A
TMEM55A
ADD1
ATP6V1F
YWHAB
TMCO1
UQCR10
UHMK1
PPP1CA
LNPEP
BST1
BRK1
ARHGDIB
GDI2
GRK6
SEC62
RAE1
CTDNEP1
37500
TGOLN2
DGKA
EMP3
TBCB
ASH2L
DNAJC5
ATP5F1
DDA1
SYK
CD164
HSP90AA1
SERPINB1
MBOAT2
CREG1
AP2M1
VPS28
TSPAN14
HNRNPF
SRRM1
ARPC1B
MMP9
SET
COX7A2
ZCCHC11
TMEM219
RTN4
ARHGAP1
C11orf58
RPL36AL
TUBB4B
MAP2K2
HNRNPUL1
HADHA
FOXN2
IPCEF1
ARF3
EIF2S2
TRABD
TMED2
ATP5J
BAX
HNRNPU
COX6A1
GGNBP2
NXF1
ACAP1
PRDX6
ARPC4
PRKCSH
CDADC1
FAM217B
PIK3CB
DIAPH1
AP1G2
ARGLU1
ORAI1
ATP6AP1
ARHGAP4
SCAMP2
U2SURP
RUNX1
CAPN1
GOLGA4
AZIN1
RCSD1
SPCS1
RHOA
EIF4EBP2
SRPRA
ARL8B
CHMP4B
PIK3R1
LARP1
38961
STIM1
DEGS1
ELOB
DYNLRB1
PRPF4B
PRDM2
NFKBID
CORO1A
SCFD1
PLEKHA2
CYP4F3
SERTAD2
ARID3A
SPG21
SUMO2
LARP4B
PHYKPL
TOR1A
EIF4G2
RRBP1
MYH9
NDUFA2
FERMT3
ZBTB7A
RAP1B
LMAN2
CEP350
SLTM
ATP5E
NDUFA1
PSMF1
CAMKK2
FDFT1
S100A12
TRIM14
NSD3
PTGES3
HNRNPLL
ORMDL2
TAF15
USP47
WDFY2
DEK
LPGAT1
MAPRE1
NPTN
IRAK3
UBL5
EML4
OGDH
CAPZB
PSMB1
ORAI2
ARPP19
DBNL
PKN1
TSTD1
METTL9
RPL41
COL4A3BP
NASP
DYNC1LI2
HPS1
RRAGD
AKAP9
TOR1AIP1
NCOR1
NEDD8
BMX
PSMD13
CIDEB
BNIP2
OAZ1
ALOX5AP
PFKFB2
CTSA
KLF7
ZNHIT1
BLOC1S1
CTNNB1
RAB6A
ANTXR2
ACTR3
STK38
HSPA1A
RPN1
KDM1B
TP53I11
PAG1
UBE2Q1
CFP
HLX
MKL1
ARHGEF6
PFKFB3
NCKAP1L
IVNS1ABP
VAMP3
PABPN1
COX5B
MICU1
GHITM
PYGL
SLC22A15
ZBTB7B
CLEC4D
APAF1
GLG1
MAPK1IP1L
ME2
TNPO3
UBE2K
PPP4R3B
ZNF787
CHPT1
MARCH6
MICAL1
RAB18
KIF1B
ARID1B
ILK
GALNT1
KDM6A
CSGALNACT1
REEP5
GPBP1L1
ZC3H15
TNK2
TES
CCPG1
AGFG1
CD177
PUM1
DHRS9
