# Supplementary material for: Disease severity-specific neutrophil signatures in blood transcriptomes stratify COVID-19 patients
Source: Genome Med. 2021 Jan 13;13:7. doi: 10.1186/s13073-020-00823-5 (PMC7805430; doi:10.1186/s13073-020-00823-5)
Supplement: Supplementary file 6 — Additional file 6: Table S5. Overview of datasets. [file 13073_2020_823_MOESM6_ESM.xlsx]

## Sheet: all_studies
Table S5: all_studies
StudyID	size	DiseaseCondition	Category
GSE112087	120	Autoimmune disease	other
GSE66573	14	Control	control			viral	695
GSE143507	101	Autoimmune disease	other			bacterial	1578
GSE99992	172	Chikungunya	viral			controls	538
Covid_1	39	COVID-19	viral			other	326
Covid_1	10	Control	control			all	3137
GSE97590	56	Ebola vaccine	other
GSE57253	25	NLRC4-MAS and NOMID	other
GSE90081	24	Rheumatoid arthritis	other
GSE63042	129	Sepsis and SIRS	bacterial
GSE89403	914	Tuberculosis	bacterial
GSE101705	44	Tuberculosis	bacterial
PRJNA588242	100	Tuberculosis	bacterial
GSE129882	261	Zika	viral
Rheinlandstudy	384	Control	control
GSE107104	33	Tuberculosis + HIV	viral and bacterial
GSE79362	355	Tuberculosis	bacterial
GSE84076	36	Tuberculosis	bacterial
GSE111368	359	Influenza (A,B,H1N1)	viral and control
	3176
