# Supplementary material for: Disease severity-specific neutrophil signatures in blood transcriptomes stratify COVID-19 patients
Source: Genome Med. 2021 Jan 13;13:7. doi: 10.1186/s13073-020-00823-5 (PMC7805430; doi:10.1186/s13073-020-00823-5)
Supplement: Supplementary file 7 — Additional file 7: Table S6. Immune cell type signatures. [file 13073_2020_823_MOESM7_ESM.xlsx]

## Sheet: immune cell signatures
Table S6: immune cell signatures
T cells	B cells	NK cells	Monocytes	Dendritic cells	Mast cells	Eosinophils	Neutrophils	severe_suppressive	severe_inflammatory	immature
CA8	ABCB4	CDHR1	UPK3A	FZD2	STXBP6	PDE6C	EMR2	LY6E	CD177.1	LTF
TSHR	ADAM28	ZNF135	NLRP3	GSTT1	PAQR5	GIPR	C5AR2	XAF1	ZDHHC19.1	LCN2
FZD3	BACH2	TEP1	ASGR1	FAM198B	FAM124B	ZNF222	PLEKHG3	RSAD2	PLAC8.1	CAMP			immune cell types
SLC7A10	BCL7A	NAALADL1	VNN1	PPFIBP1	ADAMTS3	KRT18P50	DPEP2	ISG15	IFI6.2	MMP8			neutrophil subtypes
IL21	BEND5	KLRB1	HPSE	SCN9A	HOXA1	SMPDL3B	PADI4	IFI44L	MT2A.2	PGLYRP1.3
ZBTB10	BRAF	ZBP1	ASGR2	FCER2	FAM174B	PKD2L2	FAM212B	IFITM3	SERPING1.2	RETN
SH2D1A	CD19	PVRIG	CD33	DHRS11	RAB27B	DACH1	TREML2	MT2A	RSAD2.2	CRISP3
ICA1	CD22	PLEKHF1	CD1D	FLVCR2	BPI	EPN2	REPS2	IFIT3	GBP1.2	OLFM4
CXCR5	CD37	S1PR5	CCR2	SLAMF8	GFI1	TRPM6	MAK	EPSTI1	ISG15.2	BPI
PDCD1	CD69	KLRC3	CFP	TREM2	LTC4S	DEPDC5	STEAP4	IFIT1	LY6E.2	HP
SIRPG	CD72	GZMH	CLEC7A	EGR2	MS4A3	IL5RA	PGLYRP1	IFI6	S100A12.2	CEACAM8
ST8SIA1	CD79A	CAMP	S100A12	ALOX15	BMP2K	RRP12	MXD1	IFIT2	GBP5.2	CYBB
DGKA	CD79B	IL18RAP	FCN1	HLA-DQA1	CEACAM8	P2RY2	MEFV	MX1	XAF1.2	TCN1
MAP4K1	CR2	TBX21	S100A6	C1orf54	P2RX1	ST3GAL6	BTNL8	GBP5	IFI44L.2	CLC
PTPRCAP	FAIM3	TTC38	S100A8	RNASE6	MS4A2	DAPK2	CREB5	PLSCR1	IFIT3.2	CD24
CHI3L2	FCRL2	DEFA4	CD14	FPR3	FCER1A	OSM	ALOX5	SELL	IFITM3.2	NKG7
LCK	FRK	GZMM	LGALS1	ACP5	ELANE	SMPD3	BST1	SERPING1	SELL.2	STOM
TRIB2	GPR18	CD300A	ITGB2	CD1E	ADRB2	P2RY10	CEACAM3	SHISA5	TRIM22.2	GPI
ICOS	HHEX	KLRK1	FCGR3A	CD1C	CTSG	CD244	VNN3	TRIM22	EPSTI1.2	CPNE3
CD2	HLA-DOB	KLRD1		CD1A	HPGDS	NR4A3	LILRA2	GBP1	FCER1G.2	ANXA1.1
PASK	IL4R	KLRF1		MMP12	CPA3	GPR97	HSPA6	IFI44	IFI44.2	ARG1
ZAP70	KIAA0226L	CD247		CD1B	NOX3	RNASE2	NFE2	IRF7	CST7.1	LDHA
LAT	LINC00921	PRR5L		TMEM255A	HDC	GPR183	HAL	FFAR2	OAS1.2	LTA4H
CXCL13	MEP1A	KIR2DL1		MAP3K13	SLC12A8	EMR3	FFAR2	OAS1	TNFSF13B.2	UGCG
TRAC	MICAL3	CDK6		HTR2B	TEC	C3AR1	MMP25	OAS2	SLFN5	CHIT1
CD3D	MS4A1	PTGDR		PDCD1LG2	CMA1	RGS1	QPCT	IL1RN	IFIT2.2	OLR1
GPR1	NIPSNAP3B	TXK		SLCO5A1	LINC00597	ZNF165	CDA	IFI16	MX1.2	SVIP
GPR19	P2RX5	KIR3DL2		MSC	IL5	LRMP	P2RY13	CCR1	PLSCR1.2	LGALS3
GYPE	PSG2	NKG7		DHX58	ATP8B4	CCR3	CHST15	SP110	MMP9.2	SERPINB10
HIC1	RALGPS2	FASLG		ETV3	AZU1	GPR65	TNFRSF10C	APOL6	LAP3	COL17A1
SSX1	RASGRP2	IL12RB2		IL12B	IL1RL1	FOSB	FPR2	NFKBIA	OAS2.2	FCN1.4
PCDHA5	SLC12A1	PRF1		ARHGAP22	MYB	SAMSN1	MGAM	TNFSF10	IFIT1.2	CEACAM1.1
MBL2	STAP1	KIR2DL4		CD86	IL18R1	P2RY14	APOBEC3A	FCER1G	TAP1.2	RFLNB.2
PTPRG	TCL1A	IL2RB		CHST7	NTRK1	BCL2A1	TLR2	IFIH1	SAMD9L.2	PKM.1
CEMP1	UGT1A8	GNLY		CLIC2	CCL7	EMR1	CXCR1	TNFSF13B	HIST1H2AC.1	TSPO
KIRREL	VPREB3	TNFSF14		CCL17	RGS13	NCF2	FAM65B	SAMD9	APOL6.2	RPL27.1
NPAS1	ZNF286A	NCR3		CD80	CCL1	CLC	LST1	SAMD9L	OASL.1	SUSD3
EFNA5	LHCGR	KIR2DS4		KYNU	CSF2		TREM1	DDX60L	DDX58.1	PLBD1.1
NTN3	PNOC	APOBEC3G		RSAD2	PRG2		CSF3R	TAP1	WSB1.1	PADI4.3
TRAV8-6	NMBR	PTGER2		BIRC3	TPSAB1		C5AR1	NBN	RPL28.1	INHBA
HMGB3P30	IFNA10	LTA		LAMP3	IL1A		SELL	RNF213	IL1RN.2	SPINT2
BARX2	TRAF4	CTSW		CCL22	CCL20		AQP9	CARD16	MCEMP1.1	CLINT1
LILRA4	IL7	CCND2		IDO1	CXCL3		CXCR2	GBP2	HERC5.1	ADSS
CRISP3	LY86	GZMB		CLEC10A	IL1B		VNN2	LY96	IRF7.2	LYZ.2
LOC126987	TNFRSF13B	GZMA					MNDA	CLEC2B	CKAP4.1	EMB.1
FRMD8	FCGR2B	CCL4					FPR1	LIMK2	UBE2L6.1	YWHAH
PLCH2	NPIPB15	CCL5					FCGR3B		RNF213.2	MT-CO1.3
ACAP1	SPIB	FCGR3A							GBP2.2	GYS1
SEC31B	BLK								CLEC4D.1	VSTM1
TNFRSF11A	SP140								LILRA6.1	ETHE1
RYR1	BANK1								SHISA5.2	ABCA13
CLEC2D	AIM2								PHF11.1	RNASE2
SPOCK2	GPR25								IFI16.2	ATP8B4
TRAV9-2	ATXN8OS								OAS3.1	PLAC8.4
TNFRSF4	KCNG2								PIM1.1	GAPDH.4
TYR	TMEM156								SERPINB1.1	ERG
CD70	PAX7								GYG1.1	CITED4
FOXP3	ANGPT4								IFITM1.1	APMAP.2
CD5	HIST1H2AE								PSTPIP2	CPNE2
CTLA4	DENND5B								TMSB10.1	COX7A2L
TRAV21	UGT2B17								GBP4	CKAP4.2
SIT1	MROH7								NFKBIA.2	RPL5.1
LAIR2	REN								EIF2AK2.1	TSPAN2
TRBC1	ABCB9								FFAR2.2	RPL35A.1
SKAP1	MANEA								PARP9.1	ACTG1.1
CD7	HIST1H2BG								NT5C3A	RPS28.1
GPR171	CCR10								TNFSF10.2	S100A12.8
LTB	TGM5								MYL12A.1	VIM.6
PMCH	GNG7								PARP14.1	PFN1.4
MAGEA11	KCNA3								DDX60	RPS24.1
CLCA3P	MAST1								DDX60L.2	ANP32B.1
BRSK2	PDK1								STAT1.1	SYNE1
CDH12	ST6GALNAC4								XRN1	ANXA3.3
CD96	SIK1								SAMD9.2	NDUFA4
TARDBPP1	C11orf80								SNX3	MMP9.7
ZNF442	RASGRP3								HIST1H2BD	LRRC75A-AS1.1
COLQ	AMPD1								PGD.1	MTDH
CXorf57	EAF2								FCGR1A	ANXA6
CCR5	CD27								JUN	CAPG
CD160	SPAG4								CD44	RPL31.1
KLRG1	MAN1A1								PLP2.1	RPL21.1
DUSP2	IGHE								CARD16.2	RPS8.1
CST7	IGKC								LIMK2.2	RPL39.1
GZMK	TNFRSF17								CYSTM1.1	MT-ATP8.2
TRDC	LOC100130100								HMGB2.1	RPS20.1
CCL5	CD38								IFIH1.2	DEFA3
CCR8	IGHM								C1orf162	SEC63
CCR7	IGHD								KLF4	RPL23.1
SELL	GUSBP11								STAT2	RACK1.1
CD44	MZB1								ZBP1	ORM1
IL7R	IGLL3P								ALPL.1	GADD45A
IL15RA	IGHA1								GSTK1	GSN
BCL6	IGHA2								SP110.2	HMGN1
BCL6B	IGHG1								ANXA1	RPS14.1
MBD2	IGHG3								ANXA3.1	QSOX1
BMI1	IGLC3								METTL9	ITGAM.1
IL2	IGJ								PML	RPL12.1
CD40LG	POU2AF1								NUCB1	CCDC125
IL4									CEACAM1	FAR2
IFNG									SECTM1	RPLP2.1
IL17A									PSMB9.1	CALM1
CD8A									SAT1	RPS15A.1
CD8B									RNF10.1	RAB27A
GZMB									MAPK14.1	MCEMP1.2
GZMH									LILRA5	MT-CO3.3
GZMA									C3AR1	CAPNS1
GNLY									ZCCHC2	ENO1
EOMES									SAMHD1	PNPLA2
TBX21									LGALS9	RPS12.1
PRMD1									CR1	RPL15.1
PRF1									C4orf3	PRAM1
CCR9									IRF1.1	PPDPF.1
HAVCR2									CD63	COX6C
LAG3									GRINA	H1F0
TARP									TXN.1	RPS13.1
CCR6									MX2.1	CTSD
CD4									GAPDH.1	SNX3.1
ZBTB7B									RBCK1	HK3
IL2RA									NBN.2	RPLP1.1
TNFRSF18									NMI.1	RPL8.1
STAT5									CAST	RPL7.1
FOXO1									HIST2H2BE	MT-ATP6.3
IL10									NTNG2	MT-CO2.3
TGFB1									SP100.1	ANXA4
EBI3									CASP1.1	RPS23.1
SMAD2									TNFAIP6	HCST
SMAD3									PLEK.1	COX7C
SMAD4									LMNB1	RPL37A.1
CCR2									NFIL3	CLEC12A.1
CCR4									APOL2	RPL13A.1
CCR10									BST1	CTSH
CXCR3									NUB1	MYL6.2
SELE									PIK3AP1	RPL37.1
SELP									CCR1.2	RPS17.1
CD3E									ALOX5AP.1	C1orf162.1
TRBC2									EMB	APP
									ISG20	CORO2A
									TMEM123.1	RPL26.1
									ADAR	S100P.3
									GIMAP4	FAM107B
									SPTLC2	RPS26.1
									SAMSN1.1	EEF1A1.1
									SPI1	RPL6.1
									GRN.1	CFL1.3
									APOBEC3A	RBM38
									GLRX	CHI3L1
									CD53.1	RPL29.1
									TRIM38	RGL4
									CD82	RGCC
									SH3GLB1	MSRA
									VIM.1	RPL32.1
									ADM.1	PCMT1
									CASP4.1	TPT1.3
									S100A6.1	KIAA0930
									RAC2.1	AC245128.3.1
									BAZ1A	SCPEP1
									ADD3	RPS29.1
									ITGAM	IRF2BP2
									LY96.2	ENY2
									MSRB1.1	RPL34.1
									DYSF.1	RPS4X.1
									MOB1A	PTPN22
									TPM3.1	RPL13.1
									FGR	PDXK
									ACSL1	RPL36.1
									IL2RG.1	CCND3
									CDKN2D	MTATP6P1.2
									FYB1.1	HMGB2.5
									CLEC4E.1	COX4I1
									HLA-F	ROMO1
									LILRB3	LIMS1
									RBMS1	FBXO9
									PLBD1	MT-ND4.4
									FLOT1	FLNA
									GNG5	RBX1
									PTEN.1	MT-ND3.3
									PROK2.1	NDUFS5
									UBE2J1	RPS6.1
									CD37.1	TTN-AS1
									KCNJ15.1	MT-CYB.4
									BRI3.1	TRAPPC1
									HIF1A	PDE4D
									PRR13.1	ALDH3B1
									LRG1	RPS19.1
									MAX	GYG1.2
									RHOG	RPL9.1
									NFE2	RPL11.1
									STXBP2	TESC
									B4GALT5	GRN.4
									CAPZA1	IKZF1
									SERPINA1	RPL38.1
									ZYX	PHACTR2
									RGS19	VAMP8
									FKBP5	OSCAR
									GCA.1	BMX
									FKBP1A	RPL18.1
									MTPN	RPS18.1
									VNN2	RPS15.1
									AC245128.3	RPL7A.1
									CD55	CD177.5
									CFL1.1	CDA.4
										CYFIP2
										CYSTM1.3
										FOLR3
										PSMA7
										PGD.4
										RPS27A.1
										RIOK3
										MOSPD3
										RPL3.1
										HDGF
										HMGN2
										OST4
										PABPC1.2
										CAST.1
										NCOA7
										ATP5J2
										RPS27.1
										RPL14.1
										XRCC5
										AP1M1
										RPS3.1
										ADD3.1
										RPL24.1
										UGP2
										G6PD
										B4GALT5.1
										ERO1A
										PLP2.5
										RPS2.1
										AP3S1
										BST1.1
										UQCRH
										GSR
										NACA.1
										WASF2
										NLRC4
										RPL27A.1
										FKBP1A.1
										TOMM7.1
										RPL35.1
										LAMTOR1
										METTL9.1
										PGK1
										PFKFB2
										PYGL.1
										EMP3
										ARHGDIA
										SERF2
										ACER3
										EEF2.1
										SPG21
										HSPA1A.1
										CHMP4B
										NAP1L1.1
										RPL10A.1
										MT-ND5.3
										RPS3A.1
										SORT1
										STK38
										TPP1
										SLCO4C1
										GBE1
										MT-ND2.3
										PTPN18
										TKT
										MYH9.1
										GRK6
										BTF3
										VCL
										SYNGR2
										RPL19.1
										YWHAB
										DNAJC13
										TMEM170B
										ID2
										MFSD14B
										RAB31
										CLEC4D.2
										AMPD3
										YBX1
										EIF3H
										PTMA.1
										CD63.1
										HNRNPM
										CYP4F3.2
										CSTA
										ZDHHC3
										PPP2R5A
										PAG1
										ARHGAP1
										UQCRB
										DCAF10
										ARFGEF1
										NORAD
										PRMT2
										HSPA8
										ATP5L
										HNRNPA2B1
										MT-ND1.4
										ALOX5AP.6
										SUN2
										SNORD3A.1
										CANX
										MT-ND4L.2
										RPS21.1
										ATP6AP2
										UBE2L3
										RPS11.1
										RBM3
										TNFAIP8
										RPL30.1
										ATP5G2.1
										FOXN2
										TP53I11
										PNN
										H2AFY
										AL034397.3
										H2AFV
										SRSF9
										WDR1
										TGOLN2
										EZR
										CCPG1
										ABHD5
										IPCEF1
										ATP5H
										AZIN1
										ALDOA.1
										LUC7L3
										KIF5B
										S100A6.6
										SEC62
										DIAPH1
										RPS16.1
										RTN4
										LRRFIP2
										TMC8
										MBOAT2
										RANBP9
										HP1BP3
										SRP14
										ATF4
										C11orf58
										COL4A3BP
										CMTM7
										MYL12A.4
										IVNS1ABP
										EEF1D.1
										RCOR1
										ARPC1B
										TRIR
										TPI1
										COX6B1
										KIAA0513
										ANXA5
										ATP5I
										LPGAT1
										ADD1
										CD164
										HLX
										CSGALNACT2
										TMEM55A
										COX8A
										BNIP2
										CAMKK2
										ACTR3
										RPL28.6
										C14orf2
										AGFG1
										RAB18
										RCSD1
										C19orf38
										TMEM258
										CORO1A
										CAPN1
										PFDN5.1
										ATP5E.1
										NPTN
										PPP1CA
										EIF4G2
										CHPT1
										ARID3A
										CAT
										PRDX5
										ARPC4
										FERMT3
										ITGB2
										IRAK3
										SON
										CAPZB
										RHOA.1
										ARHGDIB.2
										PLEKHA2
										CEP350
										ALOX5
										NKTR
										UBE2H
										TSPAN14
										CYBA
										COPE
										HNRNPD
										RAB5B
										CD47
										DBNL
										GCA.5
										ACAP1
										RTN3.2
										SLTM
										ELOB
										DHRS9
										FGR.2
										SFPQ
										PTP4A2
										MAPK14.5
										AGTPBP1
										STXBP2.1
										EML4
										TPM3.2
										UBA52.1
										KHDRBS1
										FNBP1
										KCNAB2
										GDI2
										YWHAZ
										PFKFB3
										CAP1.1
										GNAQ
										SERPINB1.3
										ACTR2
										SH3BGRL3.3
										KLF7
										KIAA1109
										CLTC
										STXBP5
										ZBTB7B
										MYADM
										CPNE1
										CD59
										KIF1B
										ARL6IP5
										OAZ1.2
										RUNX1
										ARPC2
										CFP
										KDM7A
										LAMTOR5
										LAMP1
										UBL5
										ARPC5
										ABI1
										GGNBP2
										ATP11B
										WSB1.4
										NTNG2.1
										FCER1G.5
										RAC2.3
										DEFA3.1
										DEFA4
										AZU1
										BPI.1
										ELANE
										RNASE2.1
										MPO
										DEFA1B
										LCN2.1
										OLFM4.1
										CD24.1
										MS4A3
										LTF.1
										RETN.1
										RNASE3
										CEACAM8.1
										NKG7.1
										GPI.1
										PTMA.2
										PRTN3
										NUCB2
										CEACAM6
										ANP32B.2
										RPLP1.2
										DUT
										RPS24.2
										TCN1.1
										GSTP1
										RPS20.2
										SPN
										STMN1
										LRRC75A-AS1.2
										FAM46A
										HIST1H4C
										TUBB
										LINC00927
										HDGF.1
										RPS4X.2
										RPS19.2
										RGCC.1
										RPLP2.2
										PPIA
										RPS8.2
										STOM.1
										MKI67
										TUBA1B
										RPL37A.2
										ATP8B4.1
										ENO1.1
										RPS17.2
										CTSG
										RPL31.2
										YWHAH.1
										RPS28.2
										RPS12.2
										CITED4.1
										RPL15.2
										HMGN2.1
										DEFA1
										ANXA1.2
										MMP8.1
										PKM.2
										SLPI.1
										H1F0.1
										RPL32.2
										RPL39.2
										RPS13.2
										P4HB
										ABCA13.1
										CANX.1
										RPS26.2
										RPL36.2
										H1FX
										APP.1
										UGCG.1
										RPL35.2
										RPL8.2
										VAMP8.1
										H2AFV.1
										RPL27.2
										PCNA
										RPL35A.2
										LDHA.1
										YBX1.1
										HMGN1.1
										CPNE3.1
										ANP32E
										TOP2A
										RPL6.2
										RPL12.2
										RPL13.2
										MTDH.1
										RPL10A.2
										NAP1L1.2
										TYMS
										IRF2BP2.1
										RPL29.2
										PNP
										MFSD10
										ALDH2
										RPL5.2
										HSP90B1
										RPS23.2
										NUCKS1
										NCL
										RPL18.2
										RPS21.2
										C20orf27
										RPL19.2
										LAIR1
										RPL4.1
										RPL7.2
										ATAD2
										RPL26.2
										HNRNPAB
										RPL3.2
										PSMB7
										ERG.1
										HNRNPA1.1
										BEX1
										COX4I1.1
										RPL7A.2
										NDUFS5.1
										NUSAP1
										CEBPE
										EEF1A1.2
										INHBA.1
										RPN2
										DPY19L1P1
										SMC4
										RPLP0
										MCU
										ANKRD18A
										PA2G4
										SACS
										RRM2
										GYS1.1
										SMC2
										MZT2B
										UQCRH.1
										DNAJC9
										RNASEH2C
										TMPO
										DNMT1
										VSTM1.1
										VAT1
										COL17A1.1
										TPX2
										TMEM173
										FUT4
										SERPINB10.1
										RPSA.1
										SLFN13
										SSR4
										SLC2A5
										CENPF
										NSD2
										XBP1
										BANF1
										RAB13
										PDHA1
										CLEC5A
										PRC1
										ETHE1.1
										C1orf228
										MCM7
										SNRPD2
										NPM1.1
										PRRT4
										CLEC11A
										IGFBP7
										GPAA1
										HMGA1
										ANXA6.1
										CLSPN
										PAXBP1
										CENPE
										CBX5
										NDUFB2
										TECR
										ATAD5
										RPL22.1
										SKA2
										DTL
										CCND2
										RCC2
										VRK1
										EZH2
										NSUN5
										CLTCL1
										PKMYT1
										SNHG25
										SLC1A4
										CENPU
										MYB
										FANCI
										FOXM1
										RAN
										BIRC5
										RRM1
										TACSTD2
										ZNF367
										TRGC2
										CDCA7L
										MCM5
										TEX2
										PTDSS1
										PHF19
										CENPK
										PTTG1
										PCOLCE2
										RBL1
										CDT1
										AURKB
										ITM2C
										FSTL3
										KIF22
										POLE
										KIF11
										PCLAF
										MCM6
										MGST1
										APEX1
										AC104232.1
										LIG1
										ARHGAP33
										PRR11
										RAD51
										MCM4
										SNRPF
										CDCA4
										MYBL2
										KNL1
										HJURP
										RAB44
										FBXO5
										KIF18B
										NCAPG
										SNRPD1
										TK1
										SPC24
										KIFC1
										ASPM
										MCM2
										FEN1
										MCM3
										ANLN
										NCAPG2
										ZWINT
										CKS2
										SCD
										KPNA2
										DOC2B
										ARHGAP11B
										E2F1
										RANBP1
										H2AFX
										TRGC1
										CDCA5
										SHCBP1
										CCNE2
										CCNA2
										SLC28A3
										WDR34
										GFI1
										ACAT1
										SPC25
										HMGB3
										CEP55
										C21orf58
										RFC4
										NUDT1
										CDK1
										KIF2C
										CKAP2L
										PLK4
										MYDGF
										BUB1B
										CDCA8
										LSM4
										RPS15.2
										CDK2
										AGPS
										GGTA1P
										SCP2
										SUCNR1
										CHIT1.1
										CPNE2.1
										NECTIN1
										RNH1
										ATP5J2.1
										SPTBN1
										RAD23A
										DDX39A
										EAF2
										EBP
										RPL23.2
										RPS6.2
										COX5A
										RPS18.2
										AFF2
										CCDC14
										SUGP2
										SAMD1
										RPL13A.2
										MIS18BP1
										MZT2A
										GEN1
										RPL11.2
										RPS14.2
										AK2
										CORO2A.1
										GUSB
										BRI3BP
										CHAF1A
										SVIP.1
										EEF1B2.1
										ATP23
										ATP5A1
										RPL9.2
										MMS22L
										RPS3.2
										COMT
										MAZ
										BARD1
										RPL21.2
										HSP90AB1.1
										MRPL51
										SREBF2
										POLE3
										MT-ATP8.3
										RPS2.2
										PDE4D.1
										FAR2.1
										APPL1
										ILF3
										CKAP2
										ILF2
										CALU
										RACK1.2
										RPL24.2
										RPS27A.2
										SURF4
										PTBP1
										E2F2
										CCT8
										COX6C.1
										FXN
										MT-CO1.4
										RPL14.2
										CKAP5
										PTPN7
										RPS29.2
										RPL27A.2
										COX7A2L.1
										CDK2AP2
										LSM5
										RABL6
										IDH2
										ATP5G2.2
										RPL10.1
										COX7C.1
										SLC39A11
										SNRPD3
										RPS5.1
										SLC25A5
										NDUFA4.1
										MLEC
										USP1
										CERS6
										LYZ.3
										RBBP7
										CENPB
										CYBB.1
										FBXO9.1
										RPL23A.1
										SRSF10
										RFLNB.3
										XIST
										TSPO.1
										TESC.1
										ARG1.1
										SRP72
										HCFC1
										GMNN
										HMGB1
										RPIA
										RPS16.2
										TPI1.1
										SMC1A
										SCMH1
										SFPQ.1
										PDXDC1
										MDH1
										RPL37.2
										ERP29
										NDUFB11
										MTATP6P1.3
										PSMB2
										ANKRD36C
										PRDX5.1
										EIF5B
										ATF4.1
										ATP1B3
										DNAJC21
										KBTBD11
										CHD1L
										SLC44A1
										SEM1
										TMEM87A
										NRM
										MTCH2
										RPL18A.1
										TRAPPC2L
										CCDC88A
										UBE2C
										PHF7
										CS
										ATP5G3
										PPDPF.2
										ZSCAN16-AS1
										SNRPC
										MT-CO2.4
										TPP1.1
										RPS3A.2
										PKP4
										EEF2.2
										MT-CO3.4
										SRSF7
										CITED2
										CEP78
										SERPINB6
										MSRB3
										XRCC6
										HNRNPH1
										TMED9
										RPA1
										VKORC1
										TESMIN
										SLC36A4
										SNHG5
										LNPK
										POLR2L
										MED12L
										GAPDH.5
										TCERG1
										RBX1.1
										SMDT1
										SMC3
										RPL38.2
										COX8A.1
										RPS7.1
										HPRT1
										TOPBP1
										STARD7
										BRCA2
										SSBP1
										SERBP1
										CTDSPL
										GSN.1
										BTF3.1
										EPRS
										DAZAP1
										OIP5-AS1
										ROMO1.1
										C12orf57
										ASF1B
										EMB.2
										PABPC4
										ATP5H.1
										NDUFAB1
										HCST.1
										RPS15A.2
										SSR3
										NFATC2IP
										RNASEH2B
										HTATSF1
										GABBR1
										ATP8A1
										RPA3
										ICA1
										PIH1D1
										H2AFZ
										GANAB
										TMEM258.1
										HNRNPR
										HNRNPD.1
										PLAC8.5
										MT-ATP6.4
										NCAPD2
										BAZ1B
										SNRPA
										EIF3E
										RPL34.2
										NDUFS6
										REEP4
										HNRNPM.1
										EIF1AX
										PTPN22.1
										SEC61G
										NDUFB8
										EIF3B
										SYNCRIP
										MT-ND3.4
										NHLRC3
										UBA52.2
										KIF20B
										SNRPB
										PSMC5
										SF3B3
										PGLYRP1.4
										RPS25.1
										KHSRP
										CSE1L
										FAF1
										MT-CYB.5
										LSM3
										CHI3L1.1
										EXOSC9
										RGL4.1
										RBMX
										RFWD3
										BRCA1
										ANKRD28
										SUMO3
										TMC8.1
										HP1BP3.1
										LRRC58
										HSPD1
										FLNA.1
										CHCHD2
										METAP2
										MT-ND4.5
										AMPD3.1
										TSPAN2.1
										PIWIL4
										SNHG8
										UQCRFS1
										BUB3
										YWHAE
										BCAP29
										PDIA6
										CALR
										PTPN18.1
										MRPL52
										TMEM214
										SERF2.1
										NDUFA3
										SUCO
										SUSD3.1
										TEX14
										FAM107B.1
										HNRNPA2B1.1
										CYCS
										CLINT1.1
										ALYREF
										POLE4
										SEC31A
										CD63.2
										OSBPL5
										SLC4A2
										FAM111A
										MT-ND5.4
										PGP
										CSTA.1
										MT-ND2.4
										UFC1
										ALDH3B1.1
										UQCRQ
										DHFR
										ARHGDIA.1
										SNRPA1
										DNAJC8
										NUTF2
										ELAVL1
										PRAM1.1
										OST4.1
										MESD
										HSPA8.1
										DHX15
										SEC11A
										SRSF3
										CD59.1
										NONO
										SNHG6
										CAMTA1
										PPM1G
										NOP58
										RBM17
										LTA4H.1
										PCBP3
										ATPIF1
										GPX4
										RPS27.2
										QSOX1.1
										DDT
										EIF3A
										EMC10
										TRA2B
										PFN1.5
										GYPC
										CIZ1
										NOP56
										NASP
										ATP5L.1
										SPINT2.1
										SNU13
										ZCCHC17
										LSM2
										HNRNPA3
										TUFM
										ANXA4.1
										RPS27L
										UBE2I
										RASSF1
										NAA38
										GBE1.1
										ABRACL
										MROH6
										RPS11.2
										RIF1
										EFTUD2
										KRR1
										ATP5D
										MT-ND1.5
										PSMA7.1
										TUBA1C
										CRTAP
										ATXN2L
										TM7SF3
										ACADVL
										SNRPG
										LUC7L3.1
										NSA2
										SOD1
										ADSS.1
										STT3B
										UBB
										C6orf48
										PKD2
										CALM1.1
										FAM105A
										PABPC1.3
										PYURF
										ATP5I.1
										ZCCHC8
										ERH
										AES.1
										AIG1
										SEC63.1
										ENY2.1
										PLD1
										HINT1.1
										NACA.2
										CNTLN
										NUDT21
										TOMM7.2
										GSTO1
										SRSF6
										SNRPE
										SET
										KCNAB2.1
										ANAPC11
										DYNLL1
										ECH1
										DACH1
										DDB1
										GADD45A.1
										DCXR
										CMTM7.1
										CLTA
										DGKG
										MAVS
										RBM3.1
										SUPT16H
										VPS54
										NLRC4.1
										DEK
										TFDP1
										HNRNPDL
										SND1
										PYCR2
										RBBP4
										PNN.1
										PBRM1
										EEF1D.2
										SPCS3
										EDF1
										C9orf16
										CD47.1
										EID1
										COPZ1
										ITGB1BP1
										PDIA3
										CBX3
										MTA2
										TXNL4A
										TRIM28
										ANXA3.4
										CNTRL
										PARK7
										AP2S1
										ANKRD10
										RAB32
										FDPS
										SRSF2
										EIF3K
										SIVA1
										TRIR.1
										PSMD7
										SPTAN1
										CCT4
										H6PD
										ARFGEF1.1
										ERGIC3
										SLC35C2
										BAG4
										ATP5O
										FUBP1
										FCN1.5
										RWDD1
										ZKSCAN1
										EIF5A
										CCAR1
										FRMD3
										CXXC1
										RNPS1
										C19orf53
										MT-ND4L.3
										HMGB2.6
										FXYD5
										HNRNPA0
										H2AFY.1
										ATRAID
										LGALS3.1
										NUMA1
										ZNF207
										SYPL1
										KDELR2
										GRK2
										TTN-AS1.1
										HM13
										UQCRB.1
										SREK1
										C7orf73
										BDP1
										URM1
										TPT1.4
										NCBP3
										COX6B1.1
										TBCA
										EIF2AK1
										PRKAA1
										RAB11FIP2
										AP1S2
										ATP1A1
										HSP90AA1.1
										TKT.1
										EIF3H.1
										SREK1IP1
										G3BP1
										SNORD3A.2
										GNPAT
										CREG1
										LARP1
										CEBPZ
										LENG8
										CRISP3.1
										SLC38A1
										THOC2
										NDUFC1
										MAPKAPK3
										CLEC12A.2
										CAPG.1
										NDUFB9
										POLR2G
										RPL28.7
										EIF4B
										CENPC
										RPL30.2
										SRRM1
										ACTG1.2
										NAPRT
										DDX46
										SRRT
										MAP2K1
										TAZ
										PDXK.1
										CHD9
										NDUFB1
										CACYBP
										ACER3.1
										DUSP23
										COMMD6
										TMX1
										TOP2B
										CEP57
										JDP2
										SLC25A3
										HSPA9
										ADIPOR2
										PRKCSH
										RAB5B.1
										NARS
										AP3S1.1
										EIF3I
										TTC39C
										RAB27A.1
										HNRNPF
										MGAT4A
										SF3A2
										ATP2A3
										PDZD8
										SRSF11
										SLIRP
										ARID2
										NKTR.1
										HNRNPU
										C9orf78
										HGSNAT
										PPHLN1
										DNAJC13.1
										WDR83OS
										PFDN5.2
										ACO2
										RPL41
										TUBB4B
										EZR.1
										COLGALT1
										ATOX1
										ATP5B
										LRMDA
										TMEM219
										TAF15
										NDUFB10
										CPNE1.1
										SSB
										DCAF7
										UGP2.1
										DOPEY2
										LNPEP
										KDELR1
										CIRBP
										ALAS1
										FES
										SCPEP1.1
										SON.1
										ARPC5L
										XRCC5.1
										SYK
										HNRNPUL1
										SRPRA
										TMCO1
										SYNGR2.1
										CAT.1
										SRP9
										SLC38A10
										UXT
										PDS5A
										CEBPZOS
										YWHAQ
										VPS29
										ANKRD33B
										PNPLA2.1
										PRDM2
										MCRIP1
										TNFAIP8.1
										TMEM205
										PTGES3
										MPC2
										ST6GAL1
										GRN.5
										PRPF3
										EIF4EBP2
										ACTN4
										CTDNEP1
										KIAA0368
										NOL7
										HECTD1
										HP.1
										KTN1
										CDC37
										ARL8B
										CCDC18
										APMAP.3
										RNF115
										TBC1D2B
										CTSD.1
										NDUFB4
										HDLBP
										SRSF1
										KHDRBS1.1
										NUDT3
										EIF2S2
										IRAK1
										CARHSP1
										NPC2
										VPS26B
										SNX3.2
										KIF5B.1
										UCP2
										PRPF4B
										LRRFIP2.1
										RFC1
										DDX24
										S100P.4
										PPP1R7
										VCL.1
										LMAN2
										FUS
										HNRNPLL
										ANAPC5
										LMF2
										MAD2L2
										CSNK2B
										ZRANB2
										RSRC1
										WAC-AS1
										SPCS1
										COX6A1
										STXBP5.1
										DIAPH2
										PCMT1.1
										RPN1
										SMC5
										FNBP4
										B4GALT5.2
										NPLOC4
										NAP1L4
										OXA1L
										UBE2N
										CAPNS1.1
										FOLR3.1
										NFIC
										NCOA7.1
										RCOR1.1
										EIF6
										USMG5
										COPE.1
										TOR1A
										2002-09-01
										UQCR10
										ADK
										BRK1
										GTF2A2
										MAP3K8
										MYL6.3
										TOR2A
										PGD.5
										SYTL1
										TRAPPC1.1
										CYB5R3
										ARF3
										ARGLU1
										PSMD1
										ERO1A.1
										MSRA.1
										ATP5J
										ATP5F1
										MFSD14B.1
										DAP
										ASH2L
										RPL36AL
										SRRM2
										GOLGA4
										FDFT1
										FAU.2
										CCT5
										PCM1
										PIGS
										NXF1
										ASXL1
										SRP14.1
										PSMD2
										WBP11
										C1orf162.2
										SUMO2
										KMT2A
										HNRNPUL2
										FBXW2
										VPS35
										DHX9
										ANXA5.1
										IRF3
										EIF4G1
										GGNBP2.1
										EMD
										CYFIP2.1
										ARF6
										CYBA.1
										CHD3
										KLF5
										TMED2
										BSG
										PAPSS1
										EWSR1
										C14orf2.1
										ANO10
										TMED4
										EIF3D
										VPS28
										USP48
										NFKBID
										LRRK1
										GDI2.1
										SMARCA2
										RANBP9.1
										TACC3
										SF3B5
										DLEU2
										TST
										COX17
										RBM8A
										ATP6AP1
										GYG1.3
										CIDEB
										DDX21
										SUN2.1
										TRMT112
										RALGAPA2
										DDA1
										VDAC3
										DYNLL2
										ERLIN1
										SERPINB1.4
										RAB11B
										TBCB
										SUCLG1
										RRBP1
										PRDX6
										SEC13
										PDS5B
										CIB1
										VBP1
										VPS53
										ATF6B
										UBE2L3.1
										CEACAM1.2
										LRPAP1
										SORT1.1
										TBC1D10B
										GGA1
										CNOT1
										ATP6V1F
										FXR1
										SRSF9.1
										CHD7
										PPA2
										AP2M1
										DNAJC5
										HDAC1
										U2SURP
										AP1G2
										BAX
										HADHA
										ARHGDIB.3
										IMPA2
										CCND3.1
										RUNX1.1
										ZDHHC12
										CASP2
										DGKZ
										TRABD
										TMED10
										SRSF4
										PKN1
										TMEM55A.1
										HIPK2
										SCAMP2
										NORAD.1
										PPP1CA.1
										SCFD1
										PSMB1
										RNPEP
										2006-09-01
										LYST
										TRAM1
										WDFY2
										CEP170
										AKAP9
										DCAF10.1
										ADD1.1
										NEDD8
										SAE1
										DGKA
										COX7A2
										IKZF1.1
										TSPAN14.1
										ATP6AP2.1
										SNRNP70
										TMEM170B.1
										PHYKPL
										SPART
										TBL1XR1
										STIM1
										PSMA4
										ARHGAP4
										ORMDL2
										SF3B4
										APOBEC3C
										SUZ12
										ADPGK
										HK3.1
										CALM3
										CAMP.1
										SF3B2
										DYNLRB1
										USP47
										PGK1.1
										LSM14A
										SLC3A2
										ARHGAP24
										RBM26
										TMA7
										PLP2.6
										WDR1.1
										ACAP1.1
										ANAPC16
										MAP2K2
										TBC1D5
										NSD3
										GSR.1
										ARL6IP1
										SNRNP200
										NDUFA2
										ARAF
										SLCO4C1.1
										JTB
										PSMF1
										BAG6
										TRIM14
										CYSTM1.4
										CFL1.4
										NCKAP1L
										PPM1B
										ALDOA.2
										BCAP31
										CD164.1
										ELOC
										UBE2K
										RBM6
										ARPP19
										AL034397.3.1
										SCAPER
										NDUFA1
										PHIP
										PSMD13
										DAD1
										ZNHIT1
										PABPN1
										EIF4A3
										SLC22A15
										RPS9
										U2AF2
										LAMTOR1.1
										DHX36
										PIK3CB
										RAB31.1
										ARHGEF6
										AAK1
										NCOR1
										SERTAD2
										PMF1
										ELOB.1
										WASF2.1
										UBE2Q1
										HPS1
										RHOA.2
										SH3BGRL
										HEXB
										SSR1
										MXD3
										IWS1
										DCAF15
										ZDHHC3.1
										DEGS1
										CTNNB1
										TOR1AIP1
										CDV3
										RRAGD
										TSTD1
										SAR1A
										DNAJC1
										LIN7A
										RAP1B
										EIF4H
										COX5B
										ACTR1A
										RIOK3.1
										MED4
										PRMT2.1
										C11orf58.1
										SETD5
										MAPRE1
										NSD1
										MAPK1IP1L
										KDM1B
										GSDMD
										ARID3A.1
										ZC3H15
										STAG1
										PNRC2
										EML4.1
										OAZ1.3
										CDK13
										BLOC1S1
										LIMS1.1
										ATP5E.2
										EIF1B
										TNPO3
										VIM.7
