# Supplementary material for: Disease severity-specific neutrophil signatures in blood transcriptomes stratify COVID-19 patients
Source: Genome Med. 2021 Jan 13;13:7. doi: 10.1186/s13073-020-00823-5 (PMC7805430; doi:10.1186/s13073-020-00823-5)
Supplement: Supplementary file 8 — Additional file 8: Table S7. Drugs overview. [file 13073_2020_823_MOESM8_ESM.xlsx]

## Sheet: drugs
Table S7: drugs
Drug	Reference	ID.DrugBank	Target.Gene	Target.Protein	Action.PharmGKB	Description.DB	FDA.label	Groups	NCT.Number	ATC.Code	ATC.Level1	ATC.Code1	ATC.Level2	ATC.Code2	ATC.Level3	ATC.Code3	ATC.Level4	ATC.Code4	Classes_for_visualization
ABX-464	DrugBank, ClinicalTrials	DB14828	NCBP1, NCBP2	Nuclear Cap Binding Protein Subunit 1, Nuclear Cap Binding Protein Subunit 2		ABX-464 is under investigation in clinical trial NCT03905109 (Safety Evaluation of ABX464 in Patients With Moderate to Severe Active Crohn's Disease).	No		NCT04393038										Antivirals, Anti-inflammatory agents
Acalabrutinib	PharmGKB, DrugBank, ClinicalTrials	DB11703	BTK	Tyrosine-protein kinase BTK	Other	To date, acalabrutinib has been used in trials studying the treatment of B-All, Myelofibrosis, Ovarian Cancer, Multiple Myeloma, and Hodgkin Lymphoma, among others. As of October 31, 2017 the FDA approved Astra Zeneca's orally administered Calquence (acalabrutinib). This Bruton Tyrosine Kinase (BTK) inhibitor indicated for the treatment of chronic lymphocytic leukemia, small lymphocytic lymphoma,…	Yes Yes		NCT04380688, NCT04346199										Antineoplastic agents
ACE Inhibitor	ClinicalTrials		ACE						NCT04353596, NCT04357535, NCT04364984, NCT04379310, NCT04330300, NCT04367883, NCT04345406										Cardiovascular system
ACE2	ClinicalTrials								NCT04287686, NCT04335136, NCT04375046, NCT04382950										Cardiovascular system
Acetaminophen	DrugBank	DB00316	CYP1A2, CYP2E1, CYP2D6, CYP1A1, CYP2A6, CYP2C8, CYP2C9, CYP3A4, UGT1A1, , UGT1A9, UGT1A10, SULT1A1, SULT1E1, SULT2A1, NAT2, PTGS2, PTGS1, ABCB1, SLC22A6	Cytochrome P450 1A2, Cytochrome P450 2E1, Cytochrome P450 2D6, Cytochrome P450 1A1, Cytochrome P450 2A6, Cytochrome P450 2C8, Cytochrome P450 2C9, Cytochrome P450 3A4, UDP-glucuronosyltransferase 1-1, UDP-glucuronosyltransferase 1-6, UDP-glucuronosyltransferase 1-9, UDP-glucuronosyltransferase 2B15, UDP-glucuronosyltransferase 1-10, Sulfotransferase 1A1, Sulfotransferase 1A3/1A4, Estrogen sulfotr…		Acetaminophen (paracetamol), also commonly known as _Tylenol_, is the most commonly taken analgesic worldwide and is recommended as first-line therapy in pain conditions by the World Health Organization (WHO).[A176318] It is also used for its antipyretic effects, helping to reduce fever.[F4124] This drug was initially approved by the U.S. FDA in 1951 and is available in a variety of forms includi…	Yes	approved	NCT04324606	N02BE71, N02BE01, N02AJ13, N02AJ17, N02BE51, N02AJ06, N02AJ01	Anilides, Opioids in combination with non-opioid analgesics	N02BE, N02AJ	Other analgesics and antipyretics, Opioids	N02B, N02A	Analgesics	N02	Nervous system	N	Nervous system
Acetylcysteine	PharmGKB, DrugBank, ClinicalTrials	DB06151	ACY1, CHUK, IKBKB, GSS, SLC7A11, GRIN2B, GRIN1, GRIN2A, GRIN2D, GRIN3A, SLCO1B1, SLC22A6	Aminoacylase-1, Inhibitor of nuclear factor kappa-B kinase subunit alpha, Inhibitor of nuclear factor kappa-B kinase subunit beta, Glutathione synthetase, Cystine/glutamate transporter, Glutamate receptor ionotropic, NMDA 2B, Glutamate receptor ionotropic, NMDA 1, Glutamate receptor ionotropic, NMDA 2A, Glutamate receptor ionotropic, NMDA 2D, Glutamate receptor ionotropic, NMDA 3A, Solute carrier…	Other	Acetylcysteine (also known as N-acetylcysteine or N-acetyl-L-cysteine or NAC) is primarily used as a mucolytic agent and in the management of acetaminophen poisoning. It is a derivative of cysteine with an acetyl group attached to the amino group of cysteine. NAC is essentially a prodrug that is converted to cysteine (in the intestine by the enzyme aminoacylase 1) and absorbed in the intestine in…	Yes Yes	approved	NCT04374461, NCT04279197, NCT04419025	R05CB01, S01XA08, V03AB23	Mucolytics, Other ophthalmologicals, Antidotes	R05CB, S01XA, V03AB	Expectorants, excl. Combinations with cough suppressants, Other ophthalmologicals, All other therapeutic products	R05C, S01X, V03A	Cough and cold preparations, Ophthalmologicals, All other therapeutic products	R05, S01, V03	Respiratory system, Sensory organs, Various	R, S, V	Respiratory system
Acetylsalicylic acid	DrugBank, ClinicalTrials	DB00945	CYP2C19, CYP2C8, CYP2C9, PTGS1, PTGS2, AKR1C1, PRKAA1, EDNRA, IKBKB, TP53, HSPA5, , NFKBIA, NFKB2, SLC22A6, ABCB1, SLC22A7, ALB	Cytochrome P450 2C19, Cytochrome P450 2C8, Cytochrome P450 2C9, Prostaglandin G/H synthase 1, Prostaglandin G/H synthase 2, Aldo-keto reductase family 1 member C1, 5'-AMP-activated protein kinase, Endothelin-1 receptor, Inhibitor of nuclear factor kappa-B kinase subunit beta, Cellular tumor antigen p53, 78 kDa glucose-regulated protein, Ribosomal protein S6 kinase alpha-3, NF-kappa-B inhibitor al…		Also known as _Aspirin_, acetylsalicylic acid (ASA) is a commonly used drug for the treatment of pain and fever due to various causes. Acetylsalicylic acid has both anti-inflammatory and antipyretic effects. This drug also inhibits platelet aggregation and is used in the prevention of blood clots stroke, and myocardial infarction (MI) [FDA label]. Interestingly, the results of various studies hav…	Yes	approved	NCT04333407, NCT04343001, NCT04410328, NCT04365309, NCT04363840, NCT04368377	B01AC06, C07FX04, C10BX04, M01BA03, N02BA71, C10BX02, B01AC56, N02AJ07, N02AJ02, N02BA01, C10BX05, N02BA51, A01AD05, C10BX01, C07FX03, N02AJ18, C10BX12, C10BX08, C10BX06, C07FX02	Platelet aggregation inhibitors excl. heparin, Beta blocking agents, other combinations, HMG CoA reductase inhibitors, other combinations, Antiinflammatory/antirheumatic agents in combination with corticosteroids, Salicylic acid and derivatives, Opioids in combination with non-opioid analgesics, Other agents for local oral treatment	B01AC, C07FX, C10BX, M01BA, N02BA, N02AJ, A01AD	Antithrombotic agents, Beta blocking agents, other combinations, Lipid modifying agents, combinations, Antiinflammatory/antirheumatic agents in combination, Other analgesics and antipyretics, Opioids, Stomatological preparations	B01A, C07F, C10B, M01B, N02B, N02A, A01A	Antithrombotic agents, Beta blocking agents, Lipid modifying agents, Antiinflammatory and antirheumatic products, Analgesics, Stomatological preparations	B01, C07, C10, M01, N02, A01	Blood and blood forming organs, Cardiovascular system, Musculo-skeletal system, Nervous system, Alimentary tract and metabolism	B, C, M, N, A	Antithrombotic agents
Ad5-nCoV	DrugBank					Ad5-nCoV is a recombinant adenovirus type-5 vector (Ad5) vaccine currently being investigated for prophylaxis against SARS-CoV-2.[L12675,L12678] It is being developed by CanSino Biologics Inc., in partnership with the Beijing Institute... Ad5-nCoV is a recombinant adenovirus type-5 vector (Ad5) vaccine currently being investigated for prophylaxis against SARS-CoV-2.[L12675,L12678] It is being dev…	No		NCT04398147, NCT04341389, NCT04313127										Vaccine
Adalimumab	DrugBank	DB00051	TNF, FCGR3B, C1R, C1QA, C1QB, C1QC, FCGR3A, C1S, FCGR1A, FCGR2A, FCGR2B, FCGR2C	Tumor necrosis factor, Low affinity immunoglobulin gamma Fc region receptor III-B, Complement C1r subcomponent, Complement C1q subcomponent subunit A, Complement C1q subcomponent subunit B, Complement C1q subcomponent subunit C, Low affinity immunoglobulin gamma Fc region receptor III-A, Complement C1s subcomponent, High affinity immunoglobulin gamma Fc receptor I, Low affinity immunoglobulin gam…		Adalimumab is a subcutaneously administered biological disease modifier for the treatment of rheumatoid arthritis and other chronic debilitating diseases mediated by tumor necrosis factor [A39984], [A39999]. It was originally launched by Abbvie in the U.S. and approved in 2002 by the FDA [A39983]. This drug is frequently known as _Humira_. It is produced by recombinant DNA technology using a mamm…	Yes	approved	NCT04115748	L04AB04	Tumor necrosis factor alpha (TNF-Î±) inhibitors	L04AB	Immunosuppressants	L04A	Immunosuppressants	L04	Antineoplastic and immunomodulating agents	L	Immunosuppressants, Antineoplastic agents
Albumin human	DrugBank	DB00062				Human serum albumin is the primary protein present in human blood plasma. The main function of albumin is to maintain the oncotic pressure of blood [A33706]. It binds to water, cations (such as Ca2+, Na+ and K+), fatty acids, hormones, bilirubin, thyroxine (T4) and pharmaceuticals (including barbiturates). Albumin represents approximately 50% of the total protein content in healthy humans [A40060…	Yes		NCT04288102										Cardiovascular system
Almitrine	DrugBank, ClinicalTrials	DB01430	ATP1A1	Sodium/potassium-transporting ATPase subunit alpha-1		Almitrine is a respiratory stimulant that enhances respiration by acting as an agonist of peripheral chemoreceptors located on the carotid bodies. It is used in the treatment of chronic obstructive pulmonary disease. It is also reported to have a potentially beneficial effect in treating the noctural oxygen desaturation without impairing the quality of sleep.	No	approved	NCT04357457	R07AB07	Respiratory stimulants	R07AB	Other respiratory system products	R07A	Other respiratory system products	R07	Respiratory system	R	Respiratory system
Alteplase	DrugBank, ClinicalTrials	DB00009	PLG, FGA, PLAUR, SERPINE1	Plasminogen, Fibrinogen alpha chain, Urokinase plasminogen activator surface receptor, Plasminogen activator inhibitor 1		Human tissue plasminogen activator, purified, glycosylated, 527 residues purified from CHO cells	Yes	approved	NCT04357730, NCT04356833, NCT04357730	B01AD02, S01XA13	Enzymes, Other ophthalmologicals	B01AD, S01XA	Antithrombotic agents, Other ophthalmologicals	B01A, S01X	Antithrombotic agents, Ophthalmologicals	B01, S01	Blood and blood forming organs, Sensory organs	B, S	Antithrombotic agents
Alvelestat	DrugBank	DB11863	ELANE	Neutrophil Elastase		Alvelestat has been investigated for the basic science of Chronic Obstructive Pulmonary Disease.	No		NCT04396067										Anti-inflammatory agents
Ambrisentan	DrugBank, ClinicalTrials	DB06403	EDNRA, EDNRB	Endothelin-1 receptor, Endothelin B receptor		Ambrisentan is an orally active selective type A endothelin receptor antagonist indicated for the treatment of pulmonary arterial hypertension. It is approved in Europe, Canada and the United States for use as a single agent to improve exercise ability and delay clinical worsening. In addition, it is approved in the United States for use in combination with tadalafil to reduce the risks of diseas…	Yes		NCT04393246	C02KX02	Antihypertensives for pulmonary arterial hypertension	C02KX	OTHER ANTIHYPERTENSIVES	C02K	ANTIHYPERTENSIVES	C02	CARDIOVASCULAR SYSTEM	C	Cardiovascular system
Amiodarone	DrugBank, ClinicalTrials	DB01118	CYP3A4, CYP2C8, CYP2D6, CYP2C9, CYP1A2, CYP2C19, CYP1A1, CYP3A5, CYP3A7, CYP2A6, KCNH2, ADRB1, CACNA1H, CACNA2D2, ABCB1	Cytochrome P450 3A4, Cytochrome P450 2C8, Cytochrome P450 2D6, Cytochrome P450 2C9, Cytochrome P450 1A2, Cytochrome P450 2C19, Cytochrome P450 1A1, Cytochrome P450 3A5, Cytochrome P450 3A7, Cytochrome P450 2A6, Potassium voltage-gated channel subfamily H member 2, Beta-1 adrenergic receptor, Voltage-dependent T-type calcium channel subunit alpha-1H, Voltage-dependent calcium channel subunit alpha…		Amiodarone is a benzofuran derivative, anti-arrhythmic drug used commonly in a variety of settings.[A36817] Most known for its approved indication in life-threatening ventricular arrhythmias, it is also used off-label in the outpatient and inpatient setting for atrial fibrillation. Because of its ability to cause serious toxicity and possibly death, amiodarone use should be reserved for its appro…	No	approved, investigational	NCT04351763	C01BD01	Antiarrhythmics, class III	C01BD	Antiarrhythmics, class i and iii	C01B	Cardiac therapy	C01	Cardiovascular system	C	Cardiovascular system
Amlodipine	DrugBank	DB00381	CYP3A4, CYP3A5, CYP3A7, CYP1A2, CYP1A1, CYP2B6, CYP2A6, CYP2C8, CYP2C9, CYP2D6, CACNA1C, CACNA2D1, CACNB2, CACNA1D, CACNA1S, CACNA1B, CACNA2D3, CACNB1, CA1, SMPD1, ABCB1	Cytochrome P450 3A4, Cytochrome P450 3A5, Cytochrome P450 3A7, Cytochrome P450 1A2, Cytochrome P450 1A1, Cytochrome P450 2B6, Cytochrome P450 2A6, Cytochrome P450 2C8, Cytochrome P450 2C9, Cytochrome P450 2D6, Voltage-dependent L-type calcium channel subunit alpha-1C, Voltage-dependent calcium channel subunit alpha-2/delta-1, Voltage-dependent L-type calcium channel subunit beta-2, Voltage-depend…		Amlodipine, initially approved by the FDA in 1987, is a popular antihypertensive drug belonging to the group of drugs called _dihydropyridine calcium channel blockers_. Due to their selectivity for the peripheral blood vessels, dihydropyridine calcium channel blockers are associated with a lower incidence of myocardial depression and cardiac conduction abnormalities than other calcium channel blo…	Yes	approved	NCT04330300	C09XA54, C10BX07, C09BB03, C09BB04, C07FB07, C09DB06, C07FB12, C09DB05, C09XA53, C10BX03, C07FB13, C08CA01, C09BX03, C09DB04, C09DX03, C08GA02, C09DB07, C09DX06, C09BX01, C10BX11, C09DB02, C10BX09, C09DX01, C09DB01, C10BX14, C09BB07	Renin-inhibitors, HMG CoA reductase inhibitors, other combinations, ACE inhibitors and calcium channel blockers, Beta blocking agents and calcium channel blockers, Angiotensin II receptor blockers (ARBs) and calcium channel blockers, Dihydropyridine derivatives, ACE inhibitors, other combinations, Angiotensin II receptor blockers (ARBs), other combinations, Calcium channel blockers and diuretics	C09XA, C10BX, C09BB, C07FB, C09DB, C08CA, C09BX, C09DX, C08GA	Other agents acting on the renin-angiotensin system, Lipid modifying agents, combinations, Ace inhibitors, combinations, Beta blocking agents, other combinations, Angiotensin ii receptor blockers (arbs), combinations, Selective calcium channel blockers with mainly vascular effects, Calcium channel blockers and diuretics	C09X, C10B, C09B, C07F, C09D, C08C, C08G	Agents acting on the renin-angiotensin system, Lipid modifying agents, Beta blocking agents, Calcium channel blockers	C09, C10, C07, C08	Cardiovascular system	C	Cardiovascular system
Amoxicillin	DrugBank, ClinicalTrials	DB01060	CYP2C19, pbpA, SLC15A1, SLC15A2, SLC22A6	Cytochrome P450 2C19, Penicillin-binding protein 1A, Solute carrier family 15 member 1, Solute carrier family 15 member 2, Solute carrier family 22 member 6		Amoxicillin, or BRL-2333, is a penicillin G derivative first described in the literature in 1972.[A190648] Amoxicillin has similar activity to [penicillin] and [ampicillin], but leads to higher serum concentrations than ampicillin.[A190648] Amoxicillin was granted FDA approval on 18 January 1974.[L11644]	Yes	approved	NCT04363060, NCT04363060, NCT02735707	A02BD04, J01CR50, A02BD11, A02BD07, A02BD10, A02BD03, A02BD05, A02BD01, A02BD06, J01CA04	Combinations for eradication of Helicobacter pylori, Combinations of penicillins, incl. beta-lactamase inhibitors, Penicillins with extended spectrum	A02BD, J01CR, J01CA	Drugs for peptic ulcer and gastro-oesophageal reflux disease (gord), Beta-lactam antibacterials, penicillins	A02B, J01C	Drugs for acid related disorders, Antibacterials for systemic use	A02, J01	Alimentary tract and metabolism, Antiinfectives for systemic use	A, J	Antibacterials
AMY-101	DrugBank, ClinicalTrials	DB14803	C3	Complement C3		AMY-101 is under investigation in clinical trial NCT03694444 (A Study of the C3 Complement Inhibitor AMY-101 in Adults With Gingivitis).	No		NCT04395456										Immunosuppressants
Anakinra	PharmGKB, DrugBank, ClinicalTrials	DB00026	IL1R1	Interleukin-1 receptor type 1	Anti-Cytokine	Anakinra is a recombinant, nonglycosylated human interleukin-1 receptor antagonist (IL-1Ra). The difference between anakinra and the native human IL-1Ra is that anakinra has an extra methionine residue at the amino terminus. It is manufactured by using the E. coli expression system. Anakinra is composed of 153 amino acid residues. FDA approved on November 14, 2001.	Yes Yes	approved	NCT04366232, NCT04362111, NCT04364009, NCT04362943, NCT04357366, NCT04339712, NCT04324021, NCT04330638, NCT04341584, NCT04362943, NCT04330638, NCT04412291, NCT04366232, NCT04362111, NCT04364009, NCT04339712, NCT04357366, NCT04324021, NCT02735707, NCT04341584	L04AC03	Interleukin inhibitors	L04AC	Immunosuppressants	L04A	Immunosuppressants	L04	Antineoplastic and immunomodulating agents	L	Immunosuppressants
Angiotensin 1-7	DrugBank, ClinicalTrials					TXA127 has been investigated for the treatment of Miscellaneous Peripheral Blood Cell Abnormalities.	No		NCT04332666, NCT04401423										Cardiovascular system
Angiotensin II	DrugBank, ClinicalTrials					Angiotensin II is under investigation for the treatment of Sepsis, Septic Shock, Diabetes Mellitus, and Acute Renal Failure. Angiotensin II has been investigated for the treatment, basic science, and diagnostic of Hypertension, Renin Angiotensin System, and Idiopathic Membranous Nephropathy. As of December 21, 2017 the FDA approved La Jolla Pharmaceutical's Giapreza (angiotensin II) Injection for…	Yes		NCT04394117, NCT04335136, NCT04375124, NCT04353596, NCT04357535, NCT04364984, NCT04330300, NCT04287686, NCT04408326										Cardiovascular system
Angiotensin peptide (1-7) derived plasma	ClinicalTrials								NCT04375124										Cardiovascular system
Angiotensin Receptor Blocker	ClinicalTrials		AGTR1, AGTR2	Angiotensin II Receptor Type 1, Angiotensin II Receptor Type 2					NCT04353596, NCT04394117, NCT04357535, NCT04330300, NCT04367883										Cardiovascular system
Anluohuaxian	ClinicalTrials								NCT04334265										Other
Anticoagulation	ClinicalTrials								NCT04362085										Antithrombotic agents
Antihemophilic Factor (Recombinant), PEGylated	DrugBank	DB09329	VWF	von Willebrand factor		Antihemophilic Factor (Recombinant), PEGylated, was approved by the FDA in December 2016 as the product _Adynovate_ [FDA label]. Antihemophilic Factor (Recombinant), PEGylated, is a recombinant full-length human coagulation factor VIII (2,332 amino acids with a molecular weight (MW) of approximately 280 kDa) covalently conjugated with at least one molecule of polyethylene glycol (MW 20 kDa) [FDA …	Yes		NCT02615691										Antithrombotic agents
Antihemophilic factor, human recombinant	DrugBank	DB00025	F10, HSPA5, CALR, ASGR2, VWF, PHYH, F9, LMAN1, CANX, LRP1, MCFD2	Coagulation factor X, Phytanoyl-CoA dioxygenase, Asialoglycoprotein receptor 2, glucose-regulated protein, Calnexin, Protein ERGIC-53, Prolow-density lipoprotein receptor-related protein 1, Multiple coagulation factor deficiency protein 2 von Willebrand factor Coagulation factor IX		Human recombinant antihemophilic factor (AHF) or Factor VIII, 2332 residues, glycosylated, produced by CHO cells	No		NCT02932618, NCT02078427										Antithrombotic agents
Anti-inhibitor coagulant complex	DrugBank	DB13151	F10, F2, FGA, FGB, F13A1, F5, F8, F7	Coagulation factor X, Prothrombin, Fibrinogen alpha chain, Fibrinogen beta chain, Coagulation factor XIII A chain, Coagulation factor V, Coagulation factor VIII, Coagulation factor VII		Anti-inhibitor coagulant complex, also known as FEIBA (factor eight inhibitor bypassing activity), contains several proteins involved in the prothrombinase complex. It is used to control bleeding in hemophilia A and B patients with inhibitors.	Yes		NCT02764489	B02BD03	Blood coagulation factors	B02BD	VITAMIN K AND OTHER HEMOSTATICS	B02B	ANTIHEMORRHAGICS	B02	BLOOD AND BLOOD FORMING ORGANS		Antihemorrhagic agents
Antitrypsin	ClinicalTrials	DB05481	SERPINA1	Alpha-1-antitrypsin					NCT04385836										Other
Apadamtase alfa	DrugBank	DB15164				Apadamtase alfa is under investigation in clinical trial NCT03922308 (Study of rADAMTS-13 (SHP655) in the Treatment of Participants With Acquired Thrombotic Thrombocytopenic Purpura (aTTP)).	No		NCT03997760										Antithrombotic agents
APL-9	PharmGKB, ClinicalTrials		C3	Complement C3	Other		No		NCT04402060										Immunosuppressants
Argatroban	ClinicalTrials	DB00278	CYP3A4, CYP3A5, F2	Cytochrome P450 3A4, Cytochrome P450 3A5, Prothrombin		Argatroban is a direct, selective thrombin inhibitor. The American College of Cardiologists (ACC) recommend using bivalirudin or argatroban in patients who have had, or at risk for, heparin induced thrombocytopenia (HIT) and are undergoing percutaneous coronary intervention. Argatroban is a non-heparin anticoagulant shown to both normalize platelet count in patients with HIT and prevent the forma…	Yes	approved, investigational	NCT04406389	B01AE03	Direct thrombin inhibitors	B01AE	Antithrombotic agents	B01A	Antithrombotic agents	B01	Blood and blood forming organs	B	Antithrombotic agents
Artemisinin	DrugBank, ClinicalTrials	DB13132				Artemisinin has been used in trials studying the treatment of Schizophrenia, Malaria, Falciparum, and Plasmodium Falciparum.	No		NCT04387240	P01BE01	Artemisinin and derivatives, plain	P01BE	ANTIMALARIALS	P01B	ANTIPROTOZOALS	P01	ANTIPARASITIC PRODUCTS, INSECTICIDES AND REPELLENTS	P	Antiparasitics
Artesunate	DrugBank, ClinicalTrials	DB09274	EXP-1	Malaria protein EXP-1		Artesunate is part of the artemisinin group of drugs that treat malaria. It is a semi-synthetic derivative of artemisinin that is water-soluble and may therefore be given by injection. It is on the World Health Organization's List of Essential Medicines. It has been made available in the US under the investigational new drug protocol [L890]. Artesunate is provided by the Centers for Disease Contr…	No		NCT04387240										Antiparasitics
ASC09F	ClinicalTrials		HIV-1 protease	HIV-1 protease					NCT04261270										Antivirals
Ascorbic acid	DrugBank, ClinicalTrials		LCT, SP_0314, xylA, PLOD2, PHYH, PLOD3, BBOX1, DBH, PAM, P4HA1, LEPRE1, OGFOD2, ALKBH2, LEPREL1, LEPREL2, OGFOD1, EGLN2, ALKBH3, KDM5D, EGLN1, SLC23A1, PLOD1, EGLN3, TMLHE, P4HTM	Lactase-phlorizin hydrolase, Hyaluronate lyase, Xylose isomerase, Procollagen-lysine,2-oxoglutarate 5-dioxygenase 2, Phytanoyl-CoA dioxygenase, peroxisomal, Procollagen-lysine,2-oxoglutarate 5-dioxygenase 3, Gamma-butyrobetaine dioxygenase, Dopamine beta-hydroxylase, Peptidyl-glycine alpha-amidating monooxygenase, Prolyl 4-hydroxylase subunit alpha-1, Prolyl 3-hydroxylase 1, 2-oxoglutarate and ir…		A six carbon compound related to glucose. It is found naturally in citrus fruits and many vegetables. Ascorbic acid is an essential nutrient in human diets, and necessary to maintain connective tissue and bone. Its biologically active form, vitamin C, functions as a reducing agent and coenzyme in several metabolic pathways. Vitamin C is considered an antioxidant.			NCT04344184, NCT04363216, NCT04370288, NCT04357782, NCT04354428, NCT04328961, NCT04264533, NCT03680274, NCT04357782, NCT04344184										Antiseptics
Astegolimab	PharmGKB, ClinicalTrials		IL1RL1, DER4, ST2, T1		Anti-Cytokine		No		NCT04386616										Immunosuppressants
AT-001	PharmGKB, DrugBank, ClinicalTrials	DB15121	AKR1B1		Other	AT-001 is under investigation in clinical trial NCT03062384 (AT-001 for Long-term Preservation of Brain Health in Aging).	No		NCT04365699										Other
AT-527	PharmGKB, ClinicalTrials				Inhibit Viral Replication		No		NCT04396106										Antivirals
Atazanavir	DrugBank	DB01072	CYP3A4, CYP2C9, , ABCB1, ABCC1	Cytochrome P450 3A4, Cytochrome P450 2C9, Protease, Multidrug resistance protein 1, Multidrug resistance-associated protein 1		Atazanavir (formerly known as BMS-232632) is an antiretroviral drug of the protease inhibitor (PI) class. Like other antiretrovirals, it is used to treat infection of human immunodeficiency virus (HIV). Atazanavir is distinguished from other PIs in that it can be given once-daily (rather than requiring multiple doses per day) and has lesser effects on the patient's lipid profile (the amounts of c…	Yes	approved, investigational	NCT02016924	J05AE08, J05AR15, J05AR23	Protease inhibitors, Antivirals for treatment of HIV infections, combinations	J05AE, J05AR	Direct acting antivirals	J05A	Antivirals for systemic use	J05	Antiinfectives for systemic use	J	Antivirals
Atezolizumab	DrugBank	DB11595	CD274	Programmed cell death 1 ligand 1		Atezolizumab is a humanized monoclonal antibody used to prevent the interaction of PD-L1 and PD-1, removing inhibition of immune responses seen in some cancers.[A18493,L7489] This medication is reserved for patients whose tumors express PD-L1, cannot receive platinum based chemotherapy, or whose tumors do not respond to platinum based chemotherapy.[L7489] Atezolizumab was granted FDA approval on …	Yes		NCT03730012	L01XC32	Monoclonal antibodies	L01XC	OTHER ANTINEOPLASTIC AGENTS	L01X	ANTINEOPLASTIC AGENTS	L01	ANTINEOPLASTIC AND IMMUNOMODULATING AGENTS	L	Antineoplastic agents
Atomoxetine	DrugBank	DB00289	CYP2D6, CYP2C19, CYP3A4, SLC6A2, SLC6A4, SLC6A3, GRIN1	Cytochrome P450 2D6, Cytochrome P450 2C19, Cytochrome P450 3A4, Sodium-dependent noradrenaline transporter, Sodium-dependent serotonin transporter, Sodium-dependent dopamine transporter, NMDA receptor		Atomoxetine is a selective norepinephrine (NE) reuptake inhibitor used for the treatment of attention deficit hyperactivity disorder (ADHD). Also known as the marketed product Strattera, atomoxetine is used with other treatment modalities (psychological, educational, cognitive behaviour therapy, etc) to improve developmentally inappropriate symptoms associated with ADHD including distractibility,…	Yes	approved	NCT04085172	N06BA09	Centrally acting sympathomimetics	N06BA	Psychostimulants, agents used for adhd and nootropics	N06B	Psychoanaleptics	N06	Nervous system	N	Nervous system
Atorvastatin	DrugBank, ClinicalTrials	DB01076	CYP3A4, CYP3A5, CYP3A7, CYP2C8, CYP2D6, CYP2C9, CYP2C19, CYP2B6, UGT1A1, UGT1A3, UGT2B7, HMGCR, DPP4, AHR, ABCB1, SLCO1A2, SLCO1B1, ABCC4, ABCC5, ABCC1, SLCO2B1, SLCO1B3, ABCC2	Cytochrome P450 3A4, Cytochrome P450 3A5, Cytochrome P450 3A7, Cytochrome P450 2C8, Cytochrome P450 2D6, Cytochrome P450 2C9, Cytochrome P450 2C19, Cytochrome P450 2B6, UDP-glucuronosyltransferase 1-1, UDP-glucuronosyltransferase 1-3, UDP-glucuronosyltransferase 2B7, 3-hydroxy-3-methylglutaryl-coenzyme A reductase, Dipeptidyl peptidase 4, Aryl hydrocarbon receptor, Multidrug resistance protein 1,…		Atorvastatin (LipitorÂ®), is a lipid-lowering drug included in the statin class of medications. By inhibiting the endogenous production of cholesterol in the liver, statins lower abnormal cholesterol and lipid levels, and ultimately reduce the risk of cardiovascular disease. More specifically, statin medications competitively inhibit the enzyme hydroxymethylglutaryl-coenzyme A (HMG-CoA) Reductase…	Yes	approved	NCT04380402, NCT04333407, NCT04333407, NCT04380402	C10BX15, C10AA05, C10BX03, C10BA05, C10BX11, C10BX08, C10BX06, C10BX12	HMG CoA reductase inhibitors, other combinations, HMG CoA reductase inhibitors, HMG CoA reductase inhibitors in combination with other lipid modifying agents	C10BX, C10AA, C10BA	Lipid modifying agents, combinations, Lipid modifying agents, plain	C10B, C10A	Lipid modifying agents	C10	Cardiovascular system	C	Cardiovascular system
Atovaquone	DrugBank, ClinicalTrials	DB01117	CYP2C9, MT-CYB, PFF0160c, DHODH	Cytochrome P450 2C9, Cytochrome b, Dihydroorotate dehydrogenase (quinone), mitochondrial		Atovaquone is a hydroxynaphthoquinone, or an analog of [ubiquinone], that has antimicrobial and antipneumocystis activity. It is being used in antimalarial protocols.	Yes	approved	NCT04339426	P01AX06	Other agents against amoebiasis and other protozoal diseases	P01AX	Agents against amoebiasis and other protozoal diseases	P01A	Antiprotozoals	P01	Antiparasitic products, insecticides and repellents	P	Antiparasitics
ATYR1923	ClinicalTrials		NRP2						NCT04412668										Anti-inflammatory agents
AV-COVID-19	ClinicalTrials								NCT04386252										Vaccine
Avdoralimab	ClinicalTrials		C5AR1, C5AR, C5R1, CD88	C5a anaphylatoxin chemotactic receptor 1, C5a anaphylatoxin chemotactic receptor					NCT04371367										Immunosuppressants
Aviptadil	DrugBank, ClinicalTrials	DB06260					No		NCT04360096, NCT04311697, NCT04311697, NCT04360096										Immunosuppressants
AVM0703	ClinicalTrials								NCT04366115										Antineoplastic agents
Azacitidine	DrugBank	DB00928	CDA, DNMT1	Cytidine deaminase, DNA (cytosine-5)-methyltransferase 1		A pyrimidine nucleoside analogue that inhibits DNA methyltransferase, impairing DNA methylation. It is also an antimetabolite of cytidine, incorporated primarily into RNA. Azacytidine has been used as an antineoplastic agent.	Yes	approved, investigational	NCT03814005, NCT03268954	L01BC07	Pyrimidine analogues	L01BC	Antimetabolites	L01B	Antineoplastic agents	L01	Antineoplastic and immunomodulating agents	L	Antineoplastic agents
AZD1222	DrugBank, ClinicalTrials	DB15656				AZD1222 (previously known as ChAdOx1 nCoV-19) is a vaccine currently being investigated for prophylaxis against SARS-CoV-2. The ChAdOx1 viral vector was developed at the University of Oxford and has been...			NCT04324606, NCT04400838										Vaccine
Azithromycin	DrugBank, ClinicalTrials	DB00207	CYP2A6, CYP3A4, CYP1A2, rplD, rplV, ABCB1	23S ribosomal RNA, Protein-arginine deiminase type-4 Cytochrome P450 2A6, Cytochrome P450 3A4, Cytochrome P450 1A2, 50S ribosomal protein L4, 50S ribosomal protein L22, Multidrug resistance protein 1		A macrolide antibiotic used to treat a variety of bacterial infections. Azithromycin is a broad-spectrum macrolide antibiotic with a long half-life and a high degree of tissue penetration [A174172]. It was initially approved by the FDA in 1991 [A174175]. It is primarily used for the treatment of respiratory, enteric and genitourinary infections and may be used instead of other macrolides for some…	No	approved	NCT04390594, NCT04395768, NCT04332107, NCT04381962, NCT04392128, NCT04359095, NCT04382846, NCT04380818, NCT04351919, NCT04374552, NCT04383717, NCT04371406, NCT04358068, NCT04347512, NCT04373733, NCT04374903, NCT04358081, NCT04374019, NCT04334512, NCT04363060, NCT04363203, NCT04371107, NCT04365582, NCT04370782, NCT04369365, NCT04359953, NCT04329572, NCT04366245, NCT04324463, NCT04394182, NCT043398…	J01RA07, S01AA26, J01FA10	Combinations of antibacterials, Antibiotics, Macrolides	J01RA, S01AA, J01FA	Combinations of antibacterials, Antiinfectives, Macrolides, lincosamides and streptogramins	J01R, S01A, J01F	Antibacterials for systemic use, Ophthalmologicals	J01, S01	Antiinfectives for systemic use, Sensory organs	J, S	Antibacterials
Azoximer bromide	ClinicalTrials	DB15689							NCT04381377										Anti-inflammatory agents
B LV-SMENP-DC vaccine	ClinicalTrials								NCT04276896										Vaccine
Bactek-R	ClinicalTrials								NCT04363814										Vaccine
bacTRL-Spike	ClinicalTrials								NCT04334980										Vaccine
Baricitinib	PharmGKB, DrugBank, ClinicalTrials				Other	Baricitinib is a selective and reversible Janus kinase 1 (JAK1) and 2 (JAK2) inhibitor. Janus kinases belong to the tyrosine protein kinase family and play an important role in the proinflammatory pathway signalling that is frequently over-activated in autoimmune disorders such as rheumatoid arthritis. By blocking the actions of JAK1/2, baricitinib disrupts the activation of downstream signalling…	Yes Yes		NCT04340232, NCT04393051, NCT04320277, NCT04399798, NCT04390464, NCT04373044, NCT04362943, NCT04345289, NCT04321993, NCT04346147, NCT04358614, NCT04340232, NCT04321993, NCT04401579, NCT04362943, NCT04373044, NCT04346147, NCT04390464, NCT04393051, NCT04358614, NCT04320277, NCT04399798, NCT04345289										Immunosuppressants
Basiliximab	DrugBank	DB00074	IL2RA, IL2RB, FCGR1A, FCGR3A, FCGR2A, FCGR2B, FCGR2C, FCGR3B, C1S, C1R, C1QA, C1QB, C1QC	Interleukin-2 receptor subunit alpha, Interleukin-2 receptor subunit beta, High affinity immunoglobulin gamma Fc receptor I, Low affinity immunoglobulin gamma Fc region receptor III-A, Low affinity immunoglobulin gamma Fc region receptor II-a, Low affinity immunoglobulin gamma Fc region receptor II-b, Low affinity immunoglobulin gamma Fc region receptor II-c, Low affinity immunoglobulin gamma Fc …		A recombinant chimeric (murine/human) monoclonal antibody (IgG1k) that functions as an immunosuppressive agent, specifically binding to and blocking the interleukin-2 receptor a-chain (IL-2R alpha, also known as CD25 antigen) on the surface of activated T-lymphocytes. It is a 144 kDa glycoprotein obtained from fermentation of an established mouse myeloma cell line genetically engineered to expres…	Yes	approved, investigational	NCT02921789	L04AC02	Interleukin inhibitors	L04AC	Immunosuppressants	L04A	Immunosuppressants	L04	Antineoplastic and immunomodulating agents	L	Immunosuppressants
BCG vaccine	DrugBank, ClinicalTrials					BCG vaccine has been investigated for the treatment of Neoplasms, Bladder Cancer, Neoplasms by Site, Urologic Diseases, and Urologic Neoplasms, among others.	No		NCT04369794, NCT04373291, NCT04350931, NCT04348370, NCT04327206, NCT04328441, NCT04417335, NCT04362124, NCT04414267, NCT04379336, NCT04384549										Vaccine
Benazepril	DrugBank	DB00542	MTHFR, ACE, SLC15A1, SLC15A2	Methylenetetrahydrofolate reductase, Angiotensin-converting enzyme, Solute carrier family 15 member 1, Solute carrier family 15 member 2		Benazepril, brand name Lotensin, is a medication used to treat high blood pressure (hypertension), congestive heart failure, and chronic renal failure[A838,A837]. Upon cleavage of its ester group by the liver, benazepril is converted into its active form benazeprilat, a non-sulfhydryl angiotensin-converting enzyme (ACE) inhibitor[A836].	Yes	approved, investigational	NCT04330300	C09BA07, C09AA07	ACE inhibitors and diuretics, ACE inhibitors, plain	C09BA, C09AA	Ace inhibitors, combinations, Ace inhibitors, plain	C09B, C09A	Agents acting on the renin-angiotensin system	C09	Cardiovascular system	C	Cardiovascular system
Bendroflumethiazide	DrugBank	DB00436	TPMT, SLC12A3, KCNMA1, CA1, CA2, CA4	Thiopurine S-methyltransferase, Solute carrier family 12 member 3, Calcium-activated potassium channel subunit alpha-1, Carbonic anhydrase 1, Carbonic anhydrase 2, Carbonic anhydrase 4		A thiazide diuretic with actions and uses similar to those of hydrochlorothiazide. It has been used in the treatment of familial hyperkalemia, hypertension, edema, and urinary tract disorders. (From Martindale, The Extra Pharmacopoeia, 30th ed, p810)	No	approved	NCT04330300	C03AB01, C03EA13, G01AE10, C03AA01	Thiazides and potassium in combination, Low-ceiling diuretics and potassium-sparing agents, Sulfonamides, Thiazides, plain	C03AB, C03EA, G01AE, C03AA	Low-ceiling diuretics, thiazides, Diuretics and potassium-sparing agents in combination, Antiinfectives and antiseptics, excl. Combinations with corticosteroids	C03A, C03E, G01A	Diuretics, Gynecological antiinfectives and antiseptics	C03, G01	Cardiovascular system, Genito urinary system and sex hormones	C, G	Cardiovascular system
Beroctocog alfa	DrugBank	DB14473					No		NCT03370172										Antihemorrhagic agents
Bevacizumab	DrugBank, ClinicalTrials	DB00112	VEGFA, FCGR3B, C1R, C1QA, C1QB, C1QC, FCGR3A, FCGR1A, FCGR2A, FCGR2B, FCGR2C	Vascular endothelial growth factor A, Complement C1q subcomponent subunit A, Complement C1q subcomponent subunit B, Complement C1q subcomponent subunit C, Low affinity immunoglobulin gamma Fc region receptor III-A, High affinity immunoglobulin gamma Fc receptor I, Low affinity immunoglobulin gamma Fc region receptor II-a, Low affinity immunoglobulin gamma Fc region receptor II-b, Low affinity imm…		A monoclonal anti-vascular endothelial growth factor antibody used in combination with antineoplastic agents for the treatment of many types of cancer. There is a great deal of evidence indicating that vascular endothelial growth factor (VEGF) is important for the survival and proliferation of cancer cells.[A192939,A192837,A192891,A193275] VEGF plays an important role in angiogenesis, lymphangiog…	Yes	approved, investigational	NCT04344782, NCT04305106, NCT04275414, NCT04305106, NCT04344782, NCT04275414	L01XC07	Monoclonal antibodies	L01XC	Other antineoplastic agents	L01X	Antineoplastic agents	L01	Antineoplastic and immunomodulating agents	L	Antineoplastic agents
Bicalutamide	PharmGKB, DrugBank, ClinicalTrials	DB01128	CYP3A4, CYP2C19, CYP2C9, CYP2D6, AR	Cytochrome P450 3A4, Cytochrome P450 2C19, Cytochrome P450 2C9, Cytochrome P450 2D6, Androgen receptor	Other	Bicalutamide is an oral non-steroidal anti-androgen for prostate cancer. It is comprised of a racemic mixture that is a 50:50 composition of the (R)-bicalutamide and (S)-bicalutamide enantionmers. Bicalutamide binds to the androgen receptor.	Yes Yes	approved	NCT04374279	L02BB03, L02AE51	Anti-androgens, Gonadotropin releasing hormone analogues	L02BB, L02AE	Hormone antagonists and related agents, Hormones and related agents	L02B, L02A	Endocrine therapy	L02	Antineoplastic and immunomodulating agents	L	Antineoplastic agents
BLD-2660	ClinicalTrials		CAPN1, CAPN2, CAPN9	calpain 1, calpain 2, calpain 3					NCT04334460										Immunosuppressants
Bleselumab	DrugBank	DB15253	CD40, TNFRSF5	Tumor necrosis factor receptor superfamily member 5, B-cell surface antigen CD40		Bleselumab is under investigation in clinical trial NCT02921789 (Study to Assess the Efficacy and Safety of Bleselumab in Preventing the Recurrence of Focal Segmental Glomerulosclerosis in de Novo Kidney Transplant Recipients).	No		NCT02921789										Immunosuppressants
BMS-986253	ClinicalTrials		IL8						NCT04347226										Antineoplastic agents
BNT162a1	ClinicalTrials								NCT04368728, NCT04380701										Vaccine
BNT162b1	ClinicalTrials								NCT04368728, NCT04380701										Vaccine
BNT162b2	ClinicalTrials								NCT04368728, NCT04380701										Vaccine
BNT162c2	ClinicalTrials								NCT04368728, NCT04380701										Vaccine
Bortezomib	DrugBank	DB00188	CYP3A4, CYP2C19, CYP2D6, CYP1A2, CYP2C9, PTGS1, CYP1A1, CYP2C8, PSMD2, PSMB1, PSMB5, PSMB2, PSMD1, SLC31A1	Cytochrome P450 3A4, Cytochrome P450 2C19, Cytochrome P450 2D6, Cytochrome P450 1A2, Cytochrome P450 2C9, Prostaglandin G/H synthase 1, Cytochrome P450 1A1, Cytochrome P450 2C8, 26S proteasome non-ATPase regulatory subunit 2, Proteasome subunit beta type-1, Proteasome subunit beta type-5, Proteasome subunit beta type-2, 26S proteasome non-ATPase regulatory subunit 1, High affinity copper uptake p…		Bortezomib (originally PS-341 and marketed as Velcade by Millennium Pharmaceuticals) is the first therapeutic proteasome inhibitor to be tested in humans. The boron atom within bortezomib catalytically binds the active site of the 26S proteasome with high affinity and specificity, thereby resulting in cell cycle arrest and apoptosis. In normal cells, the proteasome is involved in degradation of u…	Yes	approved, investigational	NCT03984097	L01XX32	Other antineoplastic agents	L01XX	Other antineoplastic agents	L01X	Antineoplastic agents	L01	Antineoplastic and immunomodulating agents	L	Antineoplastic agents
Bovine Lipid Extract Surfactant	ClinicalTrials								NCT04375735										Respiratory system
Bromhexine	DrugBank, ClinicalTrials		VEGFA, FCGR3B, C1R, C1QA, C1QB, C1QC, FCGR3A, FCGR1A, FCGR2A, FCGR2B, FCGR2C	Vascular endothelial growth factor A, Low affinity immunoglobulin gamma Fc region receptor III-B, Complement C1r subcomponent, Complement C1q subcomponent subunit A, Complement C1q subcomponent subunit B, Complement C1q subcomponent subunit C, Low affinity immunoglobulin gamma Fc region receptor III-A, High affinity immunoglobulin gamma Fc receptor I, Low affinity immunoglobulin gamma Fc region r…		Bromhexine is an expectorant/mucolytic agent. Bromhexine is not available in the United States. It is marketed under the trade name Bisolvon(R) in Germany, England, Belgium, France, Italy, Netherlands, Norway, Sweden, Australia, and South Africa.	No		NCT04340349, NCT04355026, NCT04273763, NCT04355026, NCT04405999, NCT04273763, NCT04340349										Respiratory system
Budesonide	DrugBank, ClinicalTrials	DB01222	CYP3A4, NR3C1	Cytochrome P450 3A4, Glucocorticoid receptor		Budesonide is a glucocorticoid that is a mix of the 22R and 22S epimer used to treat inflammatory conditions of the lungs and intestines such as asthma, COPD, Crohn's disease, and ulcerative colitis.[A188529,A188532] Budesonide was granted FDA approval on 14 February 1994.[L10598]	Yes	approved	NCT04374474, NCT04361474, NCT04355637, NCT04331054, NCT04331470, NCT04331470, NCT04361474, NCT04355637, NCT04416399, NCT04193878	D07AC09, R01AD05, R03AK07, A07EA06, R03BA02, R03AK12	Corticosteroids, potent (group III), Corticosteroids, Adrenergics in combination with corticosteroids or other drugs, excl. anticholinergics, Corticosteroids acting locally, Glucocorticoids	D07AC, R01AD, R03AK, A07EA, R03BA	Corticosteroids, plain, Decongestants and other nasal preparations for topical use, Adrenergics, inhalants, Intestinal antiinflammatory agents, Other drugs for obstructive airway diseases, inhalants	D07A, R01A, R03A, A07E, R03B	Corticosteroids, dermatological preparations, Nasal preparations, Drugs for obstructive airway diseases, Antidiarrheals, intestinal antiinflammatory/antiinfective agents	D07, R01, R03, A07	Dermatologicals, Respiratory system, Alimentary tract and metabolism	D, R, A	Anti-inflammatory agents
Calcifediol	DrugBank, ClinicalTrials	DB00146	VDR	Vitamin D3 receptor		The major circulating metabolite of vitamin D3 (cholecalciferol). It is produced in the liver and is the best indicator of the body's vitamin D stores. It is effective in the treatment of rickets and osteomalacia, both in azotemic and non-azotemic patients. Calcifediol also has mineralizing properties.	No		NCT04366908, NCT04386850, NCT04366908										Other
Calcium	DrugBank	DB01373	CACNA1C, ATP2C1, TNNC2, TNNC1, SPTBN1, S100B, CAST, COMP, CALM1	Voltage-dependent L-type calcium channel subunit alpha-1C, Calcium-transporting ATPase type 2C member 1, Troponin C, skeletal muscle, Troponin C, slow skeletal and cardiac muscles, Spectrin beta chain, non-erythrocytic 1, Protein S100-B, Calpastatin, Cartilage oligomeric matrix protein, Calmodulin		Calcium plays a vital role in the anatomy, physiology and biochemistry of organisms and of the cell, particularly in signal transduction pathways. The skeleton acts as a major mineral storage site for the element and releases Ca2+ ions into the bloodstream under controlled conditions. Circulating calcium is either in the free, ionized form or bound to blood proteins such as serum albumin. Althoug…	Yes	nutraceutical	NCT04379271, NCT04379310, NCT04330300	M05BB01, A11AA02, M05BB08, A11GB01, M05BB02, M05BB04, M05BB05	Bisphosphonates, combinations, Multivitamins with minerals, Ascorbic acid (vitamin C), combinations	M05BB, A11AA, A11GB	Drugs affecting bone structure and mineralization, Multivitamins, combinations, Ascorbic acid (vitamin c), incl. Combinations	M05B, A11A, A11G	Drugs for treatment of bone diseases, Vitamins	M05, A11	Musculo-skeletal system, Alimentary tract and metabolism	M, A	Other
Calcium Channel Blocker	ClinicalTrials								NCT04379310, NCT04330300										Cardiovascular system
Camostat	PharmGKB, DrugBank, ClinicalTrials		PRSS1, TMPRSS2, ST14, CCK	Trypsin-1, Transmembrane protease serine 2, Suppressor of tumorigenicity 14 protein, Cholecystokinin	Inhibit Viral Entry		No, Yes		NCT04338906, NCT04353284, NCT04374019, NCT04355052, NCT04321096										Antifibrinolytics
Canakinumab	PharmGKB, DrugBank, ClinicalTrials	DB06168	IL1B	Interleukin-1 beta	Anti-Cytokine	Canakinumab is a recombinant, human anti-human-IL-1Î² monoclonal antibody that belongs to the IgG1/Îº isotype subclass. It is expressed in a murine Sp2/0-Ag14 cell line and comprised of two 447- (or 448-) residue heavy chains and two 214-residue light chains, with a molecular mass of 145157 Daltons when deglycosylated. Both heavy chains of canakinumab contain oligosaccharide chains linked to the …	Yes Yes	approved, investigational	NCT04362813, NCT04365153, NCT04348448, NCT04348448, NCT04362813, NCT04365153	L04AC08	Interleukin inhibitors	L04AC	Immunosuppressants	L04A	Immunosuppressants	L04	Antineoplastic and immunomodulating agents	L	Immunosuppressants
Candesartan	DrugBank, ClinicalTrials	DB00796	CYP2C9, CYP2C8, UGT1A3, PTGS1, AGTR1, ABCB1	Cytochrome P450 2C9, Cytochrome P450 2C8, UDP-glucuronosyltransferase 1-3, Prostaglandin G/H synthase 1, Type-1 angiotensin II receptor, Multidrug resistance protein 1		Candesartan is an angiotensin-receptor blocker (ARB) that may be used alone or with other agents to treat hypertension. It is available as a prodrug in the form of [Candesartan cilexetil].	No	approved	NCT04394117, NCT04351724, NCT04330300, NCT04351724										Cardiovascular system
Captopril	DrugBank, ClinicalTrials	DB01197	CYP2D6, ACE, MMP2, , LTA4H, ABCB1, SLC15A1, SLC22A6, ALB	Cytochrome P450 2D6, Angiotensin-converting enzyme, 72 kDa type IV collagenase, Matrix metalloproteinase-9, Leukotriene A-4 hydrolase, Multidrug resistance protein 1, Solute carrier family 15 member 1, Solute carrier family 22 member 6, Serum albumin		Captopril is a potent, competitive inhibitor of angiotensin-converting enzyme (ACE), the enzyme responsible for the conversion of angiotensin I (ATI) to angiotensin II (ATII). ATII regulates blood pressure and is a key component of the renin-angiotensin-aldosterone system (RAAS). Captopril may be used in the treatment of hypertension.	No	approved	NCT04355429, NCT04345406, NCT04330300, NCT04355429	C09AA01, C09BA01	ACE inhibitors, plain, ACE inhibitors and diuretics	C09AA, C09BA	Ace inhibitors, plain, Ace inhibitors, combinations	C09A, C09B	Agents acting on the renin-angiotensin system	C09	Cardiovascular system	C	Cardiovascular system
Carboplatin	DrugBank	DB00958	XDH, MPO, GSTT1, , SOD1, GSTP1, GSTM1, NQO1, SLC31A1, SLC31A2, ATP7A, ATP7B, ABCG2, ABCC2	Xanthine dehydrogenase/oxidase, Myeloperoxidase, Glutathione S-transferase theta-1, Metallothionein-1A, Metallothionein-2, Superoxide dismutase [Cu-Zn], Glutathione S-transferase P, Glutathione S-transferase Mu 1, NAD(P)H dehydrogenase [quinone] 1, High affinity copper uptake protein 1, Probable low affinity copper uptake protein 2, Copper-transporting ATPase 1, Copper-transporting ATPase 2, ATP-…		An organoplatinum compound that possesses antineoplastic activity.	Yes	approved	NCT03323463	L01XA02	Platinum compounds	L01XA	Other antineoplastic agents	L01X	Antineoplastic agents	L01	Antineoplastic and immunomodulating agents	L	Antineoplastic agents
Carrimycin	ClinicalTrials								NCT04286503										Antibacterials
CD24Fc	ClinicalTrials		CD24						NCT04317040										Anti-inflammatory agents
Ceftaroline	ClinicalTrials	DB06590							NCT02735707										Antibacterials
Ceftriaxone	ClinicalTrials	DB01212	GLUL, penA, SLC15A1, SLC15A2, SLC22A6, SLC22A8, SLC22A11, ALB	Glutamine synthetase, Penicillin-binding protein 2B, Solute carrier family 15 member 1, Solute carrier family 15 member 2, Solute carrier family 22 member 6, Solute carrier family 22 member 8, Solute carrier family 22 member 11, Serum albumin		A broad-spectrum cephalosporin antibiotic with a very long half-life and high penetrability to meninges, eyes and inner ears.	Yes	approved	NCT02735707	J01DD04, J01DD54	Third-generation cephalosporins	J01DD	Other beta-lactam antibacterials	J01D	Antibacterials for systemic use	J01	Antiinfectives for systemic use	J	Antibacterials
CERC-002	ClinicalTrials		TNFSF14	TNF Superfamily Member 14					NCT04412057										Immunosuppressants
Chlorhexidine	PharmGKB, DrugBank, ClinicalTrials	DB00878	HNMT, cat	Histamine N-methyltransferase, Chloramphenicol acetyltransferase	Other	Chlorhexidine is a broad-spectrum antimicrobial biguanide used as a topical antiseptic and in dental practice for the treatment of inflammatory dental conditions caused by microorganisms.[L11512] It is one of the most common skin and mucous membrane antiseptic agents in use today.[A190417] The molecule itself is a cationic bis-guanide consisting of two 4-chlorophenyl rings and two biguanide group…	Yes Yes	approved	NCT04344236, NCT03489629, NCT04344236	R02AA05, S03AA04, D08AC52, D08AC02, S01AX09, D09AA12, B05CA02, A01AB03, S02AA09	Antiseptics, Antiinfectives, Biguanides and amidines, Other antiinfectives, Medicated dressings with antiinfectives, Antiinfectives and antiseptics for local oral treatment	R02AA, S03AA, D08AC, S01AX, D09AA, B05CA, A01AB, S02AA	Throat preparations, Antiinfectives, Antiseptics and disinfectants, Medicated dressings, Irrigating solutions, Stomatological preparations	R02A, S03A, D08A, S01A, D09A, B05C, A01A, S02A	Throat preparations, Ophthalmological and otological preparations, Antiseptics and disinfectants, Ophthalmologicals, Medicated dressings, Blood substitutes and perfusion solutions, Stomatological preparations, Otologicals	R02, S03, D08, S01, D09, B05, A01, S02	Respiratory system, Sensory organs, Dermatologicals, Blood and blood forming organs, Alimentary tract and metabolism	R, S, D, B, A	Antiseptics
Chlorine Dioxide	DrugBank, ClinicalTrials					Chlorine Dioxide has been used in trials studying the treatment of Halitosis.	No		NCT04343742										Antiseptics
Chloroquine	PharmGKB, DrugBank, ClinicalTrials	DB00608	CYP3A4, CYP2D6, CYP1A1, CYP2C8, CYP3A5, GSTA2, TNF, TLR9, GST, ABCB1	Tumor necrosis factor, Glutathione S-transferase A2, Toll-like receptor 9, Glutathione S-transferase, High mobility group protein B1, Glutathione S-transferase Mu 1, Angiotensin-converting enzyme 2 Cytochrome P450 3A4, Cytochrome P450 2D6, Cytochrome P450 1A1, Cytochrome P450 2C8, Cytochrome P450 3A5, Glutathione S-transferase A2, Tumor necrosis factor, Toll-like receptor 9, Glutathione S-transfe…	Inhibit Viral Entry	An antimalarial drug used to treat susceptible infections with P. vivax, P. malariae, P. ovale, and P. falciparum. It is also used for second line treatment for rheumatoid arthritis. Chloroquine is an aminoquinolone derivative first developed in the 1940s for the treatment of malaria.[A191655] It was the drug of choice to treat malaria until the development of newer antimalarials such as [pyrimet…	Yes Yes	approved	NCT04382846, NCT04360759, NCT04333732, NCT04345419, NCT04303507, NCT04324463, NCT04353336, NCT04351347, NCT04351724, NCT04331600, NCT04345406, NCT04333914, NCT04351191, NCT04362332, NCT04346667, NCT04342650, NCT04328493, NCT04344951, NCT04341727, NCT04333628, NCT04349371, NCT04331470, NCT04323527, NCT04286503, NCT04333628, NCT04351724, NCT04362332, NCT04331600, NCT04328493, NCT04286503, NCT043533…	P01BA01	Aminoquinolines	P01BA	Antimalarials	P01B	Antiprotozoals	P01	Antiparasitic products, insecticides and repellents	P	Antiparasitics
Chlorothiazide	DrugBank	DB00880	SLC12A3, CA1, CA2, CA4, SLC22A6	Solute carrier family 12 member 3, Carbonic anhydrase 1, Carbonic anhydrase 2, Carbonic anhydrase 4, Solute carrier family 22 member 6		A thiazide diuretic with actions and uses similar to those of hydrochlorothiazide. (From Martindale, The Extra Pharmacopoeia, 30th ed, p812)	No	approved	NCT04330300	C03AB04, G01AE10, C03AA04, C03AH01	Thiazides and potassium in combination, Sulfonamides, Thiazides, plain, Thiazides, combinations with psycholeptics and/or analgesics	C03AB, G01AE, C03AA, C03AH	Low-ceiling diuretics, thiazides, Antiinfectives and antiseptics, excl. Combinations with corticosteroids	C03A, G01A	Diuretics, Gynecological antiinfectives and antiseptics	C03, G01	Cardiovascular system, Genito urinary system and sex hormones	C, G	Cardiovascular system
Chlorpromazine	DrugBank, ClinicalTrials	DB00477	CYP2D6, CYP1A2, CYP3A4, CYP2E1, BCHE, DRD2, DRD1, HTR2A, HTR1A, ADRA1A, ADRA1B, HRH1, KCNH2, DRD3, DRD4, DRD5, HTR2C, ADRA2A, CHRM1, CHRM3, SMPD1, CALM1, ORM1, HTR6, HTR7, HRH4, ABCB1, SLC22A1, ABCB11, ALB	Cytochrome P450 2D6, Cytochrome P450 1A2, Cytochrome P450 3A4, Cytochrome P450 2E1, Cholinesterase, D(2) dopamine receptor, D(1A) dopamine receptor, 5-hydroxytryptamine receptor 2A, 5-hydroxytryptamine receptor 1A, Alpha-1A adrenergic receptor, Alpha-1B adrenergic receptor, Histamine H1 receptor, Potassium voltage-gated channel subfamily H member 2, D(1) dopamine receptor, D(3) dopamine receptor,…		The prototypical phenothiazine antipsychotic drug. Like the other drugs in this class, chlorpromazine's antipsychotic actions are thought to be due to long-term adaptation by the brain to blocking dopamine receptors. Chlorpromazine has several other actions and therapeutic uses, including as an antiemetic and in the treatment of intractable hiccup.	No	approved	NCT04354805, NCT04366739, NCT04366739, NCT04354805	N05AA01	Phenothiazines with aliphatic side-chain	N05AA	Antipsychotics	N05A	Psycholeptics	N05	Nervous system	N	Nervous system
Chlorthalidone	DrugBank	DB00310	SLC12A1	Solute carrier family 12 member 1		Chlorthalidone is a thiazide-like diuretic used for the treatment of hypertension and for management of edema caused by conditions such as heart failure or renal impairment. Chlorthalidone improves blood pressure and swelling by preventing water absorption from the kidneys through inhibition of the Na+/Clâˆ’ symporter in the distal convoluted tubule cells in the kidney. The exact mechanism of chl…	Yes	approved	NCT04330300	G01AE10, C03EA06, C03BB04, C03BA04	Sulfonamides, Low-ceiling diuretics and potassium-sparing agents, Sulfonamides and potassium in combination, Sulfonamides, plain	G01AE, C03EA, C03BB, C03BA	Antiinfectives and antiseptics, excl. Combinations with corticosteroids, Diuretics and potassium-sparing agents in combination, Low-ceiling diuretics, excl. Thiazides	G01A, C03E, C03B	Gynecological antiinfectives and antiseptics, Diuretics	G01, C03	Genito urinary system and sex hormones, Cardiovascular system	G, C	Cardiovascular system
Cholecalciferol	DrugBank, ClinicalTrials	DB00169	CYP2R1, CYP27A1, CYP2J2, CYP3A4, CYP11A1, CYP1A1, CYP2B6, CYP2C19, CYP2C8, CYP2C9, CYP2D6, VDR, GC	Vitamin D 25-hydroxylase, Sterol 26-hydroxylase, mitochondrial, Cytochrome P450 2J2, Cytochrome P450 3A4, Cholesterol side-chain cleavage enzyme, mitochondrial, Cytochrome P450 1A1, Cytochrome P450 2B6, Cytochrome P450 2C19, Cytochrome P450 2C8, Cytochrome P450 2C9, Cytochrome P450 2D6, Vitamin D3 receptor, Vitamin D-binding protein		Vitamin D, in general, is a secosteroid generated in the skin when 7-dehydrocholesterol located there interacts with ultraviolet irradiation - like that commonly found in sunlight [L5689]. Both the endogenous form of vitamin D (that results from 7-dehydrocholesterol transformation), vitamin D3 (cholecalciferol), and the plant-derived form, vitamin D2 (ergocalciferol), are considered the main form…	No	approved, nutraceutical	NCT04344041, NCT04399746, NCT04399746, NCT04344041	M05BB09, M05BX53, M05BB07, M05BB08, A11CC55, M05BB05, A11CC05, M05BB03, M05BB04	Bisphosphonates, combinations, Other drugs affecting bone structure and mineralization, Vitamin D and analogues	M05BB, M05BX, A11CC	Drugs affecting bone structure and mineralization, Vitamin a and d, incl. Combinations of the two	M05B, A11C	Drugs for treatment of bone diseases, Vitamins	M05, A11	Musculo-skeletal system, Alimentary tract and metabolism	M, A	Other
Ciclesonide	DrugBank, ClinicalTrials	DB01410	CYP3A4, CYP2D6, CES1, NR3C1, SERPINA6	Cytochrome P450 3A4, Cytochrome P450 2D6, Liver carboxylesterase 1, Glucocorticoid receptor, Corticosteroid-binding globulin		Ciclesonide is a glucocorticoid used to treat obstructive airway diseases. It is marketed under the brand name Alvesco.	No	approved, investigational	NCT04377711, NCT04381364, NCT04330586, NCT04330586, NCT04377711, NCT04381364, NCT04416399	R03BA08, R01AD13	Glucocorticoids, Corticosteroids	R03BA, R01AD	Other drugs for obstructive airway diseases, inhalants, Decongestants and other nasal preparations for topical use	R03B, R01A	Drugs for obstructive airway diseases, Nasal preparations	R03, R01	Respiratory system	R	Respiratory system
Cisplatin	DrugBank	DB00515	MPO, XDH, CYP4A11, PTGS2, nat, CYP2C9, CYP2B6, BCHE, GSTT1, , SOD1, GSTP1, NQO1, GSTM1, ABCC3, ABCC5, ABCC2, SLC22A2, SLC31A1, SLC31A2, ABCC6, ABCB1, ATP7B, ATP7A, ABCG2	Myeloperoxidase, Xanthine dehydrogenase/oxidase, Cytochrome P450 4A11, Prostaglandin G/H synthase 2, Arylamine N-acetyltransferase, Cytochrome P450 2C9, Cytochrome P450 2B6, Cholinesterase, Glutathione S-transferase theta-1, Metallothionein-1A, Metallothionein-2, Superoxide dismutase [Cu-Zn], Glutathione S-transferase P, NAD(P)H dehydrogenase [quinone] 1, Glutathione S-transferase Mu 1, Canalicul…		Cisplatin, cisplatinum or cis-diamminedichloroplatinum(II) (CDDP) is a platinum-based chemotherapy drug used to treat various types of cancers, including sarcomas, some carcinomas (e.g. small cell lung cancer, and ovarian cancer), lymphomas and germ cell tumors. It was the first member of its class, which now also includes carboplatin and oxaliplatin.	Yes	approved	NCT03323463	L01XA01	Platinum compounds	L01XA	Other antineoplastic agents	L01X	Antineoplastic agents	L01	Antineoplastic and immunomodulating agents	L	Antineoplastic agents
Clarithromycin	DrugBank, ClinicalTrials	DB01211	CYP3A4, CYP3A5, CYP3A7, CYP2C19, CYP1A2, rplJ, ABCB1, SLC22A7	Cytochrome P450 3A4, Cytochrome P450 3A5, Cytochrome P450 3A7, Cytochrome P450 2C19, Cytochrome P450 1A2, 50S ribosomal protein L10, Multidrug resistance protein 1, Solute carrier family 22 member 7		Clarithromycin, a semisynthetic macrolide antibiotic derived from erythromycin, inhibits bacterial protein synthesis by binding to the bacterial 50S ribosomal subunit. Binding inhibits peptidyl transferase activity and interferes with amino acid translocation during the translation and protein assembly process. Clarithromycin may be bacteriostatic or bactericidal depending on the organism and dru…	Yes	approved	NCT04398004	A02BD04, A02BD11, A02BD07, A02BD09, A02BD06, A02BD05, J01FA09	Combinations for eradication of Helicobacter pylori, Macrolides	A02BD, J01FA	Drugs for peptic ulcer and gastro-oesophageal reflux disease (gord), Macrolides, lincosamides and streptogramins	A02B, J01F	Drugs for acid related disorders, Antibacterials for systemic use	A02, J01	Alimentary tract and metabolism, Antiinfectives for systemic use	A, J	Antibacterials
Clavulanic acid	ClinicalTrials, DrugBank	DB00766	blaZ	Beta-lactamase		Clavulanic acid is a beta-lactamase inhibitor that is frequently combined with [Amoxicillin] or [Ticarcillin] to fight antibiotic resistance by preventing their degradation by beta-lactamase enzymes, broadening their spectrum of susceptible bacterial infections.[T665] Clavulanic acid is derived from the organism Streptomyces clavuligerus.[A182228]When it is combined with amoxicillin, clavulanic a…	No	approved	NCT04363060, NCT02735707										Antibacterials
Clazakizumab	PharmGKB, DrugBank, ClinicalTrials		IL6	Interleukin-6	Anti-Cytokine	Clazakizumab has been used in trials studying the treatment of Rheumatoid Arthritis.	No Yes		NCT04363502, NCT04381052, NCT04348500, NCT04351724, NCT04343989, NCT04351724, NCT04381052, NCT04343989, NCT04348500, NCT04363502										Immunosuppressants
Clevudine	PharmGKB, DrugBank, ClinicalTrials				Inhibit Viral Replication		No No		NCT04347915										Antibacterials
Clindamycin	DrugBank, ClinicalTrials	DB01190	CYP3A4, rplJ	Cytochrome P450 3A4, 50S ribosomal protein L10		Clindamycin is a semi-synthetic lincosamide antibiotic used in the treatment of a variety of serious infections due to susceptible microorganisms[L11599,L11596] as well as topically for acne vulgaris.[L11593] It has a relatively narrow spectrum of activity that includes anaerobic bacteria as well as gram-positive cocci and bacilli and gram-negative bacilli.[A190621] Interestingly, clindamycin app…	Yes	approved	NCT04349410	D10AF01, J01FF01, D10AF51, G01AA10	Antiinfectives for treatment of acne, Lincosamides, Antibiotics	D10AF, J01FF, G01AA	Anti-acne preparations for topical use, Macrolides, lincosamides and streptogramins, Antiinfectives and antiseptics, excl. Combinations with corticosteroids	D10A, J01F, G01A	Anti-acne preparations, Antibacterials for systemic use, Gynecological antiinfectives and antiseptics	D10, J01, G01	Dermatologicals, Antiinfectives for systemic use, Genito urinary system and sex hormones	D, J, G	Antibacterials
Clopidogrel	DrugBank, ClinicalTrials	DB00758	CYP3A4, CYP2B6, CYP3A5, CYP2C19, CYP2C9, CYP1A2, CYP2C8, CES1, P2RY12, ABCB1	Cytochrome P450 3A4, Cytochrome P450 2B6, Cytochrome P450 3A5, Cytochrome P450 2C19, Cytochrome P450 2C9, Cytochrome P450 1A2, Cytochrome P450 2C8, Liver carboxylesterase 1, P2Y purinoceptor 12, Multidrug resistance protein 1		Clopidogrel is a prodrug of a platelet inhibitor used to reduce the risk of myocardial infarction and stroke.[A180508,L7213] Clopidogrel is indicated to reduce the risk of myocardial infarction for patients with non-ST elevated acute coronary syndrome (ACS), patients with ST-elevated myocardial infarction, and in recent MI, stroke, or established peripheral arterial disease,[L7213] It has been sh…	Yes	approved, nutraceutical	NCT04368377, NCT04333407, NCT04333407, NCT04409834, NCT04368377	B01AC04	Platelet aggregation inhibitors excl. heparin	B01AC	Antithrombotic agents	B01A	Antithrombotic agents	B01	Blood and blood forming organs	B	Antithrombotic agents
CM4620	ClinicalTrials		STIM1						NCT04345614										Anti-inflammatory agents
Coagulation Factor IX (Recombinant)	DrugBank					Recombinant Coagulation Factor IX is a purified Factor IX glycoprotein produced by recombinant DNA technology. It has a primary amino acid sequence that is identical to the Ala148 allelic form of human factor IX, and has structural and functional characteristics similar to those of endogenous factor IX. It is not derived from human blood (unlike human Factor IX complex), and is instead produced b…	Yes		NCT03565237										Antihemorrhagic agents
Cobicistat	DrugBank, ClinicalTrials	DB09065	CYP3A			Cobicistat, marketed under the name Tybost (formerly GS-9350), indicated for treating infection with human immunodeficiency virus (HIV). Although it does not have any anti-HIV activity, cobicistat acts as a pharmacokinetic enhancer by inhibiting cytochrome P450 3A isoforms (CYP3A) and therefore increases the systemic exposure of coadministered agents that are metabolized by CYP3A enzymes. More sp…	Yes		NCT04252274, NCT02016924, NCT04252274										Other
Colchicine	DrugBank, ClinicalTrials	DB01394	CYP3A4, CYP2B6, CYP2C8, CYP2C9, CYP2E1, TUBB1, TUBB, ABCB4, SLC22A3, ABCB1, ABCC1	Cytochrome P450 3A4, Cytochrome P450 2B6, Cytochrome P450 2C8, Cytochrome P450 2C9, Cytochrome P450 2E1, Tubulin beta-1 chain, Tubulin beta chain, Multidrug resistance protein 3, Solute carrier family 22 member 3, Multidrug resistance protein 1, Multidrug resistance-associated protein 1		First approved by the FDA in 1961, colchicine is an alkaloid drug commonly used in the management of gout, a condition associated with the painful deposition of urate crystals in the joints.[A183614,L8138] It is derived from a plant belonging to the Lily family, known as Colchicum autumnale, or "autumn crocus".[A183611] Other than its use in gout, colchicine has been approved for managing exacerb…	No	approved	NCT04355143, NCT04350320, NCT04367168, NCT04363437, NCT04322565, NCT04375202, NCT04328480, NCT04326790, NCT04392141, NCT04322682, NCT04360980, NCT04392141, NCT04375202, NCT04355143, NCT04360980, NCT04416334, NCT04350320, NCT04328480, NCT04326790, NCT04322565, NCT04403243, NCT04363437, NCT04322682, NCT04367168	M04AC01	Preparations with no effect on uric acid metabolism	M04AC	Antigout preparations	M04A	Antigout preparations	M04	Musculo-skeletal system	M	Anti-inflammatory agents
Conestat alfa	ClinicalTrials	DB09228	C1R, C1S, KLKB1, F12, F2, F11, PLAT	Complement C1r subcomponent, Complement C1s subcomponent, Plasma kallikrein, Coagulation factor XII, Prothrombin, Coagulation factor XI, Tissue-type plasminogen activator		C1 Esterase Inhibitor (Recombinant) is a recombinant analogue of endogenous complement component-1 esterase inhibitor (rhC1INH), purified from the milk of transgenic rabbits. The primary function of endogenous C1INH is to regulate the activation of the complement and contact system pathways. It does this through inhibition of several target proteases within these pathways including activated C1s,…	Yes		NCT04414631	B06AC04	Drugs used in hereditary angioedema	B06AC	OTHER HEMATOLOGICAL AGENTS	B06A	OTHER HEMATOLOGICAL AGENTS	B06	BLOOD AND BLOOD FORMING ORGANS	B	Cardiovascular system
Corticosteroid	ClinicalTrials								NCT04381936, NCT04380818										Anti-inflammatory agents
Corticotropin	DrugBank	DB01285	HSD3B2, CYP27B1, CYP24A1, MC2R, CRH	3 beta-hydroxysteroid dehydrogenase/Delta 5-->4-isomerase type 2, 25-hydroxyvitamin D-1 alpha hydroxylase, mitochondrial, 1,25-dihydroxyvitamin D(3) 24-hydroxylase, mitochondrial, Adrenocorticotropic hormone receptor, Corticoliberin		Corticotropin (ACTH or adrenocorticotropic hormone) is a polypeptide hormone produced and secreted by the pituitary gland. It is an important player in the hypothalamic-pituitary-adrenal axis.	No	approved	NCT03320070, NCT03126760	H01AA01	ACTH	H01AA	Anterior pituitary lobe hormones and analogues	H01A	Pituitary and hypothalamic hormones and analogues	H01	Systemic hormonal preparations, excl. Sex hormones and insulins	H	Other
Corynebacterium diphtheriae	DrugBank	DB09877				*Corynebacterium diphtheriae* toxin is extracted from the pathogenic actinobacterium *C. diphtheriae* that causes diphtheria. The bacteria culture is grown in a medium and through purification, diphtheria toxin is detoxified with formaldehyde and diafiltered. The vaccine is intramuscularly administered to provide active immunization against diphtheria in infants and children.	No		NCT03803202										Vaccine
Cyclosporine	DrugBank, ClinicalTrials	DB00091	CYP3A7, CYP3A5, CYP3A4, CYP2C19, CYP2C8, CYP2C9, CYP2D6, CAMLG, PPP3R2, PPIA, PPIF, ABCB1, ABCC3, ABCB11, ABCC1, SLCO1A2, SLC10A2, SLC10A1, SLC22A6, ABCC10, ABCC2, ABCG2, SLCO1B1	Cytochrome P450 3A7, Cytochrome P450 3A5, Cytochrome P450 3A4, Cytochrome P450 2C19, Cytochrome P450 2C8, Cytochrome P450 2C9, Cytochrome P450 2D6, Calcium signal-modulating cyclophilin ligand, Calcineurin subunit B type 2, Peptidyl-prolyl cis-trans isomerase A, Peptidyl-prolyl cis-trans isomerase F, mitochondrial, Multidrug resistance protein 1, Canalicular multispecific organic anion transporte…		Cyclosporine is a calcineurin inhibitor known for its immunomodulatory properties that prevent organ transplant rejection and treat various inflammatory and autoimmune conditions. It is isolated from the fungus _Beauveria nivea_.[A174049] Initially manufactured by Sandoz and approved for use by the FDA in 1983, cyclosporine is now available in various products by Novartis (previously known as San…	Yes	approved, investigational	NCT04392531, NCT04412785, NCT04392531	L04AD01, S01XA18	Calcineurin inhibitors, Other ophthalmologicals	L04AD, S01XA	Immunosuppressants, Other ophthalmologicals	L04A, S01X	Immunosuppressants, Ophthalmologicals	L04, S01	Antineoplastic and immunomodulating agents, Sensory organs	L, S	Immunosuppressants
Cytarabine	DrugBank	DB00987	CDA, CYP3A4, DCK, NT5E, , POLB, SLC22A2, SLC22A1, ABCC10, SLC29A1	Cytidine deaminase, Cytochrome P450 3A4, Deoxycytidine kinase, 5'-nucleotidase, Deoxycytidylate deaminase, DNA polymerase beta, Solute carrier family 22 member 2, Solute carrier family 22 member 1, Multidrug resistance-associated protein 7, Equilibrative nucleoside transporter 1		A pyrimidine nucleoside analog that is used mainly in the treatment of leukemia, especially acute non-lymphoblastic leukemia. Cytarabine is an antimetabolite antineoplastic agent that inhibits the synthesis of DNA. Its actions are specific for the S phase of the cell cycle. It also has antiviral and immunosuppressant properties. (From Martindale, The Extra Pharmacopoeia, 30th ed, p472)	Yes	approved, investigational	NCT04240002, NCT02310321	L01BC01, L01XY01	Pyrimidine analogues, Combinations of antineoplastic agents	L01BC, L01XY	Antimetabolites, Other antineoplastic agents	L01B, L01X	Antineoplastic agents	L01	Antineoplastic and immunomodulating agents	L	Antineoplastic agents
Dactolisib	PharmGKB	DB11651	PI3K, MTOR		Other	Dactolisib has been used in trials studying the treatment of Cancer, Solid Tumor, Renal Cancer, Breast Cancer, and Cowden Syndrome, among others.	No Yes												Antineoplastic agents
Dalteparin	DrugBank	DB06779	HPSE, SERPINC1, VEGFA, TFPI, SELP	Heparanase, Antithrombin-III, Vascular endothelial growth factor A, Tissue factor pathway inhibitor, P-selectin		Dalteparin, a low molecular weight heparin (LMWH) prepared by nitrous acid degradation of unfractionated heparin of porcine intestinal mucosa origin, is an anticoagulant. It is composed of strongly acidic sulphated polysaccharide chains with an average molecular weight of 5000 and about 90% of the material within the range of 2000-9000. LMWHs have a more predictable response, a greater bioavailab…	No	approved	NCT04373707	B01AB04	Heparin group	B01AB	Antithrombotic agents	B01A	Antithrombotic agents	B01	Blood and blood forming organs	B	Antithrombotic agents
Danoprevir	DrugBank, ClinicalTrials					Danoprevir has been used in trials studying the treatment of Hepatitis C, Chronic.	No		NCT04291729, NCT04345276										Antivirals
Dapagliflozin	PharmGKB, DrugBank, ClinicalTrials	DB06292	CYP1A1, CYP1A2, CYP2A6, CYP2C9, CYP2D6, CYP3A4, UGT1A9, UGT2B4, UGT2B7, , ABCB1	Cytochrome P450 1A1, Cytochrome P450 1A2, Cytochrome P450 2A6, Cytochrome P450 2C9, Cytochrome P450 2D6, Cytochrome P450 3A4, UDP-glucuronosyltransferase 1-9, UDP-glucuronosyltransferase 2B4, UDP-glucuronosyltransferase 2B7, Sodium/glucose cotransporter 2, Multidrug resistance protein 1	Other	Dapagliflozin is a sodium-glucose cotransporter 2 inhibitor indicated for managing diabetes mellitus type 2[A6757]. When combined with diet and exercise in adults, dapagliflozin helps to improve glycemic control by inhibiting glucose resorption in the proximal tubule of the nephron and causing glycosuria[A6757]. Dapagliflozin was approved by the FDA on Jan 08, 2014[L6034].	Yes Yes	approved	NCT04393246, NCT04350593, NCT04350593, NCT04393246	A10BK01, A10BD15, A10BD21, A10BD25	Sodium-glucose co-transporter 2 (SGLT2) inhibitors, Combinations of oral blood glucose lowering drugs	A10BK, A10BD	Blood glucose lowering drugs, excl. Insulins	A10B	Drugs used in diabetes	A10	Alimentary tract and metabolism	A	Other
Darunavir	PharmGKB, DrugBank, ClinicalTrials	DB01264	CYP3A4,	Human immunodeficiency virus type 1 protease Cytochrome P450 3A4, Protease	Inhibit Viral Replication	A HIV protease inhibitor used in the treatment of human immunodeficiency virus (HIV) infection in patients with history of prior antiretroviral therapies. Darunavir is a protease inhibitor used with other HIV protease inhibitor drugs as well as [ritonavir] for the effective management of HIV-1 infection.[L9227] As a second-generation protease inhibitor, darunavir is designed to combat resistance …	Yes Yes	approved	NCT04252274, NCT02016924, NCT04252274	J05AR14, G01AE10, J05AR22, J05AE10	Antivirals for treatment of HIV infections, combinations, Sulfonamides, Protease inhibitors	J05AR, G01AE, J05AE	Direct acting antivirals, Antiinfectives and antiseptics, excl. Combinations with corticosteroids	J05A, G01A	Antivirals for systemic use, Gynecological antiinfectives and antiseptics	J05, G01	Antiinfectives for systemic use, Genito urinary system and sex hormones	J, G	Antivirals
DAS-181	DrugBank, PharmGKB, ClinicalTrials				Inhibit Viral Entry	DAS-181 is under investigation in clinical trial NCT00527865 (Single Dose Escalating Study of DAS181 in Adults).	No		NCT04354389, NCT04298060, NCT04324489, NCT03808922										Antivirals
Deferoxamine	PharmGKB, DrugBank, ClinicalTrials	DB00746	XDH	Xanthine dehydrogenase/oxidase	Other	Natural product isolated from Streptomyces pilosus. It forms iron complexes and is used as a chelating agent, particularly in the mesylate form.	No Yes	approved, investigational	NCT04389801, NCT04361032, NCT04333550, NCT04333550, NCT04361032	V03AC01	Iron chelating agents	V03AC	All other therapeutic products	V03A	All other therapeutic products	V03	Various	V	Other
Defibrotide	DrugBank, ClinicalTrials	DB04932	ADORA1, ADORA2A, ADORA2B	Adenosine receptor A1, Adenosine receptor A2a, Adenosine receptor A2b		Defibrotide is the sodium salt of a mixture of single-stranded oligodeoxyribonucleotides derived from porcine mucosal DNA. It has been shown to have antithrombotic, anti-inflammatory and anti-ischemic properties (but without associated significant systemic anticoagulant effects). It is marketed under the brand names Dasovas (FM), Noravid, and Prociclide in a variety of countries. In the USA it is…	Yes	approved, investigational	NCT04348383, NCT04335201, NCT04335201, NCT04348383	B01AX01	Other antithrombotic agents	B01AX	Antithrombotic agents	B01A	Antithrombotic agents	B01	Blood and blood forming organs	B	Antithrombotic agents
Degarelix	PharmGKB, DrugBank, ClinicalTrials	DB06699	GNRHR	Gonadotropin-releasing hormone receptor	Other	Degarelix is used for the treatment of advanced prostate cancer. Degarelix is a synthetic peptide derivative drug which binds to gonadotropin-releasing hormone (GnRH) receptors in the pituitary gland and blocks interaction with GnRH. This antagonism reduces luteinising hormone (LH) and follicle-stimulating hormone (FSH) which ultimately causes testosterone suppression. Reduction in testosterone i…	Yes Yes	approved	NCT04397718	L02BX02	Other hormone antagonists and related agents	L02BX	Hormone antagonists and related agents	L02B	Endocrine therapy	L02	Antineoplastic and immunomodulating agents	L	Antineoplastic agents
DeltaRex-G	ClinicalTrials								NCT04378244										Antivirals
Deutetrabenazine	DrugBank	DB12161	VMAT2, SLC18A2	vesicular monoamine transporter 2, Synaptic vesicular amine transporter		Deutetrabenazine is a novel, highly selective vesicular monoamine transporter 2 (VMAT2) inhibitor indicated for the management of chorea associated with Huntingtonâ€™s disease. It is a hexahydro-dimethoxybenzoquinolizine derivative and a deuterated [DB04844] [A32046]. The presence of deuterium in deutetrabenazine increases the half-lives of the active metabolite and prolongs their pharmacological…	Yes		NCT03813238										Other
Dexamethasone	DrugBank, ClinicalTrials	DB01234	CYP3A4, CYP3A5, CYP3A7, CYP2C9, CYP11A1, CYP17A1, CYP19A1, CYP1A1, CYP1B1, CYP2A6, CYP2B6, CYP2C19, CYP2C8, CYP2D6, CYP2E1, CYP3A43, CYP4A11, NR3C1, NR0B1, ANXA1, NOS2, ABCB11, ABCB1, ABCC2, SLCO1A2, ABCG2	Cytochrome P450 3A4, Cytochrome P450 3A5, Cytochrome P450 3A7, Cytochrome P450 2C9, Cholesterol side-chain cleavage enzyme, mitochondrial, Steroid 17-alpha-hydroxylase/17,20 lyase, Cytochrome P450 19A1, Cytochrome P450 1A1, Cytochrome P450 1B1, Cytochrome P450 2A6, Cytochrome P450 2B6, Cytochrome P450 2C19, Cytochrome P450 2C8, Cytochrome P450 2D6, Cytochrome P450 2E1, Cytochrome P450 3A43, Cytoc…		Dexamethasone, or MK-125, is a corticosteroid fluorinated at position 9 used to treat endocrine, rheumatic, collagen, dermatologic, allergic, ophthalmic, gastrointestinal, respiratory, hematologic, neoplastic, edematous, and other conditions.[L10701] Developed in 1957, it is structurally similar to other corticosteroids like [hydrocortisone] and [prednisolone].[A188724,A188724] Dexamethasone was …	Yes	approved, investigational	NCT04366115, NCT04395105, NCT04360876, NCT04344730, NCT04325061, NCT04347980, NCT04327401, NCT03984097, NCT03439280, NCT03215030, NCT04325061, NCT04360876, NCT04347980, NCT04344730, NCT04395105, NCT04327401	R01AD53, D07XB05, R01AD03, D10AA03, S01CB01, S02CA06, S03CA01, C05AA09, S01CA01, D07CB04, H02AB02, S01BA01, A01AC02, S03BA01, D07AB19, S02BA06	Corticosteroids, Corticosteroids, moderately potent, other combinations, Corticosteroids, combinations for treatment of acne, Corticosteroids/antiinfectives/mydriatics in combination, Corticosteroids and antiinfectives in combination, Corticosteroids, moderately potent, combinations with antibiotics, Glucocorticoids, Corticosteroids, plain, Corticosteroids for local oral treatment, Corticosteroid…	R01AD, D07XB, D10AA, S01CB, S02CA, S03CA, C05AA, S01CA, D07CB, H02AB, S01BA, A01AC, S03BA, D07AB, S02BA	Decongestants and other nasal preparations for topical use, Corticosteroids, other combinations, Anti-acne preparations for topical use, Antiinflammatory agents and antiinfectives in combination, Corticosteroids and antiinfectives in combination, Agents for treatment of hemorrhoids and anal fissures for topical use, Corticosteroids, combinations with antibiotics, Corticosteroids for systemic use,…	R01A, D07X, D10A, S01C, S02C, S03C, C05A, D07C, H02A, S01B, A01A, S03B, D07A, S02B	Nasal preparations, Corticosteroids, dermatological preparations, Anti-acne preparations, Ophthalmologicals, Otologicals, Ophthalmological and otological preparations, Vasoprotectives, Corticosteroids for systemic use, Stomatological preparations	R01, D07, D10, S01, S02, S03, C05, H02, A01	Respiratory system, Dermatologicals, Sensory organs, Cardiovascular system, Systemic hormonal preparations, excl. Sex hormones and insulins, Alimentary tract and metabolism	R, D, S, C, H, A	Anti-inflammatory agents
Dexmedetomidine	DrugBank, ClinicalTrials	DB00633	CYP2E1, CYP1A2, CYP1A1, CYP2D6, ADRA2A	Cytochrome P450 2E1, Cytochrome P450 1A2, Cytochrome P450 1A1, Cytochrome P450 2D6, Alpha-2A adrenergic receptor		An agonist of receptors, adrenergic alpha-2 that is used in veterinary medicine for its analgesic and sedative properties. It is the racemate of dexmedetomidine.	Yes	approved	NCT04350086, NCT04358627	N05CM18	Other hypnotics and sedatives	N05CM	Hypnotics and sedatives	N05C	Psycholeptics	N05	Nervous system	N	Nervous system
DFV890	ClinicalTrials								NCT04382053										Other
Dialyzable Leukocyte Extract	ClinicalTrials								NCT04379479										Anti-inflammatory agents
Digoxin	DrugBank	DB00390	CYP11A1, CYP3A4, ATP1A1, ABCB1, SLCO4C1, SLC22A8, SLCO2B1, ABCB11, SLCO1A2, OSTA, OSTB, SLCO4A1, SLCO1B3, SLCO1C1, SLCO1B1	Cholesterol side-chain cleavage enzyme, mitochondrial, Cytochrome P450 3A4, Sodium/potassium-transporting ATPase subunit alpha-1, Multidrug resistance protein 1, Solute carrier organic anion transporter family member 4C1, Solute carrier family 22 member 8, Solute carrier organic anion transporter family member 2B1, Bile salt export pump, Solute carrier organic anion transporter family member 1A2,…		Digoxin is one of the oldest cardiovascular medications used today.[A178225] It is a common agent used to manage atrial fibrillation and the symptoms of heart failure.[A178234] Digoxin is classified as a cardiac glycoside and was initially approved by the FDA in 1954.[L9143] This drug originates from the foxglove plant, also known as the _Digitalis_ plant[T610], studied by William Withering, an E…	No	approved	NCT04094519	C01AA05	Digitalis glycosides	C01AA	Cardiac glycosides	C01A	Cardiac therapy	C01	Cardiovascular system	C	Cardiovascular system
Diltiazem	DrugBank, ClinicalTrials	DB00343	CYP3A4, CYP3A5, CYP3A7, CYP2C19, CYP2D6, CYP2C8, CYP2C9, CACNG1, ABCB1	Cytochrome P450 3A4, Cytochrome P450 3A5, Cytochrome P450 3A7, Cytochrome P450 2C19, Cytochrome P450 2D6, Cytochrome P450 2C8, Cytochrome P450 2C9, Voltage-dependent calcium channel gamma-1 subunit, Multidrug resistance protein 1		Diltiazem is a benzothiazepine derivative with antihypertensive and vasodilating properties. Approved in 1982 by the FDA, it is a member of the non-dihydropyridine calcium channel blockers drug class. It works through various mechanisms of action, but it primarily works by inhibiting the calcium influx into cardiac and vascular smooth muscle during depolarization.[L10556] Compared to dihydropyrid…	No	approved	NCT04372082, NCT04330300, NCT04372082	C08DB01, C05AE03	Benzothiazepine derivatives, Muscle relaxants	C08DB, C05AE	Selective calcium channel blockers with direct cardiac effects, Agents for treatment of hemorrhoids and anal fissures for topical use	C08D, C05A	Calcium channel blockers, Vasoprotectives	C08, C05	Cardiovascular system	C	Cardiovascular system
Dipyridamole	PharmGKB, DrugBank, ClinicalTrials	DB00975	PDE10A, ADA, PDE5A, PDE4A, ABCC4, ABCC5, ABCB1	cAMP and cAMP-inhibited cGMP 3',5'-cyclic phosphodiesterase 10A, Adenosine deaminase, cGMP-specific 3',5'-cyclic phosphodiesterase, cAMP-specific 3',5'-cyclic phosphodiesterase 4A, Multidrug resistance-associated protein 4, Multidrug resistance-associated protein 5, Multidrug resistance protein 1	Other	A phosphodiesterase inhibitor that blocks uptake and metabolism of adenosine by erythrocytes and vascular endothelial cells. Dipyridamole also potentiates the antiaggregating action of prostacyclin. (From AMA Drug Evaluations Annual, 1994, p752)	Yes Yes	approved	NCT04391179, NCT04410328, NCT04391179	B01AC07	Platelet aggregation inhibitors excl. heparin	B01AC	Antithrombotic agents	B01A	Antithrombotic agents	B01	Blood and blood forming organs	B	Antithrombotic agents
DNase I	ClinicalTrials								NCT04409925										Anti-inflammatory agents
Dociparastat sodium	ClinicalTrials								NCT04389840										Other
Dornase Alfa	PharmGKB, ClinicalTrials, DrugBank				Other	Dornase alfa is a biosynthetic form of human deoxyribunuclease I (DNase I) enzyme. It is produced in genetically modified Chinese hamster ovary (CHO) cells using recombinant DNA technology. The 260-amino acid sequence of dornase alfa is identical to the endogenous human enzyme. Dornase alfa cleaves extracellular DNA to 5Â´-phosphodinucleotide and 5Â´-phosphooligonucleotide end products without af…	Yes		NCT04387786, NCT04359654, NCT04355364, NCT04402970										Respiratory system
Doxycycline	DrugBank, ClinicalTrials	DB00254	CYP3A4, rpsI, rpsD, SLC22A6, SLC22A8, SLC22A11	Cytochrome P450 3A4, 30S ribosomal protein S9, 30S ribosomal protein S4, Solute carrier family 22 member 6, Solute carrier family 22 member 8, Solute carrier family 22 member 11		Doxycycline is a broad-spectrum antibiotic synthetically derived from oxytetracycline [FDA label]. This drug is a second-generation tetracycline, exhibiting lesser toxicity than first-generation tetracyclines [A174034]. Doxycycline may be used to treat a wide range of bacterial infections, depending on the results of antibiotic susceptibility testing.	Yes	approved, investigational	NCT04371952, NCT04370782, NCT04349410, NCT04370782, NCT04407130, NCT04371952, NCT04349410, NCT04403555	J01AA02, A01AB22, J01AA20	Tetracyclines, Antiinfectives and antiseptics for local oral treatment	J01AA, A01AB	Tetracyclines, Stomatological preparations	J01A, A01A	Antibacterials for systemic use, Stomatological preparations	J01, A01	Antiinfectives for systemic use, Alimentary tract and metabolism	J, A	Antibacterials
Duvelisib	PharmGKB, DrugBank, ClinicalTrials	DB11952	PIK3CG, PIK3CD	Phosphatidylinositol 4,5-bisphosphate 3-kinase catalytic subunit gamma isoform, Phosphatidylinositol 4,5-bisphosphate 3-kinase catalytic subunit delta isoform	Other	Duvelisib, also known as IPI-145 and INK-1197, is a small-molecule inhibitor of phosphoinositide-3 kinases that was designed initially to prove that simultaneous inhibition of the isoforms delta and gamma can produce a broad adaptative and innate immune cell inhibitory activity. All the work around duvelisib showed that this agent is a potent inhibitor of both forms.[A39025] Duvelisib was develop…	Yes Yes		NCT04372602										Anti-inflammatory agents
Eculizumab	DrugBank, ClinicalTrials	DB01257	C5	Complement C5		Eculizumab is a monoclonal antibody that targets complement protein C5.[L6919,A2245] Binding to this protein prevents the activation of a complement terminal complex, which is used to treat a number of autoimmune conditions.[L6919,A2245,A2246] Eculizumab was granted FDA approval on 16 March 2007.[L6919]	No	approved, investigational	NCT04346797, NCT04355494, NCT04288713	L04AA25	Selective immunosuppressants	L04AA	Immunosuppressants	L04A	Immunosuppressants	L04	Antineoplastic and immunomodulating agents	L	Immunosuppressants
EDP1815	ClinicalTrials								NCT04393246										Anti-inflammatory agents
EIDD-2801	DrugBank, ClinicalTrials, PharmGKB				Inhibit Viral Replication	An orally bioavailable isopropylester cytidine analog being investigated to treat COVID-19. EIDD-2801 is the isopropylester prodrug of [N4-hydroxycytidine].[A193014,A193026] With improved oral bioavailability in non human primates, it is hydrolyzed _in vivo_, and distributes into tissues where it becomes the active 5â€™-triphosphate form.[A193026] The active drug incorporates into the genome of R…	No		NCT04392219, NCT04405739, NCT04405570, NCT04392219										Antivirals
Elbasvir	DrugBank		NS5A	Nonstructural protein 5A		An antiviral and NS5A inhibitor used to treat hepatitis C infections. Elbasvir is a direct-acting antiviral medication used as part of combination therapy to treat chronic hepatitis C, an infectious liver disease caused by infection with hepatitis C virus (HCV). HCV is a single-stranded RNA virus that is categorized into nine distinct genotypes, with genotype 1 being the most common in the United…	Yes		NA										Antivirals
Emapalumab	DrugBank, ClinicalTrials		IFNG	Interferon gamma		Emapalumab, also known as NI-0501, is a fully human monoclonal antibody that targets interferon gamma. Emapalumab development was sponsored by NovImmune SA, further developed by Sobi and FDA approved on November 20, 2018.[A38676, L4840] The approval of emapalumab was followed by the designation of orphan drug, priority review and breakthrough therapy.[L4840] As well, emapalumab was given the stat…	Yes		NCT04324021										Immunosuppressants
Emicizumab	DrugBank	DB13923	F9, F10	Coagulation factor IX, Coagulation factor X		Emicizumab is a humanized recombinant monoclonal antibody that mimics the function of the coagulation Factor VIII and it has the capacity to bind simultaneously to activated Factor IX and Factor X. The ability of Emicizumab to bind to all these three different factors allows it to overcome immunogenicity and unstable hemostatic efficacy produced by previous Factor VII agents. Emicizumab was origi…	Yes		NCT04158648	B02BX06	Other systemic hemostatics	B02BX	VITAMIN K AND OTHER HEMOSTATICS	B02B	ANTIHEMORRHAGICS	B02	BLOOD AND BLOOD FORMING ORGANS	B	Antihemorrhagic agents
Emtricitabine	DrugBank, ClinicalTrials	DB00879	DCK, pol	Deoxycytidine kinase, Reverse Transcriptase		Emtricitabine is a nucleoside reverse transcriptase inhibitor (NRTI) indicated for the treatment of HIV infection in adults[L9019] or combined with [tenofovir alafenamide] for the prevention of HIV-1 infection in high risk adolescents and adults.[L9010] Emtricitabine is a cytidine analogue.[L9019] The drug works by inhibiting HIV reverse transcriptase, preventing transcription of HIV RNA to DNA.[…	Yes	approved, investigational	NCT04334928, NCT04405271, NCT04334928	J05AR19, J05AR08, J05AR17, J05AF09, J05AR09, J05AR20, J05AR06, J05AR03, J05AR22, J05AR18	Antivirals for treatment of HIV infections, combinations, Nucleoside and nucleotide reverse transcriptase inhibitors	J05AR, J05AF	Direct acting antivirals	J05A	Antivirals for systemic use	J05	Antiinfectives for systemic use	J	Antivirals
Enalapril	DrugBank	DB00584	CYP3A4, ACE, ABCB1, SLC15A1, SLC22A6, SLC22A8, SLC22A7, SLCO1A2	Cytochrome P450 3A4, Angiotensin-converting enzyme, Multidrug resistance protein 1, Solute carrier family 15 member 1, Solute carrier family 22 member 6, Solute carrier family 22 member 8, Solute carrier family 22 member 7, Solute carrier organic anion transporter family member 1A2		Enalapril is a prodrug belonging to the angiotensin-converting enzyme (ACE) inhibitor drug class that works on the renin-angiotensin-aldosterone system, which is responsible for the regulation of blood pressure and fluid and electrolyte homeostasis. Enalapril is an orally-active and long-acting nonsulphydryl antihypertensive agent that suppresses the renin-angiotensin-aldosterone system to lower …	Yes	approved	NCT04345406, NCT04330300	C09BA02, C09BB06, C09BB02, C09AA02	ACE inhibitors and diuretics, ACE inhibitors and calcium channel blockers, ACE inhibitors, plain	C09BA, C09BB, C09AA	Ace inhibitors, combinations, Ace inhibitors, plain	C09B, C09A	Agents acting on the renin-angiotensin system	C09	Cardiovascular system	C	Cardiovascular system
Enfortumab vedotin	DrugBank	DB13007	NECTIN4	Nectin-4		Enfortumab vedotin is an antibody-drug conjugate used in the treatment of patients with advanced, treatment-resistant urothelial cancers.[L10836] It is comprised of a fully human monoclonal antibody targeted against Nectin-4 and a microtubule-disrupting chemotherapeutic agent, monomethyl auristatin E (MMAE), joined by a protease-cleavable link.[L10836] It is similar to [brentuximab vedotin], anot…	Yes		NCT04225117										Antineoplastic agents
Enoxaparin	PharmGKB, DrugBank, ClinicalTrials	DB01225	MPO, SERPINC1, F10	Myeloperoxidase, Antithrombin-III, Coagulation factor X	Other	Enoxaparin is a low molecular weight heparin. Enoxaparin is used to prevent and treat deep vein thrombosis or pulmonary embolism, and is given as a subcutaneous injection. Enoxaparin binds to and accelerates the activity of antithrombin III. By activating antithrombin III, enoxaparin preferentially potentiates the inhibition of coagulation factors Xa and IIa. Factor Xa catalyzes the conversion of…	Yes Yes	approved	NCT04377997, NCT04354155, NCT04366960, NCT04373707, NCT04360824, NCT04367831, NCT04394377, NCT04345848, NCT04359277, NCT04406389, NCT04359277, NCT04366960, NCT04377997, NCT04367831, NCT04409834, NCT04400799, NCT04345848, NCT04401293, NCT04394377, NCT04408235, NCT04354155, NCT04373707	B01AB05	Heparin group	B01AB	Antithrombotic agents	B01A	Antithrombotic agents	B01	Blood and blood forming organs	B	Antithrombotic agents
Enzalutamide	DrugBank	DB08899	CYP2C8, CYP3A4, CYP2C9, CYP2C19, CYP2B6, CYP2D6, CYP3A5, AR, ABCB1, ALB	Cytochrome P450 2C8, Cytochrome P450 3A4, Cytochrome P450 2C9, Cytochrome P450 2C19, Cytochrome P450 2B6, Cytochrome P450 2D6, Cytochrome P450 3A5, Androgen receptor, Multidrug resistance protein 1, Serum albumin		Enzalutamide is an androgen receptor inhibitor for the treatment of castration-resistant prostate cancer. FDA approved on August 31, 2012.	Yes	approved	NCT04094519	L02BB04	Anti-androgens	L02BB	Hormone antagonists and related agents	L02B	Endocrine therapy	L02	Antineoplastic and immunomodulating agents	L	Antineoplastic agents
Eprosartan	DrugBank	DB00876	CYP2C9, AGTR1, ABCC2	Cytochrome P450 2C9, Type-1 angiotensin II receptor, Canalicular multispecific organic anion transporter 1		Eprosartan is an angiotensin II receptor antagonist used to treat hypertension. It performs 2 actions on the renin angiotensin system. By preventing the binding of angiotensin II to AT1, vascular smooth muscle relaxes and vasodilation occurs. By inhibiting norepinephrine production, blood pressure is further reduced.	Yes	approved	NCT04394117, NCT04330300	C09DA02, C09CA02	Angiotensin II receptor blockers (ARBs) and diuretics, Angiotensin II receptor blockers (ARBs), plain	C09DA, C09CA	Angiotensin ii receptor blockers (arbs), combinations, Angiotensin ii receptor blockers (arbs), plain	C09D, C09C	Agents acting on the renin-angiotensin system	C09	Cardiovascular system	C	Cardiovascular system
Escin	ClinicalTrials								NCT04322344										Other
Esomeprazole	DrugBank	DB00736	CYP2C19, CYP3A4, ATP4A	Cytochrome P450 2C19, Cytochrome P450 3A4, Potassium-transporting ATPase alpha chain 1		Esomeprazole, sold under the brand name Nexium, is a proton pump inhibitor (PPI) medication used for the management of gastroesophageal reflux disease (GERD), for gastric protection to prevent recurrence of stomach ulcers or gastric damage from chronic use of NSAIDs, and for the treatment of pathological hypersecretory conditions including Zollinger-Ellison (ZE) Syndrome. It can also be found in …	Yes	approved, investigational	NCT04345419, NCT04351347	A02BD06, A02BC05, M01AE52	Combinations for eradication of Helicobacter pylori, Proton pump inhibitors, Propionic acid derivatives	A02BD, A02BC, M01AE	Drugs for peptic ulcer and gastro-oesophageal reflux disease (gord), Antiinflammatory and antirheumatic products, non-steroids	A02B, M01A	Drugs for acid related disorders, Antiinflammatory and antirheumatic products	A02, M01	Alimentary tract and metabolism, Musculo-skeletal system	A, M	Other
Estradiol	DrugBank, ClinicalTrials	DB00783	CYP3A4, CYP1A2, CYP3A5, CYP3A7, UGT1A1, CYP1A1, CYP1B1, CYP2C19, CYP2C8, CYP2C9, ESR1, ESR2, NR1I2, SLC22A2, SLC22A1, SLC22A3, SLCO2B1, SLCO1A2, ABCC10, SLC22A11, ABCG2, SLCO1B1, ABCB1, SLC22A8, SLCO1B3, SLCO1C1, SLCO4A1, SHBG, ALB, FABP2	Cytochrome P450 3A4, Cytochrome P450 1A2, Cytochrome P450 3A5, Cytochrome P450 3A7, UDP-glucuronosyltransferase 1-1, Cytochrome P450 1A1, Cytochrome P450 1B1, Cytochrome P450 2C19, Cytochrome P450 2C8, Cytochrome P450 2C9, Estrogen receptor, Estrogen receptor beta, Nuclear receptor subfamily 1 group I member 2, Solute carrier family 22 member 2, Solute carrier family 22 member 1, Solute carrier f…		Estradiol is a naturally occurring hormone circulating endogenously in females. It is commercially available in several hormone therapy products for managing conditions associated with reduced estrogen, such as vulvovaginal atrophy and hot flashes. Some available forms of estradiol include oral tablets, injections, vaginal rings, transdermal patches, sprays, gels, and creams.[L11485,L11488,L11491…	Yes	approved, investigational	NCT04359329	G03FA16, G03FA06, G03FA09, G03FA14, G03CA53, G03FA12, G03FB12, G03FB03, G03FA15, G03FB02, G03FB10, G03FA10, G03EA01, G03FA04, G03FB11, G03FA01, G03FB09, G03FB08, G03EA03, G03AA14, G03AB08, G03FB01, G03FA03, G03FA08, G03FB06, G03EA02, G03FA11, G03AA17, G03FB07, G03FA17, G03FA07, G03FA02, G03HB01, G03FB04, G03FA13, G02BB01, G03CA03, G03FA05, G03FB05	Progestogens and estrogens, fixed combinations, Natural and semisynthetic estrogens, plain, Progestogens and estrogens, sequential preparations, Androgens and estrogens, Antiandrogens and estrogens, Intravaginal contraceptives	G03FA, G03CA, G03FB, G03EA, G03AA, G03AB, G03HB, G02BB	Progestogens and estrogens in combination, Estrogens, Androgens and female sex hormones in combination, Hormonal contraceptives for systemic use, Antiandrogens, Contraceptives for topical use	G03F, G03C, G03E, G03A, G03H, G02B	Sex hormones and modulators of the genital system, Other gynecologicals	G03, G02	Genito urinary system and sex hormones	G	Other
Etoposide	DrugBank, ClinicalTrials	DB00773	CYP3A4, CYP1A2, CYP2C8, CYP2E1, CYP3A5, UGT1A1, GSTT1, GSTP1, PTGS2, PTGS1, TOP2A, TOP2B, ABCC3, ABCC6, ABCB1, ABCC1, ABCC10, ABCC2, ABCG2	Cytochrome P450 3A4, Cytochrome P450 1A2, Cytochrome P450 2C8, Cytochrome P450 2E1, Cytochrome P450 3A5, UDP-glucuronosyltransferase 1-1, Glutathione S-transferase theta-1, Glutathione S-transferase P, Prostaglandin G/H synthase 2, Prostaglandin G/H synthase 1, DNA topoisomerase 2-alpha, DNA topoisomerase 2-beta, Canalicular multispecific organic anion transporter 2, Multidrug resistance-associat…		A semisynthetic derivative of podophyllotoxin that exhibits antitumor activity. Etoposide inhibits DNA synthesis by forming a complex with topoisomerase II and DNA. This complex induces breaks in double stranded DNA and prevents repair by topoisomerase II binding. Accumulated breaks in DNA prevent entry into the mitotic phase of cell division, and lead to cell death. Etoposide acts primarily in t…	Yes	approved	NCT04356690	L01CB01	Podophyllotoxin derivatives	L01CB	Plant alkaloids and other natural products	L01C	Antineoplastic agents	L01	Antineoplastic and immunomodulating agents	L	Antineoplastic agents
Famotidine	PharmGKB, DrugBank, ClinicalTrials	DB00927	CYP2C19, HRH2, SLC22A2, SLC22A8	Cytochrome P450 2C19, Histamine H2 receptor, Solute carrier family 22 member 2, Solute carrier family 22 member 8	Inhibit Viral Replication	Famotidine is a competitive histamine-2 (H<sub>2</sub>) receptor antagonist that works to inhibit gastric acid secretion. It is commonly used in gastrointestinal conditions related to acid secretion, such as gastric ulcers and gastroesophageal reflux disease (GERD), in adults and children.[L11166] Compared to other H<sub>2</sub> receptor antagonists, famotidine displays high selectivity towards t…	Yes Yes	approved	NCT04389567, NCT04370262, NCT04175925, NCT04370262, NCT04389567	A02BA03, A02BA53	H2-receptor antagonists	A02BA	Drugs for peptic ulcer and gastro-oesophageal reflux disease (gord)	A02B	Drugs for acid related disorders	A02	Alimentary tract and metabolism	A	Other
Favipiravir	PharmGKB, DrugBank, ClinicalTrials		PB1	RNA-directed RNA polymerase catalytic subunit	Inhibit Viral Replication	An antiviral used to manage influenza, and that has the potential to target other viral infections. Discovered by Toyama Chemical Co., Ltd. in Japan, favipiravir is a modified pyrazine analog that was initially approved for therapeutic use in resistant cases of influenza.[A191688,A191721] The antiviral targets RNA-dependent RNA polymerase (RdRp) enzymes, which are necessary for the transcription …	No No		NCT04346628, NCT04387760, NCT04373733, NCT04392973, NCT04345419, NCT04359615, NCT04349241, NCT04358549, NCT04351295, NCT04356495, NCT04333589, NCT04376814, NCT04336904, NCT04310228, NCT04336904, NCT04359615, NCT04358549, NCT04349241, NCT04411433, NCT04402203, NCT04387760, NCT04392973, NCT04333589, NCT04310228, NCT04376814, NCT04373733, NCT04351295, NCT04346628, NCT04345419, NCT04406194, NCT044006…										Antivirals
Felodipine	DrugBank	DB01023	CYP3A4, CYP3A5, CYP3A7, CYP2C8, CYP2C9, CYP2D6, CACNA1C, CACNA2D1, CACNB2, CACNA1D, CACNA1S, CACNA1H, CACNA2D2, CALM1, PDE1B, PDE1A, NR3C2, TNNC2, TNNC1, ABCB1	Cytochrome P450 3A4, Cytochrome P450 3A5, Cytochrome P450 3A7, Cytochrome P450 2C8, Cytochrome P450 2C9, Cytochrome P450 2D6, Voltage-dependent L-type calcium channel subunit alpha-1C, Voltage-dependent calcium channel subunit alpha-2/delta-1, Voltage-dependent L-type calcium channel subunit beta-2, Voltage-dependent L-type calcium channel subunit alpha-1D, Voltage-dependent L-type calcium channe…		Felodipine is a long-acting 1,4-dihydropyridine calcium channel blocker (CCB)b. It acts primarily on vascular smooth muscle cells by stabilizing voltage-gated L-type calcium channels in their inactive conformation. By inhibiting the influx of calcium in smooth muscle cells, felodipine prevents calcium-dependent myocyte contraction and vasoconstriction. Felodipine is the most potent CCB in use and…	Yes	approved, investigational	NCT04330300	C07FB02, C08CA02, C09BB05	Beta blocking agents and calcium channel blockers, Dihydropyridine derivatives, ACE inhibitors and calcium channel blockers	C07FB, C08CA, C09BB	Beta blocking agents, other combinations, Selective calcium channel blockers with mainly vascular effects, Ace inhibitors, combinations	C07F, C08C, C09B	Beta blocking agents, Calcium channel blockers, Agents acting on the renin-angiotensin system	C07, C08, C09	Cardiovascular system	C	Cardiovascular system
Fezolinetant	DrugBank	DB15669	NK3			Fezolinetant is under investigation in clinical trial NCT04234204 (A Study to Find Out if Fezolinetant Helps Reduce Moderate to Severe Hot Flashes in Women in Asia Going Through Menopause).	No		NCT04003155, NCT04003389, NCT04003142										Other
Fidaxomicin	DrugBank	DB08874	ABCB1	RNA polymerase sigma factor, Multidrug resistance protein 1		Fidaxomicin is a novel macrolide antibiotic used in the treatment of diarrhea caused by _Clostridioides_ (formerly _Clostridium_) _difficile_ in adult and pediatric patients over the age of 6 months.[L11575] Fidaxomicin is a naturally-occurring 18-member macrocycle derived from fermentation.[A190501] Because fidaxomicin contains an 18-membered lactone ring in its structure, it is referred to as a…	Yes	approved	NCT02667418	A07AA12	Antibiotics	A07AA	Intestinal antiinfectives	A07A	Antidiarrheals, intestinal antiinflammatory/antiinfective agents	A07	Alimentary tract and metabolism	A	Antibacterials
Filgotinib	DrugBank	DB14845	JAK1			Filgotinib is under investigation in clinical trial NCT03100942 (Safety and Efficacy Study of Filgotinib, Lanraplenib and Tirabrutinib in Adults With Active Sjogren's Syndrome).	No		NCT04115748, NCT03207815										Anti-inflammatory agents
Filgrastim	DrugBank	DB00099	CSF3R, ELANE	Granulocyte colony-stimulating factor receptor, Neutrophil elastase		Chemotherapy-induced neutropenia (CIN) is a common and serious complication of myelosuppressive chemotherapy. It is associated with significant morbidity and mortality and can increase the cost of cancer therapy. In these cases, colony stimulating factor is necessary to restore important cells for immune function [A35591]. For over twenty years, granulocyte colony-stimulating factors (G-CSFs; fil…	Yes	approved	NCT04240002	L03AA02	Colony stimulating factors	L03AA	Immunostimulants	L03A	Immunostimulants	L03	Antineoplastic and immunomodulating agents	L	Immunostimulants
Fingolimod	DrugBank, ClinicalTrials	DB08868	CYP2D6, CYP2E1, CYP3A4, S1PR5	Sphingosine 1-phosphate receptor 5, Histone deacetylase 1, Sphingosine 1-phosphate receptor 1, Sphingosine 1-phosphate receptor 4, Sphingosine 1-phosphate receptor 3 Leukotriene-B(4) omega-hydroxylase 1, Sphingosine kinase 1, Cytochrome P450 2D6, Cytochrome P450 2E1, Cytochrome P450 3A4, Cytochrome P450 4F12, Sphingosine 1-phosphate receptor 5		A sphingosine 1-phosphate receptor modulator used to treat patients with the relapsing-remitting form of multiple sclerosis (MS) and studied to manage lung complications of COVID-19. Multiple sclerosis or MS is a devastating inflammatory disease that often progresses and causes severe neurological, physical, and cognitive effects.[A176474] Fingolimod is a sphingosine 1-phosphate receptor modulato…	No	approved, investigational	NCT04280588	L04AA27	Selective immunosuppressants	L04AA	Immunosuppressants	L04A	Immunosuppressants	L04	Antineoplastic and immunomodulating agents	L	Immunosuppressants
Fludarabine	DrugBank	DB01073	RRM1, POLA1, DCK, SLC29A1, SLC28A3	Ribonucleoside-diphosphate reductase large subunit, DNA polymerase alpha catalytic subunit, Deoxycytidine kinase, Equilibrative nucleoside transporter 1, Solute carrier family 28 member 3		Fludarabine is a chemotherapeutic agent used in the treatment of hematological malignancies. It is commonly marketed under the brand name Fludara.	No	approved	NCT04240002	L01BB05	Purine analogues	L01BB	Antimetabolites	L01B	Antineoplastic agents	L01	Antineoplastic and immunomodulating agents	L	Antineoplastic agents
Fluoxetine	PharmGKB, DrugBank, ClinicalTrials	DB00472	CYP2C19, CYP2D6, CYP2C9, CYP2B, CYP1A2, CYP3A4, CYP2B6, CYP3A5, SLC6A4, ABCB1, ALB, ORM1	Cytochrome P450 2C19, Cytochrome P450 2D6, Cytochrome P450 2C9, CYP2B protein, Cytochrome P450 1A2, Cytochrome P450 3A4, Cytochrome P450 2B6, Cytochrome P450 3A5, Sodium-dependent serotonin transporter, Multidrug resistance protein 1, Serum albumin, Alpha-1-acid glycoprotein 1	Anti-Cytokine	Fluoxetine is a 2nd generation antidepressant categorized as a selective serotonin reuptake inhibitor (SSRI).[A181673] It gained FDA approval in 1987 and although it was initially intended for the treatment of depression, today it is commonly prescribed to manage depression in addition to various other pathologies.[L7721]	No Yes	approved	NCT04377308	N06CA03, N06AB03	Antidepressants in combination with psycholeptics, Selective serotonin reuptake inhibitors	N06CA, N06AB	Psycholeptics and psychoanaleptics in combination, Antidepressants	N06C, N06A	Psychoanaleptics	N06	Nervous system	N	Nervous system
Fluvoxamine	PharmGKB, DrugBank, ClinicalTrials	DB00176	CYP2D6, CYP1A2, CYP2E1, CYP1A1, CYP3A4, CYP3A5, CYP3A7, CYP2C9, CYP2C19, CYP2B6, SLC6A4, ABCB1	Cytochrome P450 2D6, Cytochrome P450 1A2, Cytochrome P450 2E1, Cytochrome P450 1A1, Cytochrome P450 3A4, Cytochrome P450 3A5, Cytochrome P450 3A7, Cytochrome P450 2C9, Cytochrome P450 2C19, Cytochrome P450 2B6, Sodium-dependent serotonin transporter, Multidrug resistance protein 1	Other	Fluvoxamine is an antidepressant which functions pharmacologically as a selective serotonin reuptake inhibitor. Though it is in the same class as other SSRI drugs, it is most often used to treat obsessive-compulsive disorder. Fluvoxamine has been in use in clinical practice since 1983 and has a clinical trial database comprised of approximately 35,000 patients. It was launched in the US in Decemb…	Yes Yes	approved, investigational	NCT04342663	N06AB08	Selective serotonin reuptake inhibitors	N06AB	Antidepressants	N06A	Psychoanaleptics	N06	Nervous system	N	Nervous system
Folic Acid	ClinicalTrials, DrugBank	DB00158	CYP2E1, GGH, MTHFR, FOLR2, FOLR3, ABCC3, ABCC11, SLC22A6, ABCC4, ABCG2, SLC46A1, SLC25A32	Cytochrome P450 2E1, Gamma-glutamyl hydrolase, Methylenetetrahydrofolate reductase, Folate receptor beta, Folate receptor gamma, Canalicular multispecific organic anion transporter 2, ATP-binding cassette sub-family C member 11, Solute carrier family 22 member 6, Multidrug resistance-associated protein 4, ATP-binding cassette sub-family G member 2, Proton-coupled folate transporter, Mitochondrial…		Folic acid, also known as folate or Vitamin B9, is a member of the B vitamin family and an essential cofactor for enzymes involved in DNA and RNA synthesis. More specifically, folic acid is required by the body for the synthesis of purines, pyrimidines, and methionine before incorporation into DNA or protein. Folic acid is particularly important during phases of rapid cell division, such as infan…	Yes	approved, nutraceutical	NCT04354428	B03AE02, B03BB01, B03AE01, B03BB51	Iron in other combinations, Folic acid and derivatives	B03AE, B03BB	Iron preparations, Vitamin b12 and folic acid	B03A, B03B	Antianemic preparations	B03	Blood and blood forming organs	B	Other
Fondaparinux	DrugBank, ClinicalTrials	DB00569	SERPINC1, F10	Antithrombin-III, Coagulation factor X		Fondaparinux (Arixtra) is a synthetic anticoagulant agent consisting of five monomeric sugar units and a O-methyl group at the reducing end of the molecule. It is structurally similar to polymeric glycosaminoglycan heparin and heparan sulfate (HS) when they are cleaved into monomeric units. The monomeric sequence in heparin and HS is thought to form the high affinity binding site for the natural …	Yes		NCT04359212, NCT04368377, NCT04406389, NCT04359212, NCT04368377	B01AX05	Other antithrombotic agents	B01AX	ANTITHROMBOTIC AGENTS	B01A	ANTITHROMBOTIC AGENTS	B01	BLOOD AND BLOOD FORMING ORGANS	B	Antithrombotic agents
Formoterol	DrugBank, ClinicalTrials	DB00983	CYP2D6, CYP2C19, CYP2C9, CYP2A6, ADRB2	Cytochrome P450 2D6, Cytochrome P450 2C19, Cytochrome P450 2C9, Cytochrome P450 2A6, Beta-2 adrenergic receptor		Formoterol is an inhaled beta<sub>2</sub>-agonist used in the management of COPD and asthma that was first approved for use in the United States in 2001.[L10986] It acts on bronchial smooth muscle to dilate and relax airways, and is administered as a racemic mixture of its active (R;R)- and inactive (S;S)-enantiomers.[A189528] A major clinical advantage of formoterol over other inhaled beta-agoni…	Yes	approved, investigational	NCT04331054, NCT04331470, NCT04331470, NCT04193878	R03AL09, R03AL07, R03AK08, R03AC13, R03AK07, R03AK11, R03AL05, R03AK09	Adrenergics in combination with anticholinergics incl. triple combinations with corticosteroids, Adrenergics in combination with corticosteroids or other drugs, excl. anticholinergics, Selective beta-2-adrenoreceptor agonists	R03AL, R03AK, R03AC	Adrenergics, inhalants	R03A	Drugs for obstructive airway diseases	R03	Respiratory system	R	Respiratory system
Fosinopril	DrugBank	DB00492	ACE, SLC15A1, SLC15A2	Angiotensin-converting enzyme, Solute carrier family 15 member 1, Solute carrier family 15 member 2		Fosinopril is a phosphinic acid-containing ester prodrug that belongs to the angiotensin-converting enzyme (ACE) inhibitor class of medications. It is rapidly hydrolyzed to fosinoprilat, its principle active metabolite. Fosinoprilat inhibits ACE, the enzyme responsible for the conversion of angiotensin I (ATI) to angiotensin II (ATII). ATII regulates blood pressure and is a key component of the r…	Yes	approved	NCT04330300	C09BA09, C09AA09	ACE inhibitors and diuretics, ACE inhibitors, plain	C09BA, C09AA	Ace inhibitors, combinations, Ace inhibitors, plain	C09B, C09A	Agents acting on the renin-angiotensin system	C09	Cardiovascular system	C	Cardiovascular system
Fremanezumab	DrugBank	DB14041	CALCA, CALCB	Calcitonin gene-related peptide 1, Calcitonin gene-related peptide 2		Fremanezumab is a humanized monoclonal antibody targeted against human calcitonin gene-related peptide (CGRP) for the prevention of migraine headaches.[L11749] It was developed by Teva Pharmaceuticals USA and approved by the FDA in September 2018.[L11779] Along with other recently approved anti-CGRP therapies such as [galcanezumab], [erenumab], and the oral CGRP antagonist [ubrogepant], fremanezu…	No		NCT04041284, NCT03965091										Other
FT516	ClinicalTrials								NCT04363346										Antineoplastic agents
Galidesivir	DrugBank, ClinicalTrials	DB11676	L (Zaire ebolavirus)	RNA-directed RNA polymerase L (Zaire ebolavirus)		Galidesivir is an adenosine analogue that has been investigated for use against Zaire Ebolavirus. In animal studies, galidesivir was effective in increasing the survival rates from infections caused by various... Galidesivir is an adenosine analogue that has been investigated for use against Zaire Ebolavirus.[A191451] In animal studies, galidesivir was effective in increasing the survival rates f…	No		NA, NCT03891420										Antivirals
Garadacimab	ClinicalTrials	DB15629	FXIIa	Blood clotting factor 12		Garadacimab is under investigation in clinical trial NCT04281524 (A Clinical Study to Test the Efficacy and Safety of CSL312 on Catheter-associated Blood Clot Formation in Subjects With Cancer Who Receive Chemotherapy Through a PICC Line).	No		NCT04409509										Antithrombotic agents
Gilteritinib	DrugBank	DB12141	FLT3, AXL, ALK	Receptor-type tyrosine-protein kinase FLT3, Tyrosine-protein kinase receptor UFO, ALK tyrosine kinase receptor		Gilteritinib, also known as ASP2215, is a small molecule part of the FLT3 tyrosine kinase inhibitors that presented a greater selectivity and potency when compared with other agents from this group.[A40036] It is a pyrazinecarboxamide derivative that showed high selectivity to FLT3 preventing the c-Kit -driven myelosuppression observed in other therapies.[A40044] Gilteritinib was developed by Ast…	No		NCT04240002, NCT03730012, NCT02310321										Antineoplastic agents
Gimsilumab	DrugBank, ClinicalTrials	DB15280	GM-CSF			Gimsilumab is under investigation in clinical trial NCT01357759 (Safety and Tolerability of MORAb-022 in Healthy and Rheumatoid Arthritis Subjects).	No		NCT04351243										Immunosuppressants
GS-441524	DrugBank	DB15686	rep, L	Replicase polyprotein 1ab, RNA-directed RNA polymerase L		An experimental nucleoside analog antiviral investigated for its use in the treatment of Ebola and SARS-CoV-2 infections.			NA										Antivirals
Guanfacine	DrugBank	DB01018	CYP3A4, CYP2C9, CYP2C19, ADRA2A, ADRA2B	Cytochrome P450 3A4, Cytochrome P450 2C9, Cytochrome P450 2C19, Alpha-2A adrenergic receptor, Alpha-2B adrenergic receptor		Guanfacine, or BS 100-141,[A189838,A189841] is a selective alpha-A2 adrenergic receptor agonist initially indicated for the treatment of hypertension[L11274] but is now indicated as an extended release tablet for the treatment of ADHD.[L11277] Guanfacine was first described in the literature in 1974.[A189841] Guanfacine was granted FDA approval on 27 October 1986.[L11274]	No	approved, investigational	NCT04085172	C02AC02	Imidazoline receptor agonists	C02AC	Antiadrenergic agents, centrally acting	C02A	Antihypertensives	C02	Cardiovascular system	C	Cardiovascular system
Heparin	PharmGKB, DrugBank, ClinicalTrials	DB01109	HPSE, SERPINC1, F10, SELP	Heparanase, Antithrombin-III, Coagulation factor X, P-selectin	Other	Unfractionated heparin (UH) is a heterogenous preparation of anionic, sulfated glycosaminoglycan polymers with weights ranging from 3000 to 30,000 Da. It is a naturally occurring anticoagulant released from mast cells. It binds reversibly to antithrombin III (ATIII) and greatly accelerates the rate at which ATIII inactivates coagulation enzymes thrombin (factor IIa) and factor Xa. UH is different…	Yes Yes	approved, investigational	NCT04397510, NCT04393805, NCT04377997, NCT04373707, NCT04380818, NCT04367831, NCT04372589, NCT04359212, NCT04394377, NCT04389840, NCT04345848, NCT04394182, NCT04344756, NCT04406389, NCT04393805, NCT04359212, NCT04372589, NCT04344756, NCT04367831, NCT04409834, NCT04397510, NCT04394377, NCT04380818	B01AB51, C05BA03, S01XA14, C05BA53, B01AB01	Heparin group, Heparins or heparinoids for topical use, Other ophthalmologicals	B01AB, C05BA, S01XA	Antithrombotic agents, Antivaricose therapy, Other ophthalmologicals	B01A, C05B, S01X	Antithrombotic agents, Vasoprotectives, Ophthalmologicals	B01, C05, S01	Blood and blood forming organs, Cardiovascular system, Sensory organs	B, C, S	Antithrombotic agents
Honey	DrugBank					Honey is an animal extract used in some OTC (over-the-counter) products. It is not an approved drug.	No		NCT04347382										Other
Huaier Granule	ClinicalTrials								NCT04291053										Other
Human Amniotic Fluid	ClinicalTrials								NCT04319731										Anti-inflammatory agents
Hydrochlorothiazide	DrugBank	DB00999	SLC12A3, CA1, CA2, CA4, CA9, CA12, KCNMA1, SLC22A6	Solute carrier family 12 member 3, Carbonic anhydrase 1, Carbonic anhydrase 2, Carbonic anhydrase 4, Carbonic anhydrase 9, Carbonic anhydrase 12, Calcium-activated potassium channel subunit alpha-1, Solute carrier family 22 member 6		Hydrochlorothiazide is the most commonly prescribed thiazide diuretic.[A185138] It is indicated to treat edema and hypertension.[A185138,L8447,L8450] Hydrochlorothiazide use is common but declining in favour of angiotensin converting enzyme inhibitors.[A185138] Many combination products are available containing hydrochlorothiazide and angiotensin converting enzyme inhibitors[L8390,L8423] or angio…	No	approved	NCT04330300	C09BX03, C03AX01, C03AB03, C09DX03, C03EA01, C09DX06, C09XA52, G01AE10, C09DX01, C03AA03, C09XA54	ACE inhibitors, other combinations, Thiazides, combinations with other drugs, Thiazides and potassium in combination, Angiotensin II receptor blockers (ARBs), other combinations, Low-ceiling diuretics and potassium-sparing agents, Renin-inhibitors, Sulfonamides, Thiazides, plain	C09BX, C03AX, C03AB, C09DX, C03EA, C09XA, G01AE, C03AA	Ace inhibitors, combinations, Low-ceiling diuretics, thiazides, Angiotensin ii receptor blockers (arbs), combinations, Diuretics and potassium-sparing agents in combination, Other agents acting on the renin-angiotensin system, Antiinfectives and antiseptics, excl. Combinations with corticosteroids	C09B, C03A, C09D, C03E, C09X, G01A	Agents acting on the renin-angiotensin system, Diuretics, Gynecological antiinfectives and antiseptics	C09, C03, G01	Cardiovascular system, Genito urinary system and sex hormones	C, G	Cardiovascular system
Hydrocortisone	DrugBank, ClinicalTrials	DB00741	CYP3A4, CYP3A5, CYP3A7, CYP11B1, CYP11B2, CYP2C8, NR3C1, ANXA1, ABCB1, ABCG2, SLCO1A2, SHBG	Cytochrome P450 3A4, Cytochrome P450 3A5, Cytochrome P450 3A7, Cytochrome P450 11B1, mitochondrial, Cytochrome P450 11B2, mitochondrial, Cytochrome P450 2C8, Glucocorticoid receptor, Annexin A1, Multidrug resistance protein 1, ATP-binding cassette sub-family G member 2, Solute carrier organic anion transporter family member 1A2, Sex hormone-binding globulin		Hydrocortisone, or cortisol, is a glucocorticoid secreted by the adrenal cortex.[A188387] Hydrocortisone is used to treat immune, inflammatory, and neoplastic conditions.[L10529,L10532,L10535,L10538,L7772,L7321] It was discovered in the 1930s by Edward Kendall and named Compound F, or 17-hydroxycorticosterone.[A188420] Hydrocortisone was granted FDA approval on 5 August 1952.[L10574]	Yes	approved	NCT04366115, NCT04359511, NCT04348305, NCT04366115, NCT04359511, NCT04348305, NCT02735707	S01CB03, A01AC03, S01BA02, S01CA03, D07AA02, S01BB01, D07XA01, D07BA04, S02CA03, A07EA02, S02BA01, R01AD60, H02AB09, D07CA01, S03CA04, C05AA01	Corticosteroids/antiinfectives/mydriatics in combination, Corticosteroids for local oral treatment, Corticosteroids, plain, Corticosteroids and antiinfectives in combination, Corticosteroids, weak (group I), Corticosteroids and mydriatics in combination, Corticosteroids, weak, other combinations, Corticosteroids, weak, combinations with antiseptics, Corticosteroids acting locally, Corticosteroids…	S01CB, A01AC, S01BA, S01CA, D07AA, S01BB, D07XA, D07BA, S02CA, A07EA, S02BA, R01AD, H02AB, D07CA, S03CA, C05AA	Antiinflammatory agents and antiinfectives in combination, Stomatological preparations, Antiinflammatory agents, Corticosteroids, plain, Corticosteroids, other combinations, Corticosteroids, combinations with antiseptics, Corticosteroids and antiinfectives in combination, Intestinal antiinflammatory agents, Corticosteroids, Decongestants and other nasal preparations for topical use, Corticosteroi…	S01C, A01A, S01B, D07A, D07X, D07B, S02C, A07E, S02B, R01A, H02A, D07C, S03C, C05A	Ophthalmologicals, Stomatological preparations, Corticosteroids, dermatological preparations, Otologicals, Antidiarrheals, intestinal antiinflammatory/antiinfective agents, Nasal preparations, Corticosteroids for systemic use, Ophthalmological and otological preparations, Vasoprotectives	S01, A01, D07, S02, A07, R01, H02, S03, C05	Sensory organs, Alimentary tract and metabolism, Dermatologicals, Respiratory system, Systemic hormonal preparations, excl. Sex hormones and insulins, Cardiovascular system	S, A, D, R, H, C	Anti-inflammatory agents
Hydrocortisone succinate	DrugBank	DB14545					No		NCT04348305										Anti-inflammatory agents
Hydroxychloroquine	PharmGKB, DrugBank, ClinicalTrials	DB01611	CYP2D6, TLR7, TLR9	Cytochrome P450 2D6, Toll-like receptor 7, Toll-like receptor 9	Inhibit Viral Entry	Hydroxychloroquine is a racemic mixture consisting of an R and S enantiomer.[A183047] Hydroxychloroquine is an aminoquinoline like [chloroquine].[L8072] It is a commonly prescribed medication in the treatment of uncomplicated malaria, rheumatoid arthritis, chronic discoid lupus erythematosus, and systemic lupus erythematosus.[L8072] Hydroxychloroquine is also used for the prophylaxis of malaria i…	No Yes	approved	NCT04371926, NCT04338906, NCT04390594, NCT04390061, NCT04372628, NCT04395768, NCT04397328, NCT04386070, NCT04400019, NCT04370015, NCT04387760, NCT04372017, NCT04385264, NCT04392128, NCT04359095, NCT04352933, NCT04340349, NCT04380818, NCT04381988, NCT04347915, NCT04351919, NCT04374552, NCT04383717, NCT04379492, NCT04361461, NCT04391127, NCT04377646, NCT04371406, NCT04360759, NCT04361318, NCT043648…	P01BA02	Aminoquinolines	P01BA	Antimalarials	P01B	Antiprotozoals	P01	Antiparasitic products, insecticides and repellents	P	Antivirals
Ibrutinib	DrugBank, ClinicalTrials	DB09053	BTK	Tyrosine-protein kinase BTK		Ibrutinib is a small molecule that acts as an irreversible potent inhibitor of Burton's tyrosine kinase. It is designated as a targeted covalent drug and it presents a very promising activity in B cell malignancies.[A32299] Ibrutinib was developed by Pharmacyclics Inc and in November 2013 was FDA-approved for the treatment of mantle cell lymphoma. Later, in February 2014, ibrutinib was approved f…	Yes		NCT04375397										Antineoplastic agents
Ibuprofen	DrugBank, ClinicalTrials	DB01050	CYP2C9, CYP2C8, CYP2C19, UGT1A1, UGT1A3, UGT1A9, UGT2B4, UGT2B7, PTGS1, PTGS2, BCL2, THBD, PLAT, FABP2, PPARG, CFTR, SLCO2B1, ABCB1, ABCC4, ABCC1, SLCO1A2, SLC22A6, SLC22A8, SLC22A11, ALB	Prostaglandin G/H synthase 2, Prostaglandin G/H synthase 1, Apoptosis regulator Bcl-2, Thrombomodulin, Fatty acid-binding protein, intestinal, Peroxisome proliferator-activated receptor gamma, Cystic fibrosis transmembrane conductance regulator, Peroxisome proliferator-activated receptor alpha, Platelet glycoprotein Ib alpha chain, Protein S100-A7 Cytochrome P450 2C9, Cytochrome P450 2C8, Cytochr…		An NSAID and non-selective COX inhibitor used to treat mild-moderate pain, fever, and inflammation. Ibuprofen is a non-steroidal anti-inflammatory drug (NSAID) derived from propionic acid and it is considered the first of the propionics.[A39074] The formula of ibuprofen is 2-(4-isobutylphenyl) propionic acid and its initial development was in 1960 while researching for a safer alternative for asp…	Yes	approved	NCT04382768, NCT04334629, NCT04334629, NCT04382768	G02CC01, C01EB16, M01AE01, M02AA13, R02AX02, N02AJ08, N02AJ19, M01AE51	Antiinflammatory products for vaginal administration, Other cardiac preparations, Propionic acid derivatives, Antiinflammatory preparations, non-steroids for topical use, Other throat preparations, Opioids in combination with non-opioid analgesics	G02CC, C01EB, M01AE, M02AA, R02AX, N02AJ	Other gynecologicals, Other cardiac preparations, Antiinflammatory and antirheumatic products, non-steroids, Topical products for joint and muscular pain, Throat preparations, Opioids	G02C, C01E, M01A, M02A, R02A, N02A	Other gynecologicals, Cardiac therapy, Antiinflammatory and antirheumatic products, Topical products for joint and muscular pain, Throat preparations, Analgesics	G02, C01, M01, M02, R02, N02	Genito urinary system and sex hormones, Cardiovascular system, Musculo-skeletal system, Respiratory system, Nervous system	G, C, M, R, N	Anti-inflammatory agents
IC14	ClinicalTrials			CD14					NCT04391309, NCT04346277										Anti-inflammatory agents
Icosapent	ClinicalTrials, DrugBank	DB00159	PTGS2, PTGS1, PPARG, PPARD, FADS1, ACSL4, ACSL3, FFAR1, SLC8A1, TRPV1, FABP7	Prostaglandin G/H synthase 2, Prostaglandin G/H synthase 1, Peroxisome proliferator-activated receptor gamma, Peroxisome proliferator-activated receptor delta, Fatty acid desaturase 1, Long-chain-fatty-acid--CoA ligase 4, Long-chain-fatty-acid--CoA ligase 3, Free fatty acid receptor 1, Sodium/calcium exchanger 1, Transient receptor potential cation channel subfamily V member 1, Fatty acid-binding…		Important polyunsaturated fatty acid found in fish oils. It serves as the precursor for the prostaglandin-3 and thromboxane-3 families. A diet rich in eicosapentaenoic acid lowers serum lipid concentration, reduces incidence of cardiovascular disorders, prevents platelet aggregation, and inhibits arachidonic acid conversion into the thromboxane-2 and prostaglandin-2 families.	Yes	approved, nutraceutical	NCT04335032										Other
Icosapent ethyl	ClinicalTrials	DB08887				Icosapent ethyl or ethyl eicosapentaenoic acid is a synthetic derivative of the omega-3 fatty acid eicosapentaenoic acid (EPA). It is used as adjunct therapy for severe hypertriglyceridemia (TG levels > 500 mg/dL). FDA approved on July 26, 2012.	Yes		NCT04412018										Other
Idarubicin	DrugBank	DB01177	CYP2C9, CYP2D6, TOP2A, ABCC1	Cytochrome P450 2C9, Cytochrome P450 2D6, DNA topoisomerase 2-alpha, Multidrug resistance-associated protein 1		An orally administered anthracycline antineoplastic. The compound has shown activity against breast cancer, lymphomas and leukemias, together with the potential for reduced cardiac toxicity.	No	approved	NCT02310321	L01DB06	Anthracyclines and related substances	L01DB	Cytotoxic antibiotics and related substances	L01D	Antineoplastic agents	L01	Antineoplastic and immunomodulating agents	L	Antineoplastic agents
Ifenprodil	DrugBank, ClinicalTrials	DB08954	GRIN1, GRIN2B	Glutamate receptor ionotropic		Ifenprodil is a selective NMDA receptor (glutamate) antagonist.	No		NCT04382924	C04AX28	Other peripheral vasodilators	C04AX	PERIPHERAL VASODILATORS	C04A	PERIPHERAL VASODILATORS	C04	CARDIOVASCULAR SYSTEM	C	Cardiovascular system
IFX-1	ClinicalTrials		C5	Complement C5A					NCT04333420										Immunosuppressants
ILT-101	ClinicalTrials		IL2R						NCT04357444										Immunosuppressants
Imatinib	DrugBank, ClinicalTrials	DB00619	CYP3A4, CYP3A5, CYP3A7, CYP1A2, CYP2C9, CYP2D6, CYP2C19, PTGS1, BCR/ABL fusion, KIT, RET, NTRK1, CSF1R, PDGFRA, DDR1, ABL1, PDGFRB, SLC22A1, ABCB1, SLC22A2, ABCG2, ABCA3, ALB, ORM1	Cytochrome P450 3A4, Cytochrome P450 3A5, Cytochrome P450 3A7, Cytochrome P450 1A2, Cytochrome P450 2C9, Cytochrome P450 2D6, Cytochrome P450 2C19, Prostaglandin G/H synthase 1, BCR/ABL fusion protein isoform X9, Mast/stem cell growth factor receptor Kit, RET proto-oncogene, High affinity nerve growth factor receptor, Macrophage colony-stimulating factor 1 receptor, Platelet-derived growth factor…		Imatinib is a small molecule kinase inhibitor used to treat certain types of cancer. It is currently marketed by Novartis as Gleevec (USA) or Glivec (Europe/Australia) as its mesylate salt, imatinib mesilate (INN). It is occasionally referred to as CGP57148B or STI571 (especially in older publications). It is used in treating chronic myelogenous leukemia (CML), gastrointestinal stromal tumors (GI…	Yes	approved	NCT04394416, NCT04356495, NCT04346147, NCT04394416, NCT04346147, NCT04356495	L01XE01	Protein kinase inhibitors	L01XE	Other antineoplastic agents	L01X	Antineoplastic agents	L01	Antineoplastic and immunomodulating agents	L	Antineoplastic agents
Indapamide	DrugBank	DB00808	CYP3A4, KCNQ1, KCNE1	Cytochrome P450 3A4, Potassium voltage-gated channel subfamily KQT member 1, Potassium voltage-gated channel subfamily E member 1		A benzamide-sulfonamide-indole. It is called a thiazide-like diuretic but structure is different enough (lacking the thiazo-ring) so it is not clear that the mechanism is comparable.	Yes	approved	NCT04330300	C03BA11, C09BX01, G01AE10, C10BX13	Sulfonamides, plain, ACE inhibitors, other combinations, Sulfonamides, HMG CoA reductase inhibitors, other combinations	C03BA, C09BX, G01AE, C10BX	Low-ceiling diuretics, excl. Thiazides, Ace inhibitors, combinations, Antiinfectives and antiseptics, excl. Combinations with corticosteroids, Lipid modifying agents, combinations	C03B, C09B, G01A, C10B	Diuretics, Agents acting on the renin-angiotensin system, Gynecological antiinfectives and antiseptics, Lipid modifying agents	C03, C09, G01, C10	Cardiovascular system, Genito urinary system and sex hormones	C, G	Cardiovascular system
Indomethacin	DrugBank, ClinicalTrials	DB00328	CYP2C19, CYP2C9, CES1, UGT1A9, UGT1A1, UGT2B7, PTGS1, PTGS2, PLA2G2A, PTGR2, PPARG, GLO1, GPR44, PPARA, ABCC3, ABCC4, ABCC6, ABCB1, ABCC1, SLCO1A2, SLC22A6, SLC22A8, ABCC2, ABCC11, SLC22A11, SLC10A1, SLC22A7, ALB	Cytochrome P450 2C19, Cytochrome P450 2C9, Liver carboxylesterase 1, UDP-glucuronosyltransferase 1-9, UDP-glucuronosyltransferase 1-1, UDP-glucuronosyltransferase 2B7, Prostaglandin G/H synthase 1, Prostaglandin G/H synthase 2, Phospholipase A2, membrane associated, Prostaglandin reductase 2, Peroxisome proliferator-activated receptor gamma, Lactoylglutathione lyase, Prostaglandin D2 receptor 2, …		Indometacin, or indomethacin, is a non-steroidal anti-inflammatory drug (NSAID) with anti-inflammatory, analgesic, and antipyretic properties. NSAIDs consist of agents that are structurally unrelated; the NSAID chemical classification of indometacin is an indole-acetic acid derivative with the chemical name 1- (p-chlorobenzoyl)25-methoxy-2-methylindole-3-acetic acid.[A177871] The pharmacological …	No	approved, investigational	NCT04344457	S01CC02, M01AB51, S01BC01, M02AA23, M01AB01, C01EB03	Antiinflammatory agents, non-steroids and antiinfectives in combination, Acetic acid derivatives and related substances, Antiinflammatory agents, non-steroids, Antiinflammatory preparations, non-steroids for topical use, Other cardiac preparations	S01CC, M01AB, S01BC, M02AA, C01EB	Antiinflammatory agents and antiinfectives in combination, Antiinflammatory and antirheumatic products, non-steroids, Antiinflammatory agents, Topical products for joint and muscular pain, Other cardiac preparations	S01C, M01A, S01B, M02A, C01E	Ophthalmologicals, Antiinflammatory and antirheumatic products, Topical products for joint and muscular pain, Cardiac therapy	S01, M01, M02, C01	Sensory organs, Musculo-skeletal system, Cardiovascular system	S, M, C	Anti-inflammatory agents
INO-4800	ClinicalTrials								NCT04336410										Vaccine
Inosine pranobex	DrugBank					Inosine pranobex (Isoprinosine or Methisoprinol) is a combination of inosine, acetamidobenzoic acid, and dimethylaminoisopropanol used as an antiviral drug.	No		NCT04360122, NCT04383717										Antivirals
Interferon Alpha	ClinicalTrials, DrugBank	DB00011	IFNAR2, IFNAR1	Interferon alpha/beta receptor 2, Interferon alpha/beta receptor 1		Natural interferon alpha or Multiferon is obtained from the leukocyte fraction of human blood following induction with Sendai virus. Interferon alfa contains several naturally occurring IFN-Î± subtypes and is purified by affinity chromatography. Interferon alpha proteins are mainly involved in innate immune response against viral infection. They come in 13 subtypes that are called IFNA1, IFNA2, I…	No		NCT04251871, NCT04275388, NCT04379518	L03AB06	Interferons	L03AB	IMMUNOSTIMULANTS	L03A	IMMUNOSTIMULANTS	L03	ANTINEOPLASTIC AND IMMUNOMODULATING AGENTS	L	Immunostimulants
Interferon Alpha-1B	ClinicalTrials		IFNAR1						NCT04320238		Interferons	L03AB	IMMUNOSTIMULANTS	L03A	IMMUNOSTIMULANTS	L03	ANTINEOPLASTIC AND IMMUNOMODULATING AGENTS	L	Immunostimulants
Interferon Alpha-2B	PharmGKB, ClinicalTrials, DrugBank		IFNAR2		Inhibit Viral Replication	Interferon alpha 2b (human leukocyte clone hif-sn 206 protein moiety reduced). A type I interferon consisting of 165 amino acid residues with arginine in position 23. This protein is produced by recombinant DNA technology and resembles interferon secreted by leukocytes. It is used extensively as an antiviral or antineoplastic agent.	Yes		NCT04349410, NCT04273763, NCT04379518		Interferons	L03AB	IMMUNOSTIMULANTS	L03A	IMMUNOSTIMULANTS	L03	ANTINEOPLASTIC AND IMMUNOMODULATING AGENTS	L	Immunostimulants
Interferon Beta	ClinicalTrials, DrugBank	DB14999	IFNAR1	Interferon alpha/beta receptor 1		A polypeptide drug used in the treatment of relapsing forms of Multiple Sclerosis (MS). Human interferon beta is a polypeptide used in the management of relapsing forms of Multiple Sclerosis (MS), and was initially approved by the FDA in 1992.[L12081] Multiple Sclerosis is a devastating neurodegenerative disease that is usually progressive and significantly debilitating with a profound impact on …	No		NCT04324463, NCT04293887		Interferons	L03AB	IMMUNOSTIMULANTS	L03A	IMMUNOSTIMULANTS	L03	ANTINEOPLASTIC AND IMMUNOMODULATING AGENTS	L	Immunostimulants
Interferon Beta-1A	ClinicalTrials, DrugBank	DB00060	IFNAR1, IFNAR2	Interferon alpha/beta receptor 1, Interferon alpha/beta receptor 2		Human interferon beta (166 residues), glycosylated, MW=22.5kD. It is produced by mammalian cells (Chinese Hamster Ovary cells) into which the human interferon beta gene has been introduced. The amino acid sequence is identical to that of natural human interferon beta.	Yes	approved, investigational	NCT04343768, NCT04350671, NCT04350684, NCT04385095, NCT04315948, NCT02735707		Interferons	L03AB	IMMUNOSTIMULANTS	L03A	IMMUNOSTIMULANTS	L03	ANTINEOPLASTIC AND IMMUNOMODULATING AGENTS	L	Immunostimulants
Interferon Beta-1B	ClinicalTrials, DrugBank	DB00068	IFNAR1, IFNAR2	Interferon alpha/beta receptor 1, Interferon alpha/beta receptor 2		Human interferon beta (165 residues), cysteine 17 is substituted with serine. Produced in E. coli, no carbohydrates, MW=18.5kD	Yes	approved	NCT04343768, NCT04366245, NCT04350281, NCT04276688	L03AB08	Interferons	L03AB	IMMUNOSTIMULANTS	L03A	IMMUNOSTIMULANTS	L04	ANTINEOPLASTIC AND IMMUNOMODULATING AGENTS	L	Immunostimulants
Interleukin-7	DrugBank, ClinicalTrials	DB11997	IL7R			Interleukin 7 has been used in trials studying the treatment of Metastatic Breast Cancer.	No		NCT04379076, NCT04407689, NCT04379076										Antineoplastic agents
Ipilimumab	DrugBank	DB06186	CTLA4	Cytotoxic T-lymphocyte protein 4		Ipilimumab is a fully humanized IgG1 monoclonal antibody that blocks cytotoxic T lymphocyte antigen-4 (CTLA-4).[L12126] Blocking CTLA-4 removes an inhibitory signal from reducing the activity of T lymphocytes.[A35065,A35080,L12126] Ipilimumab was developed by Bristol-Myers Squibb and Medarex.[L12126] Ipilimumab was granted FDA approval on 25 March 2011.[L12126]	Yes	approved	NCT03978611	L01XC11	Monoclonal antibodies	L01XC	Other antineoplastic agents	L01X	Antineoplastic agents	L01	Antineoplastic and immunomodulating agents	L	Antineoplastic agents
Irbesartan	DrugBank	DB01029	CYP2C8, CYP2C9, UGT1A3, PTGS1, CYP1A2, CYP2D6, CYP3A4, AGTR1, JUN	Cytochrome P450 2C8, Cytochrome P450 2C9, UDP-glucuronosyltransferase 1-3, Prostaglandin G/H synthase 1, Cytochrome P450 1A2, Cytochrome P450 2D6, Cytochrome P450 3A4, Type-1 angiotensin II receptor, Transcription factor AP-1		Irbesartan is an angiotensin receptor blocker (ARB) indicated to treat hypertension or diabetic nephropathy.[L7456,L7459] It can also be used as part of a combination product with [hydrochlorothiazide] for patients not well controlled or not expected to be well controlled on monotherapy.[L7459] Unlike angiotensin converting enzyme inhibitors, ARBs are not associated with a dry cough.[L7456,L7459]…	Yes	approved, investigational	NCT04394117, NCT04330300	C09CA04, C09DB05, C09DA04	Angiotensin II receptor blockers (ARBs), plain, Angiotensin II receptor blockers (ARBs) and calcium channel blockers, Angiotensin II receptor blockers (ARBs) and diuretics	C09CA, C09DB, C09DA	Angiotensin ii receptor blockers (arbs), plain, Angiotensin ii receptor blockers (arbs), combinations	C09C, C09D	Agents acting on the renin-angiotensin system	C09	Cardiovascular system	C	Cardiovascular system
Isavuconazonium	DrugBank	DB06636				Isavuconazonium is a second-generation triazole antifungal approved on March 6, 2015 by the FDA for the treatment of invasive aspergillosis and invasive mucormycosis, marketed by Astellas under the brand Cresemba. It is the prodrug form of isavuconazole, the active moiety, and it is available in oral and parenteral formulations. Due to low solubility in water of isavuconazole on its own, the isov…	Yes		NCT03816176										Antifungals
Isoflurane	ClinicalTrials	DB00753	CYP2E1, CYP2B6, MT-ND1, GABRA1, ATP2C1, GLRA1, GRIA1, KCNA1, ATP5D, CALM1, ALB	Cytochrome P450 2E1, Cytochrome P450 2B6, NADH-ubiquinone oxidoreductase chain 1, Gamma-aminobutyric acid receptor subunit alpha-1, Calcium-transporting ATPase type 2C member 1, Glycine receptor subunit alpha-1, Glutamate receptor 1, Potassium voltage-gated channel subfamily A member 1, ATP synthase subunit delta, mitochondrial, Calmodulin, GABA-A receptor (anion channel), Serum albumin		A stable, non-explosive inhalation anesthetic, relatively free from significant side effects.	Yes	approved	NCT04415060	N01AB06	Halogenated hydrocarbons	N01AB	Anesthetics, general	N01A	Anesthetics	N01	Nervous system	N	Nervous system
Isoprinosine	ClinicalTrials	DB13156							NCT04360122, NCT04383717	J05AX05	Other antivirals	J05AX	DIRECT ACTING ANTIVIRALS	J05A	ANTIVIRALS FOR SYSTEMIC USE	J05	ANTIINFECTIVES FOR SYSTEMIC USE	J	Antivirals
Isotretinoin	PharmGKB, DrugBank, ClinicalTrials	DB00982	RARA	Retinoic acid receptor alpha	Inhibit Viral Entry	Isotretinoin is a retinoid derivative of vitamin A used in the treatment of severe recalcitrant acne.[Label] It was most widely marketed under the brand name Accutane, which has since been discontinued.[L6574] Isotretinoin is associated with major risks in pregnancy and so it is only available under the iPLEDGE program in the United States.[L6579] The first isotretinoin containing product was FDA…	Yes Yes	approved	NCT04382950, NCT04389580, NCT04353180, NCT04361422, NCT04361422, NCT04353180, NCT04389580	D10AD04, D10AD54, D10BA01	Retinoids for topical use in acne, Retinoids for treatment of acne	D10AD, D10BA	Anti-acne preparations for topical use, Anti-acne preparations for systemic use	D10A, D10B	Anti-acne preparations	D10	Dermatologicals	D	Other
Ivermectin	PharmGKB, DrugBank, ClinicalTrials	DB00602	CYP3A4, GLRA3, GABRB3, ABCB1, ABCC1, ABCC2, ABCG2	Cytochrome P450 3A4, Glycine receptor subunit alpha-3, Gamma-aminobutyric acid receptor subunit beta-3, Multidrug resistance protein 1, Multidrug resistance-associated protein 1, Canalicular multispecific organic anion transporter 1, ATP-binding cassette sub-family G member 2	Other	Ivermectin is a broad-spectrum anti-parasite medication. It was first marketed under the name StromectolÂ® and used against worms (except tapeworms), but, in 2012, it was approved for the topical treatment of head lice infestations in patients 6 months of age and older, and marketed under the name Skliceâ„¢ as well. Ivermectin is mainly used in humans in the treatment of onchocerciasis, but is al…	Yes Yes	approved	NCT04374279, NCT04390022, NCT04381884, NCT04382846, NCT04391127, NCT04360356, NCT04392427, NCT04374019, NCT04345419, NCT04373824, NCT04343092, NCT04351347, NCT04392713, NCT04399746, NCT04360356, NCT04381884, NCT04391127, NCT04405843, NCT04374279, NCT04407130, NCT04371952, NCT04407507, NCT04390022, NCT04374019, NCT04392427, NCT04382846, NCT04392713, NCT04403555, NCT04351347, NCT04399746, NCT043454…	P02CF01, D11AX22	Avermectines, Other dermatologicals	P02CF, D11AX	Antinematodal agents, Other dermatological preparations	P02C, D11A	Anthelmintics, Other dermatological preparations	P02, D11	Antiparasitic products, insecticides and repellents, Dermatologicals	P, D	Antiparasitics
Ixazomib	DrugBank	DB09570	PSMB5	Proteasome 20S Subunit Beta 5		Ixazomib a second generation proteasome inhibitor (PI) and the first oral PI approved by the FDA in November 2015 for multiple myeloma treatment in combination with 2 other therapies (lenalidomide and dexamethasone) for patients who have received at least 1 prior therapy. It was found to have similar efficacy to bortezomib (the first PI approved for multiple myeloma therapy) in the control of mye…	Yes		NCT03888534, NCT03748953, NCT04371770	L01XX50	Other antineoplastic agents	L01XX	OTHER ANTINEOPLASTIC AGENTS	L01X	ANTINEOPLASTIC AGENTS	L01	ANTINEOPLASTIC AND IMMUNOMODULATING AGENTS	L	Antineoplastic agents
Ketamine	PharmGKB, DrugBank, ClinicalTrials	DB01221	CYP2C9, CYP3A4, CYP2B6, PTGS1, CYP2C8, GRIN3A, TACR1, DRD2, OPRD1, SLC6A2, OPRK1, OPRM1, CHRM1, HTR2A, HTR1A, ABCB1	Cytochrome P450 2C9, Cytochrome P450 3A4, Cytochrome P450 2B6, Prostaglandin G/H synthase 1, Cytochrome P450 2C8, Glutamate receptor ionotropic, NMDA 3A, Substance-P receptor, D(2) dopamine receptor, Delta-type opioid receptor, Sodium-dependent noradrenaline transporter, Kappa-type opioid receptor, Mu-type opioid receptor, Muscarinic acetylcholine receptor, 5-hydroxytryptamine receptor 2, 5-hydro…	Anti-Cytokine	Ketamine is an NMDA receptor antagonist with a potent anesthetic effect.[A31869] It was developed in 1963 as a replacement for phencyclidine (PCP) by Calvin Stevens at Parke Davis Laboratories. It started being used for veterinary purposes in Belgium and in 1964 was proven that compared to PCP, it produced minor hallucinogenic effects and shorter psychotomimetic effects. It was FDA approved in 19…	Yes Yes	approved	NCT04365985	N01AX03	Other general anesthetics	N01AX	Anesthetics, general	N01A	Anesthetics	N01	Nervous system	N	Nervous system
Lanadelumab	DrugBank	DB14597	KLKB1	Plasma kallikrein		Lanadelumab, also known as DX-2930, is a human IgG1 monoclonal antibody designed for subcutaneous self-injection.[L4538] It is a fully human immunoglobulin, k-light-chain made in recombinant Chinese Hamster Ovary cells.[L4537] The FDA and EU granted the designation of priority review, breakthrough therapy and orphan drug for rare diseases based on the results of the reported clinical trials.[A386…	Yes		NCT04206605, NCT04070326	B06AC05	Drugs used in hereditary angioedema	B06AC	OTHER HEMATOLOGICAL AGENTS	B06A	OTHER HEMATOLOGICAL AGENTS	B06	BLOOD AND BLOOD FORMING ORGANS	B	Other
Fenretinide	ClinicalTrials	DB05076							NCT04417257										Antineoplastic agents
LB1148	ClinicalTrials								NCT04390217										Other
LEAF-4L6715	ClinicalTrials								NCT04378920										Other
LEAF-4L7520	ClinicalTrials								NCT04378920										Other
Leflunomide	PharmGKB, DrugBank, ClinicalTrials	DB01097	CYP2C9, CYP1A2, DHODH, AHR, PTK2B, ABCG2	Cytochrome P450 2C9, Cytochrome P450 1A2, Dihydroorotate dehydrogenase (quinone), mitochondrial, Aryl hydrocarbon receptor, Protein-tyrosine kinase 2-beta, ATP-binding cassette sub-family G member 2	Anti-Cytokine	Leflunomide is a pyrimidine synthesis inhibitor belonging to the DMARD (disease-modifying antirheumatic drug) class of drugs, which are chemically and pharmacologically very heterogeneous. Leflunomide was approved by FDA and in many other countries (e.g., Canada, Europe) in 1999.	Yes Yes	approved, investigational	NCT04361214	L04AA13	Selective immunosuppressants	L04AA	Immunosuppressants	L04A	Immunosuppressants	L04	Antineoplastic and immunomodulating agents	L	Immunosuppressants
Lenalidomide	DrugBank, ClinicalTrials	DB00480	TNFSF11, CDH5, PTGS2, ABCB1	Protein cereblon, Tumor necrosis factor ligand superfamily member 11, Cadherin-5, Prostaglandin G/H synthase 2, Multidrug resistance protein 1		Lenalidomide (initially known as CC-5013 and marketed as RevlimidÂ® by Celgene) is a derivative of thalidomide introduced in 2004. It was initially intended as a treatment for multiple myeloma, for which thalidomide is an accepted therapeutic modality, but has also shown efficacy in the hematological disorders known as the myelodysplastic syndromes. FDA approved on December 27, 2005.	Yes	approved	NCT04361643, NCT03984097, NCT04361643	L04AX04	Other immunosuppressants	L04AX	Immunosuppressants	L04A	Immunosuppressants	L04	Antineoplastic and immunomodulating agents	L	Antineoplastic agents
Lenzilumab	DrugBank, ClinicalTrials	DB15148	CSF2, GM-CSF			Lenzilumab is under investigation in clinical trial NCT02546284 (Study of Lenzilumab in Previously Treated Patients With Chronic Myelomonocytic Leukemia (CMML)).	No		NCT04351152										Immunosuppressants
Leronlimab	DrugBank, ClinicalTrials		CCR5	C-C chemokine receptor type 5		A humanized monoclonal antibody being investigated Leronlimab, or PRO-140, is a human monoclonal antibody developed by CytoDyn.[L12684] It was first described in the literature in 2001.[A3922] This antibody binds to CCR5, which may be useful in treating HIV, cancers, and severely ill COVID-19 patients.[A192846,A192858,L12684]	No		NCT04347239, NCT04343651, NCT04343651, NCT04347239										Antivirals
Levamisole	DrugBank, ClinicalTrials	DB00848	CHRNA3, ALPPL2,	Neuronal acetylcholine receptor subunit alpha-3, Alkaline phosphatase, placental-like, Acetylcholine receptor subunit alpha-type unc-38, Acetylcholine receptor subunit alpha-type unc-63, Acetylcholine receptor subunit beta-type lev-1, Acetylcholine receptor subunit beta-type unc-29		Levamisole is an antihelminthic drug that was commonly used for the treatment of parasitic, viral, and bacterial infections. [A178117] It was manufactured by _Janssen_ and first used in 1969 as an agent to treat worm infestations[A178123] Levamisole was approved by the FDA in 1990 as an adjuvant treatment for colon cancer.[L6232] Prior to this, levamisole was used as an antirheumatic therapy in t…	No	withdrawn	NCT04360122, NCT04383717, NCT04331470, NCT04331470, NCT04360122, NCT04383717	P02CE01	Imidazothiazole derivatives	P02CE	Antinematodal agents	P02C	Anthelmintics	P02	Antiparasitic products, insecticides and repellents	P	Antivirals
Levilimab	ClinicalTrials		IL6	Interleukin-6					NCT04397562										Immunosuppressants
Levofloxacin	ClinicalTrials	DB01137	CYP1A2, CYP3A4, parC, gyrA, TOP2A, ABCB1, SLC22A6, SLC22A2, SLC22A4	Cytochrome P450 1A2, Cytochrome P450 3A4, DNA topoisomerase 4 subunit A, DNA gyrase subunit A, DNA topoisomerase 2-alpha, Multidrug resistance protein 1, Solute carrier family 22 member 6, Solute carrier family 22 member 2, Solute carrier family 22 member 4		Levofloxacin is a fluoroquinolone antibiotic and the optical S-(-) isomer of racemic [ofloxacin].[A190663] It reportedly carries 8 to 128-fold more activity against both gram-negative and gram-positive bacteria compared to R-(+)-ofloxacin[A190663] and remains stereochemically stable following administration (i.e. it does not invert to the inactive isomer).[L11638] Levofloxacin, along with other q…	Yes	approved, investigational	NCT02735707	J01MA12, A02BD10, J01RA05, S01AE05	Fluoroquinolones, Combinations for eradication of Helicobacter pylori, Combinations of antibacterials	J01MA, A02BD, J01RA, S01AE	Quinolone antibacterials, Drugs for peptic ulcer and gastro-oesophageal reflux disease (gord), Combinations of antibacterials, Antiinfectives	J01M, A02B, J01R, S01A	Antibacterials for systemic use, Drugs for acid related disorders, Ophthalmologicals	J01, A02, S01	Antiinfectives for systemic use, Alimentary tract and metabolism, Sensory organs	J, A, S	Antibacterials
Linagliptin	DrugBank, ClinicalTrials	DB08882	CYP3A4, DPP4, ABCB1	Cytochrome P450 3A4, Dipeptidyl peptidase 4, Multidrug resistance protein 1		Linagliptin is a DPP-4 inhibitor developed by Boehringer Ingelheim for the treatment of type II diabetes [L9557]. Linagliptin differs from other DPP-4 inhibitors in that it has a non-linear pharmacokinetic profile, is not primarily eliminated by the renal system, and obeys concentration dependant protein binding[A37050]. Linagliptin was approved by the FDA on May 2, 2011[L9557].	Yes	approved	NCT04341935, NCT04371978, NCT04371978, NCT04341935	A10BH05, A10BD19, A10BD11	Dipeptidyl peptidase 4 (DPP-4) inhibitors, Combinations of oral blood glucose lowering drugs	A10BH, A10BD	Blood glucose lowering drugs, excl. Insulins	A10B	Drugs used in diabetes	A10	Alimentary tract and metabolism	A	Other
Liothyronine	DrugBank	DB00279	THRA, THRB, SLCO1A2, SLCO1B1, SLCO1B3, SLCO4C1, SLC10A1, SLCO1C1, SLCO4A1, SLC22A8, SLC16A10, ABCB1, SLC7A5, TTR, SERPINA7, ALB	Thyroid hormone receptor alpha, Thyroid hormone receptor beta, Solute carrier organic anion transporter family member 1A2, Solute carrier organic anion transporter family member 1B1, Solute carrier organic anion transporter family member 1B3, Solute carrier organic anion transporter family member 4C1, Sodium/bile acid cotransporter, Solute carrier organic anion transporter family member 1C1, Solu…		Liothyronine is a thyroidal hormone T3 which is normally produced by the thyroid gland in a ratio 4:1 when compared with T4: T3. Liothyronine is the active form of thyroxine which is composed in a basic chemical structure by a tyrosine with bound iodine.[T457] The exogenous liothyronine product was developed by King Pharmaceuticals and FDA approved in 1956.[L5578]	Yes	approved	NCT04348513	H03AA03, H03AA02	Thyroid hormones	H03AA	Thyroid preparations	H03A	Thyroid therapy	H03	Systemic hormonal preparations, excl. Sex hormones and insulins	H	Other
Lisinopril	DrugBank	DB00722	ACE, ACE2, ABCB1, SLC15A1	Angiotensin-converting enzyme, Angiotensin-converting enzyme 2, Multidrug resistance protein 1, Solute carrier family 15 member 1		Lisinopril is an angiotensin converting enzyme inhibitor (ACEI) used to treat hypertension, heart failure, and myocardial infarction.[L8384,L8387,L8390] Lisinopril and [captopril] are the only ACEIs that are not prodrugs.[A184853] It functions by inhibition of angiotensin converting enzyme as well as the renin angiotensin aldosterone system.[A184781,A184808,A184817] ACEIs are commonly used as a f…	Yes	approved, investigational	NCT04330300	C09BA03, C10BX07, C09AA03, C09BB03	ACE inhibitors and diuretics, HMG CoA reductase inhibitors, other combinations, ACE inhibitors, plain, ACE inhibitors and calcium channel blockers	C09BA, C10BX, C09AA, C09BB	Ace inhibitors, combinations, Lipid modifying agents, combinations, Ace inhibitors, plain	C09B, C10B, C09A	Agents acting on the renin-angiotensin system, Lipid modifying agents	C09, C10	Cardiovascular system	C	Antivirals
Lopinavir	DrugBank, ClinicalTrials	DB01601	CYP3A4, CYP2D6, CYP2C19, CYP1A2, CYP2B6, CYP2C9, , ABCB1	Human immunodeficiency virus type 1 protease Cytochrome P450 3A4, Cytochrome P450 2D6, Cytochrome P450 2C19, Cytochrome P450 1A2, Cytochrome P450 2B6, Cytochrome P450 2C9, Protease, Multidrug resistance protein 1		An HIV-1 protease inhibitor used in combination with ritonavir to treat human immunodeficiency virus (HIV) infection. Lopinavir is an antiretroviral protease inhibitor used in combination with other antiretrovirals in the treatment of HIV-1 infection.[L11163] Lopinavir is marketed and administered exclusively in combination with [ritonavir] - this combination, first marketed by Abbott under the b…	No	approved	NCT04372628, NCT04320277, NCT04386070, NCT04275388, NCT04359095, NCT04380818, NCT04365582, NCT04366245, NCT04394182, NCT04321993, NCT04321174, NCT04351724, NCT04350684, NCT04350671, NCT04328285, NCT04346147, NCT04343768, NCT04328012, NCT04364022, NCT04331470, NCT04376814, NCT04315948, NCT04381936, NCT04330690, NCT04358614, NCT04295551, NCT04307693, NCT04286503, NCT04276688, NCT04261907, NCT042550…	J05AR10	Antivirals for treatment of HIV infections, combinations	J05AR	Direct acting antivirals	J05A	Antivirals for systemic use	J05	Antiinfectives for systemic use	J	Antivirals
Lopinavir / Ritonavir	PharmGKB, ClinicalTrials				Inhibit Viral Replication		Yes		NCT04359095, NCT04321993, NCT04364022, NCT04343768, NCT04350671, NCT04350684, NCT04328285, NCT04330690, NCT04351724, NCT04307693, NCT04346147, NCT04286503, NCT04409483, NCT04372628, NCT04328012, NCT04295551, NCT04403100, NCT04376814, NCT04381936, NCT04315948, NCT04255017, NCT04380818, NCT02735707, NCT04386070, NCT04321174, NCT04365582, NCT04251871, NCT04390152, NCT04261907, NCT04275388, NCT042766…										Antivirals
Losartan	PharmGKB, DrugBank, ClinicalTrials	DB00678	CYP2C9, CYP3A4, CYP3A5, CYP2C8, CYP2C19, CYP1A2, UGT1A1, UGT1A3, UGT1A10, UGT2B7, UGT2B17, AGTR1, ABCB1, SLC22A6, , ALB	Cytochrome P450 2C9, Cytochrome P450 3A4, Cytochrome P450 3A5, Cytochrome P450 2C8, Cytochrome P450 2C19, Cytochrome P450 1A2, UDP-glucuronosyltransferase 1-1, UDP-glucuronosyltransferase 1-3, UDP-glucuronosyltransferase 1-10, UDP-glucuronosyltransferase 2B7, UDP-glucuronosyltransferase 2B17, Type-1 angiotensin II receptor, Multidrug resistance protein 1, Solute carrier family 22 member 6, Solute…	Inhibit Viral Entry	Losartan is an angiotensin II receptor blocker (ARB) used to treat hypertension.[L7423] Angiotensin-converting enzyme (ACE) inhibitors are used for a similar indication but are associated with a cough.[L7423] When patients with ACE inhibitor associated coughs are switched to ARBs like losartan, they have an incidence of cough similar to placebo or [hydrochlorothiazide].[L7423] Losartan is availab…	Yes Yes	approved	NCT04394117, NCT04312009, NCT04349410, NCT04311177, NCT04328012, NCT04343001, NCT04330300, NCT04340557, NCT04335123, NCT04335123, NCT04343001, NCT04349410, NCT04328012, NCT04312009, NCT04311177, NCT04340557	C09CA01, C09DA01, C09DB06	Angiotensin II receptor blockers (ARBs), plain, Angiotensin II receptor blockers (ARBs) and diuretics, Angiotensin II receptor blockers (ARBs) and calcium channel blockers	C09CA, C09DA, C09DB	Angiotensin ii receptor blockers (arbs), plain, Angiotensin ii receptor blockers (arbs), combinations	C09C, C09D	Agents acting on the renin-angiotensin system	C09	Cardiovascular system	C	Cardiovascular system
LSALT peptide	ClinicalTrials		DPEP1	Dipeptidase 1					NCT04402957										Other
Lucinactant	DrugBank, ClinicalTrials	DB04897				Lucinactant is a new synthetic peptide-containing surfactant for intratracheal use. It contains sinapultide, a novel, hydrophobic, 21-amino acid peptide (leucine and lysine repeating units, KL4 peptide) designed to mimic human surfactant protein-B (SB-P). More specifically, it mimics the C-terminal amphipathic helical domain of this protein. It also consists of phospholipids (dipalmitoylphosphati…	Yes		NCT04389671										Other
LY3127804	ClinicalTrials		ANGPT2	Angiopoietin 2					NCT04342897										Other
LY3819253	ClinicalTrials								NCT04411628										Other
Macrolide	ClinicalTrials								NCT02735707										Antibacterials
Magnesium hydroxide	DrugBank	DB09104				Magnesium hydroxide is an inorganic compound. It is naturally found as the mineral brucite. Magnesium hydroxide can be used as an antacid or a laxative in either an oral liquid suspension or chewable tablet form. Additionally, magnesium hydroxide has smoke suppressing and flame retardant properties and is thus used commercially as a fire retardant. It can also be used topically as a deodorant or …	No		NCT04269356										Other
Mannitol	DrugBank, ClinicalTrials	DB00742	mtlD, ABCB1	Mannitol dehydrogenase, Multidrug resistance protein 1		Mannitol is an osmotic diuretic that is metabolically inert in humans and occurs naturally, as a sugar or sugar alcohol, in fruits and vegetables. Mannitol elevates blood plasma osmolality, resulting in enhanced flow of water from tissues, including the brain and cerebrospinal fluid, into interstitial fluid and plasma. As a result, cerebral edema, elevated intracranial pressure, and cerebrospinal…	Yes	approved, investigational	NCT04385264	B05CX04, A06AD16, R05CB16, B05BC01	Other irrigating solutions, Osmotically acting laxatives, Mucolytics, Solutions producing osmotic diuresis	B05CX, A06AD, R05CB, B05BC	Irrigating solutions, Drugs for constipation, Expectorants, excl. Combinations with cough suppressants, I.v. Solutions	B05C, A06A, R05C, B05B	Blood substitutes and perfusion solutions, Drugs for constipation, Cough and cold preparations	B05, A06, R05	Blood and blood forming organs, Alimentary tract and metabolism, Respiratory system	B, A, R	Other
MAS825	ClinicalTrials								NCT04382651										Other
Mavrilimumab	PharmGKB, DrugBank, ClinicalTrials	DB12534	CSF2RA	Granulocyte-macrophage colony-stimulating factor receptor subunit alpha	Anti-Cytokine	Mavrilimumab has been investigated for the treatment of Rheumatoid Arthritis.	No No		NCT04397497, NCT04399980, NCT04337216, NCT04399980, NCT04397497										Immunosuppressants
Measles-Mumps-Rubella Vaccine	ClinicalTrials								NCT04357028										Vaccine
Mefloquine	DrugBank, ClinicalTrials	DB00358	CYP3A4, BCHE, CYP19A1, CYP2D6, ACHE, HBA1, ADORA2A, ABCB1	Cytochrome P450 3A4, Cholinesterase, Cytochrome P450 19A1, Cytochrome P450 2D6, Acetylcholinesterase, Hemoglobin subunit alpha, Adenosine receptor A2a, Multidrug resistance protein 1		A phospholipid-interacting antimalarial drug (antimalarials). It is very effective against plasmodium falciparum with very few side effects. [PubChem]	Yes	approved	NCT04347031	P01BF02, P01BC02	Artemisinin and derivatives, combinations, Methanolquinolines	P01BF, P01BC	Antimalarials	P01B	Antiprotozoals	P01	Antiparasitic products, insecticides and repellents	P	Antiparasitics
Melatonin	DrugBank, ClinicalTrials	DB01065	CYP1A1, CYP1A2, CYP1B1, CYP2C19, CYP2C9, ASMT, IDO1, MPO, CYP19A1, MTNR1A, MTNR1B, ESR1, RORB, CALM1, EPX, CALR, NQO2, SLC22A8	Cytochrome P450 1A1, Cytochrome P450 1A2, Cytochrome P450 1B1, Cytochrome P450 2C19, Cytochrome P450 2C9, Acetylserotonin O-methyltransferase, Indoleamine 2,3-dioxygenase 1, Myeloperoxidase, Cytochrome P450 19A1, Melatonin receptor type 1A, Melatonin receptor type 1B, Estrogen receptor, Nuclear receptor ROR-beta, Calmodulin, Eosinophil peroxidase, Calreticulin, Ribosyldihydronicotinamide dehydrog…		Melatonin is a biogenic amine that is found in animals, plants and microbes. Aaron B. Lerner of Yale University is credited for naming the hormone and for defining its chemical structure in 1958. In mammals, melatonin is produced by the pineal gland. The pineal gland is small endocrine gland, about the size of a rice grain and shaped like a pine cone (hence the name), that is located in the cente…	No	approved, nutraceutical	NCT04353128, NCT04409522, NCT04353128	N05CH01	Melatonin receptor agonists	N05CH	Hypnotics and sedatives	N05C	Psycholeptics	N05	Nervous system	N	Nervous system
Melphalan	DrugBank, ClinicalTrials	DB01042	SLC22A3, SLC7A5	Solute carrier family 22 member 3, Large neutral amino acids transporter small subunit 1		An alkylating nitrogen mustard that is used as an antineoplastic in the form of the levo isomer - melphalan, the racemic mixture - merphalan, and the dextro isomer - medphalan; toxic to bone marrow, but little vesicant action; potential carcinogen.	Yes	approved	NCT04380376	L01AA03	Nitrogen mustard analogues	L01AA	Alkylating agents	L01A	Antineoplastic agents	L01	Antineoplastic and immunomodulating agents	L	Antineoplastic agents
Memantine	DrugBank	DB01043	CYP2B6, CYP2A6, CYP2C19, GRIN3A, GRIN2A, GRIN2B, HTR3A, CHRFAM7A, DRD2, GRIN1, SLC22A2	Cytochrome P450 2B6, Cytochrome P450 2A6, Cytochrome P450 2C19, Glutamate receptor ionotropic, NMDA 3A, Glutamate receptor ionotropic, NMDA 2A, Glutamate receptor ionotropic, NMDA 2B, 5-hydroxytryptamine receptor 3A, Alpha-7 nicotinic cholinergic receptor subunit, D(2) dopamine receptor, Glutamate receptor ionotropic, NMDA 1, Solute carrier family 22 member 2		Initially approved by the FDA in 2013, memantine is an N-methyl-D-aspartate (NMDA) receptor antagonist used in the management of Alzheimer's Disease (AD). It is different from many other Alzheimer's Disease medications, as it works by a different mechanism than the cholinesterase enzyme inhibitors normally employed in the management of Alzheimer's disease [A1639]. Memantine blocks the effects of …	Yes	approved, investigational	NCT04331470	N06DA52, N06DX01, N06DA53	Anticholinesterases, Other anti-dementia drugs	N06DA, N06DX	Anti-dementia drugs	N06D	Psychoanaleptics	N06	Nervous system	N	Nervous system
MenACWY vaccine	ClinicalTrials								NCT04324606, NCT04400838										Vaccine
Meplazumab	ClinicalTrials		BSG	Basignin					NCT04275245										Other
Merimepodib	PharmGKB, ClinicalTrials	DB04862	guaB	Inosine-5'-monophosphate dehydrogenase	Inhibit Viral Replication	Merimepodib (VX-497) is a novel noncompetitive inhibitor of IMPDH. Merimepodib is orally bioavailable and inhibits the proliferation of primary human, mouse, rat, and dog lymphocytes at concentrations of approximately 100 nM.	No Yes	investigational	NCT04410354										Antivirals
Metenkefalin	DrugBank, ClinicalTrials	DB12668	OPRD1, OPRM1, CPA6	Delta-type opioid receptor, Mu-type opioid receptor		An investigational endogenous opioid being studied for the treatment of COVID-19. Metenkefalin has been used in trials studying the treatment of Tumors.	No		NCT04374032										Anti-inflammatory agents
Metformin	DrugBank	DB00331	PRKAB1, SLC22A1, SLC22A2, SLC22A3, SLC47A1,	5'-AMP-activated protein kinase subunit beta-1, Solute carrier family 22 member 1, Solute carrier family 22 member 2, Solute carrier family 22 member 3, Multidrug and toxin extrusion protein 1, Equilibrative nucleoside transporter 4		Metformin is an antihyperglycemic agent of the _biguanide_ class, used for the management of type II diabetes) [FDA label]. Currently, metformin is the first drug of choice for the management of type II diabetes and is prescribed to at least 120 million people worldwide [A176173]. Metformin is considered an antihyperglycemic drug because it lowers blood glucose concentrations in type II diabetes …	Yes	approved	NCT02915198	A10BD23, A10BD02, A10BD18, A10BD11, A10BD25, A10BA02, A10BD22, A10BD14, A10BD16, A10BD17, A10BD05, A10BD15, A10BD07, A10BD10, A10BD13, A10BD20, A10BD08, A10BD03	Combinations of oral blood glucose lowering drugs, Biguanides	A10BD, A10BA	Blood glucose lowering drugs, excl. Insulins	A10B	Drugs used in diabetes	A10	Alimentary tract and metabolism	A	Other
Methotrexate	DrugBank, ClinicalTrials	DB00563	MTHFR, AOX1, PGD, FPGS, GGH, DHFR, TYMS, ATIC, ABCC3, ABCC4, ABCC1, SLC22A6, ABCC10, SLC22A8, ABCC2, ABCB1, SLCO1A2, SLC16A1, ABCC11, SLCO1B3, SLC22A11, SLCO1C1, SLCO3A1, ABCG2, SLC22A7, SLCO1B1, SLC46A1, SLCO4C1, , FOLR1, ALB	Methylenetetrahydrofolate reductase, Aldehyde oxidase, 6-phosphogluconate dehydrogenase, decarboxylating, Folylpolyglutamate synthase, mitochondrial, Gamma-glutamyl hydrolase, Dihydrofolate reductase, Thymidylate synthase, Bifunctional purine biosynthesis protein PURH, Canalicular multispecific organic anion transporter 2, Multidrug resistance-associated protein 4, Multidrug resistance-associated…		Methotrexate is a folate derivative that inhibits several enzymes responsible for nucleotide synthesis.[A180322] This inhibition leads to suppression of inflammation as well as prevention of cell division.[A180322] Because of these effects, methotrexate is often used to treat inflammation caused by arthritis or to control cell division in neoplastic diseases such as breast cancer and non-Hodgkin'…	Yes	approved	NCT04352465	L04AX03, L01BA01	Other immunosuppressants, Folic acid analogues	L04AX, L01BA	Immunosuppressants, Antimetabolites	L04A, L01B	Immunosuppressants, Antineoplastic agents	L04, L01	Antineoplastic and immunomodulating agents	L	Immunosuppressants
Methylene Blue	ClinicalTrials, DrugBank	DB09241	GUCY1A2, NOS1, UGT1A4, UGT1A9, CYP1A2, CYP2B6, CYP2C8, CYP2C9, CYP2C19, CYP3A4, CYP3A5, BLVRB, CYP2D6, ALB, ABCB1, SLC22A2, SLC47A2, SLC47A1	Guanylate cyclase soluble subunit alpha-2, Nitric oxide synthase brain, UDP-glucuronosyltransferase 1-4, UDP-glucuronosyltransferase 1-9, Cytochrome P450 1A2, Cytochrome P450 2B6, Cytochrome P450 2C8, Cytochrome P450 2C9, Cytochrome P450 2C19, Cytochrome P450 3A4, Cytochrome P450 3A5, Flavin reductase (NADPH), Cytochrome P450 2D6, Serum albumin, P-glycoprotein 1, Solute carrier family 22 member 2…		Methylene blue is an oxidation-reduction agent. The intravenous form of methylene blue is approved by the FDA for the treatment of pediatric and adult patients with acquired methemoglobinemia. Historically, it has been widely used in Africa to treat malaria, but now it disappeared when chloroquine (CQ) and other drugs entered the market. Its use as an urinary tract antiseptic has also been invest…	No		NCT04376788, NCT04370288										Antiparasitics
Methylprednisolone	DrugBank, ClinicalTrials	DB00959	CYP3A4, NR3C1, ABCB1	Glucocorticoid receptor, Annexin A1 Cytochrome P450 3A4, Glucocorticoid receptor, Multidrug resistance protein 1		A corticosteroid used to treat inflammation or immune reactions across a variety of organ systems, endocrine conditions, and neoplastic diseases. Methylprednisolone is a [prednisolone] derivative glucocorticoid with higher potency than [prednisone].[A188811] It was first described in the literature in the late 1950s.[A188811,A188814] Methylprednisolone was granted FDA approval on 24 October 1957.…	Yes	approved	NCT04394182, NCT04343729, NCT04345445, NCT04329650, NCT04355247, NCT04349410, NCT04341038, NCT04323592, NCT04374071, NCT04273321, NCT04263402, NCT04244591, NCT03852537, NCT04345445, NCT04244591, NCT04329650, NCT04355247, NCT04273321, NCT04341038, NCT04349410, NCT04263402, NCT04323592, NCT04374071, NCT04343729, NCT03852537	D10AA02, H02AB04, H02BX01, D07CA02, S01CA08, D07AA01	Corticosteroids, combinations for treatment of acne, Glucocorticoids, Corticosteroids for systemic use, combinations, Corticosteroids, weak, combinations with antibiotics, Corticosteroids and antiinfectives in combination, Corticosteroids, weak (group I)	D10AA, H02AB, H02BX, D07CA, S01CA, D07AA	Anti-acne preparations for topical use, Corticosteroids for systemic use, plain, Corticosteroids for systemic use, combinations, Corticosteroids, combinations with antibiotics, Antiinflammatory agents and antiinfectives in combination, Corticosteroids, plain	D10A, H02A, H02B, D07C, S01C, D07A	Anti-acne preparations, Corticosteroids for systemic use, Corticosteroids, dermatological preparations, Ophthalmologicals	D10, H02, D07, S01	Dermatologicals, Systemic hormonal preparations, excl. Sex hormones and insulins, Sensory organs	D, H, S	Anti-inflammatory agents
Methylprednisolone hemisuccinate	DrugBank	DB14644	CYP3A4, CYP3A5	Cytochrome P450 3A4, Cytochrome P450 3A5		A water-soluble ester of methylprednisolone used for cardiac, allergic, and hypoxic emergencies.	No		NCT04377503										Immunosuppressants
Methylprednisone	DrugBank	DB12952	CYP3A4	Cytochrome P450 3A4		Methylprednisone has been used in trials studying the treatment of Leukemia, Rheumatoid Arthritis, Renal Transplantation, Kidney Transplantation, and Acute Lymphocytic Leukemia, among others.	No		NCT02921789										Immunosuppressants
Metolazone	DrugBank	DB00524	SLC12A3	Solute carrier family 12 member 3		A quinazoline-sulfonamide that is considered a thiazide-like diuretic which is long-acting so useful in chronic renal failure. It also tends to lower blood pressure and increase potassium loss.	Yes	approved	NCT04330300	C03EA12, C03BA08, G01AE10	Low-ceiling diuretics and potassium-sparing agents, Sulfonamides, plain, Sulfonamides	C03EA, C03BA, G01AE	Diuretics and potassium-sparing agents in combination, Low-ceiling diuretics, excl. Thiazides, Antiinfectives and antiseptics, excl. Combinations with corticosteroids	C03E, C03B, G01A	Diuretics, Gynecological antiinfectives and antiseptics	C03, G01	Cardiovascular system, Genito urinary system and sex hormones	C, G	Cardiovascular system
Minocycline	DrugBank	DB01017	rpsI, rpsD, IL1B, ALOX5, , VEGFA, CASP1, CASP3, CYCS, SLC22A6, SLC22A8, SLC22A11, SLC22A7	30S ribosomal protein S9, 30S ribosomal protein S4, Interleukin-1 beta, Arachidonate 5-lipoxygenase, Matrix metalloproteinase-9, Vascular endothelial growth factor A, Caspase-1, Caspase-3, Cytochrome c, Solute carrier family 22 member 6, Solute carrier family 22 member 8, Solute carrier family 22 member 11, Solute carrier family 22 member 7		Minocycline was first described in the literacture in 1966.[A190681] It is a second generation tetracycline antibiotic that is active against gram-negative and gram-positive bacteria.[A190723] Like other semisynthetic tetracyclines, minocycline has modifications to carbons 7-9 on the D ring to generate higher efficacy than previous tetracyclines.[A190723] Minocycline was granted FDA approval on 3…	Yes	approved, investigational	NCT03489629	J01AA08, J01AA20, A01AB23	Tetracyclines, Antiinfectives and antiseptics for local oral treatment	J01AA, A01AB	Tetracyclines, Stomatological preparations	J01A, A01A	Antibacterials for systemic use, Stomatological preparations	J01, A01	Antiinfectives for systemic use, Alimentary tract and metabolism	J, A	Antibacterials
Montelukast	DrugBank, ClinicalTrials	DB00471	CYP2C8, CYP3A4, CYP2C9, PTGS1, CYP2A6, CYSLTR1, ALOX5, SLCO2B1	Cytochrome P450 2C8, Cytochrome P450 3A4, Cytochrome P450 2C9, Prostaglandin G/H synthase 1, Cytochrome P450 2A6, Cysteinyl leukotriene receptor 1, Arachidonate 5-lipoxygenase, Solute carrier organic anion transporter family member 2B1		Montelukast was first approved for clinical use by the US FDA in 1998 as Merck's brand name Singulair.[L6301] The medication is a member of the leukotriene receptor antagonist (LTRA) category of drugs.[L6301,L6304,L6307,L6310,L6325,L6328,L6331] Although capable of demonstrating effectiveness, the use of such LTRAs like montelukast is typically in addition to or complementary with the use of inhal…	Yes	approved	NCT04389411	R03DC03, R03DC53	Leukotriene receptor antagonists	R03DC	Other systemic drugs for obstructive airway diseases	R03D	Drugs for obstructive airway diseases	R03	Respiratory system	R	Immunosuppressants
Moxifloxacin	ClinicalTrials	DB00218	parC, gyrA, TOP2A	DNA topoisomerase 4 subunit A, DNA gyrase subunit A, DNA topoisomerase 2-alpha		Moxifloxacin is a synthetic fluoroquinolone antibiotic agent. Bayer AG developed the drug (initially called BAY 12-8039) and it is marketed worldwide (as the hydrochloride) under the brand name Avelox (in some countries also Avalox) for oral treatment.	Yes	approved, investigational	NCT02735707	S01AE07, J01MA14	Fluoroquinolones	S01AE, J01MA	Antiinfectives, Quinolone antibacterials	S01A, J01M	Ophthalmologicals, Antibacterials for systemic use	S01, J01	Sensory organs, Antiinfectives for systemic use	S, J	Antibacterials
mRNA-1273	DrugBank, ClinicalTrials	DB15654				mRNA-1273 is a vaccine developed by Moderna that is currently undergoing investigation for the prophylaxis of SARS-CoV-2 infection. It is a novel mRNA-based vaccine, encapsulated in a lipid nanoparticle, that... mRNA-1273 is a vaccine developed by Moderna that is currently undergoing investigation for the prophylaxis of SARS-CoV-2 infection.[L12645] It is a novel mRNA-based vaccine, encapsulated …	No		NCT04283461, NCT04283461, NCT04405076										Vaccine
MRx-4DP0004	ClinicalTrials								NCT04363372										Immunostimulants
Mupirocin	DrugBank	DB00410	ileS	Isoleucine--tRNA ligase		Mupirocin, formerly termed pseudomonic acid A,[A178531] is a novel antibacterial agent with a unique chemical structure and mode of action apart from other antibiotic agents. Produced by fermentation using the organism _Pseudomonas fluorescens_, mupirocin is a naturally-occurring antibiotic that displays a broad-specturm activity against many gram-positive bacteria and certain gram-negative bacte…	No	approved, investigational	NCT03489629	R01AX06, D06AX09	Other nasal preparations, Other antibiotics for topical use	R01AX, D06AX	Decongestants and other nasal preparations for topical use, Antibiotics for topical use	R01A, D06A	Nasal preparations, Antibiotics and chemotherapeutics for dermatological use	R01, D06	Respiratory system, Dermatologicals	R, D	Antibacterials
Mycophenolate mofetil	DrugBank	DB00688	UGT1A1, UGT1A9, UGT2B7, UGT1A8, UGT1A10, CES1, CYP3A4, CYP3A5, CYP2C8, IMPDH1, IMPDH2, SLCO1B1, SLCO1B3, ABCC2, ABCG2, ABCB1, ALB	UDP-glucuronosyltransferase 1-1, UDP-glucuronosyltransferase 1-7, UDP-glucuronosyltransferase 1-6, UDP-glucuronosyltransferase 1-9, UDP-glucuronosyltransferase 2B7, UDP-glucuronosyltransferase 1-8, UDP-glucuronosyltransferase 1-10, Liver carboxylesterase 1, Cocaine esterase, Cytochrome P450 3A4, Cytochrome P450 3A5, Cytochrome P450 2C8, Inosine-5'-monophosphate dehydrogenase 1, Inosine-5'-monopho…		Mycophenolate mofetil, also known as MMF or CellCept, is a prodrug of mycophenolic acid, and classified as a reversible inhibitor of inosine monophosphate dehydrogenase (IMPDH).[A180805] This drug is an immunosuppressant combined with drugs such as [Cyclosporine] and corticosteroids to prevent organ rejection after hepatic, renal, and cardiac transplants.[L7363] It is marketed by Roche Pharmaceut…	Yes	approved, investigational	NCT03178149, NCT02921789										Immunosuppressants
N4-Hydroxycytidine	DrugBank	DB15660				A cytidine analog being investigated to treat COVID-19. N4-Hydroxyctidine, or EIDD-1931, is a ribonucleoside analog which induces mutations in RNA virions.[A193008,A193011] N4-hydroxycytidine was first described in the literature in 1980 as a potent mutagen of bacteria and phage.[A193023] It has shown antiviral activity against Venezuelan equine encephalitis virus,[A193008] and the human coronavi…	No		NA										Antivirals
N-803	ClinicalTrials		IL15	Interleukin 15					NCT04385849										Immunostimulants
Nadroparin	DrugBank	DB08813	SERPINC1, SELP, FOS, MYC	Antithrombin-III, P-selectin, Proto-oncogene c-Fos, Myc proto-oncogene protein		Nadroparin is a low molecular weight heparin (LMWH) which, when bound to antithrombin III (ATIII), accelerates the inactivation of factor II and factor Xa. Nadroparin halts the coagulation pathway by inhibiting the activation of thrombin (factor IIa) by factor Xa. The amplification of the fibrin clotting cascade is stopped once factors Xa and IIa are inactivated. It is derived from porcine source…	No	approved	NCT04373707	B01AB06	Heparin group	B01AB	Antithrombotic agents	B01A	Antithrombotic agents	B01	Blood and blood forming organs	B	Cardiovascular system
Nafamostat	DrugBank, ClinicalTrials	DB12598	F2, F10, F12, PRSS1, KLK1, ICAM1, SLC22A1, SLC22A2	Prothrombin, Coagulation factor X, Coagulation factor XII, Trypsin-1, Kallikrein-1, Intercellular adhesion molecule 1, Solute carrier family 22 member 1, Solute carrier family 22 member 2		Nafamostat is a synthetic serine protease inhibitor that is commonly formulated with hydrochloric acid due to its basic properties. It has been used in trials studying the prevention of Liver Transplantation and Postreperfusion Syndrome. The use of nafamostat in Asian countries is approved as an anticoagulant therapy for patients undergoing continuous renal replacement therapy due to acute kidney…	No		NCT04352400, NCT04418128										Cardiovascular system
Naltrexone	PharmGKB, DrugBank, ClinicalTrials	DB00704	UGT1A1, OPRD1, OPRM1, OPRK1, OPRS1, ABCB1	UDP-glucuronosyltransferase 1-1, Delta-type opioid receptor, Mu-type opioid receptor, Kappa-type opioid receptor, HCG20471, isoform CRA_c, Multidrug resistance protein 1	Anti-Cytokine	Derivative of noroxymorphone that is the N-cyclopropylmethyl congener of naloxone. It is a narcotic antagonist that is effective orally, longer lasting and more potent than naloxone, and has been proposed for the treatment of heroin addiction. The FDA has approved naltrexone for the treatment of alcohol dependence.	Yes Yes	approved, investigational	NCT04365985	N02AA56, N07BB04, A08AA62	Natural opium alkaloids, Drugs used in alcohol dependence, Centrally acting antiobesity products	N02AA, N07BB, A08AA	Opioids, Drugs used in addictive disorders, Antiobesity preparations, excl. Diet products	N02A, N07B, A08A	Analgesics, Other nervous system drugs, Antiobesity preparations, excl. Diet products	N02, N07, A08	Nervous system, Alimentary tract and metabolism	N, A	Nervous system
Naproxen	PharmGKB, DrugBank, ClinicalTrials	DB00788	CYP2C9, CYP1A2, CYP2C8, UGT1A1, UGT2B7, PTGS2, PTGS1, SLCO1A2, SLC22A6, ALB	Cytochrome P450 2C9, Cytochrome P450 1A2, Cytochrome P450 2C8, UDP-glucuronosyltransferase 1-1, UDP-glucuronosyltransferase 2B7, Prostaglandin G/H synthase 2, Prostaglandin G/H synthase 1, Solute carrier organic anion transporter family member 1A2, Solute carrier family 22 member 6, Serum albumin	Other	Naproxen is classified as a nonsteroidal anti-inflammatory dug (NSAID) and was initially approved for prescription use in 1976 and then for over-the-counter (OTC) use in 1994.[A178975] It can effectively manage acute pain as well as pain related to rheumatic diseases, and has a well studied adverse effect profile.[A179098] Given it's overall tolerability and effectiveness, naproxen can be conside…	No Yes	approved	NCT04325633	G02CC02, M02AA12, M01AE56, M01AE52, M01AE02	Antiinflammatory products for vaginal administration, Antiinflammatory preparations, non-steroids for topical use, Propionic acid derivatives	G02CC, M02AA, M01AE	Other gynecologicals, Topical products for joint and muscular pain, Antiinflammatory and antirheumatic products, non-steroids	G02C, M02A, M01A	Other gynecologicals, Topical products for joint and muscular pain, Antiinflammatory and antirheumatic products	G02, M02, M01	Genito urinary system and sex hormones, Musculo-skeletal system	G, M	Anti-inflammatory agents
Nicardipine	DrugBank	DB00622	CYP3A4, CYP2D6, CYP2C9, CYP2C19, CYP2C8, CYP2B6, CYP2E1, CYP3A5, CACNA1C, CACNB2, CACNA1D, CACNA2D1, PDE1A, PDE1B, ADRA1A, ADRA1B, ADRA1D, CHRM1, CHRM2, CHRM3, CHRM4, CHRM5, CALM1, ABCB1	Cytochrome P450 3A4, Cytochrome P450 2D6, Cytochrome P450 2C9, Cytochrome P450 2C19, Cytochrome P450 2C8, Cytochrome P450 2B6, Cytochrome P450 2E1, Cytochrome P450 3A5, Voltage-dependent L-type calcium channel subunit alpha-1C, Voltage-dependent L-type calcium channel subunit beta-2, Voltage-dependent L-type calcium channel subunit alpha-1D, Voltage-dependent calcium channel subunit alpha-2/delta…		A potent calcium channel blockader with marked vasodilator action. It has antihypertensive properties and is effective in the treatment of angina and coronary spasms without showing cardiodepressant effects. It has also been used in the treatment of asthma and enhances the action of specific antineoplastic agents. [PubChem]	Yes	approved	NCT04330300	C08CA04	Dihydropyridine derivatives	C08CA	Selective calcium channel blockers with mainly vascular effects	C08C	Calcium channel blockers	C08	Cardiovascular system	C	Cardiovascular system
Niclosamide	DrugBank, ClinicalTrials	DB06803	CYP2C9, CYP1A2	Cytochrome P450 2C9, Cytochrome P450 1A2		Niclosamide is an antihelminthic used for the treatment of tapeworm infections. Helminths (worms) are multicellular organisms that infect very large numbers of humans and cause a broad range of diseases. Over 1 billion people are infected with intestinal nematodes, and many millions are infected with filarial nematodes, flukes, and tapeworms. They are an even greater problem in domestic animals. …	No	approved	NCT04399356, NCT04372082, NCT04345419	P02DA01	Salicylic acid derivatives	P02DA	Anticestodals	P02D	Anthelmintics	P02	Antiparasitic products, insecticides and repellents	P	Antiparasitics
Nicotine	PharmGKB	DB00184	CYP2A6, CYP2E1, CYP2A13, CYP2B6, CYP1A1, CYP1A2, CYP2C19, CYP2C8, CYP2C9, CYP2D6, CYP3A4, MAOA, MAOB, CHRNA4, CHRNA7, CHRNB2, CHRNA2, CHRNA3, CHRNA5, CHRNA6, CHRNA9, CHRNA10, CHRNB3, CHRNB4, CYP19A1, CHAT, SLC22A2, SLC22A1, SLC22A3, SLC22A5, SLC22A4	Cytochrome P450 2A6, Cytochrome P450 2E1, Cytochrome P450 2A13, Cytochrome P450 2B6, Cytochrome P450 1A1, Cytochrome P450 1A2, Cytochrome P450 2C19, Cytochrome P450 2C8, Cytochrome P450 2C9, Cytochrome P450 2D6, Cytochrome P450 3A4, Amine oxidase [flavin-containing] A, Amine oxidase [flavin-containing] B, Neuronal acetylcholine receptor subunit alpha-4, Neuronal acetylcholine receptor subunit alp…	Inhibit Viral Entry, Anti-Cytokine	Nicotine is highly toxic alkaloid. It is the prototypical agonist at nicotinic cholinergic receptors where it dramatically stimulates neurons and ultimately blocks synaptic transmission. Nicotine is also important medically because of its presence in tobacco smoke.	Yes Yes	approved		N07BA01	Drugs used in nicotine dependence	N07BA	Drugs used in addictive disorders	N07B	Other nervous system drugs	N07	Nervous system	N	Nervous system
Nifedipine	DrugBank	DB01115	CYP3A4, CYP3A5, CYP3A7, CYP1A2, CYP2A6, CYP2C8, CYP2D6, CYP2E1, CYP1A1, CYP2B6, CYP2C9, CACNA1C, CACNA2D1, CACNB2, CACNA1D, CACNA1S, CALM1, KCNA1, CACNA1H, ABCC3, ABCB1, ABCC2	Cytochrome P450 3A4, Cytochrome P450 3A5, Cytochrome P450 3A7, Cytochrome P450 1A2, Cytochrome P450 2A6, Cytochrome P450 2C8, Cytochrome P450 2D6, Cytochrome P450 2E1, Cytochrome P450 1A1, Cytochrome P450 2B6, Cytochrome P450 2C9, Voltage-dependent L-type calcium channel subunit alpha-1C, Voltage-dependent calcium channel subunit alpha-2/delta-1, Voltage-dependent L-type calcium channel subunit b…		Nifedipine, or BAY a 1040, is a first generation dihydropyridine L-type calcium channel blocker, similar to [nicardipine].[A190210,A190273,A175390,L11383] Nifedipine was developed by Bayer and first described in the literature, along with other dihydropyridines, in 1972.[A175390,A190276] Since nifedipine's development, second and third generation dihydropyridines have been developed with slower o…	Yes	approved	NCT04330300	C08CA55, C08GA01, C08CA05, C07FB03	Dihydropyridine derivatives, Calcium channel blockers and diuretics, Beta blocking agents and calcium channel blockers	C08CA, C08GA, C07FB	Selective calcium channel blockers with mainly vascular effects, Calcium channel blockers and diuretics, Beta blocking agents, other combinations	C08C, C08G, C07F	Calcium channel blockers, Beta blocking agents	C08, C07	Cardiovascular system	C	Cardiovascular system
Nimodipine	DrugBank	DB00393	CYP3A4, CYP3A5, CACNA1C, CACNA1D, CACNA1F, CACNA1S, CACNB1, CACNB2, CACNB3, CACNB4, NR3C2, AHR	Cytochrome P450 3A4, Cytochrome P450 3A5, Voltage-dependent L-type calcium channel subunit alpha-1C, Voltage-dependent L-type calcium channel subunit alpha-1D, Voltage-dependent L-type calcium channel subunit alpha-1F, Voltage-dependent L-type calcium channel subunit alpha-1S, Voltage-dependent L-type calcium channel subunit beta-1, Voltage-dependent L-type calcium channel subunit beta-2, Voltage…		Nimodipine is a 1,4-dihydropyridine calcium channel blocker. It acts primarily on vascular smooth muscle cells by stabilizing voltage-gated L-type calcium channels in their inactive conformation. By inhibiting the influx of calcium in smooth muscle cells, nimodipine prevents calcium-dependent smooth muscle contraction and subsequent vasoconstriction. Compared to other calcium channel blocking age…	Yes	approved	NCT04330300	C08CA06	Dihydropyridine derivatives	C08CA	Selective calcium channel blockers with mainly vascular effects	C08C	Calcium channel blockers	C08	Cardiovascular system	C	Cardiovascular system
Nintedanib	DrugBank, ClinicalTrials	DB09079	FLT1, KDR, FLT4, PDGFRA, PDGFRB, FGFR1, FGFR2, FGFR3, FLT3, LCK, LYN, SRC	Vascular endothelial growth factor receptor 1, Vascular endothelial growth factor receptor 2, Vascular endothelial growth factor receptor 3, Platelet-derived growth factor receptor alpha, Platelet-derived growth factor receptor beta, Fibroblast growth factor receptor 1, Fibroblast growth factor receptor 2, Fibroblast growth factor receptor 3, Receptor-type tyrosine-protein kinase FLT3, Tyrosine-p…		Nintedanib is a small molecule kinase inhibitor used in the treatment of pulmonary fibrosis, systemic sclerosis-associated interstitial lung disease, and non-small cell lung cancer (NSCLC).[L8453,L8459] It was first approved for use in the United States in 2014.[L8453] Within the spectrum of idiopathic pulmonary fibrosis treatment options, nintedanib is currently one of only two disease-modifying…	No		NCT04338802										Antineoplastic agents
Nitazoxanide	DrugBank, ClinicalTrials	DB00507	por	Pyruvate-flavodoxin oxidoreductase		Nitazoxanide belongs to the class of drugs known as _thiazolides_. Nitazoxanide (NTZ) is a broad-spectrum anti-infective drug that markedly modulates the survival, growth, and proliferation of a range of extracellular and intracellular protozoa, helminths, anaerobic and microaerophilic bacteria, in addition to viruses. This drug is effective in the treatment of gastrointestinal infections includi…	Yes	approved, investigational	NCT04382846, NCT04361318, NCT04360356, NCT04392427, NCT04343248, NCT04359680, NCT04345419, NCT04351347, NCT04348409, NCT04341493, NCT04360356, NCT04361318, NCT04348409, NCT04359680, NCT04343248, NCT04392427, NCT04382846, NCT04351347, NCT04406246, NCT04341493, NCT04345419	P01AX11	Other agents against amoebiasis and other protozoal diseases	P01AX	Agents against amoebiasis and other protozoal diseases	P01A	Antiprotozoals	P01	Antiparasitic products, insecticides and repellents	P	Antiparasitics
Nitrendipine	DrugBank	DB01054	CYP3A4, CYP3A5, CYP3A7, CACNA1C, CACNA2D1, CACNB2, CACNG1, CACNA1D, CACNA1S, CACNA2D2, CACNA1H, ABCB1	Cytochrome P450 3A4, Cytochrome P450 3A5, Cytochrome P450 3A7, Voltage-dependent L-type calcium channel subunit alpha-1C, Voltage-dependent calcium channel subunit alpha-2/delta-1, Voltage-dependent L-type calcium channel subunit beta-2, Voltage-dependent calcium channel gamma-1 subunit, Voltage-dependent L-type calcium channel subunit alpha-1D, Voltage-dependent L-type calcium channel subunit al…		Nitrendipine is a calcium channel blocker with marked vasodilator action. It is an effective antihypertensive agent and differs from other calcium channel blockers in that it does not reduce glomerular filtration rate and is mildly natriuretic, rather than sodium retentive.	No	approved	NCT04330300	C08CA08, C09BB06	Dihydropyridine derivatives, ACE inhibitors and calcium channel blockers	C08CA, C09BB	Selective calcium channel blockers with mainly vascular effects, Ace inhibitors, combinations	C08C, C09B	Calcium channel blockers, Agents acting on the renin-angiotensin system	C08, C09	Cardiovascular system	C	Cardiovascular system
Nitric Oxide	PharmGKB, DrugBank, ClinicalTrials	DB00435	ALDH2, CYP1A2, CYP2B6, CYP3A4, GUCY1A2	Aldehyde dehydrogenase, mitochondrial, Cytochrome P450 1A2, Cytochrome P450 2B6, Cytochrome P450 3A4, Guanylate cyclase soluble subunit alpha-2	Other	Nitric oxide or Nitrogen monoxide is a chemical compound with chemical formula NO. This gas is an important signaling molecule in the body of mammals including humans and is an extremely important intermediate in the chemical industry. It is also a toxic air pollutant produced by automobile engines and power plants. Nitric oxide (NO) should not be confused with nitrous oxide (N2O), a general anae…	No Yes	approved	NCT04408183, NCT04398290, NCT04388683, NCT04337918, NCT04383002, NCT04338828, NCT04312243, NCT04290871, NCT04306393, NCT04305457, NCT04290858, NCT03331445, NCT04358588, NCT04388683, NCT04383002, NCT04338828, NCT04398290, NCT04358588, NCT04305457, NCT04312243, NCT04290871, NCT04337918, NCT04290858, NCT04306393, NCT03331445	R07AX01	Other respiratory system products	R07AX	Other respiratory system products	R07A	Other respiratory system products	R07	Respiratory system	R	Respiratory system
Nitrogen	DrugBank	DB09152				Nitrogen is a chemical element with symbol N and atomic number 7. At room temperature, it is a transparent, odorless diatomic gas. Liquid nitrogen is used principally in cryotherapy for removal of diseased skin. Liquid nitrogen helps in removal of skin lesions through necrosis, which results from the freezing and thawing of cells. Cryotherapy usually done in doctors' office. Also, nitrogen is ver…	No		NCT04398290, NCT03331445										Other
Nivolumab	DrugBank, ClinicalTrials	DB09035	PDCD1	Programmed cell death protein 1		Nivolumab is a fully human IgG4 antibody targeting the immune checkpoint programmed death receptor-1 (PD-1).[L12129] This antibody was produced entirely in mice and grafted onto human kappa and IgG4 Fc region with the mutation _S228P_ for additional stability and reduced variability.[A35203] It was developed by Bristol Myers Squibb.[L12129] Nivolumab was granted FDA approval on 22 December 2014.[…	Yes		NCT04333914, NCT04343144, NCT04356508, NCT02966548, NCT04413838, NCT04343144, NCT04356508, NCT04333914										Antineoplastic agents
Octagam	ClinicalTrials								NCT04400058, NCT04411667										Immunostimulants
Olmesartan	DrugBank	DB00275	AGTR1, ABCC2, SLCO1B3, SLCO1B1	Type-1 angiotensin II receptor, Canalicular multispecific organic anion transporter 1, Solute carrier organic anion transporter family member 1B3, Solute carrier organic anion transporter family member 1B1		Olmesartan belongs to the angiotensin II receptor blocker (ARB) family of drugs, which also includes [telmisartan], [candesartan], [losartan], [valsartan], and [irbesartan]. ARBs selectively bind to angiotensin receptor 1 (AT1) and prevent the protein angiotensin II from binding and exerting its hypertensive effects, which include vasoconstriction, stimulation and synthesis of aldosterone and ADH…	Yes	approved, investigational	NCT04394117, NCT04330300	C09DA08, C09DX03, C09CA08, C09DB02	Angiotensin II receptor blockers (ARBs) and diuretics, Angiotensin II receptor blockers (ARBs), other combinations, Angiotensin II receptor blockers (ARBs), plain, Angiotensin II receptor blockers (ARBs) and calcium channel blockers	C09DA, C09DX, C09CA, C09DB	Angiotensin ii receptor blockers (arbs), combinations, Angiotensin ii receptor blockers (arbs), plain	C09D, C09C	Agents acting on the renin-angiotensin system	C09	Cardiovascular system	C	Cardiovascular system
Olokizumab	DrugBank, ClinicalTrials	DB13127	IL6	Interleukin 6		Olokizumab has been used in trials studying the treatment of Crohn's Disease.	No		NCT04380519										Immunosuppressants
Omeprazole	DrugBank, ClinicalTrials	DB00338	CYP2C19, CYP3A4, CYP1A2, CYP2C9, CYP2C18, CYP2C8, CYP2D6, CYP11A1, CYP1A1, CYP1B1, ATP4A, ABCC3, ABCB1, ABCG2	Cytochrome P450 2C19, Cytochrome P450 3A4, Cytochrome P450 1A2, Cytochrome P450 2C9, Cytochrome P450 2C18, Cytochrome P450 2C8, Cytochrome P450 2D6, Cholesterol side-chain cleavage enzyme, mitochondrial, Cytochrome P450 1A1, Cytochrome P450 1B1, Potassium-transporting ATPase alpha chain 1, Canalicular multispecific organic anion transporter 2, Multidrug resistance protein 1, ATP-binding cassette …		Originally approved by the FDA in 1989, omeprazole is a _proton-pump inhibitor_, used to treat gastric acid-related disorders. These disorders may include gastroesophageal reflux disease (GERD), peptic ulcer disease, and other diseases characterized by the oversecretion of gastric acid. This drug was the first clinical useful drug in its class, and its approval was followed by the formulation of …	Yes	approved, investigational	NCT04333407	A02BC01, A02BD05, A02BD01	Proton pump inhibitors, Combinations for eradication of Helicobacter pylori	A02BC, A02BD	Drugs for peptic ulcer and gastro-oesophageal reflux disease (gord)	A02B	Drugs for acid related disorders	A02	Alimentary tract and metabolism	A	Other
Onasemnogene abeparvovec	DrugBank	DB15528	SMN1	Survival of motor neuron 1		Onasemnogene abeparvovec is an adeno-associated virus vector-based gene therapy that has been approved by the FDA in May 2019 for the treatment of infant patients (less than 2 years of age) with spinal muscular atrophy (SMA) and a specific mutation in the survival motor neuron 1 (SMN1) gene.[L9194] SMA is a rare genetic disease that affects the survival and function of motor neurons, leading to d…	No		NCT03370172										Nervous system
Ontamalimab	DrugBank	DB15298	MADCAM1	Mucosal Vascular Addressin Cell Adhesion Molecule 1		Ontamalimab is under investigation in clinical trial NCT03627091 (Efficacy and Safety Study of SHP647 as Maintenance Treatment in Participants With Moderate to Severe Crohn's Disease (CARMEN CD 307)).	No		NCT03559517, NCT03566823, NCT03259334, NCT03259308										Anti-inflammatory agents
Opaganib	ClinicalTrials		SPHK2	Sphingosine kinase 2					NCT04414618										Antineoplastic agents
Oseltamivir	DrugBank, ClinicalTrials	DB00198	NA, CES1, NEU1, NEU2, ABCC4, SLC15A1, SLC22A8	Neuraminidase, Liver carboxylesterase 1, Sialidase-1, Sialidase-2, Multidrug resistance-associated protein 4, Solute carrier family 15 member 1, Solute carrier family 22 member 8		Oseltamivir (marketed as the product Tamifluâ“‡), is an antiviral neuraminidase inhibitor used for the treatment and prophylaxis of infection with influenza viruses A (including pandemic H1N1) and B. Oseltamivir exerts its antiviral activity by inhibiting the activity of the viral neuraminidase enzyme found on the surface of the virus, which prevents budding from the host cell, viral replication,…	No	approved	NCT04345419, NCT04338698, NCT04371601, NCT04261270, NCT04255017, NCT04338698, NCT04371601, NCT04255017, NCT04261270, NCT02735707	J05AH02	Neuraminidase inhibitors	J05AH	Direct acting antivirals	J05A	Antivirals for systemic use	J05	Antiinfectives for systemic use	J	Antivirals
Otilimab	DrugBank, ClinicalTrials	DB06303	CSF2	colony-stimulating factor 2		Investigated for the treatment of osteoarthritis and rheumatoid arthritis (RA).	No		NCT04376684										Immunosuppressants
Oxytocin	DrugBank, ClinicalTrials	DB00107	PREP, OXTR, OXT	Prolyl endopeptidase, Oxytocin receptor, Oxytocin-neurophysin 1		Synthetic 9 residue cyclic peptide. The hormone is prepared synthetically to avoid possible contamination with vasopressin (ADH) and other small polypeptides with biologic activity.	No	approved	NCT04386447	G02AC01, H01BB02	Ergot alkaloids and oxytocin incl. analogues, in combination, Oxytocin and analogues	G02AC, H01BB	Uterotonics, Posterior pituitary lobe hormones	G02A, H01B	Other gynecologicals, Pituitary and hypothalamic hormones and analogues	G02, H01	Genito urinary system and sex hormones, Systemic hormonal preparations, excl. Sex hormones and insulins	G, H	Nervous system
Ozanimod	ClinicalTrials	DB12612	S1PR1, S1PR5, ALDH3A2, ADH5, NAT2, CYP2C8, MAOB, AKR1C1, AKR1C2, CYP3A4, MAOB, ABCG2, ABCB1	Sphingosine 1-phosphate receptor 1, Sphingosine 1-phosphate receptor 5, Fatty aldehyde dehydrogenase, Alcohol dehydrogenase class-3, Arylamine N-acetyltransferase 2, Cytochrome P450 2C8, Amine oxidase [flavin-containing] B, Aldo-keto reductase family 1 member C1, Aldo-keto reductase family 1 member C2, Cytochrome P450 3A4, Amine oxidase [flavin-containing] B, ATP-binding cassette sub-family G mem…		Ozanimod is a once-daily sphingosine 1-phosphate receptor modulator for the treatment of relapsing Multiple Sclerosis (MS) and inflammatory bowel disease. It was developed by Celgene(now acquired by Bristol-Myers Squibb)[L11025] and was approved by the FDA on March 26 2020.[L12573,L12582] MS is a devastating inflammatory disease that often progresses and causes severe neurological, physical, and …	Yes		NCT04405102										Anti-inflammatory agents
Ozone	DrugBank	DB12510				Ozone has been used in trials studying the treatment of Mild Asthma and Primary Apical Periodontite.	No		NCT04370223										Other
P2Et	ClinicalTrials								NCT04410510										Immunostimulants
Pacritinib	ClinicalTrials	DB11697	JAK2, FLT3	Janus kinase 2, Fms-like tyrosine kinase 3		Pacritinib is under investigation for the prevention of Acute Myeloid Leukemia (AML).	No		NCT04404361										Antineoplastic agents
Parathyroid hormone	DrugBank	DB05829	PTH1R, PTH2R	Parathyroid hormone/parathyroid hormone-related peptide receptor, Parathyroid hormone 2 receptor		Parathyroid hormone (PTH) is a single-chain polypeptide composed of 84 amino acids. Available as Preotact, it is an identical form of human recombinant hormome which produced as a fusion protein undergoeing post-translational processing involving the cleavage of the OmpA leader sequence, leaving the mature protein as a single-chain 84 amino-acids polypeptide (9.4 kDa). Preotact is used in the tre…	No		NCT03324880										Other
Pathogen-specific aAPC	ClinicalTrials								NCT04299724										Vaccine
PD-1 blocking antibody	ClinicalTrials		PDCD1	Programmed cell death protein 1					NCT04268537										Antineoplastic agents
Peginterferon Lambda	ClinicalTrials								NCT04343976										Antivirals
Peginterferon Lambda 1A	PharmGKB, DrugBank, ClinicalTrials	DB14767			Inhibit Viral Replication	Peginterferon lambda-1a is under investigation in clinical trial NCT01754974 (Safety and Efficacy Study of Peginterferon Lambda-1a vs. Peginterferon Alfa-2a, Plus Ribavirin in Subjects With Genotype 1 Hepatitis C).	No		NCT04331899, NCT04354259, NCT04344600, NCT04388709										Antivirals
Pembrolizumab	DrugBank, ClinicalTrials	DB09037	PDCD1	Programmed cell death protein 1		Pembrolizumab is a highly selective IgG4-kappa humanized monoclonal antibody against PD-1 receptor. It was generated by grafting the variable sequences of a very high-affinity mouse antihuman PD-1 antibody onto a human IgG4-kappa isotype with the containing a stabilizing S228P Fc mutation.[A18829] It contains 32 cysteine residues and the complete folded molecule includes 4 disulfide linkages as i…	Yes		NCT04335305, NCT03799003, NCT04335305										Antineoplastic agents
Pentoxifylline	DrugBank	DB00806	CYP1A2, PDE4B, ADORA1, PDE5A, PDE4A, ADORA2A, NT5E	Cytochrome P450 1A2, cAMP-specific 3',5'-cyclic phosphodiesterase 4B, Adenosine receptor A1, cGMP-specific 3',5'-cyclic phosphodiesterase, cAMP-specific 3',5'-cyclic phosphodiesterase 4A, Adenosine receptor A2a, 5'-nucleotidase		A methylxanthine derivative that inhibits phosphodiesterase and affects blood rheology. It improves blood flow by increasing erythrocyte and leukocyte flexibility. It also inhibits platelet aggregation. Pentoxifylline modulates immunologic activity by stimulating cytokine production. [PubChem]	Yes	approved, investigational	NCT03625648	C04AD03, R03DA20	Purine derivatives, Xanthines	C04AD, R03DA	Peripheral vasodilators, Other systemic drugs for obstructive airway diseases	C04A, R03D	Peripheral vasodilators, Drugs for obstructive airway diseases	C04, R03	Cardiovascular system, Respiratory system	C, R	Cardiovascular system
Perindopril	DrugBank	DB00790	BCHE, ACE, ABCB1, SLC15A1, SLC15A2	Cholinesterase, Angiotensin-converting enzyme, Multidrug resistance protein 1, Solute carrier family 15 member 1, Solute carrier family 15 member 2		Perindopril is a nonsulfhydryl prodrug that belongs to the angiotensin-converting enzyme (ACE) inhibitor class of medications. It is rapidly metabolized in the liver to perindoprilat, its active metabolite, following oral administration. Perindoprilat is a potent, competitive inhibitor of ACE, the enzyme responsible for the conversion of angiotensin I (ATI) to angiotensin II (ATII). ATII regulate…	Yes	approved	NCT04330300	C09BX01, C09BA04, C10BX11, C10BX13, C09AA04, C09BX02, C10BX12, C09BB04, C10BX15, C10BX14	ACE inhibitors, other combinations, ACE inhibitors and diuretics, HMG CoA reductase inhibitors, other combinations, ACE inhibitors, plain, ACE inhibitors and calcium channel blockers	C09BX, C09BA, C10BX, C09AA, C09BB	Ace inhibitors, combinations, Lipid modifying agents, combinations, Ace inhibitors, plain	C09B, C10B, C09A	Agents acting on the renin-angiotensin system, Lipid modifying agents	C09, C10	Cardiovascular system	C	Cardiovascular system
Pertuzumab	DrugBank, ClinicalTrials	DB06366	ERBB2	Receptor tyrosine-protein kinase erbB-2		Pertuzumab is a recombinant humanized monoclonal antibody that targets the extracellular dimerization domain (Subdomain II) of the human epidermal growth factor receptor 2 protein (HER2). It consists of two heavy chains and two lights chains that have 448 and 214 residues respectively. FDA approved June 8, 2012.	Yes	approved	NCT04395508	L01XC13	Monoclonal antibodies	L01XC	Other antineoplastic agents	L01X	Antineoplastic agents	L01	Antineoplastic and immunomodulating agents	L	Antineoplastic agents
Pevonedistat	DrugBank	DB11759	CUL2, NEDD8	NEDD8		Pevonedistat has been used in trials studying the treatment of Lymphoma, Solid Tumors, Multiple Myeloma, Hodgkin Lymphoma, and Metastatic Melanoma, among others.	No		NCT03814005, NCT03268954										Antineoplastic agents
PH94B	ClinicalTrials	DB04968				PH94B is being developed by Pherin Pharmaceuticals, Inc. for the treatment of social phobias (generalized anxiety disorder). It is a member of a new family of pharmaceutical compounds called vomeropherins.	No		NCT04404192										Nervous system
Piclidenoson	DrugBank, ClinicalTrials	DB05511	ADORA3	Adenosine receptor A3		CF 101 (known generically as IB-MECA) is an anti-inflammatory drug for rheumatoid arthritis patients. Its novel mechanism of action relies on antagonism of adenoside A3 receptors. CF101 is supplied as an oral drug and has an excellent safety profile. It is also being considered for the treatment of other autoimmune-inflammatory disorders, such as Crohn's disease, psorasis and dry eye syndrome.	No		NCT04333472										Anti-inflammatory agents
Piperacillin	DrugBank, ClinicalTrials	DB00319	pbp3, penA, pbp2a, pbp1b, SLC22A6	Penicillin-binding protein 3, Penicillin-binding protein 2B, Penicillin-binding protein 2a, Penicillin-binding protein 1b, Solute carrier family 22 member 6		Semisynthetic, broad-spectrum, ampicillin derived ureidopenicillin antibiotic proposed for pseudomonas infections. It is also used in combination with other antibiotics.	No	approved	NCT04394182, NCT02735707	J01CA12, J01CR50	Penicillins with extended spectrum, Combinations of penicillins, incl. beta-lactamase inhibitors	J01CA, J01CR	Beta-lactam antibacterials, penicillins	J01C	Antibacterials for systemic use	J01	Antiinfectives for systemic use	J	Antibacterials
Plitidepsin	DrugBank, ClinicalTrials	DB04977	CYP3A4, CYP2A6, CYP2E1, CYP4A11	Cytochrome P450 3A4, Cytochrome P450 2A6, Cytochrome P450 2E1, Cytochrome P450 4A11		Aplidine is a peptide found in tunicates which shows promise in shrinking tumors in pancreatic, stomach, bladder, and prostate cancers. The specific marine organism is _Aplidium albicans_. Aplidine is also of interest as a potential treatment for some leukemias.	No		NCT04382066										Antineoplastic agents
PLX-PAD	ClinicalTrials								NCT04389450										Other
Pomalidomide	DrugBank	DB08910	CYP1A2, CYP3A4, , TNF, PTGS2, ABCB1	Cytochrome P450 1A2, Cytochrome P450 3A4, Protein cereblon, Tumor necrosis factor, Prostaglandin G/H synthase 2, Multidrug resistance protein 1		Pomalidomide, an analogue of thalidomide, is an immunomodulatory antineoplastic agent. FDA approved on February 8, 2013.	Yes	approved	NCT03439280	L04AX06	Other immunosuppressants	L04AX	Immunosuppressants	L04A	Immunosuppressants	L04	Antineoplastic and immunomodulating agents	L	Antineoplastic agents
Poractant alfa	DrugBank, ClinicalTrials	DB09113				Poractant alfa is a pulmonary surfactant marketed as Curosurf in the United States and Canada. It is used to treat Respiratory Distress Syndrome (RDS) in premature infants with an endogenous pulmonary surfactant deficiency. Poractant alfa is an extract of natural porcine lung surfactant consisting of 99% polar lipids (mainly phospholipids) and 1% hydrophobic low molecular weight proteins (surfact…	Yes		NCT04384731										Other
Povidone	DrugBank, ClinicalTrials	DB11061				Providone, also known as polyvinylpyrrolidone (PVP) or polyvidone, is a synthetic water-soluble polymer made from the monomer N-vinylpyrrolidone that is used as a binder in many pharmaceutical tablets and lubricant in eye drops. It is also used in many technical applications with various roles as an adhesive, additive, and emulsifier. When in complex with iodine, [DB06812] displays antiseptic pro…	No		NCT04344236, NCT04410159, NCT04344236, NCT04347954, NCT04371965, NCT04364802, NCT04393792; NCT04347954, NCT04385836, NCT04371965, NCT04393792, NCT04364802										Other
Povidone-iodine	DrugBank	DB06812				Povidone-iodine is a stable chemical complex of polyvinylpyrrolidone (povidone, PVP) and elemental iodine. It contains from 9.0% to 12.0% available iodine, calculated on a dry basis. This unique complex was discovered in 1955 at the Industrial Toxicology Laboratories in Philadelphia by H. A. Shelanski and M. V. Shelanski. During in vitro testing to demonstrate anti-bacterial activity it was found…	No		NCT04347954, NCT04385836, NCT04371965, NCT04393792, NCT04364802										Antiseptics
Prazosin	PharmGKB, DrugBank, ClinicalTrials	DB00457	CYP1A1, ADRA1A, ADRA1B, ADRA1D, KCNH2, KCNH6, KCNH7, ADRA2A, ADRA2B, SLC22A2, SLC22A1, SLC22A3, ABCB1, ABCG2, ORM1	Cytochrome P450 1A1, Alpha-1A adrenergic receptor, Alpha-1B adrenergic receptor, Alpha-1D adrenergic receptor, Potassium voltage-gated channel subfamily H member 2, Potassium voltage-gated channel subfamily H member 6, Potassium voltage-gated channel subfamily H member 7, Alpha-2A adrenergic receptor, Alpha-2B adrenergic receptor, Solute carrier family 22 member 2, Solute carrier family 22 member…	Anti-Cytokine	Prazosin, also known as _Minipress_, is a drug used to treat hypertension. Prazosin is marketed by _Pfizer_ and was initially approved by the FDA in 1988 [L5828]. It belongs to the class of drugs known as alpha-1 antagonists [FDA label], [A176630]. Recently, many studies have evaluated the benefits of this drug in controlling the symptoms of post-traumatic stress disorder (PTSD) and associated ni…	Yes Yes	approved	NCT04365257	C02LE01, C02CA01	Alpha-adrenoreceptor antagonists and diuretics, Alpha-adrenoreceptor antagonists	C02LE, C02CA	Antihypertensives and diuretics in combination, Antiadrenergic agents, peripherally acting	C02L, C02C	Antihypertensives	C02	Cardiovascular system	C	Cardiovascular system
Prednisone	DrugBank, ClinicalTrials	DB00635	CYP3A4, CYP2C19, NR3C1, HSD11B1, ABCB1, SLCO1A2, ALB	Cytochrome P450 3A4, Cytochrome P450 2C19, Glucocorticoid receptor, Corticosteroid 11-beta-dehydrogenase isozyme 1, Multidrug resistance protein 1, Solute carrier organic anion transporter family member 1A2, Serum albumin		A synthetic anti-inflammatory glucocorticoid derived from [cortisone].[A187463] It is biologically inert and converted to [prednisolone] in the liver.[L10502] Prednisone was granted FDA approval on 21 February 1955.[L10496]	No	approved	NCT04359511, NCT04344288, NCT03207815, NCT02921789, NCT04359511, NCT04344288	A07EA03, H02AB07	Corticosteroids acting locally, Glucocorticoids	A07EA, H02AB	Intestinal antiinflammatory agents, Corticosteroids for systemic use, plain	A07E, H02A	Antidiarrheals, intestinal antiinflammatory/antiinfective agents, Corticosteroids for systemic use	A07, H02	Alimentary tract and metabolism, Systemic hormonal preparations, excl. Sex hormones and insulins	A, H	Anti-inflammatory agents
Primaquine	DrugBank, ClinicalTrials	DB01087	CYP3A4, CYP1A2, CYP2D6, CYP1A1, CYP1B1, KRT7, NQO2	Cytochrome P450 3A4, Cytochrome P450 1A2, Cytochrome P450 2D6, Cytochrome P450 1A1, Cytochrome P450 1B1, Keratin, type II cytoskeletal 7, Ribosyldihydronicotinamide dehydrogenase [quinone]		An aminoquinoline that is given by mouth to produce a radical cure and prevent relapse of vivax and ovale malarias following treatment with a blood schizontocide. It has also been used to prevent transmission of falciparum malaria by those returning to areas where there is a potential for re-introduction of malaria. Adverse effects include anemias and GI disturbances. (From Martindale, The Extra …	Yes	approved	NCT04349410	P01BA03	Aminoquinolines	P01BA	Antimalarials	P01B	Antiprotozoals	P01	Antiparasitic products, insecticides and repellents	P	Antiparasitics
Progesterone	PharmGKB, DrugBank, ClinicalTrials	DB00396	CYP3A5, CYP2C9, CYP3A7, CYP2C19, CYP3A4, CYP17A1, CYP1A1, CYP1A2, CYP1B1, CYP2A6, CYP2C8, CYP2D6, PGR, ESR1, NR3C2, OPRK1, ABCB1, SLC22A2, SLC22A1, SLC22A3, ABCB11, ABCC1, SLC10A1	Cytochrome P450 3A5, Cytochrome P450 2C9, Cytochrome P450 3A7, Cytochrome P450 2C19, Cytochrome P450 3A4, Steroid 17-alpha-hydroxylase/17,20 lyase, Cytochrome P450 1A1, Cytochrome P450 1A2, Cytochrome P450 1B1, Cytochrome P450 2A6, Cytochrome P450 2C8, Cytochrome P450 2D6, Progesterone receptor, Estrogen receptor, Mineralocorticoid receptor, Kappa-type opioid receptor, Multidrug resistance protei…	Other	Progesterone is a hormone that occurs naturally in females, and is essential for endometrial receptivity, embryo implantation, and the successful establishment of pregnancy. A low progesterone concentration or an insufficient response to progesterone can cause infertility and pregnancy loss [A175609]. Progesterone is used in various contraceptive preparations to prevent ovulation and fertilizatio…	Yes Yes	approved	NCT04365127	G03FA04, G03DA04	Progestogens and estrogens, fixed combinations, Pregnen (4) derivatives	G03FA, G03DA	Progestogens and estrogens in combination, Progestogens	G03F, G03D	Sex hormones and modulators of the genital system	G03	Genito urinary system and sex hormones	G	Other
Propofol	DrugBank, ClinicalTrials	DB00818	CYP2C9, CYP2B6, UGT1A8, UGT1A9, UGT1A1, FAAH, CYP2E1, CYP1B1, CYP1A1, CYP1A2, CYP2A6, CYP2C18, CYP2C19, CYP2C8, CYP2D6, CYP3A4, , GABRB2, GABRB3, SCN4A, SCN2A, GABRA1, ALB	Cytochrome P450 2C9, Cytochrome P450 2B6, UDP-glucuronosyltransferase 1-8, UDP-glucuronosyltransferase 1-9, UDP-glucuronosyltransferase 1-1, Fatty-acid amide hydrolase 1, Cytochrome P450 2E1, Cytochrome P450 1B1, Cytochrome P450 1A1, Cytochrome P450 1A2, Cytochrome P450 2A6, Cytochrome P450 2C18, Cytochrome P450 2C19, Cytochrome P450 2C8, Cytochrome P450 2D6, Cytochrome P450 3A4, UDP-glucuronosyl…		Propofol is an intravenous anaesthetic agent used for induction and maintenance of general anaesthesia. IV administration of propfol is used to induce unconsciousness after which anaesthesia may be maintained using a combination of medications. Recovery from propofol-induced anaesthesia is generally rapid and associated with less frequent side effects (e.g. drowsiness, nausea, vomiting) than with…	Yes	approved, investigational	NCT04359862	N01AX10	Other general anesthetics	N01AX	Anesthetics, general	N01A	Anesthetics	N01	Nervous system	N	Other
Protoporphyrin	DrugBank, ClinicalTrials	DB02285	FTL	Ferritin light chain			No		NCT04364763, NCT04371822, NCT04371822										Other
PUL-042	ClinicalTrials		TLR	Toll-like receptors					NCT04313023, NCT04312997										Immunostimulants
Pulmozyme	ClinicalTrials	DB00003		DNA					NCT04402944										Other
Pyrazinamide	DrugBank	DB00339	XDH, AOX1, CYP1A2, CYP3A4	Xanthine dehydrogenase/oxidase, Aldehyde oxidase, Cytochrome P450 1A2, Cytochrome P450 3A4		A pyrazine that is used therapeutically as an antitubercular agent.	No	approved	NCT04349241	J04AK01, J04AM06, J04AM05	Other drugs for treatment of tuberculosis, Combinations of drugs for treatment of tuberculosis	J04AK, J04AM	Drugs for treatment of tuberculosis	J04A	Antimycobacterials	J04	Antiinfectives for systemic use	J	Antibacterials
Pyridostigmine	DrugBank, ClinicalTrials	DB00545	CYP3A4, ACHE, BCHE	Cytochrome P450 3A4, Acetylcholinesterase, Cholinesterase		A cholinesterase inhibitor with a slightly longer duration of action than neostigmine. It is used in the treatment of myasthenia gravis and to reverse the actions of muscle relaxants.	Yes	approved	NCT04343963	N07AA02	Anticholinesterases	N07AA	Parasympathomimetics	N07A	Other nervous system drugs	N07	Nervous system	N	Nervous system
Quinapril	DrugBank	DB00881	ACE, SLC15A1, SLC15A2	Angiotensin-converting enzyme, Solute carrier family 15 member 1, Solute carrier family 15 member 2		Quinapril is the ethyl ester prodrug of the non-sulfhydryl angiotensin converting enzyme inhibitor quinaprilat.[L8420,L8423] It is used to treat hypertension and heart failure.[L8420,L8423] ACE inhibitors are commonly used as a first line therapy in the treatment of hypertension, along with thiazide diuretics or beta blockers.[A184844] Quinapril was granted FDA approval on 19 November 1991.[L8420…	No	approved, investigational	NCT04330300	C09AA06, C09BA06	ACE inhibitors, plain, ACE inhibitors and diuretics	C09AA, C09BA	Ace inhibitors, plain, Ace inhibitors, combinations	C09A, C09B	Agents acting on the renin-angiotensin system	C09	Cardiovascular system	C	Cardiovascular system
Radiation	ClinicalTrials								NCT04381988										Other
Ramipril	PharmGKB, DrugBank, ClinicalTrials	DB00178	BCHE, ACE, SLC15A1, SLC15A2	Cholinesterase, Angiotensin-converting enzyme, Solute carrier family 15 member 1, Solute carrier family 15 member 2	Inhibit Viral Entry	Ramipril is a prodrug belonging to the angiotensin-converting enzyme (ACE) inhibitor class of medications. It is metabolized to ramiprilat in the liver and, to a lesser extent, kidneys. Ramiprilat is a potent, competitive inhibitor of ACE, the enzyme responsible for the conversion of angiotensin I (ATI) to angiotensin II (ATII). ATII regulates blood pressure and is a key component of the renin-an…	Yes Yes	approved	NCT04366050, NCT04330300, NCT04366050	C09BX03, C10BX04, C09BB07, C10BX06, C09BB05, C09BA05, C09AA05	ACE inhibitors, other combinations, HMG CoA reductase inhibitors, other combinations, ACE inhibitors and calcium channel blockers, ACE inhibitors and diuretics, ACE inhibitors, plain	C09BX, C10BX, C09BB, C09BA, C09AA	Ace inhibitors, combinations, Lipid modifying agents, combinations, Ace inhibitors, plain	C09B, C10B, C09A	Agents acting on the renin-angiotensin system, Lipid modifying agents	C09, C10	Cardiovascular system	C	Cardiovascular system
Ranitidine	DrugBank	DB00863	CYP1A2, CYP2C19, CYP2D6, CYP3A4, CYP3A5, HRH2, SLC22A1, ABCB1, SLC22A8	Cytochrome P450 1A2, Cytochrome P450 2C19, Cytochrome P450 2D6, Cytochrome P450 3A4, Cytochrome P450 3A5, Histamine H2 receptor, Solute carrier family 22 member 1, Multidrug resistance protein 1, Solute carrier family 22 member 8		Ranitidine is a commonly used drug, classified as a histamine H2-receptor antagonist, and belongs to the same drug class as [cimetidine] and [famotidine]. This drug helps to prevent and treat gastric-acid associated conditions, including ulcers, because of its ability to decrease gastric acid secretion.[A176759,L10818] Ranitidine is often referred to as Zantac, and is available in various forms, …	Yes	approved	NCT04397445	A02BA07, A02BA02	H2-receptor antagonists	A02BA	Drugs for peptic ulcer and gastro-oesophageal reflux disease (gord)	A02B	Drugs for acid related disorders	A02	Alimentary tract and metabolism	A	Other
Ravulizumab	DrugBank, ClinicalTrials	DB11580	C5	Complement C5		Ravulizumab is considered a long-acting complement 5 (C5) inhibitor that has been undergoing clinical trials for the treatment of paroxysmal nocturnal haemoglobinuria (PNH) as of 4 February, 2016. A drug similar to ravulizumab (ALXN1210), called eculizumab, is currently approved for the treatment of PNH in 46 countries under the brand name SolirisÂ®. Ravulizumab is considered by Alexion Pharmaceu…	Yes		NCT04390464, NCT04369469, NCT04369469, NCT04390464										Immunosuppressants
RBT-9	ClinicalTrials								NCT04364763										Other
Recombinant human plasma gelsolin	ClinicalTrials		GSN	Gelsolin					NCT04358406										Other
Recombinant Novel Coronavirus Vaccine (Adenovirus Type 5 Vector)	ClinicalTrials								NCT04341389, NCT04313127, NCT04398147										Vaccine
Recombinant tissue-Plasminogen Activator	ClinicalTrials		PLAT	Tissue plasminogen activator					NCT04356833										Cardiovascular system
Regramostim	DrugBank	DB05386	CSF2RA, BCHE	Granulocyte-macrophage colony-stimulating factor receptor subunit alpha, GM-CSF receptor alpha subunit, Cholinesterase		Regramostim (GM-CSF) is a differentially glycosylated factor produced mainly by activated T cells and macrophages. Endothelial cells and fibroblasts can also produce GM-CSF after exposure to TNF-Î±, IL-1, IL-2 and IFN-Î³. GM-CSF is found associated with extracellular matrix and in membrane-bound formats too. GM-CSF stimulates proliferation, activation and differentiation of macrophages and granul…	No		NCT04351152										Immunostimulants
Relamorelin	DrugBank	DB12678	GHSR	Growth hormone secretagogue receptor		Relamorelin has been investigated for the treatment and basic science of Gastroparesis, Gastric Motility, Diabetes Mellitus, Parkinson's Disease, and Chronic Constipation, among others.	No		NCT03786380, NCT03426345, NCT03383146, NCT03285308										Other
Relatlimab	DrugBank	DB14851	LAG3	Lymphocyte-activation gene 3		Relatlimab is under investigation in clinical trial NCT02966548 (Safety Study of BMS-986016 With or Without Nivolumab in Patients With Advanced Solid Tumors).	No		NCT03978611, NCT02966548										Antineoplastic agents
Remdesivir	PharmGKB, DrugBank, ClinicalTrials	DB14761	rep (SARS-CoV), L (Zaire ebolavirus)	Replicase polyprotein 1ab, RNA-directed RNA polymerase L	Inhibit Viral Replication	A nucleoside analog used to treat RNA virus infections including COVID-19. Remdesivir, or GS-5734, is an adenosine triphosphate analog first described in the literature in 2016 as a potential treatment for Ebola.[A191379] In 2017, its activity against the coronavirus family of viruses was also demonstrated.[A191382] Remdesivir is also being researched as a potential treatment to SARS-CoV2, the co…	No No		NCT04365725, NCT04349410, NCT04321616, NCT04315948, NCT04330690, NCT04292730, NCT04292899, NCT04280705, NCT04252664, NCT04257656, NCT04323761, NCT04302766, NCT04401579, NCT04280705, NCT04410354, NCT04365725, NCT04330690, NCT04292899, NCT04292730, NCT04409262, NCT04252664, NCT04257656, NCT04349410, NCT04315948, NCT04321616, NCT04302766										Antivirals
Resiniferatoxin	DrugBank, ClinicalTrials	DB06515	TRPV1	Transient receptor potential cation channel subfamily V member 1		Resiniferatoxin (RTX) is a naturally occurring, ultrapotent capsaicin analog that activates the vanilloid receptor in a subpopulation of primary afferent sensory neurons involved in nociception (the transmission of physiological pain).	No		NCT04386980										Nervous system
Resveratrol	ClinicalTrials	DB02709	CYP1A2, CYP1A1, CYP1B1, CYP3A4, NQO2, CSNK2A1, PTGS1, PTGS2, TTR	Cytochrome P450 1A2, Cytochrome P450 1A1, Cytochrome P450 1B1, Cytochrome P450 3A4, Ribosyldihydronicotinamide dehydrogenase [quinone], Casein kinase II subunit alpha, Prostaglandin G/H synthase 1, Prostaglandin G/H synthase 2, Transthyretin		Resveratrol (3,5,4'-trihydroxystilbene) is a polyphenolic phytoalexin. It is a stilbenoid, a derivate of stilbene, and is produced in plants with the help of the enzyme stilbene synthase. It exists as cis-(Z) and trans-(E) isomers. The trans- form can undergo isomerisation to the cis- form when heated or exposed to ultraviolet irradiation. In a 2004 issue of Science, Dr. Sinclair of Harvard Unive…	No	experimentalinvestigational	NCT04400890										Other
Retinoic acid	ClinicalTrials	DB00755	CYP3A7, CYP2B6, CYP2C8, CYP2C9, CYP3A4, CYP3A5, CYP2A6, CYP2C18, CYP1A1, CYP4A11, RXRB, RXRG, RARG, ALDH1A1, GPRC5A, NR0B1, ALDH1A2, RARRES1, CRABP1, CRABP2	Cytochrome P450 3A7, Cytochrome P450 2B6, Cytochrome P450 2C8, Cytochrome P450 2C9, Cytochrome P450 3A4, Cytochrome P450 3A5, Cytochrome P450 2A6, Cytochrome P450 2C18, Cytochrome P450 1A1, Cytochrome P450 4A11, Retinoic acid receptor RXR-beta, Retinoic acid receptor RXR-gamma, Retinoic acid receptor gamma, Retinal dehydrogenase 1, Retinoic acid-induced protein 3, Nuclear receptor subfamily 0 gro…		Tretinoin, also known as all-trans-retinoic acid (ATRA), is a naturally occurring derivative of vitamin A (retinol). Retinoids such as tretinoin are important regulators of cell reproduction, proliferation, and differentiation and are used to treat acne and photodamaged skin and to manage keratinization disorders such as ichthyosis and keratosis follicularis. Tretinoin also represents the class o…	Yes	approved, investigational, nutraceutical	NCT04396067	D10AD51, L01XX14, D10AD01	Retinoids for topical use in acne, Other antineoplastic agents	D10AD, L01XX	Anti-acne preparations for topical use, Other antineoplastic agents	D10A, L01X	Anti-acne preparations, Antineoplastic agents	D10, L01	Dermatologicals, Antineoplastic and immunomodulating agents	D, L	Other
Ribavirin	PharmGKB, DrugBank, ClinicalTrials	DB00811	ADK, IMPDH1, L, PB1, NT5C2, ENPP1, SLC29A1, SLC28A3	Adenosine kinase, Inosine-5'-monophosphate dehydrogenase 1, RNA-directed RNA polymerase L, RNA-directed RNA polymerase catalytic subunit, Cytosolic purine 5'-nucleotidase, Ectonucleotide pyrophosphatase/phosphodiesterase family member 1, Equilibrative nucleoside transporter 1, Solute carrier family 28 member 3	Inhibit Viral Replication	Producing a broad-spectrum activity against several RNA and DNA viruses, Ribavirin is a synthetic guanosine nucleoside and antiviral agent that interferes with the synthesis of viral mRNA. It is primarily indicated for use in treating hepatitis C and viral hemorrhagic fevers. HCV is a single-stranded RNA virus that is categorized into nine distinct genotypes, with genotype 1 being the most common…	Yes Yes	approved	NCT04392427, NCT04356677, NCT04276688, NCT04392427, NCT04276688	J05AP01	Antivirals for treatment of HCV infections	J05AP	Direct acting antivirals	J05A	Antivirals for systemic use	J05	Antiinfectives for systemic use	J	Antivirals
Rintatolimod	PharmGKB		TLR3	Toll-like receptor 3	Inhibit Viral Replication		Yes												Immunostimulants
Risankizumab	DrugBank	DB14762	IL12B, IL23A	Interleukin 12 beta, interleukin 23 alpha		Risankizumab is a fully humanized IgG1 monoclonal antibody (mAb) that is selective for interleukin 23 (IL-23). On April 23, 2019 it was approved by the FDA (as _SKYRIZI_) for the treatment of moderate-to-severe plaque psoriasis in adults who are clinically considered eligible for systemic therapy or phototherapy for psoriasis.[FDA label] This drug has been commercialized through collaboration bet…	Yes		NCT03398135										Immunosuppressants
Ritonavir	DrugBank, ClinicalTrials	DB00503	CYP2C19, CYP2B6, CYP2C8, CYP3A7, CYP3A5, CYP3A4, CYP2D6, CYP2C9, CYP1A2, CYP2E1, , ABCB1, ABCC1, ABCC2, SLCO1A2, ABCG2, SLCO1B1	Human immunodeficiency virus type 1 protease, Nuclear receptor subfamily 1 group I member 2 Cytochrome P450 2C19, Cytochrome P450 2B6, Cytochrome P450 2C8, Cytochrome P450 3A7, Cytochrome P450 3A5, Cytochrome P450 3A4, Cytochrome P450 2D6, Cytochrome P450 2C9, Cytochrome P450 1A2, Cytochrome P450 2E1, Protease, Multidrug resistance protein 1, Multidrug resistance-associated protein 1, Canalicular…		An HIV protease inhibitor used in combination with other antivirals in the treatment of HIV infection. Ritonavir is an HIV protease inhibitor that interferes with the reproductive cycle of HIV. Although it was initially developed as an independent antiviral agent, it has been shown to possess advantageous properties in combination regimens with low-dose ritonavir and other protease inhibitors. It…	Yes	approved, investigational	NCT04372628, NCT04320277, NCT04386070, NCT04275388, NCT04359095, NCT04380818, NCT04365582, NCT04366245, NCT04394182, NCT04321993, NCT04321174, NCT04351724, NCT04350684, NCT04350671, NCT04328285, NCT04346147, NCT04343768, NCT04328012, NCT04364022, NCT04331470, NCT04376814, NCT04315948, NCT04381936, NCT04345276, NCT04330690, NCT04358614, NCT04295551, NCT04307693, NCT04286503, NCT04291729, NCT042766…	J05AP53, J05AR10, J05AE03, J05AR23, J05AP52	Antivirals for treatment of HCV infections, Antivirals for treatment of HIV infections, combinations, Protease inhibitors	J05AP, J05AR, J05AE	Direct acting antivirals	J05A	Antivirals for systemic use	J05	Antiinfectives for systemic use	J	Antivirals
Rivaroxaban	DrugBank, ClinicalTrials	DB06228	CYP3A4, CYP2J2, CYP3A5, F10, ABCB1	Cytochrome P450 3A4, Cytochrome P450 2J2, Cytochrome P450 3A5, Coagulation factor X, Multidrug resistance protein 1		Rivaroxaban is an anticoagulant and the first orally active direct factor Xa inhibitor. Unlike warfarin, routine lab monitoring of INR is not necessary. However there is no antidote available in the event of a major bleed. Only the 10 mg tablet can be taken without regard to food. The 15 mg and 20 mg tablet should be taken with food. FDA approved on July 1, 2011.	Yes	approved	NCT04394377, NCT04351724, NCT04333407, NCT04333407, NCT04416048, NCT04351724, NCT04394377	B01AF01	Direct factor Xa inhibitors	B01AF	Antithrombotic agents	B01A	Antithrombotic agents	B01	Blood and blood forming organs	B	Antithrombotic agents
Rosuvastatin	DrugBank	DB01098	CYP2C9, CYP2C19, CYP3A4, CYP3A5, HMGCR, ABCC1, ABCC4, SLCO1A2, SLCO1B1, SLCO1B3, SLCO2B1, SLC7A11, ABCB11, ABCG2, ALB	Cytochrome P450 2C9, Cytochrome P450 2C19, Cytochrome P450 3A4, Cytochrome P450 3A5, 3-hydroxy-3-methylglutaryl-coenzyme A reductase, Multidrug resistance-associated protein 1, Multidrug resistance-associated protein 4, Solute carrier organic anion transporter family member 1A2, Solute carrier organic anion transporter family member 1B1, Solute carrier organic anion transporter family member 1B3,…		Rosuvastatin, also known as the brand name product Crestor, is a lipid-lowering drug that belongs to the statin class of medications, which are used to lower the risk of cardiovascular disease and manage elevated lipid levels by inhibiting the endogenous production of cholesterol in the liver. More specifically, statin medications competitively inhibit the enzyme hydroxymethylglutaryl-coenzyme A …	No	approved	NCT04094519	C10BX10, C10BX05, C10BX07, C10AA07, A10BH52, G01AE10, C10BX13, C10BX09, C10BX14, C10BA06	HMG CoA reductase inhibitors, other combinations, HMG CoA reductase inhibitors, Dipeptidyl peptidase 4 (DPP-4) inhibitors, Sulfonamides, HMG CoA reductase inhibitors in combination with other lipid modifying agents	C10BX, C10AA, A10BH, G01AE, C10BA	Lipid modifying agents, combinations, Lipid modifying agents, plain, Blood glucose lowering drugs, excl. Insulins, Antiinfectives and antiseptics, excl. Combinations with corticosteroids	C10B, C10A, A10B, G01A	Lipid modifying agents, Drugs used in diabetes, Gynecological antiinfectives and antiseptics	C10, A10, G01	Cardiovascular system, Alimentary tract and metabolism, Genito urinary system and sex hormones	C, A, G	Cardiovascular system
RPH-104	ClinicalTrials		IL1B	Interleukin 1 beta					NCT04380519										Immunosuppressants
RTB101	ClinicalTrials		MTOR	mechanistic target of rapamycin kinase					NCT04409327										Other
Ruxolitinib	PharmGKB, DrugBank, ClinicalTrials	DB08877	CYP3A4, JAK1, JAK2	Cytochrome P450 3A4, Tyrosine-protein kinase JAK1, Tyrosine-protein kinase JAK2	Other	Ruxolitinib is a janus-associated kinase inhibitor indicated to treat bone marrow cancer, specifically intermediate or high-risk myelofibrosis. FDA approved on November 16, 2011.	Yes Yes	approved	NCT04354714, NCT04348071, NCT04366232, NCT04377620, NCT04359290, NCT04362137, NCT04374149, NCT04361903, NCT04338958, NCT04334044, NCT04348695, NCT04331665, NCT04355793, NCT04337359, NCT04348071, NCT04355793, NCT04354714, NCT04377620, NCT04414098, NCT04337359, NCT04334044, NCT04362137, NCT04331665, NCT04366232, NCT04361903, NCT04338958, NCT04374149, NCT04348695, NCT04403243, NCT04359290	L01XE18	Protein kinase inhibitors	L01XE	Other antineoplastic agents	L01X	Antineoplastic agents	L01	Antineoplastic and immunomodulating agents	L	Antineoplastic agents
Salbutamol	DrugBank	DB01001	CYP3A4, ADRB2, ADRB1	Cytochrome P450 3A4, Beta-2 adrenergic receptor, Beta-1 adrenergic receptor		Salbutamol is a short-acting, selective beta2-adrenergic receptor agonist used in the treatment of asthma and COPD. It is 29 times more selective for beta2 receptors than beta1 receptors giving it higher specificity for pulmonary beta receptors versus beta1-adrenergic receptors located in the heart. Salbutamol is formulated as a racemic mixture of the R- and S-isomers. The R-isomer has 150 times …	Yes	approved	NCT04387786	R03AK04, R03AC02, R03CC02, R03AK13, R03AL02	Adrenergics in combination with corticosteroids or other drugs, excl. anticholinergics, Selective beta-2-adrenoreceptor agonists, Adrenergics in combination with anticholinergics incl. triple combinations with corticosteroids	R03AK, R03AC, R03CC, R03AL	Adrenergics, inhalants, Adrenergics for systemic use	R03A, R03C	Drugs for obstructive airway diseases	R03	Respiratory system	R	Cardiovascular system
Sargramostim	DrugBank, ClinicalTrials	DB00020	CSF2RA, IL3RA, CSF2RB, SDC2, PRG2	Granulocyte-macrophage colony-stimulating factor receptor subunit alpha, Interleukin-3 receptor subunit alpha, Cytokine receptor common subunit beta, Syndecan-2, Bone marrow proteoglycan		Sargramostim is a human recombinant granulocyte macrophage colony-stimulating factor (GM-CSF) expressed in yeast. It is a glycoprotein that is 127 residues. Substitution of Leu23 leads to a difference from native protein.	No	approved, investigational	NCT04326920, NCT03304821, NCT04326920, NCT04411680, NCT04400929	L03AA09	Colony stimulating factors	L03AA	Immunostimulants	L03A	Immunostimulants	L03	Antineoplastic and immunomodulating agents	L	Immunostimulants
Sarilumab	PharmGKB, DrugBank, ClinicalTrials	DB11767	IL6R, FCGR1A, FCGR2A, FCGR2B, FCGR3A, FCGR3B	Interleukin-6 receptor subunit alpha, High affinity immunoglobulin gamma Fc receptor I, Low affinity immunoglobulin gamma Fc region receptor II-a, Low affinity immunoglobulin gamma Fc region receptor II-b, Low affinity immunoglobulin gamma Fc region receptor III-A, Low affinity immunoglobulin gamma Fc region receptor III-B	Anti-Cytokine	Sarilumab is a fully human anti-IL-6R monoclonal IgG1 antibody that binds to both membrane bound and soluble interleukin 6 (IL-6) receptor forms, thus blocking the cis- and trans-inflammatory signalling cascades of IL-6 [A27262]. Sarilumab was developped by Sanofi and Regeneron Pharmaceuticals, Inc; it was US FDA-approved in May 2017 and followed by EU approval in June 2017 for the treatment of m…	Yes Yes		NCT04386239, NCT04357860, NCT04345289, NCT04357808, NCT04341870, NCT04359901, NCT04322773, NCT04327388, NCT04324073, NCT04315298, NCT04315298, NCT04357808, NCT04386239, NCT04341870, NCT04357860, NCT02735707, NCT04359901, NCT04327388, NCT04324073, NCT04345289										Immunosuppressants
SARS-CoV-2 rS	ClinicalTrials								NCT04368988										Vaccine
SCB-2019	ClinicalTrials								NCT04405908										Vaccine
Secukinumab	ClinicalTrials	DB09029	IL17A	Interleukin-17A		Secukinumab (Cosentyx) is a human monoclonal antibody designed for the treatment of uveitis, rheumatoid arthritis, ankylosing spondylitis, and psoriasis. Secukinumab is an interleukin-17A (IL-17A) inhibitor marketed by Novartis. IL-17 is a group of proinflammatory cytokines released by cells of the immune system and and exist in higher levels in many immune conditions associated with chronic infl…	No		NCT04403243	L04AC10	Interleukin inhibitors	L04AC	Immunosuppressants	L04A	Immunosuppressants	L04	Antineoplastic and immunomodulating agents	L	Immunosuppressants
Selinexor	DrugBank, ClinicalTrials	DB11942	XPO1, CYP3A4, SLCO1B3	Exportin-1, Cytochrome P450 3A4, Solute carrier organic anion transporter family member 1B3		Selinexor is a first-in-class selective inhibitor of nuclear transport (SINE) compound. It is currently approved for the treatment of multiple myeloma, a cancer which forms from antibody-producing plasma cells.[L7117,L7120] This condition is typically treated with high dose [bortezomib] and dexamethasone chemotherapy followed by autologous stem-cell transplant. Other chemotherapies for multiple m…	Yes		NCT04355676, NCT04349098, NCT04349098, NCT04355676										Antineoplastic agents
Sertraline	DrugBank	DB01104	CYP3A4, CYP2D6, CYP2C19, CYP2C9, CYP2B6, CYP1A2, MAOB, MAOA, CYP2B, SLC6A4, SLC6A3, ABCB1	Cytochrome P450 3A4, Cytochrome P450 2D6, Cytochrome P450 2C19, Cytochrome P450 2C9, Cytochrome P450 2B6, Cytochrome P450 1A2, Amine oxidase [flavin-containing] B, Amine oxidase [flavin-containing] A, CYP2B protein, Sodium-dependent serotonin transporter, Sodium-dependent dopamine transporter, Multidrug resistance protein 1		Sertraline is a popular antidepressant medication commonly known as a selective serotonin reuptake inhibitor (SSRI), and is similar to drugs such as [Citalopram] and [Fluoxetine]. Despite marked structural differences between compounds in this drug class, SSRIs exert similar pharmacological effects. Several weeks of therapy with sertraline may be required before beneficial effects are noticed. Se…	No	approved	NCT04183205	N06AB06	Selective serotonin reuptake inhibitors	N06AB	Antidepressants	N06A	Psychoanaleptics	N06	Nervous system	N	Nervous system
Sevoflurane	DrugBank, ClinicalTrials	DB01236	CYP2E1, CYP2A6, CYP2B6, CYP3A4, GABRA1, GLRA1, GRIA1, KCNA1, ATP2C1, ATP5D, MT-ND1, ALB	Cytochrome P450 2E1, Cytochrome P450 2A6, Cytochrome P450 2B6, Cytochrome P450 3A4, Gamma-aminobutyric acid receptor subunit alpha-1, Glycine receptor subunit alpha-1, Glutamate receptor 1, Potassium voltage-gated channel subfamily A member 1, Calcium-transporting ATPase type 2C member 1, ATP synthase subunit delta, mitochondrial, NADH-ubiquinone oxidoreductase chain 1, GABA-A receptor (anion cha…		Sevoflurane, also called fluoromethyl, is an ether inhalation anaesthetic agent used for the induction and maintenance of general anesthesia. It is a volatile, non-flammable, non-irritant, and easy-to-administer compound with a low solubility profile and blood-to-gas partition coefficient.	Yes	approved	NCT04355962, NCT04359862, NCT04415060, NCT04359862, NCT04355962	N01AB08	Halogenated hydrocarbons	N01AB	Anesthetics, general	N01A	Anesthetics	N01	Nervous system	N	Other
Sildenafil	DrugBank, ClinicalTrials	DB00203	CYP3A4, CYP3A5, CYP3A7, CYP2C9, CYP2C19, CYP2D6, CYP1A1, CYP2E1, PDE5A, PDE6G, PDE6H, ABCC4, ABCC5, ABCC10	Cytochrome P450 3A4, Cytochrome P450 3A5, Cytochrome P450 3A7, Cytochrome P450 2C9, Cytochrome P450 2C19, Cytochrome P450 2D6, Cytochrome P450 1A1, Cytochrome P450 2E1, cGMP-specific 3',5'-cyclic phosphodiesterase, Retinal rod rhodopsin-sensitive cGMP 3',5'-cyclic phosphodiesterase subunit gamma, Retinal cone rhodopsin-sensitive cGMP 3',5'-cyclic phosphodiesterase subunit gamma, Multidrug resista…		In eliciting its mechanism of action, sildenafil ultimately prevents or minimizes the breakdown of cyclic guanosine monophosphate (cGMP) by inhibiting cGMP specific phosphodiesterase type 5 (PDE5) [F3850, F3853, F3856, F3859, F3883, F3886, L5611, L5614]. The result of doing so allows cGMP present in both the penis and pulmonary vasculature to elicit smooth muscle relaxation and vasodilation that …	Yes	approved, investigational	NCT04304313	G01AE10, G04BE03	Sulfonamides, Drugs used in erectile dysfunction	G01AE, G04BE	Antiinfectives and antiseptics, excl. Combinations with corticosteroids, Urologicals	G01A, G04B	Gynecological antiinfectives and antiseptics, Urologicals	G01, G04	Genito urinary system and sex hormones	G	Antiseptics
Siltuximab	PharmGKB, DrugBank, ClinicalTrials	DB09036	IL6	Interleukin-6	Anti-Cytokine	Siltuximab is a chimeric (human-mouse) monoclonal immunoglobulin G1-kappa antibody produced in a Chinese hamster ovary (CHO) cell line by recombinant DNA technology. Siltuximab prevents the binding of IL-6 to soluble and membrane-bound IL-6 receptors by forming high affinity complexes with human interleukin-6 (IL-6). Its use is indicated for the treatment of adult patients with multicentric Castl…	Yes Yes		NCT04329650, NCT04330638, NCT04330638, NCT04329650										Immunosuppressants
Silymarin	ClinicalTrials	DB14375				Milk thistle is a plant/plant extract used in some OTC (over-the-counter) products. It is not an approved drug.	No		NCT04394208										Other
Simvastatin	DrugBank, ClinicalTrials	DB00641	CYP3A4, CYP3A5, CYP3A7, CYP2C8, CYP2C9, CYP2C19, CYP2D6, CYP2B6, UGT1A1, UGT1A3, UGT2B7, HMGCR, ITGB2, ABCB1, SLCO1A2, SLCO1B1, ABCC2	Cytochrome P450 3A4, Cytochrome P450 3A5, Cytochrome P450 3A7, Cytochrome P450 2C8, Cytochrome P450 2C9, Cytochrome P450 2C19, Cytochrome P450 2D6, Cytochrome P450 2B6, UDP-glucuronosyltransferase 1-1, UDP-glucuronosyltransferase 1-3, UDP-glucuronosyltransferase 2B7, 3-hydroxy-3-methylglutaryl-coenzyme A reductase, Integrin beta-2, Multidrug resistance protein 1, Solute carrier organic anion tran…		Simvastatin, also known as the brand name product Zocor, is a lipid-lowering drug derived synthetically from a fermentation product of _Aspergillus terreus_. It belongs to the statin class of medications, which are used to lower the risk of cardiovascular disease and manage abnormal lipid levels by inhibiting the endogenous production of cholesterol in the liver. More specifically, statin medicat…	No	approved	NCT04348695, NCT04343001, NCT04343001, NCT04348695	A10BH51, C10AA01, C10BX04, C10BA02, C10BX01, C10BA04	Dipeptidyl peptidase 4 (DPP-4) inhibitors, HMG CoA reductase inhibitors, HMG CoA reductase inhibitors, other combinations, HMG CoA reductase inhibitors in combination with other lipid modifying agents	A10BH, C10AA, C10BX, C10BA	Blood glucose lowering drugs, excl. Insulins, Lipid modifying agents, plain, Lipid modifying agents, combinations	A10B, C10A, C10B	Drugs used in diabetes, Lipid modifying agents	A10, C10	Alimentary tract and metabolism, Cardiovascular system	A, C	Cardiovascular system
Sirolimus	PharmGKB, DrugBank, ClinicalTrials	DB00877	CYP3A4, CYP3A5, CYP3A7, MTOR, FKBP1A, FGF2, ABCB1, SLCO1B1, SLC47A1	Cytochrome P450 3A4, Cytochrome P450 3A5, Cytochrome P450 3A7, Serine/threonine-protein kinase mTOR, Peptidyl-prolyl cis-trans isomerase FKBP1A, Fibroblast growth factor 2, Multidrug resistance protein 1, Solute carrier organic anion transporter family member 1B1, Multidrug and toxin extrusion protein 1	Other	A macrolide compound obtained from Streptomyces hygroscopicus that acts by selectively blocking the transcriptional activation of cytokines thereby inhibiting cytokine production. It is bioactive only when bound to immunophilins. Sirolimus is a potent immunosuppressant and possesses both antifungal and antineoplastic properties.	Yes Yes	approved, investigational	NCT04374903, NCT04371640, NCT04341675, NCT04341675, NCT04374903, NCT04371640	S01XA23, L04AA10	Other ophthalmologicals, Selective immunosuppressants	S01XA, L04AA	Other ophthalmologicals, Immunosuppressants	S01X, L04A	Ophthalmologicals, Immunosuppressants	S01, L04	Sensory organs, Antineoplastic and immunomodulating agents	S, L	Immunosuppressants
Sirukumab	PharmGKB, DrugBank, ClinicalTrials	DB11803	IL6	Interleukin-6	Anti-Cytokine	Sirukumab has been used in trials studying the treatment and basic science of Giant Cell Arteritis and Arthritis, Rheumatoid.	No Yes		NCT04380961										Anti-inflammatory agents
Sitagliptin	DrugBank, ClinicalTrials	DB01261	CYP3A4, CYP2C8, DPP4, ABCB1	Cytochrome P450 3A4, Cytochrome P450 2C8, Dipeptidyl peptidase 4, Multidrug resistance protein 1		Sitagliptin is an oral dipeptidyl peptidase-4 (DPP-4) inhibitor used in conjunction with diet and exercise to improve glycemic control in patients with type 2 diabetes mellitus[Label,A2260,A2255,A2256]. The effect of this medication leads to glucose dependent increases in insulin and decreases in glucagon to improve control of blood sugar[Label,A2255]. Sitagliptin was granted FDA approval on Octo…	Yes	approved, investigational	NCT04365517	A10BH51, A10BD24, A10BD07, A10BH01, A10BD12	Dipeptidyl peptidase 4 (DPP-4) inhibitors, Combinations of oral blood glucose lowering drugs	A10BH, A10BD	Blood glucose lowering drugs, excl. Insulins	A10B	Drugs used in diabetes	A10	Alimentary tract and metabolism	A	Other
SNDX-6352	ClinicalTrials		CSF1R	colony stimulating factor 1 receptor					NCT04415073										Immunosuppressants
Spironolactone	DrugBank, ClinicalTrials	DB00421	CYP2C8, CYP11B1, NR3C2, AR, PGR, NR3C1, CYP11B2, SRD5A1, SHBG, CACNG1, ABCC2, ABCB1, SLCO1A2	Cytochrome P450 2C8, Cytochrome P450 11B1, mitochondrial, Mineralocorticoid receptor, Androgen receptor, Progesterone receptor, Glucocorticoid receptor, Cytochrome P450 11B2, mitochondrial, 3-oxo-5-alpha-steroid 4-dehydrogenase, Sex hormone-binding globulin, Voltage-dependent calcium channel, Canalicular multispecific organic anion transporter 1, Multidrug resistance protein 1, Solute carrier org…		Spironolactone is a potassium sparing diuretic like [eplerenone] that competitively inhibits mineralocorticoid receptors in the distal convoluted tubule to promote sodium and water excretion and potassium retention.[A11837]. Spironolactone was originally developed purely for this ability before other pharmacodynamic properties of the drug were discovered.[A11837,A178246] It is indicated to treat …	Yes	approved	NCT04345887	C03DA01	Aldosterone antagonists	C03DA	Potassium-sparing agents	C03D	Diuretics	C03	Cardiovascular system	C	Other
Streptococcus pneumoniae capsular polysaccharide antigen	DrugBank					Streptococcus pneumoniae type 1 capsular polysaccharide antigen is a vaccine that contains highly purified capsular polysaccharides from the invasive pneumococcal type 1 of *Streptococcus pneumoniae*. It is an active immunization for intramuscular or subcutaneous injection against pneumococcal disease such as pneumococcal pneumonia and pneumococcal bacteremia.	No		NCT03803202										Other
Sulfamethoxazole	DrugBank, ClinicalTrials	DB01015	NAT1, NAT2, CYP2C9, PTGS1, UGT1A9, CYP2C8, CYP3A4, folP, folC, ALB	Arylamine N-acetyltransferase 1, Arylamine N-acetyltransferase 2, Cytochrome P450 2C9, Prostaglandin G/H synthase 1, UDP-glucuronosyltransferase 1-9, Cytochrome P450 2C8, Cytochrome P450 3A4, Dihydropteroate synthase, Bifunctional protein FolC, Serum albumin		Sulfamethoxazole is a bacteriostatic sulfonamide antibiotic that interferes with folic acid synthesis in susceptible bacteria.[L11830] It is generally given in combination with [trimethoprim], which inhibits a sequential step in bacterial folic acid synthesis - these agents work synergistically to block two consecutive steps in the biosynthesis of nucleic acids and proteins which are necessary fo…	No	approved	NCT04357366, NCT03489629, NCT04357366	J04AM08, J01EE01, G01AE10, J01EC01	Combinations of drugs for treatment of tuberculosis, Combinations of sulfonamides and trimethoprim, incl. derivatives, Sulfonamides, Intermediate-acting sulfonamides	J04AM, J01EE, G01AE, J01EC	Drugs for treatment of tuberculosis, Sulfonamides and trimethoprim, Antiinfectives and antiseptics, excl. Combinations with corticosteroids	J04A, J01E, G01A	Antimycobacterials, Antibacterials for systemic use, Gynecological antiinfectives and antiseptics	J04, J01, G01	Antiinfectives for systemic use, Genito urinary system and sex hormones	J, G	Antibacterials
Sulfonatoporphyrin	ClinicalTrials								NCT04371822										Antivirals
Sunlight exposure	ClinicalTrials								NCT04371822										Other
Suspension of heat killed (autoclaved) Mycobacterium	ClinicalTrials								NCT04353518, NCT04358809, NCT04347174										Other
T3	ClinicalTrials	DB00279	THRA, THRB, SLCO1A2, SLCO1B1, SLCO1B3, SLCO4C1, SLC10A1, SLCO1C1, SLCO4A1, SLC22A8, SLC16A10, ABCB1, SLC7A5, TTR, SERPINA7, ALB	Thyroid hormone receptor alpha, Thyroid hormone receptor beta, Solute carrier organic anion transporter family member 1A2, Solute carrier organic anion transporter family member 1B1, Solute carrier organic anion transporter family member 1B3, Solute carrier organic anion transporter family member 4C1, Sodium/bile acid cotransporter, Solute carrier organic anion transporter family member 1C1, Solu…		Liothyronine is a thyroidal hormone T3 which is normally produced by the thyroid gland in a ratio 4:1 when compared with T4: T3. Liothyronine is the active form of thyroxine which is composed in a basic chemical structure by a tyrosine with bound iodine.3 The exogenous liothyronine product was developed by King Pharmaceuticals and FDA approved in 1956.8	Yes	approved	NCT04348513	H03AA03, H03AA02	Thyroid hormones	H03AA	Thyroid preparations	H03A	Thyroid therapy	H03	Systemic hormonal preparations, excl. Sex hormones and insulins	H	Other
T89	ClinicalTrials								NCT04285190										Cardiovascular system
Tacrolimus	DrugBank, ClinicalTrials	DB00864	CYP3A7, CYP3A5, CYP3A4, FKBP1A, ABCB1, ABCA5, ALB, ORM1	Cytochrome P450 3A7, Cytochrome P450 3A5, Cytochrome P450 3A4, Peptidyl-prolyl cis-trans isomerase FKBP1A, Multidrug resistance protein 1, ATP-binding cassette sub-family A member 5, Serum albumin, Alpha-1-acid glycoprotein 1		Tacrolimus (also FK-506 or Fujimycin) is an immunosuppressive drug whose main use is after organ transplant to reduce the activity of the patient's immune system and so the risk of organ rejection. It is also used in a topical preparation in the treatment of severe atopic dermatitis, severe refractory uveitis after bone marrow transplants, and the skin condition vitiligo. It was discovered in 198…	Yes	approved, investigational	NCT04341038, NCT03178149, NCT02921789, NCT04341038	D11AH01, L04AD02	Agents for dermatitis, excluding corticosteroids, Calcineurin inhibitors	D11AH, L04AD	Other dermatological preparations, Immunosuppressants	D11A, L04A	Other dermatological preparations, Immunosuppressants	D11, L04	Dermatologicals, Antineoplastic and immunomodulating agents	D, L	Immunosuppressants
TAK-981	ClinicalTrials								NCT03648372										Antineoplastic agents
Tamoxifen	DrugBank, ClinicalTrials	DB00675	CYP2D6, CYP3A4, CYP3A5, CYP3A7, CYP2C9, CYP2C19, CYP2B6, CYP1A1, CYP1A2, CYP1B1, FMO1, FMO3, CYP2C8, CES1, CYP19A1, CYP2A6, CYP2E1, UGT1A4, SULT1A1, ESR1, ESR2, , PRKCA, ABCB1, ABCG2, ABCB11, ABCC2	Cytochrome P450 2D6, Cytochrome P450 3A4, Cytochrome P450 3A5, Cytochrome P450 3A7, Cytochrome P450 2C9, Cytochrome P450 2C19, Cytochrome P450 2B6, Cytochrome P450 1A1, Cytochrome P450 1A2, Cytochrome P450 1B1, Dimethylaniline monooxygenase [N-oxide-forming] 1, Dimethylaniline monooxygenase [N-oxide-forming] 3, Cytochrome P450 2C8, Liver carboxylesterase 1, Cytochrome P450 19A1, Cytochrome P450 2…		Tamoxifen is a non-steroidal antiestrogen used to treat estrogen receptor positive breast cancers as well as prevent the incidence of breast cancer in high risk populations.[A1025,L7799,L7802] Tamoxifen is used alone or as an adjuvant in these treatments.[L7799,L7802] Tamoxifen may no longer be the preferred treatment for these types of cancers as patients generally have better survival, side eff…	Yes	approved	NCT04389580	L02BA01	Anti-estrogens	L02BA	Hormone antagonists and related agents	L02B	Endocrine therapy	L02	Antineoplastic and immunomodulating agents	L	Other
Tazobactam	DrugBank, ClinicalTrials	DB01606	bla	Beta-lactamase SHV-1, Beta-lactamase TEM		Tazobactam is an antibiotic of the beta-lactamase inhibitor class that prevents the breakdown of other antibiotics by beta-lactamase enzyme producing organisms. It is combined with [Piperacillin] and [Ceftolozane] for the treatment of a variety of bacterial infections. Piperacillin-tazobactam was initially approved by the FDA in 1994, and ceftolozane-tazobactam was approved by the FDA in 2014[FDA…	Yes	approved	NCT04394182, NCT02735707	J01CG02	Beta-lactamase inhibitors	J01CG	Beta-lactam antibacterials, penicillins	J01C	Antibacterials for systemic use	J01	Antiinfectives for systemic use	J	Antibacterials
TCM	ClinicalTrials								NCT04306497										Other
TD-0903	ClinicalTrials								NCT04402866, NCT04350736										Antivirals
Telmisartan	PharmGKB, DrugBank, ClinicalTrials	DB00966	CYP2C19, AGTR1, PPARG, ABCB1, ABCC2, ABCG2	Cytochrome P450 2C19, Type-1 angiotensin II receptor, Peroxisome proliferator-activated receptor gamma, Multidrug resistance protein 1, Canalicular multispecific organic anion transporter 1, ATP-binding cassette sub-family G member 2	Inhibit Viral Entry	Telmisartan is an angiotensin II receptor antagonist (ARB) used in the management of hypertension. Generally, angiotensin II receptor blockers (ARBs) such as telmisartan bind to the angiotensin II type 1 (AT1) receptors with high affinity, causing inhibition of the action of angiotensin II on vascular smooth muscle, ultimately leading to a reduction in arterial blood pressure. Recent studies sugg…	Yes Yes	approved, investigational	NCT04360551, NCT04394117, NCT04355936, NCT04359953, NCT04356495, NCT04330300, NCT04359953, NCT04355936, NCT04360551, NCT04356495	C09DB04, C09CA07, C09DA07	Angiotensin II receptor blockers (ARBs) and calcium channel blockers, Angiotensin II receptor blockers (ARBs), plain, Angiotensin II receptor blockers (ARBs) and diuretics	C09DB, C09CA, C09DA	Angiotensin ii receptor blockers (arbs), combinations, Angiotensin ii receptor blockers (arbs), plain	C09D, C09C	Agents acting on the renin-angiotensin system	C09	Cardiovascular system	C	Cardiovascular system
Tenofovir Alafenamide	ClinicalTrials	DB09299	pol, rt, CTSA, CES1, CYP3A4, AK1, AK2, NME1, NME2, ALB, ABCB1, ABCC4, SLC22A6, SLC22A8, ABCG2, SLCO1B1, SLCO1B3	Reverse transcriptase/RnaseH, Reverse transcriptase, Lysosomal protective protein, Liver carboxylesterase 1, Cytochrome P450 3A4, Adenylate kinase isoenzyme 1, Adenylate kinase 2 mitochondrial, Nucleoside diphosphate kinase A, Nucleoside diphosphate kinase B, Serum albumin, P-glycoprotein 1, Multidrug resistance-associated protein 4, Solute carrier family 22 member 6, Solute carrier family 22 mem…					NCT04405271			J05AR19, J05AR20, J05AR17, J05AF13, J05AR22, J05AR18							Antivirals
Tenofovir disoproxil	DrugBank, ClinicalTrials	DB00300	pol, P, AK2, AK4, SLC22A6, SLC22A8, ABCC10, ABCC4, ABCC2, ABCB1	Reverse transcriptase/RNaseH, DNA polymerase/reverse transcriptase, Adenylate kinase 2 mitochondrial, Adenylate kinase 4 mitochondrial, Solute carrier family 22 member 6, Solute carrier family 22 member 8, Multidrug resistance-associated protein 7, Multidrug resistance-associated protein 4, Canalicular multispecific organic anion transporter 1, P-glycoprotein 1		Tenofovir disoproxil fumarate (a prodrug of tenofovir), marketed by Gilead Sciences under the trade name _Viread_, belongs to a class of antiretroviral drugs known as nucleotide analogue reverse transcriptase inhibitors (nRTIs). This drug is prescribed in combination with other drugs for the management of HIV infection as well as for Hepatitis B therapy. Tenofovir disoproxil was initially approve…	No		NCT04334928	J05AR09, J05AR06, J05AR24, J05AR12, J05AR08, J05AR03, J05AR11, J05AF07									Antivirals
Tetrandrine	DrugBank, ClinicalTrials	DB14066	ABCB1	Multidrug resistance protein 1			No		NCT04308317										Other
Thalidomide	DrugBank, ClinicalTrials	DB01041	CYP2C19, CYP1A1, CYP2E1, CYP2C9, PTGS1, PTGS2, CYP3A5, CYP1A2, , TNF, NFKB1, FGFR2, ORM1	Cytochrome P450 2C19, Cytochrome P450 1A1, Cytochrome P450 2E1, Cytochrome P450 2C9, Prostaglandin G/H synthase 1, Prostaglandin G/H synthase 2, Cytochrome P450 3A5, Cytochrome P450 1A2, Protein cereblon, Tumor necrosis factor, Nuclear factor NF-kappa-B p105 subunit, Fibroblast growth factor receptor 2, alpha1-acid glycoprotein		A piperidinyl isoindole originally introduced as a non-barbiturate hypnotic, but withdrawn from the market due to teratogenic effects. It has been reintroduced and used for a number of immunological and inflammatory disorders. Thalidomide displays immunosuppresive and anti-angiogenic activity. It inhibits release of tumor necrosis factor-alpha from monocytes, and modulates other cytokine action. …	Yes	approved, investigational, withdrawn	NCT04273529, NCT04273581	L04AX02	Other immunosuppressants	L04AX	Immunosuppressants	L04A	Immunosuppressants	L04	Antineoplastic and immunomodulating agents	L	Anti-inflammatory agents
Thiazide	ClinicalTrials		SLC12A3, CA1, CA2, SLC22A6	Solute carrier family 12 member 3, Carbonic anhydrase 1, Carbonic anhydrase 2, Solute carrier family 22 member 6			Yes		NCT04330300										Other
Thymosin	ClinicalTrials								NCT04268537										Immunostimulants
Thymosin Alpha-1	ClinicalTrials								NCT04320238										Immunostimulants
Tinzaparin	DrugBank, ClinicalTrials	DB06822	SERPINC1, ITGA4, CXCL12	A disintegrin and metalloproteinase with thrombospondin motifs 4, Antithrombin-III, Integrin alpha-4, Stromal cell-derived factor 1		Tinzaparin is a low molecular weight heparin (LMWH), produced by enzymatic depolymerization of unfractionated heparin from porcine intestinal mucosa. It is a heterogeneous mixture of with an average molecular weight between 5500 and 7500 daltons. Tinzaparin is composed of molecules with and without a special site for high affinity binding to antithrombin III (ATIII). This complex greatly accelera…	No	approved	NCT04373707, NCT04344756, NCT04344756, NCT04412304	B01AB10	Heparin group	B01AB	Antithrombotic agents	B01A	Antithrombotic agents	B01	Blood and blood forming organs	B	Cardiovascular system
Tirofiban	DrugBank, ClinicalTrials	DB00775	ITGA2B, ITGB3	Integrin alpha-IIb, Integrin beta-3		Tirofiban prevents the blood from clotting during episodes of chest pain or a heart attack, or while the patient is undergoing a procedure to treat a blocked coronary artery. It is a non-peptide reversible antagonist of the platelet glycoprotein (GP) IIb/IIIa receptor, and inhibits platelet aggregation.	Yes	approved	NCT04368377	B01AC17	Platelet aggregation inhibitors excl. heparin	B01AC	Antithrombotic agents	B01A	Antithrombotic agents	B01	Blood and blood forming organs	B	Cardiovascular system
TJ003234	ClinicalTrials								NCT04341116										Other
TL-895	ClinicalTrials			Tyrosine kinase					NCT04419623										Other
TMC-310911	DrugBank, ClinicalTrials	DB15623	HIV-1 protease	HIV-1 protease		TMC-310911 (also known as ASC-09) is a novel investigational protease inhibitor (PI) that is structurally similar to the currently available darunavir. It is being investigated for use in HIV-1 infections.... TMC-310911 (also known as ASC-09) is a novel investigational protease inhibitor (PI) that is structurally similar to the currently available [darunavir].[L12045] It is being investigated for…	No		NCT04261907										Antivirals
Tocilizumab	PharmGKB, DrugBank, ClinicalTrials	DB06273	IL6R	Interleukin-6 receptor subunit alpha Interleukin-6 receptor subunit alpha	Anti-Cytokine	An interleukin-6 (IL-6) receptor antagonist used to treat Cytokine Release Syndrome (CRS), Systemic Juvenile Idiopathic Arthritis (sJIA), Giant Cell Arteritis (GCA), and Rheumatoid Arthritis (RA). Tocilizumab is a recombinant humanized monoclonal antibody IL-6 receptor inhibitor used to treat inflammatory and autoimmune conditions.[L12789] It was first described in the literature in 2003 when Chu…	Yes Yes	approved	NCT04370834, NCT04361552, NCT04335305, NCT04380818, NCT04372186, NCT04361032, NCT04377659, NCT04377503, NCT04356937, NCT04335071, NCT04394182, NCT04359667, NCT04345445, NCT04333914, NCT04349410, NCT04347031, NCT04377750, NCT04322773, NCT04331795, NCT04320615, NCT04332094, NCT04339712, NCT04330638, NCT04363853, NCT04346355, NCT04331808, NCT04317092, NCT04381936, NCT04315480, NCT04310228, NCT043067…	L04AC07	Interleukin inhibitors	L04AC	Immunosuppressants	L04A	Immunosuppressants	L04	Antineoplastic and immunomodulating agents	L	Immunosuppressants
Tofacitinib	DrugBank, ClinicalTrials	DB08895	CYP3A4, CYP2C19, JAK2, JAK1, JAK3, ALB	Cytochrome P450 3A4, Cytochrome P450 2C19, Tyrosine-protein kinase JAK2, Tyrosine-protein kinase JAK1, Tyrosine-protein kinase JAK3, Serum albumin		Tofacitinib is an inhibitor of Janus kinases, a group of intracellular enzymes involved in signalling pathways that affect hematopoiesis and immune cell function. It is approved by the FDA for treatment of moderate to severe rheumatoid arthritis that responds inadequately to methotrexate or in those who are intolerant to methotrexate. Besides rheumatoid arthritis, tofacitinib has also been studie…	Yes	approved	NCT04390061, NCT04332042, NCT04412252, NCT04415151, NCT04390061, NCT04332042	L04AA29	Selective immunosuppressants	L04AA	Immunosuppressants	L04A	Immunosuppressants	L04	Antineoplastic and immunomodulating agents	L	Immunosuppressants
Tradipitant	DrugBank, ClinicalTrials	DB12580	TACR1	Tachykinin receptor 1		Tradipitant has been used in trials studying the treatment and prevention of Eczema, Pruritus, Gastroparesis, Chronic Pruritus, and Atopic Dermatitis, among others.	No		NCT04326426										Other
Trandolapril	DrugBank	DB00519	CES1, ACE, SLC15A1, SLC15A2	Liver carboxylesterase 1, Angiotensin-converting enzyme, Solute carrier family 15 member 1, Solute carrier family 15 member 2		Trandolapril is a non-sulhydryl prodrug that belongs to the angiotensin-converting enzyme (ACE) inhibitor class of medications. It is metabolized to its biologically active diacid form, trandolaprilat, in the liver. Trandolaprilat inhibits ACE, the enzyme responsible for the conversion of angiotensin I (ATI) to angiotensin II (ATII). ATII regulates blood pressure and is a key component of the ren…	No	approved	NCT04330300	C09AA10, C09BB10	ACE inhibitors, plain, ACE inhibitors and calcium channel blockers	C09AA, C09BB	Ace inhibitors, plain, Ace inhibitors, combinations	C09A, C09B	Agents acting on the renin-angiotensin system	C09	Cardiovascular system	C	Cardiovascular system
Tranexamic Acid	PharmGKB, DrugBank, ClinicalTrials	DB00302	PLG, SLC15A2	Plasminogen, Solute carrier family 15 member 2	Other	Antifibrinolytic hemostatic used in severe hemorrhage.	Yes, No	approved	NCT04338126, NCT04390217, NCT04338074, NCT04338074, NCT04338126	B02AA02	Amino acids	B02AA	Antifibrinolytics	B02A	Antihemorrhagics	B02	Blood and blood forming organs	B	Antifibrinolytics
Trastuzumab	DrugBank, ClinicalTrials	DB00072	CYP19A1, ERBB2, EGFR, C1R, C1QA, C1QB, C1QC, C1S, FCGR1A, FCGR2A, FCGR2B, FCGR2C, FCGR3B, FCGR3A	Cytochrome P450 19A1, Receptor tyrosine-protein kinase erbB-2, Epidermal growth factor receptor, Complement C1r subcomponent, Complement C1q subcomponent subunit A, Complement C1q subcomponent subunit B, Complement C1q subcomponent subunit C, Complement C1s subcomponent, High affinity immunoglobulin gamma Fc receptor I, Low affinity immunoglobulin gamma Fc region receptor II-a, Low affinity immun…		Produced in CHO cell cultures, trastuzumab is a recombinant IgG1 kappa, humanized monoclonal antibody [A40276] that selectively binds with high affinity in a cell-based assay (Kd = 5 nM) to the extracellular domain of the human epidermal growth factor receptor protein (HER2) [FDA label]. It is used as a treatment of human epidermal growth factor receptor (HER)-2+ metastatic breast cancer, where t…	Yes	approved, investigational	NCT04395508	L01XC03	Monoclonal antibodies	L01XC	Other antineoplastic agents	L01X	Antineoplastic agents	L01	Antineoplastic and immunomodulating agents	L	Antineoplastic agents
Tretinoin	DrugBank	DB00755	CYP3A7, CYP2B6, CYP2C8, CYP2C9, CYP3A4, CYP3A5, CYP2A6, CYP2C18, CYP1A1, CYP4A11, RXRB, RXRG, RARG, ALDH1A1, GPRC5A, NR0B1, ALDH1A2, RARRES1, CRABP1, CRABP2	Cytochrome P450 3A7, Cytochrome P450 2B6, Cytochrome P450 2C8, Cytochrome P450 2C9, Cytochrome P450 3A4, Cytochrome P450 3A5, Cytochrome P450 2A6, Cytochrome P450 2C18, Cytochrome P450 1A1, Cytochrome P450 4A11, Retinoic acid receptor RXR-beta, Retinoic acid receptor RXR-gamma, Retinoic acid receptor gamma, Retinal dehydrogenase 1, Retinoic acid-induced protein 3, Nuclear receptor subfamily 0 gro…		Tretinoin, also known as all-trans-retinoic acid (ATRA), is a naturally occurring derivative of vitamin A (retinol). Retinoids such as tretinoin are important regulators of cell reproduction, proliferation, and differentiation and are used to treat acne and photodamaged skin and to manage keratinization disorders such as ichthyosis and keratosis follicularis. Tretinoin also represents the class o…	Yes	approved, investigational, nutraceutical	NCT04396067	D10AD51, L01XX14, D10AD01	Retinoids for topical use in acne, Other antineoplastic agents	D10AD, L01XX	Anti-acne preparations for topical use, Other antineoplastic agents	D10A, L01X	Anti-acne preparations, Antineoplastic agents	D10, L01	Dermatologicals, Antineoplastic and immunomodulating agents	D, L	Other
Triazavirin	DrugBank	DB15622				An antiviral used to treat several strains of influenza. Triazavirin is a guanine nucleotide analog antiviral originally developed in Russia that has shown efficacy against influenza A and B, including the H5N1 strain.[A191709,A191625,A191916] It appears that Triazavirin has shown promise in reducing influenza disease severity and associated complications.[L12087] Given the similarities between S…	No		NA										Antivirals
Tridecactide	DrugBank, ClinicalTrials	DB15687				An investigational modified alpha melanocyte stimulating hormone being studied for the treatment of COVID-19.			NCT04374032										Anti-inflammatory agents
Trimethoprim	DrugBank, ClinicalTrials	DB00440	CYP2C9, CYP3A4, CYP2C8, TYMS, DHFR, ABCB1	Cytochrome P450 2C9, Cytochrome P450 3A4, Cytochrome P450 2C8, Thymidylate synthase, Dihydrofolate reductase, Multidrug resistance protein 1		Trimethoprim is an antifolate antibacterial agent that inhibits bacterial dihydrofolate reductase (DHFR), a critical enzyme that catalyzes the formation of tetrahydrofolic acid (THF) - in doing so, it prevents the synthesis of bacterial DNA and ultimately continued bacterial survival.[L11893] Trimethoprim is often used in combination with [sulfamethoxazole] due to their complementary and synergis…	Yes	approved	NCT04357366, NCT03489629	J04AM08, J01EA01, J01EE03, J01EE01, J01EE04, J01EE02, J01EE05, J01EE07	Combinations of drugs for treatment of tuberculosis, Trimethoprim and derivatives, Combinations of sulfonamides and trimethoprim, incl. derivatives	J04AM, J01EA, J01EE	Drugs for treatment of tuberculosis, Sulfonamides and trimethoprim	J04A, J01E	Antimycobacterials, Antibacterials for systemic use	J04, J01	Antiinfectives for systemic use	J	Antibacterials
TXA127	ClinicalTrials	DB11720				TXA127 has been investigated for the treatment of Miscellaneous Peripheral Blood Cell Abnormalities.			NCT04401423										Cardiovascular system
Ulinastatin	PharmGKB, DrugBank, ClinicalTrials	DB12038		Tyrosine kinase	Anti-Cytokine	Ulinastatin has been investigated for the prevention of Cardiovascular Disease and Adverse Reaction to Drug.	No Yes		NCT04393311										Anti-inflammatory agents
Umifenovir	PharmGKB, DrugBank, ClinicalTrials	DB13609	CYP3A4, FMO3, FMO1, CYP2E1, CYP1A2, CYP2D6, CYP2C9, CYP3A5, UGT1A9, UGT2B7	Cytochrome P450 3A4, Dimethylaniline monooxygenase [N-oxide-forming] 3, Dimethylaniline monooxygenase [N-oxide-forming] 1, Cytochrome P450 2E1, Cytochrome P450 1A2, Cytochrome P450 2D6, Cytochrome P450 2C9, Cytochrome P450 3A5, UDP-glucuronosyltransferase 1-9, UDP-glucuronosyltransferase 2B7	Inhibit Viral Entry	A dual direct-acting antiviral/host-targeting agent used in the treatment and prophylaxis of influenza and other respiratory viruses. Umifenovir is an indole-based, hydrophobic, dual-acting direct antiviral/host-targeting agent used for the treatment and prophylaxis of influenza and other respiratory infections.[A191475] It has been in use in Russia for approximately 25 years and in China since 2…	No No		NCT04350684, NCT04286503, NCT04260594, NCT04246242, NCT04350684, NCT04286503, NCT04273763, NCT04255017, NCT04254874, NCT04260594, NCT04275388	J05AX13	Umifenovir	J05AX	Other antivirals	J05A	Direct acting antivirals	J05	Antivirals for systemic use	J	Antivirals
Valsartan	DrugBank, ClinicalTrials	DB00177	CYP2C9, AGTR1, SLCO1B3, SLCO1B1, ALB	Cytochrome P450 2C9, Type-1 angiotensin II receptor, Solute carrier organic anion transporter family member 1B3, Solute carrier organic anion transporter family member 1B1, Serum albumin		Valsartan belongs to the angiotensin II receptor blocker (ARB) family of drugs, which also includes [telmisartan], [candesartan], [losartan], [olmesartan], and [irbesartan]. ARBs selectively bind to angiotensin receptor 1 (AT1) and prevent the protein angiotensin II from binding and exerting its hypertensive effects, which include vasoconstriction, stimulation and synthesis of aldosterone and ADH…	Yes	approved, investigational	NCT04394117, NCT04335786, NCT04330300, NCT04335786	C09DX05, C10BX10, C09DA03, C09CA03, C09DX02, C09DX01, C09DB08, C09DB01, C09DX04	Angiotensin II receptor blockers (ARBs), other combinations, HMG CoA reductase inhibitors, other combinations, Angiotensin II receptor blockers (ARBs) and diuretics, Angiotensin II receptor blockers (ARBs), plain, Angiotensin II receptor blockers (ARBs) and calcium channel blockers	C09DX, C10BX, C09DA, C09CA, C09DB	Angiotensin ii receptor blockers (arbs), combinations, Lipid modifying agents, combinations, Angiotensin ii receptor blockers (arbs), plain	C09D, C10B, C09C	Agents acting on the renin-angiotensin system, Lipid modifying agents	C09, C10	Cardiovascular system	C	Cardiovascular system
Vancomycin	DrugBank	DB00512	gtfA, SLC22A6	Glycosyltransferase GtfA, Solute carrier family 22 member 6		Antibacterial obtained from Streptomyces orientalis. It is a glycopeptide related to ristocetin that inhibits bacterial cell wall assembly and is toxic to kidneys and the inner ear. As of January 29 2018, CutisPharma's Firvanq is the only FDA approved vancomycin oral liquid treatment option available for the the treatment of _Clostridium difficile_ associated diarrhea and enterocolitis caused by …	Yes	approved	NCT02667418	J01XA01, A07AA09	Glycopeptide antibacterials, Antibiotics	J01XA, A07AA	Other antibacterials, Intestinal antiinfectives	J01X, A07A	Antibacterials for systemic use, Antidiarrheals, intestinal antiinflammatory/antiinfective agents	J01, A07	Antiinfectives for systemic use, Alimentary tract and metabolism	J, A	Antibacterials
Vazegepant	DrugBank, ClinicalTrials	DB15688	CALCRL	Calcitonin gene-related peptide type 1 receptor		Vazegepant is an antagonist of the calcitonin gene-related peptide (CGRP) receptor currently in phase 3 trials in an intranasal formulation for the treatment of migraine. If FDA approved, it will...			NCT04346615										Nervous system
VC	ClinicalTrials	DB00126	LCT, SP_0314, xylA, PLOD2, PHYH, PLOD3, BBOX1, DBH, PAM, P4HA1, LEPRE1, OGFOD2, ALKBH2, LEPREL1, LEPREL2, OGFOD1, EGLN2, ALKBH3, KDM5D, EGLN1, SLC23A1, PLOD1, EGLN3, TMLHE, P4HTM	Lactase-phlorizin hydrolase, Hyaluronate lyase, Xylose isomerase, Procollagen-lysine,2-oxoglutarate 5-dioxygenase 2, Phytanoyl-CoA dioxygenase, peroxisomal, Procollagen-lysine,2-oxoglutarate 5-dioxygenase 3, Gamma-butyrobetaine dioxygenase, Dopamine beta-hydroxylase, Peptidyl-glycine alpha-amidating monooxygenase, Prolyl 4-hydroxylase subunit alpha-1, Prolyl 3-hydroxylase 1, 2-oxoglutarate and ir…		A six carbon compound related to glucose. It is found naturally in citrus fruits and many vegetables. Ascorbic acid is an essential nutrient in human diets, and necessary to maintain connective tissue and bone. Its biologically active form, vitamin C, functions as a reducing agent and coenzyme in several metabolic pathways. Vitamin C is considered an antioxidant.			NCT04264533										Other
Verapamil	DrugBank, ClinicalTrials	DB00661	CYP3A4, CYP3A5, CYP3A7, CYP1A2, CYP2C9, CYP2C8, CYP2C19, CYP2C18, CYP2B6, CYP2D6, CACNA1C, CACNA1D, CACNA1F, CACNA1S, CACNB1, CACNB2, CACNB3, CACNB4, CACNA1I, CACNA1G, CACNA1B, CACNA1A, KCNH2, SCN5A, KCNJ11, SLC6A4, ABCB1, SLC22A1, ABCC3, ABCC4, SLC22A5, ABCB11, ABCC1, SLCO1A2, ABCC10, ABCC2, SLC22A4, ABCG2, SLCO1B1	Cytochrome P450 3A4, Cytochrome P450 3A5, Cytochrome P450 3A7, Cytochrome P450 1A2, Cytochrome P450 2C9, Cytochrome P450 2C8, Cytochrome P450 2C19, Cytochrome P450 2C18, Cytochrome P450 2B6, Cytochrome P450 2D6, Voltage-dependent L-type calcium channel subunit alpha-1C, Voltage-dependent L-type calcium channel subunit alpha-1D, Voltage-dependent L-type calcium channel subunit alpha-1F, Voltage-de…		Verapamil is a phenylalkylamine calcium channel blocker used in the treatment of high blood pressure, heart arrhythmias, and angina,[L8791] and was the first calcium channel antagonist to be introduced into therapy in the early 1960s.[A188514] It is a member of the non-dihydropyridine class of calcium channel blockers, which includes drugs like [diltiazem] and [flunarizine], but is chemically unr…	No	approved	NCT04351763, NCT04330300, NCT04351763	C09BB10, C08DA51, C08DA01	ACE inhibitors and calcium channel blockers, Phenylalkylamine derivatives	C09BB, C08DA	Ace inhibitors, combinations, Selective calcium channel blockers with direct cardiac effects	C09B, C08D	Agents acting on the renin-angiotensin system, Calcium channel blockers	C09, C08	Cardiovascular system	C	Cardiovascular system
Veru-111	ClinicalTrials			Tubulin					NCT04388826										Antineoplastic agents
Vidofludimus	ClinicalTrials, DrugBank		DHODH, IL17A, IL17F	dihydroorotate dehydrogenase, interleukin-17, interferon-gamma		Vidofludimus is under investigation in clinical trial NCT03722576 (Vidofludimus Calcium for Primary Sclerosing Cholangitis).	No		NCT04379271										Anti-inflammatory agents
Virazole	ClinicalTrials	DB00811	ADK, IMPDH1, L, PB1, NT5C2, ENPP1, SLC29A1, SLC28A3	Adenosine kinase, Inosine-5'-monophosphate dehydrogenase 1, RNA-directed RNA polymerase L, RNA-directed RNA polymerase catalytic subunit, Cytosolic purine 5'-nucleotidase, Ectonucleotide pyrophosphatase/phosphodiesterase family member 1, Equilibrative nucleoside transporter 1, Solute carrier family 28 member 3	Inhibit Viral Replication	Producing a broad-spectrum activity against several RNA and DNA viruses, Ribavirin is a synthetic guanosine nucleoside and antiviral agent that interferes with the synthesis of viral mRNA. It is primarily indicated for use in treating hepatitis C and viral hemorrhagic fevers. HCV is a single-stranded RNA virus that is categorized into nine distinct genotypes, with genotype 1 being the most common…	Yes Yes	approved	NCT04356677	J05AP01	Antivirals for treatment of HCV infections	J05AP	Direct acting antivirals	J05A	Antivirals for systemic use	J05	Antiinfectives for systemic use	J	Antivirals
Von Willebrand Factor Human	DrugBank	DB13133	F8, COL1A1, ADAMTS13	Coagulation factor VIII, Collagen alpha-1(I) chain, A disintegrin and metalloproteinase with thrombospondin motifs 13		von Willebrand Factor (vWF) is a multimeric glycoprotein that consists of disulfide-bridge linked dimers. It is usually circulating in plasma as a stable complex with the coagulation factor VIII. The human vWF, as a drug product, is a complex that also contains the coagulation factor VIII.[A32268] This complex was developed by Octapharma Pharmazeutika Produktionsges and FDA approved on August 21,…	Yes		NCT02932618	B02BD06, B02BD10	Von willebrand factor and coagulation factor viii in combination, Von willebrand factor								Cardiovascular system
Vonicog Alfa	DrugBank	DB12872	F8, COL1A1, ADAMTS13	Coagulation factor VIII, Collagen alpha-1(I) chain, A disintegrin and metalloproteinase with thrombospondin motifs 13		Vonicog Alfa is a recombinant von Willebrand factor manufactured by Baxalta. It was FDA approved in December 2015.[A32230] The gen of von Willebrand factor was first cloned in 1985 by Stuart Orkin and David Ginsburg.[L1849] By the EMA, vonicog alfa is still under clinical analysis.[L1862]	Yes		NCT02932618										Cardiovascular system
Vorhyaluronidase alfa	DrugBank	DB06205	TGFB1	Transforming growth factor beta-1		A purified preparation of the enzyme recombinant human hyaluronidase. Vorhyaluronidase alfa is produced by genetically engineered Chinese Hamster Ovary (CHO) cells containing a DNA plasmid encoding for a soluble fragment of human hyaluronidase (PH20). The purified hyaluronidase glycoprotein contains 447 amino acids with an approximate molecular weight of 61,000 Daltons.	No		NCT02549170										Other
VPM1002	ClinicalTrials								NCT04387409										Vaccine
V-SARS	ClinicalTrials								NCT04380532										Vaccine
XPro1595	ClinicalTrials		TNFA						NCT04370236										Anti-inflammatory agents, Nervous system
Zanubrutinib	PharmGKB, DrugBank, ClinicalTrials	DB15035	BTK, EGFR, ERBB2, ERBB4, ITK, BMX, JAK2, TEC, BLK, JAK3, PTK6, FGR, FRK, LCK, TXK, CYP3A4, CYP2B6, ABCB1	Tyrosine-protein kinase BTK, Epidermal growth factor receptor, Receptor tyrosine-protein kinase erbB-2, Receptor tyrosine-protein kinase erbB-4, Tyrosine-protein kinase ITK/TSK, Cytoplasmic tyrosine-protein kinase BMX, Tyrosine-protein kinase JAK2, Tyrosine-protein kinase Tec, Tyrosine-protein kinase Blk, Tyrosine-protein kinase JAK3, Protein-tyrosine kinase 6, Tyrosine-protein kinase Fgr, Tyrosi…	Other	Zanubrutinib is a novel Bruton's tyrosine kinase (BTK) inhibitor used for the treatment of adult patients with mantle cell lymphoma (MCL) who have received at least one prior therapy.[L10163] Mantle cell lymphoma is an aggressive mature B-cell non-Hodgkin lymphoma that is associated with early relapse, poor clinical outcomes, and long-term survival.[A187967] BTK is an enzyme that plays a role in …	No Yes		NCT04382586										Antineoplastic agents
Zilucoplan	DrugBank, ClinicalTrials	DB15636	C5, C5a, C5b			Zilucoplan is under investigation in clinical trial NCT04225871 (Open-label Extension of Zilucoplan in Subjects With Generalized Myasthenia Gravis).	No		NCT04382755										Anti-inflammatory agents
Zithromax	ClinicalTrials	DB00207	CYP2A6, CYP3A4, CYP1A2, rplD, rplV, ABCB1	23S ribosomal RNA, Protein-arginine deiminase type-4 Cytochrome P450 2A6, Cytochrome P450 3A4, Cytochrome P450 1A2, 50S ribosomal protein L4, 50S ribosomal protein L22, Multidrug resistance protein 1		A macrolide antibiotic used to treat a variety of bacterial infections. Azithromycin is a broad-spectrum macrolide antibiotic with a long half-life and a high degree of tissue penetration [A174172]. It was initially approved by the FDA in 1991 [A174175]. It is primarily used for the treatment of respiratory, enteric and genitourinary infections and may be used instead of other macrolides for some…	No	approved	NCT04344457	J01RA07, S01AA26, J01FA10	Combinations of antibacterials, Antibiotics, Macrolides	J01RA, S01AA, J01FA	Combinations of antibacterials, Antiinfectives, Macrolides, lincosamides and streptogramins	J01R, S01A, J01F	Antibacterials for systemic use, Ophthalmologicals	J01, S01	Antiinfectives for systemic use, Sensory organs	J, S	Antibacterials
Zonisamide	DrugBank	DB00909	CYP3A4, AOX1, CYP2C19, SCN1A, SCN2A, SCN3A, SCN4A, SCN5A, SCN9A, SCN11A, SCN1B, SCN2B, SCN3B, SCN4B, CACNA1G, CACNA1H, CACNA1I, CA1, CA2, CA3, CA4, CA5A, CA5B, CA6, CA7, CA8, CA9, CA10, CA11, CA12, CA13, CA14, MAOB, MAOA	Cytochrome P450 3A4, Aldehyde oxidase, Cytochrome P450 2C19, Sodium channel protein type 1 subunit alpha, Sodium channel protein type 2 subunit alpha, Sodium channel protein type 3 subunit alpha, Sodium channel protein type 4 subunit alpha, Sodium channel protein type 5 subunit alpha, Sodium channel protein type 9 subunit alpha, Sodium channel protein type 11 subunit alpha, Sodium channel subunit…		Zonisamide is a sulfonamide anticonvulsant approved for use as an adjunctive therapy in adults with partial-onset seizures. Zonisamide may be a carbonic anhydrase inhibitor although this is not one of the primary mechanisms of action. Zonisamide may act by blocking repetitive firing of voltage-gated sodium channels leading to a reduction of T-type calcium channel currents, or by binding allosteri…	Yes	approved, investigational	NCT02901041	N03AX15, G01AE10	Other antiepileptics, Sulfonamides	N03AX, G01AE	Antiepileptics, Antiinfectives and antiseptics, excl. Combinations with corticosteroids	N03A, G01A	Antiepileptics, Gynecological antiinfectives and antiseptics	N03, G01	Nervous system, Genito urinary system and sex hormones	N, G	Nervous system
