# Supplementary material for: Disease severity-specific neutrophil signatures in blood transcriptomes stratify COVID-19 patients
Source: Genome Med. 2021 Jan 13;13:7. doi: 10.1186/s13073-020-00823-5 (PMC7805430; doi:10.1186/s13073-020-00823-5)
Supplement: Supplementary file 9 — Additional file 9: Table S8. Differential genes of groups G1-G6. [file 13073_2020_823_MOESM9_ESM.xlsx]

## Sheet: G2_vs_G6_upDEGs
Table S8: G2_vs_G6_upDEGs
SYMBOL	GENEID	GENETYPE	DESCRIPTION	CHR	comparison	regulation	baseMean	log2FoldChange	lfcSE	stat	pvalue	padj	weight	CoCena_module
NECAB1	ENSG00000123119.12	protein_coding	N-terminal EF-hand calcium binding protein 1 [Source:HGNC Symbol;Acc:HGNC:20983]	8	G2_vs_G6	up	69.3169	4.5185	0.61935	7.72933	1.08118e-14	6.31174e-13	1.62051
AP003086.3	ENSG00000288393.1	transcribed_processed_pseudogene	zinc finger protein 75C, pseudogene	11	G2_vs_G6	up	75.5936	4.19728	0.577991	7.37654	1.62456e-13	7.04429e-12	1.59589
ZDHHC19	ENSG00000163958.14	protein_coding	zinc finger DHHC-type containing 19 [Source:HGNC Symbol;Acc:HGNC:20713]	3	G2_vs_G6	up	275.544	4.19315	0.544017	7.77843	7.34323e-15	4.37266e-13	1.68694	pink
SLC51A	ENSG00000163959.10	protein_coding	solute carrier family 51 alpha subunit [Source:HGNC Symbol;Acc:HGNC:29955]	3	G2_vs_G6	up	117.152	4.14427	0.56686	7.37981	1.58518e-13	6.85969e-12	1.60208	lightgreen
AP003086.2	ENSG00000254649.1	lncRNA	novel transcript	11	G2_vs_G6	up	16.7738	3.97104	0.569129	6.88279	5.86911e-12	1.47281e-10	2.0123
MCEMP1	ENSG00000183019.7	protein_coding	mast cell expressed membrane protein 1 [Source:HGNC Symbol;Acc:HGNC:27291]	19	G2_vs_G6	up	1142.23	3.84582	0.345715	11.0806	1.55838e-28	1.30896e-24	1.48294	lightgreen
GPR84	ENSG00000139572.4	protein_coding	G protein-coupled receptor 84 [Source:HGNC Symbol;Acc:HGNC:4535]	12	G2_vs_G6	up	254.378	3.60213	0.384743	9.32573	1.10224e-20	2.67451e-18	1.97441	lightgreen
AP003086.1	ENSG00000254420.1	lncRNA	novel transcript	11	G2_vs_G6	up	74.3657	3.55088	0.590606	6.08944	1.13306e-09	1.90291e-08	1.70631	maroon
TIMP4	ENSG00000157150.5	protein_coding	TIMP metallopeptidase inhibitor 4 [Source:HGNC Symbol;Acc:HGNC:11823]	3	G2_vs_G6	up	7.17168	3.52006	0.64469	5.20825	1.90634e-07	1.65232e-06	1.95257
MAOA	ENSG00000189221.9	protein_coding	monoamine oxidase A [Source:HGNC Symbol;Acc:HGNC:6833]	X	G2_vs_G6	up	186.773	3.50085	0.591833	5.82339	5.76652e-09	8.18714e-08	1.70244	darkgreen
DAAM2	ENSG00000146122.17	protein_coding	dishevelled associated activator of morphogenesis 2 [Source:HGNC Symbol;Acc:HGNC:18143]	6	G2_vs_G6	up	657.351	3.48558	0.523601	6.60343	4.01754e-11	1.07204e-09	1.48646	darkgreen
FCGR1CP	ENSG00000265531.3	unprocessed_pseudogene	Fc fragment of IgG receptor Ic, pseudogene [Source:HGNC Symbol;Acc:HGNC:3615]	1	G2_vs_G6	up	300.608	3.42718	0.416789	8.18737	2.66997e-16	2.57166e-14	1.48646	maroon
LINC01093	ENSG00000249173.6	lncRNA	long intergenic non-protein coding RNA 1093 [Source:HGNC Symbol;Acc:HGNC:49218]	4	G2_vs_G6	up	78.8091	3.42229	0.452496	7.51499	5.69171e-14	2.71096e-12	1.63448
AC009229.4	ENSG00000280276.1	TEC	novel transcript	2	G2_vs_G6	up	30.6925	3.38585	0.534333	6.25117	4.07392e-10	7.83635e-09	1.63938
TMEM119	ENSG00000183160.9	protein_coding	transmembrane protein 119 [Source:HGNC Symbol;Acc:HGNC:27884]	12	G2_vs_G6	up	90.6325	3.36986	0.437606	7.66968	1.72422e-14	9.76096e-13	1.5568	white
HP	ENSG00000257017.9	protein_coding	haptoglobin [Source:HGNC Symbol;Acc:HGNC:5141]	16	G2_vs_G6	up	563.992	3.35814	0.432763	7.72735	1.09805e-14	6.18914e-13	1.68694	maroon
FCGR1A	ENSG00000150337.13	protein_coding	Fc fragment of IgG receptor Ia [Source:HGNC Symbol;Acc:HGNC:3613]	1	G2_vs_G6	up	1152.8	3.35021	0.335873	9.94027	2.78062e-23	1.82851e-20	1.48294	maroon
VNN1	ENSG00000112299.8	protein_coding	vanin 1 [Source:HGNC Symbol;Acc:HGNC:12705]	6	G2_vs_G6	up	3058.59	3.33632	0.303118	10.9873	4.40084e-28	3.42277e-24	0.960922
CD177	ENSG00000204936.10	protein_coding	CD177 molecule [Source:HGNC Symbol;Acc:HGNC:30072]	19	G2_vs_G6	up	5653.98	3.33457	0.576509	5.91853	3.24837e-09	6.89787e-08	1.16539	lightgreen
OLAH	ENSG00000152463.14	protein_coding	oleoyl-ACP hydrolase [Source:HGNC Symbol;Acc:HGNC:25625]	10	G2_vs_G6	up	271.23	3.28001	0.624681	5.33032	9.80418e-08	1.02527e-06	1.71382	darkgreen
SOCS3	ENSG00000184557.4	protein_coding	suppressor of cytokine signaling 3 [Source:HGNC Symbol;Acc:HGNC:19391]	17	G2_vs_G6	up	3751.7	3.25872	0.299349	10.8539	1.91136e-27	8.15418e-24	1.09489	lightgreen
BVES	ENSG00000112276.14	protein_coding	blood vessel epicardial substance [Source:HGNC Symbol;Acc:HGNC:1152]	6	G2_vs_G6	up	6.99583	3.24259	0.530229	5.95769	2.55831e-09	3.50168e-08	1.93349
TMEM45A	ENSG00000181458.10	protein_coding	transmembrane protein 45A [Source:HGNC Symbol;Acc:HGNC:25480]	3	G2_vs_G6	up	26.516	3.23712	0.541808	5.87655	4.18896e-09	4.55342e-08	2.35308
AC020636.1	ENSG00000243273.1	lncRNA	novel transcript	3	G2_vs_G6	up	71.294	3.1978	0.424198	7.49259	6.75285e-14	3.02427e-12	1.70631	lightgreen
ADAMTS2	ENSG00000087116.16	protein_coding	ADAM metallopeptidase with thrombospondin type 1 motif 2 [Source:HGNC Symbol;Acc:HGNC:218]	5	G2_vs_G6	up	244.525	3.18082	0.601315	5.38326	7.31472e-08	6.92544e-07	1.97441	darkgreen
LMNB1-DT	ENSG00000251072.2	lncRNA	LMNB1 divergent transcript [Source:HGNC Symbol;Acc:HGNC:53089]	5	G2_vs_G6	up	8.74512	3.16727	0.51593	5.99608	2.0214e-09	2.84331e-08	1.93349
CAPN13	ENSG00000162949.16	protein_coding	calpain 13 [Source:HGNC Symbol;Acc:HGNC:16663]	2	G2_vs_G6	up	56.7489	3.16526	0.471424	6.6853	2.30451e-11	6.12039e-10	1.60252
G0S2	ENSG00000123689.6	protein_coding	G0/G1 switch 2 [Source:HGNC Symbol;Acc:HGNC:30229]	1	G2_vs_G6	up	326.774	3.1491	0.54153	5.86196	4.57432e-09	6.72381e-08	1.68694	white
GLDN	ENSG00000186417.14	protein_coding	gliomedin [Source:HGNC Symbol;Acc:HGNC:29514]	15	G2_vs_G6	up	26.2627	3.12866	0.617673	4.8557	1.1996e-06	9.93504e-06	1.63478	darkgreen
SDR42E1P5	ENSG00000236785.1	processed_pseudogene	short chain dehydrogenase/reductase family 42E, member 1 pseudogene 5 [Source:HGNC Symbol;Acc:HGNC:51832]	2	G2_vs_G6	up	52.8136	3.1229	0.450057	6.90011	5.19608e-12	1.58766e-10	1.63938
AC079209.1	ENSG00000253214.2	lncRNA	novel transcript	8	G2_vs_G6	up	208.089	3.11169	0.364452	8.5012	1.87642e-17	2.28634e-15	1.71382	maroon
AC009542.1	ENSG00000231794.5	lncRNA	novel transcript, antisense to WDR91	7	G2_vs_G6	up	31.8488	3.08918	0.517838	5.93018	3.02595e-09	3.41531e-08	2.35308
DCC	ENSG00000187323.12	protein_coding	DCC netrin 1 receptor [Source:HGNC Symbol;Acc:HGNC:2701]	18	G2_vs_G6	up	12.2439	3.05196	0.611531	5.43735	5.4079e-08	5.57626e-07	1.86381
CD274	ENSG00000120217.14	protein_coding	CD274 molecule [Source:HGNC Symbol;Acc:HGNC:17635]	9	G2_vs_G6	up	1691.78	3.0425	0.322028	9.42617	4.25351e-21	1.89437e-18	1.11872	maroon
NRN1	ENSG00000124785.9	protein_coding	neuritin 1 [Source:HGNC Symbol;Acc:HGNC:17972]	6	G2_vs_G6	up	70.4931	3.03957	0.451492	6.70031	2.07981e-11	5.76464e-10	1.5568	white
AMPH	ENSG00000078053.17	protein_coding	amphiphysin [Source:HGNC Symbol;Acc:HGNC:471]	7	G2_vs_G6	up	66.4394	3.01809	0.574509	5.20635	1.92595e-07	1.9625e-06	1.62051	darkgreen
PCOLCE2	ENSG00000163710.9	protein_coding	procollagen C-endopeptidase enhancer 2 [Source:HGNC Symbol;Acc:HGNC:8739]	3	G2_vs_G6	up	47.8678	3.01148	0.572386	5.30024	1.15652e-07	1.2596e-06	1.60252
AP3B2	ENSG00000103723.15	protein_coding	adaptor related protein complex 3 subunit beta 2 [Source:HGNC Symbol;Acc:HGNC:567]	15	G2_vs_G6	up	161.792	2.99933	0.469006	6.36805	1.91441e-10	4.07344e-09	1.5922	lightgreen
FFAR3	ENSG00000185897.7	protein_coding	free fatty acid receptor 3 [Source:HGNC Symbol;Acc:HGNC:4499]	19	G2_vs_G6	up	23.8905	2.9791	0.527624	5.60067	2.13525e-08	1.97719e-07	2.35308
ZNF608	ENSG00000168916.15	protein_coding	zinc finger protein 608 [Source:HGNC Symbol;Acc:HGNC:29238]	5	G2_vs_G6	up	768.546	2.97198	0.418997	7.06285	1.63127e-12	6.03953e-11	1.48646	darkgreen
ADGRG2	ENSG00000173698.18	protein_coding	adhesion G protein-coupled receptor G2 [Source:HGNC Symbol;Acc:HGNC:4516]	X	G2_vs_G6	up	6.56486	2.96804	0.627375	4.60303	4.16384e-06	2.5604e-05	1.93349
ANKRD22	ENSG00000152766.6	protein_coding	ankyrin repeat domain 22 [Source:HGNC Symbol;Acc:HGNC:28321]	10	G2_vs_G6	up	641.905	2.96479	0.430862	6.85104	7.33126e-12	2.40973e-10	1.46127	maroon
IL18R1	ENSG00000115604.10	protein_coding	interleukin 18 receptor 1 [Source:HGNC Symbol;Acc:HGNC:5988]	2	G2_vs_G6	up	3952.26	2.9636	0.333639	8.87343	7.0926e-19	2.11204e-16	0.960922	maroon
GALNT14	ENSG00000158089.15	protein_coding	polypeptide N-acetylgalactosaminyltransferase 14 [Source:HGNC Symbol;Acc:HGNC:22946]	2	G2_vs_G6	up	701.752	2.95032	0.318693	9.22571	2.81699e-20	6.72086e-18	1.70244	lightgreen
ANXA3	ENSG00000138772.13	protein_coding	annexin A3 [Source:HGNC Symbol;Acc:HGNC:541]	4	G2_vs_G6	up	3330.7	2.93123	0.327163	8.92901	4.29847e-19	1.23281e-16	1.09489	maroon
AC016026.2	ENSG00000286990.1	lncRNA	novel transcript, antisense to MICAL3	22	G2_vs_G6	up	5.28032	2.91343	0.596377	4.92317	8.51521e-07	7.96809e-06	1.47739
IFITM9P	ENSG00000213275.2	processed_pseudogene	interferon induced transmembrane protein 9 pseudogene [Source:HGNC Symbol;Acc:HGNC:33972]	11	G2_vs_G6	up	6.44677	2.90067	0.629158	4.51624	6.29461e-06	3.73775e-05	1.89777
AC008957.3	ENSG00000279400.1	TEC	TEC	5	G2_vs_G6	up	31.8818	2.89684	0.473266	6.08495	1.16531e-09	1.68215e-08	2.0114
AL035661.1	ENSG00000274173.1	lncRNA	novel transcript	20	G2_vs_G6	up	237.978	2.88043	0.467391	6.13276	8.6367e-10	1.48801e-08	1.70244
SLC9A4	ENSG00000180251.5	protein_coding	solute carrier family 9 member A4 [Source:HGNC Symbol;Acc:HGNC:11077]	2	G2_vs_G6	up	22.6549	2.87619	0.631226	4.76165	1.92013e-06	1.33085e-05	1.87723
RNU6-313P	ENSG00000252126.2	snRNA	RNA, U6 small nuclear 313, pseudogene [Source:HGNC Symbol;Acc:HGNC:47276]	7	G2_vs_G6	up	12.1526	2.87397	0.568568	4.99919	5.75709e-07	4.40721e-06	1.94708
FCGR1B	ENSG00000198019.13	protein_coding	Fc fragment of IgG receptor Ib [Source:HGNC Symbol;Acc:HGNC:3614]	1	G2_vs_G6	up	1395.1	2.87383	0.283532	10.1104	4.96798e-24	3.49548e-21	1.68694	maroon
AC106865.2	ENSG00000287216.1	lncRNA	novel transcript, antisense to KIAA0922	4	G2_vs_G6	up	82.7457	2.87192	0.530357	5.36852	7.93854e-08	9.25734e-07	1.5568	maroon
LINC01485	ENSG00000254211.6	lncRNA	long intergenic non-protein coding RNA 1485 [Source:HGNC Symbol;Acc:HGNC:51138]	5	G2_vs_G6	up	10.2371	2.86033	0.524473	5.38817	7.11799e-08	6.64518e-07	2.0114
IGKV1-12	ENSG00000243290.3	IG_V_gene	immunoglobulin kappa variable 1-12 [Source:HGNC Symbol;Acc:HGNC:5730]	2	G2_vs_G6	up	130.258	2.84012	0.469809	6.01522	1.79644e-09	3.15622e-08	1.52794
FAM20A	ENSG00000108950.12	protein_coding	FAM20A golgi associated secretory pathway pseudokinase [Source:HGNC Symbol;Acc:HGNC:23015]	17	G2_vs_G6	up	280.428	2.83162	0.463604	6.07748	1.22083e-09	1.78698e-08	1.97441
GRB10	ENSG00000106070.19	protein_coding	growth factor receptor bound protein 10 [Source:HGNC Symbol;Acc:HGNC:4564]	7	G2_vs_G6	up	1184.6	2.82854	0.336554	8.3813	5.2346e-17	6.17805e-15	1.48646	darkgreen
MYO10	ENSG00000145555.15	protein_coding	myosin X [Source:HGNC Symbol;Acc:HGNC:7593]	5	G2_vs_G6	up	234.735	2.82221	0.297577	9.45435	3.25025e-21	1.1278e-18	1.56076	lightgreen
AC109454.1	ENSG00000243648.1	processed_pseudogene	ribosomal protein S10 (RPS10) pseudogene	5	G2_vs_G6	up	10.174	2.81837	0.607675	4.70697	2.51427e-06	1.5861e-05	2.0114
SLC1A3	ENSG00000079215.14	protein_coding	solute carrier family 1 member 3 [Source:HGNC Symbol;Acc:HGNC:10941]	5	G2_vs_G6	up	155.74	2.81686	0.39472	7.11579	1.11275e-12	4.23121e-11	1.49806	maroon
SMPD5	ENSG00000204791.10	transcribed_unitary_pseudogene	sphingomyelin phosphodiesterase 5 [Source:HGNC Symbol;Acc:HGNC:52275]	8	G2_vs_G6	up	20.0481	2.81281	0.553184	5.07033	3.97126e-07	3.08053e-06	2.0114
CYP1B1	ENSG00000138061.12	protein_coding	cytochrome P450 family 1 subfamily B member 1 [Source:HGNC Symbol;Acc:HGNC:2597]	2	G2_vs_G6	up	3243.25	2.80747	0.318899	8.78015	1.63261e-18	4.43974e-16	0.960922
AF064858.2	ENSG00000237609.1	lncRNA	novel transcript	21	G2_vs_G6	up	9.23487	2.80342	0.643379	4.41341	1.01755e-05	5.57031e-05	1.95257
CYP19A1	ENSG00000137869.15	protein_coding	cytochrome P450 family 19 subfamily A member 1 [Source:HGNC Symbol;Acc:HGNC:2594]	15	G2_vs_G6	up	30.0955	2.79781	0.59259	4.69111	2.71723e-06	2.03805e-05	1.63938
VSIG4	ENSG00000155659.15	protein_coding	V-set and immunoglobulin domain containing 4 [Source:HGNC Symbol;Acc:HGNC:17032]	X	G2_vs_G6	up	137.708	2.7891	0.562199	4.92023	8.64439e-07	7.50942e-06	1.60208	darkgreen
FSTL4	ENSG00000053108.17	protein_coding	follistatin like 4 [Source:HGNC Symbol;Acc:HGNC:21389]	5	G2_vs_G6	up	54.1761	2.78472	0.449894	6.15911	7.31527e-10	1.33475e-08	1.63448
AC019254.1	ENSG00000259182.5	lncRNA	novel transcript	15	G2_vs_G6	up	94.5619	2.78224	0.300527	9.23109	2.67889e-20	6.72086e-18	1.62051
LHX4	ENSG00000121454.6	protein_coding	LIM homeobox 4 [Source:HGNC Symbol;Acc:HGNC:21734]	1	G2_vs_G6	up	26.0617	2.78131	0.625234	4.41321	1.01848e-05	4.73753e-05	2.35308
ITGA7	ENSG00000135424.17	protein_coding	integrin subunit alpha 7 [Source:HGNC Symbol;Acc:HGNC:6143]	12	G2_vs_G6	up	176.321	2.77739	0.445459	6.19902	5.68167e-10	1.12513e-08	1.52794	lightgreen
RN7SKP26	ENSG00000222179.1	misc_RNA	RN7SK pseudogene 26 [Source:HGNC Symbol;Acc:HGNC:45750]	18	G2_vs_G6	up	43.1629	2.77429	0.369252	7.48933	6.92281e-14	3.25402e-12	1.59589
CA12	ENSG00000074410.14	protein_coding	carbonic anhydrase 12 [Source:HGNC Symbol;Acc:HGNC:1371]	15	G2_vs_G6	up	34.8179	2.77416	0.502133	5.50073	3.78231e-08	4.55994e-07	1.63478
AL161630.1	ENSG00000233569.2	lncRNA	novel transcript	9	G2_vs_G6	up	4.14914	2.77186	0.617523	4.50586	6.61059e-06	4.74014e-05	1.52601
CACNA1E	ENSG00000198216.12	protein_coding	calcium voltage-gated channel subunit alpha1 E [Source:HGNC Symbol;Acc:HGNC:1392]	1	G2_vs_G6	up	1119.38	2.77174	0.326405	8.46016	2.67008e-17	3.7906e-15	1.33613	lightgreen
IGLV3-25	ENSG00000211659.2	IG_V_gene	immunoglobulin lambda variable 3-25 [Source:HGNC Symbol;Acc:HGNC:5908]	22	G2_vs_G6	up	1592.09	2.76259	0.555055	5.00051	5.71779e-07	4.98454e-06	1.68694	darkorange
AC022217.2	ENSG00000213386.3	processed_pseudogene	family with sequence similarity 58, member A (FAM58A) pseudogene	5	G2_vs_G6	up	7.68304	2.75508	0.601207	4.59499	4.32764e-06	2.62843e-05	1.95257
CLRN1-AS1	ENSG00000239265.5	lncRNA	CLRN1 antisense RNA 1 [Source:HGNC Symbol;Acc:HGNC:30895]	3	G2_vs_G6	up	23.7979	2.74751	0.550813	4.93581	7.98197e-07	6.83988e-06	1.63938
IL1R2	ENSG00000115590.14	protein_coding	interleukin 1 receptor type 2 [Source:HGNC Symbol;Acc:HGNC:5994]	2	G2_vs_G6	up	7962.8	2.7433	0.391688	6.98675	2.81329e-12	1.47641e-10	0.960922	darkgreen
IGLV3-19	ENSG00000211663.2	IG_V_gene	immunoglobulin lambda variable 3-19 [Source:HGNC Symbol;Acc:HGNC:5903]	22	G2_vs_G6	up	1443.56	2.74327	0.586572	4.61346	3.9602e-06	3.08317e-05	1.48646
BASP1-AS1	ENSG00000215196.5	lncRNA	BASP1 antisense RNA 1 [Source:HGNC Symbol;Acc:HGNC:26609]	5	G2_vs_G6	up	311.975	2.7432	0.321413	8.503	1.84753e-17	2.28634e-15	1.68694	lightgreen
NOS1AP	ENSG00000198929.13	protein_coding	nitric oxide synthase 1 adaptor protein [Source:HGNC Symbol;Acc:HGNC:16859]	1	G2_vs_G6	up	22.187	2.73993	0.458602	5.9313	3.00541e-09	4.67092e-08	1.64233
TNFAIP6	ENSG00000123610.5	protein_coding	TNF alpha induced protein 6 [Source:HGNC Symbol;Acc:HGNC:11898]	2	G2_vs_G6	up	1516.49	2.73314	0.314682	8.6723	4.23484e-18	6.29581e-16	1.68694	maroon
CARD17	ENSG00000255221.3	protein_coding	caspase recruitment domain family member 17 [Source:HGNC Symbol;Acc:HGNC:33827]	11	G2_vs_G6	up	522.274	2.73165	0.43629	6.23315	4.57143e-10	8.36199e-09	1.71382	maroon
NMRAL2P	ENSG00000171658.8	transcribed_unprocessed_pseudogene	NmrA like redox sensor 2, pseudogene [Source:HGNC Symbol;Acc:HGNC:52332]	3	G2_vs_G6	up	99.3364	2.72398	0.515115	5.2699	1.36502e-07	1.5009e-06	1.5568	lightgreen
PPARG	ENSG00000132170.21	protein_coding	peroxisome proliferator activated receptor gamma [Source:HGNC Symbol;Acc:HGNC:9236]	3	G2_vs_G6	up	82.171	2.71489	0.427178	6.32136	2.5927e-10	5.33465e-09	1.59589
KCNG2	ENSG00000178342.4	protein_coding	potassium voltage-gated channel modifier subfamily G member 2 [Source:HGNC Symbol;Acc:HGNC:6249]	18	G2_vs_G6	up	9.22845	2.71335	0.518771	5.17615	2.26511e-07	1.96914e-06	1.89777
MROCKI	ENSG00000227502.3	lncRNA	long intergenic non-protein coding RNA 1268 [Source:HGNC Symbol;Acc:HGNC:50323]	6	G2_vs_G6	up	26.4027	2.71201	0.545591	4.9331	8.09359e-07	7.09783e-06	1.59589
C3AR1	ENSG00000171860.5	protein_coding	complement C3a receptor 1 [Source:HGNC Symbol;Acc:HGNC:1319]	12	G2_vs_G6	up	1796.75	2.70936	0.280777	9.63528	5.67349e-22	2.18302e-19	1.7038
AL592158.1	ENSG00000281969.1	TEC	TEC	6	G2_vs_G6	up	105.058	2.70655	0.590958	4.51568	6.31126e-06	4.46618e-05	1.5568	darkgreen
IGHV6-1	ENSG00000211933.2	IG_V_gene	immunoglobulin heavy variable 6-1 [Source:HGNC Symbol;Acc:HGNC:5662]	14	G2_vs_G6	up	147.881	2.68774	0.468929	5.70854	1.1395e-08	1.66179e-07	1.52794	darkorange
TAAR1	ENSG00000146399.2	protein_coding	trace amine associated receptor 1 [Source:HGNC Symbol;Acc:HGNC:17734]	6	G2_vs_G6	up	3.20124	2.68666	0.647942	3.99315	6.52004e-05	0.000786661	0.614392
AL731566.2	ENSG00000273891.1	lncRNA	novel transcript, antisense to NSMCE4A	10	G2_vs_G6	up	7.14373	2.68006	0.613682	4.18221	2.88687e-05	0.00014369	1.89777
AC009301.1	ENSG00000285984.1	lncRNA	novel transcript	2	G2_vs_G6	up	33.6293	2.67895	0.481688	5.53057	3.19194e-08	3.27084e-07	2.0114
S100A12	ENSG00000163221.9	protein_coding	S100 calcium binding protein A12 [Source:HGNC Symbol;Acc:HGNC:10489]	1	G2_vs_G6	up	5128.31	2.67544	0.356929	7.46231	8.50206e-14	5.60162e-12	1.07826	maroon
AC079760.2	ENSG00000243144.7	lncRNA	novel transcript	7	G2_vs_G6	up	39.1149	2.67454	0.617546	4.39604	1.10246e-05	7.13493e-05	1.59589
TDRD9	ENSG00000156414.19	protein_coding	tudor domain containing 9 [Source:HGNC Symbol;Acc:HGNC:20122]	14	G2_vs_G6	up	893.623	2.66786	0.337727	7.87186	3.49404e-15	2.76823e-13	1.33613	lightgreen
BMX	ENSG00000102010.15	protein_coding	BMX non-receptor tyrosine kinase [Source:HGNC Symbol;Acc:HGNC:1079]	X	G2_vs_G6	up	575.812	2.66721	0.339062	7.85339	4.04945e-15	2.86758e-13	1.48646	lightgreen
PDCD1LG2	ENSG00000197646.8	protein_coding	programmed cell death 1 ligand 2 [Source:HGNC Symbol;Acc:HGNC:18731]	9	G2_vs_G6	up	114.456	2.66422	0.431333	6.14436	8.02881e-10	1.50913e-08	1.5568	maroon
GADD45G	ENSG00000130222.11	protein_coding	growth arrest and DNA damage inducible gamma [Source:HGNC Symbol;Acc:HGNC:4097]	9	G2_vs_G6	up	31.3084	2.66379	0.381281	6.9453	3.77647e-12	9.86777e-11	2.0114
ANKRD34B	ENSG00000189127.8	protein_coding	ankyrin repeat domain 34B [Source:HGNC Symbol;Acc:HGNC:33736]	5	G2_vs_G6	up	196.705	2.66257	0.488136	5.42849	5.68327e-08	5.5416e-07	1.97441
ARG1	ENSG00000118520.15	protein_coding	arginase 1 [Source:HGNC Symbol;Acc:HGNC:663]	6	G2_vs_G6	up	784.63	2.66169	0.487116	5.4329	5.54449e-08	6.21709e-07	1.68694	darkgreen
SLC26A8	ENSG00000112053.14	protein_coding	solute carrier family 26 member 8 [Source:HGNC Symbol;Acc:HGNC:14468]	6	G2_vs_G6	up	1244.36	2.65822	0.295613	8.95714	3.33209e-19	7.36525e-17	1.48294	lightgreen
AL627309.2	ENSG00000239906.1	lncRNA	novel transcript	1	G2_vs_G6	up	10.7277	2.65285	0.574535	4.57988	4.65252e-06	2.72237e-05	2.0114
KL	ENSG00000133116.8	protein_coding	klotho [Source:HGNC Symbol;Acc:HGNC:6344]	13	G2_vs_G6	up	75.9063	2.65195	0.37551	7.03756	1.9564e-12	6.8454e-11	1.5568
AC087645.2	ENSG00000267737.1	lncRNA	novel transcript	17	G2_vs_G6	up	32.0361	2.64658	0.477349	5.51812	3.42637e-08	3.0246e-07	2.35308
IGKV3OR2-268	ENSG00000233999.3	IG_V_gene	immunoglobulin kappa variable 3/OR2-268 (non-functional) [Source:HGNC Symbol;Acc:HGNC:5830]	2	G2_vs_G6	up	4.63032	2.6465	0.59291	4.31822	1.5729e-05	0.000103521	1.50284
SYNC	ENSG00000162520.15	protein_coding	syncoilin, intermediate filament protein [Source:HGNC Symbol;Acc:HGNC:28897]	1	G2_vs_G6	up	12.8367	2.64479	0.57034	4.58599	4.51834e-06	2.65809e-05	2.0114
RETN	ENSG00000104918.8	protein_coding	resistin [Source:HGNC Symbol;Acc:HGNC:20389]	19	G2_vs_G6	up	259.993	2.63994	0.479232	5.4818	4.21026e-08	4.79875e-07	1.71382
RNASE1	ENSG00000129538.14	protein_coding	ribonuclease A family member 1, pancreatic [Source:HGNC Symbol;Acc:HGNC:10044]	14	G2_vs_G6	up	72.7124	2.63852	0.539443	4.90364	9.40778e-07	8.30814e-06	1.5568
AC084871.4	ENSG00000286256.2	lncRNA	novel transcript, antisense to ACSL1	4	G2_vs_G6	up	69.4285	2.63638	0.391859	6.68645	2.28642e-11	6.10454e-10	1.59589
CST7	ENSG00000077984.6	protein_coding	cystatin F [Source:HGNC Symbol;Acc:HGNC:2479]	20	G2_vs_G6	up	3833.76	2.62594	0.29737	8.80175	1.34697e-18	3.38024e-16	1.09489	lightgreen
GBP6	ENSG00000183347.14	protein_coding	guanylate binding protein family member 6 [Source:HGNC Symbol;Acc:HGNC:25395]	1	G2_vs_G6	up	118.814	2.62174	0.390247	6.69097	2.21695e-11	6.07461e-10	1.5568	maroon
AC091173.1	ENSG00000251127.2	lncRNA	novel transcript	8	G2_vs_G6	up	5.50964	2.61025	0.578124	4.44187	8.91809e-06	6.1985e-05	1.51702
SPATA20P1	ENSG00000231123.1	processed_pseudogene	spermatogenesis associated 20 pseudogene 1 [Source:HGNC Symbol;Acc:HGNC:39636]	21	G2_vs_G6	up	18.6717	2.60032	0.531843	4.88046	1.05837e-06	7.80913e-06	1.87723
FAP	ENSG00000078098.14	protein_coding	fibroblast activation protein alpha [Source:HGNC Symbol;Acc:HGNC:3590]	2	G2_vs_G6	up	32.4904	2.59669	0.463826	5.5623	2.66236e-08	3.33622e-07	1.63938
AL512770.1	ENSG00000228302.2	lncRNA	novel transcript	10	G2_vs_G6	up	15.2595	2.59413	0.562393	4.56861	4.90974e-06	3.40584e-05	1.64233
XCR1	ENSG00000173578.7	protein_coding	X-C motif chemokine receptor 1 [Source:HGNC Symbol;Acc:HGNC:1625]	3	G2_vs_G6	up	26.3887	2.59339	0.53326	4.82095	1.42879e-06	1.183e-05	1.59589
AL590998.1	ENSG00000273573.1	misc_RNA	Metazoan signal recognition particle RNA [Source:RFAM;Acc:RF00017]	1	G2_vs_G6	up	15.9074	2.59245	0.47632	5.41873	6.00224e-08	5.87872e-07	1.95257
NSG2	ENSG00000170091.11	protein_coding	neuronal vesicle trafficking associated 2 [Source:HGNC Symbol;Acc:HGNC:24955]	5	G2_vs_G6	up	20.296	2.57951	0.507507	5.06607	4.06112e-07	3.13572e-06	2.0123
LINC01664	ENSG00000235478.5	lncRNA	long intergenic non-protein coding RNA 1664 [Source:HGNC Symbol;Acc:HGNC:52452]	22	G2_vs_G6	up	8.17871	2.57903	0.583821	4.27031	1.95201e-05	9.97938e-05	1.94708
OPLAH	ENSG00000178814.17	protein_coding	5-oxoprolinase, ATP-hydrolysing [Source:HGNC Symbol;Acc:HGNC:8149]	8	G2_vs_G6	up	501.499	2.57853	0.349453	7.33812	2.16616e-13	8.72426e-12	1.68694	lightgreen
AL031123.2	ENSG00000261211.1	lncRNA	novel transcript	6	G2_vs_G6	up	163.967	2.57299	0.31288	8.19892	2.4255e-16	2.22363e-14	1.5922	maroon
BATF2	ENSG00000168062.10	protein_coding	basic leucine zipper ATF-like transcription factor 2 [Source:HGNC Symbol;Acc:HGNC:25163]	11	G2_vs_G6	up	351.239	2.57153	0.437842	5.84242	5.14486e-09	8.32817e-08	1.48646	maroon
GK3P	ENSG00000229894.4	protein_coding	glycerol kinase 3 pseudogene [Source:HGNC Symbol;Acc:HGNC:4292]	4	G2_vs_G6	up	6.72528	2.56903	0.553815	4.55073	5.34605e-06	3.20759e-05	1.91751
AC113398.2	ENSG00000251456.1	lncRNA	novel transcript	5	G2_vs_G6	up	33.5602	2.56902	0.460511	5.55033	2.85134e-08	2.95277e-07	2.0114
AC021594.2	ENSG00000267780.2	lncRNA	novel transcript	18	G2_vs_G6	up	5.89648	2.56308	0.602664	4.13364	3.57064e-05	0.000211762	1.50284
CCIN	ENSG00000185972.6	protein_coding	calicin [Source:HGNC Symbol;Acc:HGNC:1568]	9	G2_vs_G6	up	16.9595	2.5601	0.536098	4.7776	1.77401e-06	1.1683e-05	2.0114
AC105118.1	ENSG00000253931.1	lncRNA	novel transcript	8	G2_vs_G6	up	5.65384	2.55629	0.643884	4.15597	3.2391e-05	0.00021052	1.37239
CASP5	ENSG00000137757.11	protein_coding	caspase 5 [Source:HGNC Symbol;Acc:HGNC:1506]	11	G2_vs_G6	up	839.265	2.55607	0.327497	7.78601	6.91609e-15	4.64734e-13	1.48294	maroon
ASS1	ENSG00000130707.18	protein_coding	argininosuccinate synthase 1 [Source:HGNC Symbol;Acc:HGNC:758]	9	G2_vs_G6	up	4.53976	2.55475	0.626764	4.28961	1.78984e-05	0.00011784	1.47739
AC006970.1	ENSG00000230191.1	processed_pseudogene	interferon induced transmembrane protein 3 (1-8U) (IFITM3) pseudogene	7	G2_vs_G6	up	3.64061	2.54901	0.620774	3.94428	8.00389e-05	0.00094105	0.614392
TNFAIP8L3	ENSG00000183578.8	protein_coding	TNF alpha induced protein 8 like 3 [Source:HGNC Symbol;Acc:HGNC:20620]	15	G2_vs_G6	up	12.3195	2.54678	0.602724	4.24059	2.22938e-05	0.00011649	1.86381
RMDN2-AS1	ENSG00000235848.4	lncRNA	RMDN2 antisense RNA 1 [Source:HGNC Symbol;Acc:HGNC:41150]	2	G2_vs_G6	up	11.9834	2.54393	0.566914	4.45658	8.32777e-06	4.67515e-05	1.95257
DPRXP2	ENSG00000271304.2	transcribed_processed_pseudogene	divergent-paired related homeobox pseudogene 2 [Source:HGNC Symbol;Acc:HGNC:32168]	6	G2_vs_G6	up	74.8553	2.54211	0.318086	7.95422	1.8027e-15	1.3522e-13	1.5568
AL355916.2	ENSG00000258926.2	lncRNA	novel transcript, antisense to PRKCH	14	G2_vs_G6	up	11.2423	2.53851	0.527454	4.77965	1.75605e-06	1.18711e-05	1.95257
LINC02177	ENSG00000261617.2	lncRNA	long intergenic non-protein coding RNA 2177 [Source:HGNC Symbol;Acc:HGNC:53039]	16	G2_vs_G6	up	5.38033	2.53839	0.610046	4.11637	3.84883e-05	0.000229652	1.47739
GADD45A	ENSG00000116717.13	protein_coding	growth arrest and DNA damage inducible alpha [Source:HGNC Symbol;Acc:HGNC:4095]	1	G2_vs_G6	up	414.416	2.53789	0.297091	8.51845	1.61706e-17	3.54112e-15	0.879598	lightgreen
LY6G6C	ENSG00000204421.3	protein_coding	lymphocyte antigen 6 family member G6C [Source:HGNC Symbol;Acc:HGNC:13936]	6	G2_vs_G6	up	6.85502	2.53731	0.622689	4.21369	2.51235e-05	0.000125272	1.93349
RN7SL491P	ENSG00000264400.2	misc_RNA	RNA, 7SL, cytoplasmic 491, pseudogene [Source:HGNC Symbol;Acc:HGNC:46507]	19	G2_vs_G6	up	16.77	2.52587	0.473965	5.28727	1.24154e-07	1.12503e-06	1.95257
CLEC4D	ENSG00000166527.8	protein_coding	C-type lectin domain family 4 member D [Source:HGNC Symbol;Acc:HGNC:14554]	12	G2_vs_G6	up	1676.94	2.52436	0.308058	8.18219	2.78737e-16	2.37873e-14	1.7038	maroon
IGLV3-10	ENSG00000211669.3	IG_V_gene	immunoglobulin lambda variable 3-10 [Source:HGNC Symbol;Acc:HGNC:5897]	22	G2_vs_G6	up	214.565	2.51743	0.583843	4.38207	1.17556e-05	7.13388e-05	1.70244	darkorange
BHLHA15	ENSG00000180535.3	protein_coding	basic helix-loop-helix family member a15 [Source:HGNC Symbol;Acc:HGNC:22265]	7	G2_vs_G6	up	33.4916	2.51132	0.516454	4.8663	1.13705e-06	6.79595e-06	2.35308
FGF13	ENSG00000129682.16	protein_coding	fibroblast growth factor 13 [Source:HGNC Symbol;Acc:HGNC:3670]	X	G2_vs_G6	up	174.848	2.50767	0.491417	5.07751	3.82407e-07	3.65872e-06	1.5922
SHROOM4	ENSG00000158352.15	protein_coding	shroom family member 4 [Source:HGNC Symbol;Acc:HGNC:29215]	X	G2_vs_G6	up	91.9604	2.50211	0.321378	7.75332	8.95236e-15	5.65484e-13	1.5568	lightgreen
KREMEN1	ENSG00000183762.12	protein_coding	kringle containing transmembrane protein 1 [Source:HGNC Symbol;Acc:HGNC:17550]	22	G2_vs_G6	up	3604.94	2.50181	0.296497	8.40083	4.43315e-17	6.58635e-15	1.16539	lightgreen
AC009229.2	ENSG00000229160.1	lncRNA	novel transcript	2	G2_vs_G6	up	14.3127	2.50057	0.601361	4.19282	2.75502e-05	0.000135089	1.94708
AC066616.1	ENSG00000240934.2	processed_pseudogene	ribosomal protein L28 (RPL28) pseudogene	15	G2_vs_G6	up	11.4063	2.49202	0.503161	4.92216	8.55953e-07	6.43596e-06	1.8832
IGLV8-61	ENSG00000211638.2	IG_V_gene	immunoglobulin lambda variable 8-61 [Source:HGNC Symbol;Acc:HGNC:5931]	22	G2_vs_G6	up	123.875	2.49131	0.412337	6.01486	1.80037e-09	3.05963e-08	1.5922
IL18RAP	ENSG00000115607.9	protein_coding	interleukin 18 receptor accessory protein [Source:HGNC Symbol;Acc:HGNC:5989]	2	G2_vs_G6	up	6079.17	2.48941	0.266608	9.32496	1.1102e-20	4.48414e-18	1.08844	lightgreen
AC005392.2	ENSG00000231412.2	lncRNA	novel transcript	19	G2_vs_G6	up	80.0406	2.48795	0.548273	4.5417	5.5802e-06	3.99349e-05	1.5568
TAS2R38	ENSG00000257138.1	protein_coding	taste 2 receptor member 38 [Source:HGNC Symbol;Acc:HGNC:9584]	7	G2_vs_G6	up	4.4338	2.48584	0.583982	4.18553	2.84504e-05	0.000174219	1.50284
ADAMTS3	ENSG00000156140.10	protein_coding	ADAM metallopeptidase with thrombospondin type 1 motif 3 [Source:HGNC Symbol;Acc:HGNC:219]	4	G2_vs_G6	up	23.4024	2.48489	0.546869	4.52291	6.09966e-06	3.00918e-05	2.35308
SPATC1	ENSG00000186583.12	protein_coding	spermatogenesis and centriole associated 1 [Source:HGNC Symbol;Acc:HGNC:30510]	8	G2_vs_G6	up	40.2527	2.4762	0.579881	4.28668	1.81366e-05	0.000108953	1.63448
PSTPIP2	ENSG00000152229.18	protein_coding	proline-serine-threonine phosphatase interacting protein 2 [Source:HGNC Symbol;Acc:HGNC:9581]	18	G2_vs_G6	up	2879.91	2.4761	0.228383	10.8313	2.44616e-27	9.2762e-24	1.09489	maroon
GPRC5D	ENSG00000111291.8	protein_coding	G protein-coupled receptor class C group 5 member D [Source:HGNC Symbol;Acc:HGNC:13310]	12	G2_vs_G6	up	13.102	2.47465	0.538979	4.59402	4.34782e-06	2.71897e-05	1.8832
AC136475.8	ENSG00000270105.1	lncRNA	novel transcript	11	G2_vs_G6	up	2.8832	2.47295	0.640342	3.60451	0.000312748	0.00308143	0.614392
IGLV3-1	ENSG00000211673.2	IG_V_gene	immunoglobulin lambda variable 3-1 [Source:HGNC Symbol;Acc:HGNC:5896]	22	G2_vs_G6	up	674.114	2.46704	0.491699	4.99289	5.94809e-07	5.11794e-06	1.70244
PFKFB2	ENSG00000123836.15	protein_coding	6-phosphofructo-2-kinase/fructose-2,6-biphosphatase 2 [Source:HGNC Symbol;Acc:HGNC:8873]	1	G2_vs_G6	up	2187.41	2.46399	0.311106	7.91507	2.47107e-15	1.87109e-13	1.48646	lightgreen
IGFBP2	ENSG00000115457.10	protein_coding	insulin like growth factor binding protein 2 [Source:HGNC Symbol;Acc:HGNC:5471]	2	G2_vs_G6	up	36.208	2.46275	0.508552	4.82642	1.39007e-06	8.14275e-06	2.35308
H2BP2	ENSG00000234571.2	transcribed_unprocessed_pseudogene	histone cluster 2, H2bb (pseudogene)	1	G2_vs_G6	up	2.39221	2.45929	0.621287	4.11021	3.95291e-05	0.00194058	0.132148
GSEC	ENSG00000280832.1	lncRNA	G-quadruplex forming sequence containing lncRNA [Source:HGNC Symbol;Acc:HGNC:48645]	11	G2_vs_G6	up	963.841	2.45592	0.277451	8.83214	1.02689e-18	2.02157e-16	1.48294	lightgreen
IGF1	ENSG00000017427.16	protein_coding	insulin like growth factor 1 [Source:HGNC Symbol;Acc:HGNC:5464]	12	G2_vs_G6	up	22.8167	2.45538	0.432774	5.63985	1.702e-08	1.86438e-07	2.0114
ITGA8	ENSG00000077943.8	protein_coding	integrin subunit alpha 8 [Source:HGNC Symbol;Acc:HGNC:6144]	10	G2_vs_G6	up	8.26156	2.44756	0.599497	4.05179	5.0828e-05	0.000229582	1.95257
CDC20	ENSG00000117399.14	protein_coding	cell division cycle 20 [Source:HGNC Symbol;Acc:HGNC:1723]	1	G2_vs_G6	up	86.6708	2.44337	0.367197	6.62189	3.54637e-11	8.45105e-10	1.70631
IGHGP	ENSG00000253755.1	IG_C_pseudogene	immunoglobulin heavy constant gamma P (non-functional) [Source:HGNC Symbol;Acc:HGNC:5529]	14	G2_vs_G6	up	353.083	2.44323	0.551453	4.48955	7.13739e-06	4.64327e-05	1.68694	white
ADM	ENSG00000148926.10	protein_coding	adrenomedullin [Source:HGNC Symbol;Acc:HGNC:259]	11	G2_vs_G6	up	1880.04	2.4404	0.240335	10.129	4.10952e-24	3.44364e-21	1.48646	lightgreen
RNU6-1257P	ENSG00000207355.1	snRNA	RNA, U6 small nuclear 1257, pseudogene [Source:HGNC Symbol;Acc:HGNC:48220]	20	G2_vs_G6	up	4.17054	2.43655	0.636661	4.12483	3.71009e-05	0.000222212	1.47739
RNU6-810P	ENSG00000200871.1	snRNA	RNA, U6 small nuclear 810, pseudogene [Source:HGNC Symbol;Acc:HGNC:47773]	22	G2_vs_G6	up	9.93016	2.4362	0.53297	4.54652	5.45408e-06	3.34506e-05	1.86381
NR2E1	ENSG00000112333.11	protein_coding	nuclear receptor subfamily 2 group E member 1 [Source:HGNC Symbol;Acc:HGNC:7973]	6	G2_vs_G6	up	8.7819	2.43426	0.622652	3.96888	7.22105e-05	0.000319662	1.89777
ALPL	ENSG00000162551.14	protein_coding	alkaline phosphatase, biomineralization associated [Source:HGNC Symbol;Acc:HGNC:438]	1	G2_vs_G6	up	8738.11	2.43384	0.312664	7.74457	9.59027e-15	7.98318e-13	1.09489	lightgreen
SLPI	ENSG00000124107.5	protein_coding	secretory leukocyte peptidase inhibitor [Source:HGNC Symbol;Acc:HGNC:11092]	20	G2_vs_G6	up	544.56	2.42614	0.427657	5.63246	1.77659e-08	2.22241e-07	1.71382
GYG1	ENSG00000163754.17	protein_coding	glycogenin 1 [Source:HGNC Symbol;Acc:HGNC:4699]	3	G2_vs_G6	up	2357.17	2.42571	0.233345	10.3773	3.14643e-25	3.2861e-22	1.7038	lightgreen
UCHL1	ENSG00000154277.13	protein_coding	ubiquitin C-terminal hydrolase L1 [Source:HGNC Symbol;Acc:HGNC:12513]	4	G2_vs_G6	up	18.52	2.42566	0.558037	4.30973	1.63453e-05	8.25928e-05	2.0123
SCN5A	ENSG00000183873.16	protein_coding	sodium voltage-gated channel alpha subunit 5 [Source:HGNC Symbol;Acc:HGNC:10593]	3	G2_vs_G6	up	13.9348	2.42202	0.61354	3.87843	0.000105133	0.00045155	1.86381
OSM	ENSG00000099985.4	protein_coding	oncostatin M [Source:HGNC Symbol;Acc:HGNC:8506]	22	G2_vs_G6	up	468.341	2.4164	0.278343	8.64467	5.39593e-18	7.59224e-16	1.70244	lightgreen
TLR5	ENSG00000187554.14	protein_coding	toll like receptor 5 [Source:HGNC Symbol;Acc:HGNC:11851]	1	G2_vs_G6	up	3917.56	2.4142	0.230237	10.4649	1.25147e-25	3.2861e-22	0.960922	lightgreen
TPST1	ENSG00000169902.15	protein_coding	tyrosylprotein sulfotransferase 1 [Source:HGNC Symbol;Acc:HGNC:12020]	7	G2_vs_G6	up	1120.08	2.41402	0.373081	6.44079	1.18855e-10	2.84736e-09	1.48646	darkgreen
JCHAIN	ENSG00000132465.11	protein_coding	joining chain of multimeric IgA and IgM [Source:HGNC Symbol;Acc:HGNC:5713]	4	G2_vs_G6	up	6633.9	2.4119	0.387766	6.18422	6.24092e-10	1.65659e-08	1.09489	darkorange
CFAP58-DT	ENSG00000231233.1	lncRNA	CFAP58 divergent transcript [Source:HGNC Symbol;Acc:HGNC:45243]	10	G2_vs_G6	up	106.394	2.41074	0.288939	8.3165	9.05966e-17	8.89712e-15	1.70631
PRDM7	ENSG00000126856.14	protein_coding	PR/SET domain 7 [Source:HGNC Symbol;Acc:HGNC:9351]	16	G2_vs_G6	up	3.69229	2.39998	0.641128	3.54517	0.000392355	0.00333758	0.703082
RNU7-28P	ENSG00000252568.1	snRNA	RNA, U7 small nuclear 28 pseudogene [Source:HGNC Symbol;Acc:HGNC:34124]	11	G2_vs_G6	up	8.30503	2.39958	0.538417	4.40165	1.07429e-05	5.94758e-05	1.91751
LINC01748	ENSG00000226476.6	lncRNA	long intergenic non-protein coding RNA 1748 [Source:HGNC Symbol;Acc:HGNC:52535]	1	G2_vs_G6	up	2.18449	2.39648	0.633499	3.67282	0.000239885	0.00917404	0.132148
CHAC1	ENSG00000128965.13	protein_coding	ChaC glutathione specific gamma-glutamylcyclotransferase 1 [Source:HGNC Symbol;Acc:HGNC:28680]	15	G2_vs_G6	up	11.3433	2.39518	0.556867	4.33524	1.45602e-05	7.44343e-05	2.0114
AC009902.1	ENSG00000254014.1	processed_pseudogene	ribosomal protein L17 (RPL17) pseudogene	8	G2_vs_G6	up	1.81682	2.39234	0.645391	3.56115	0.000369241	0.0133212	0.132148
CCRL2	ENSG00000121797.10	protein_coding	C-C motif chemokine receptor like 2 [Source:HGNC Symbol;Acc:HGNC:1612]	3	G2_vs_G6	up	262.968	2.38798	0.320444	7.44123	9.97487e-14	3.71626e-12	1.97441
PLSCR2	ENSG00000163746.11	protein_coding	phospholipid scramblase 2 [Source:HGNC Symbol;Acc:HGNC:16494]	3	G2_vs_G6	up	71.1492	2.38566	0.338169	7.04241	1.88939e-12	6.33369e-11	1.63448
AC011498.4	ENSG00000267385.1	protein_coding	novel protein	19	G2_vs_G6	up	47.4551	2.38002	0.405065	5.83917	5.24616e-09	7.80348e-08	1.63448	lightgreen
KCNJ2-AS1	ENSG00000267365.1	lncRNA	KCNJ2 antisense RNA 1 [Source:HGNC Symbol;Acc:HGNC:43720]	17	G2_vs_G6	up	274.952	2.37806	0.273957	8.6626	4.61127e-18	6.72015e-16	1.68694	maroon
IGKV3D-11	ENSG00000211632.4	IG_V_gene	immunoglobulin kappa variable 3D-11 [Source:HGNC Symbol;Acc:HGNC:5823]	2	G2_vs_G6	up	7.1399	2.36697	0.54236	4.30742	1.65171e-05	8.59056e-05	1.94708
GPR42	ENSG00000126251.6	protein_coding	G protein-coupled receptor 42 (gene/pseudogene) [Source:HGNC Symbol;Acc:HGNC:4500]	19	G2_vs_G6	up	2.614	2.36609	0.645943	3.56546	0.00036322	0.00183633	1.29876
C5orf30	ENSG00000181751.10	protein_coding	chromosome 5 open reading frame 30 [Source:HGNC Symbol;Acc:HGNC:25052]	5	G2_vs_G6	up	335.673	2.35799	0.41775	5.63174	1.78396e-08	2.24269e-07	1.70244	darkgreen
RNU2-62P	ENSG00000222800.1	snRNA	RNA, U2 small nuclear 62, pseudogene [Source:HGNC Symbol;Acc:HGNC:48555]	6	G2_vs_G6	up	6.56644	2.35794	0.597642	3.93531	8.30893e-05	0.000361722	1.89777
AC061992.2	ENSG00000266970.1	lncRNA	novel transcript	17	G2_vs_G6	up	35.4005	2.35699	0.502157	4.66563	3.07668e-06	2.27228e-05	1.63478
GBP1P1	ENSG00000225492.6	transcribed_unprocessed_pseudogene	guanylate binding protein 1 pseudogene 1 [Source:HGNC Symbol;Acc:HGNC:39561]	1	G2_vs_G6	up	171.185	2.35581	0.516809	4.53274	5.82227e-06	4.29552e-05	1.49806
CDCA4P3	ENSG00000226289.1	unprocessed_pseudogene	cell division cycle associated 4 pseudogene 3 [Source:HGNC Symbol;Acc:HGNC:49772]	1	G2_vs_G6	up	6.93822	2.35449	0.58747	3.92979	8.50201e-05	0.000368579	1.89777
SYN2	ENSG00000157152.17	protein_coding	synapsin II [Source:HGNC Symbol;Acc:HGNC:11495]	3	G2_vs_G6	up	16.831	2.35088	0.462972	5.02871	4.93789e-07	3.7246e-06	2.0114
PCSK9	ENSG00000169174.11	protein_coding	proprotein convertase subtilisin/kexin type 9 [Source:HGNC Symbol;Acc:HGNC:20001]	1	G2_vs_G6	up	37.8165	2.34922	0.644431	3.45034	0.000559891	0.00219945	1.62051	darkgreen
GK-IT1	ENSG00000229331.1	lncRNA	GK intronic transcript 1 [Source:HGNC Symbol;Acc:HGNC:41339]	X	G2_vs_G6	up	218.287	2.34546	0.269855	8.66904	4.35765e-18	6.3766e-16	1.70244	lightgreen
NAIP	ENSG00000249437.7	protein_coding	NLR family apoptosis inhibitory protein [Source:HGNC Symbol;Acc:HGNC:7634]	5	G2_vs_G6	up	3071.89	2.34532	0.241947	9.67647	3.79592e-22	2.17348e-19	1.16539	lightgreen
RAB20	ENSG00000139832.5	protein_coding	RAB20, member RAS oncogene family [Source:HGNC Symbol;Acc:HGNC:18260]	13	G2_vs_G6	up	430.698	2.33831	0.303836	7.67912	1.60186e-14	1.53964e-12	0.879598	lightgreen
ETV7	ENSG00000010030.14	protein_coding	ETS variant 7 [Source:HGNC Symbol;Acc:HGNC:18160]	6	G2_vs_G6	up	509.603	2.33821	0.47267	4.92414	8.47338e-07	6.93256e-06	1.71382	maroon
ALDH1A2	ENSG00000128918.15	protein_coding	aldehyde dehydrogenase 1 family member A2 [Source:HGNC Symbol;Acc:HGNC:15472]	15	G2_vs_G6	up	396.583	2.33709	0.305079	7.6267	2.40837e-14	1.22068e-12	1.68694	lightgreen
AL031777.1	ENSG00000217275.2	processed_pseudogene	ribosomal protein S10 (RPS10) pseudogene	6	G2_vs_G6	up	176.164	2.33701	0.451831	5.13572	2.81061e-07	2.8991e-06	1.52794	white
AC012363.2	ENSG00000224789.1	lncRNA	novel transcript	2	G2_vs_G6	up	98.7611	2.33627	0.355728	6.55345	5.62224e-11	1.3407e-09	1.62051	maroon
BAMBI	ENSG00000095739.11	protein_coding	BMP and activin membrane bound inhibitor [Source:HGNC Symbol;Acc:HGNC:30251]	10	G2_vs_G6	up	41.88	2.33507	0.453784	5.10235	3.35463e-07	3.17415e-06	1.63938
AL160400.1	ENSG00000286633.1	lncRNA	novel transcript, antisense to RIPOR2	6	G2_vs_G6	up	23.1608	2.33479	0.47748	4.86104	1.1677e-06	9.6717e-06	1.63938
IGHV1-24	ENSG00000211950.2	IG_V_gene	immunoglobulin heavy variable 1-24 [Source:HGNC Symbol;Acc:HGNC:5551]	14	G2_vs_G6	up	221.691	2.33406	0.537371	4.3545	1.3337e-05	7.00188e-05	1.97441
PYCR1	ENSG00000183010.17	protein_coding	pyrroline-5-carboxylate reductase 1 [Source:HGNC Symbol;Acc:HGNC:9721]	17	G2_vs_G6	up	41.5974	2.33124	0.468937	4.94899	7.46002e-07	6.57672e-06	1.60252
AP001434.1	ENSG00000226012.1	lncRNA	novel transcript	21	G2_vs_G6	up	11.1971	2.32956	0.562756	4.16483	3.11585e-05	0.00015469	1.8832
IGLC2	ENSG00000211677.2	IG_C_gene	immunoglobulin lambda constant 2 [Source:HGNC Symbol;Acc:HGNC:5856]	22	G2_vs_G6	up	2320.26	2.32751	0.503629	4.59908	4.24366e-06	3.27224e-05	1.48646	darkorange
IGLV1-41	ENSG00000253818.1	IG_V_pseudogene	immunoglobulin lambda variable 1-41 (pseudogene) [Source:HGNC Symbol;Acc:HGNC:5878]	22	G2_vs_G6	up	15.917	2.32445	0.565066	4.07308	4.63958e-05	0.000211762	1.95257
AC006369.2	ENSG00000236572.1	lncRNA	novel transcript	2	G2_vs_G6	up	8.21458	2.32109	0.554972	4.12294	3.74075e-05	0.000176566	1.94708
OR14J1	ENSG00000204695.4	protein_coding	olfactory receptor family 14 subfamily J member 1 [Source:HGNC Symbol;Acc:HGNC:13971]	6	G2_vs_G6	up	2.67076	2.31755	0.621731	3.30316	0.000956022	0.00807028	0.614392
SIPA1L2	ENSG00000116991.10	protein_coding	signal induced proliferation associated 1 like 2 [Source:HGNC Symbol;Acc:HGNC:23800]	1	G2_vs_G6	up	3848.7	2.31709	0.211637	10.9343	7.89755e-28	4.49231e-24	1.09489	lightgreen
HPGD	ENSG00000164120.14	protein_coding	15-hydroxyprostaglandin dehydrogenase [Source:HGNC Symbol;Acc:HGNC:5154]	4	G2_vs_G6	up	366.704	2.31263	0.427785	5.39481	6.85963e-08	7.46488e-07	1.70244
CDC25A	ENSG00000164045.12	protein_coding	cell division cycle 25A [Source:HGNC Symbol;Acc:HGNC:1725]	3	G2_vs_G6	up	55.531	2.31148	0.292259	7.87319	3.45709e-15	2.36402e-13	1.60252
AP000331.1	ENSG00000286153.1	lncRNA	novel transcript, antisense to RUNX1	21	G2_vs_G6	up	6.27341	2.30826	0.609093	3.72266	0.000197133	0.000753802	1.94708
ANOS1	ENSG00000011201.12	protein_coding	anosmin 1 [Source:HGNC Symbol;Acc:HGNC:6211]	X	G2_vs_G6	up	22.9495	2.30771	0.546279	4.22989	2.33808e-05	0.000113621	2.0114
CCNA1	ENSG00000133101.10	protein_coding	cyclin A1 [Source:HGNC Symbol;Acc:HGNC:1577]	13	G2_vs_G6	up	76.8409	2.30204	0.560589	4.03626	5.43097e-05	0.000273735	1.70631	maroon
INSYN2B	ENSG00000204767.4	protein_coding	inhibitory synaptic factor family member 2B [Source:HGNC Symbol;Acc:HGNC:37271]	5	G2_vs_G6	up	14.4172	2.30064	0.477323	4.78443	1.71472e-06	1.35516e-05	1.64233
AC007278.2	ENSG00000236525.1	lncRNA	novel transcript	2	G2_vs_G6	up	854.853	2.29629	0.282409	8.12136	4.60974e-16	4.18354e-14	1.48646	lightgreen
WDFY3-AS2	ENSG00000180769.10	lncRNA	WDFY3 antisense RNA 2 [Source:HGNC Symbol;Acc:HGNC:21603]	4	G2_vs_G6	up	69.7498	2.29581	0.369719	6.18111	6.36514e-10	1.17073e-08	1.63448	lightgreen
AC011676.2	ENSG00000254019.1	lncRNA	novel transcript, antisense to SLC45A4	8	G2_vs_G6	up	3.14217	2.2926	0.634014	3.68383	0.000229752	0.00212859	0.689937
SLC5A9	ENSG00000117834.12	protein_coding	solute carrier family 5 member 9 [Source:HGNC Symbol;Acc:HGNC:22146]	1	G2_vs_G6	up	64.7569	2.29074	0.364971	6.24777	4.16365e-10	8.00596e-09	1.63448
AC020703.1	ENSG00000249309.1	lncRNA	novel transcript	4	G2_vs_G6	up	275.539	2.29021	0.270806	8.43792	3.23022e-17	3.61187e-15	1.71382	maroon
RSPH9	ENSG00000172426.16	protein_coding	radial spoke head 9 homolog [Source:HGNC Symbol;Acc:HGNC:21057]	6	G2_vs_G6	up	61.8733	2.28988	0.38166	5.97946	2.23882e-09	3.64077e-08	1.62051
C5orf47	ENSG00000185056.10	protein_coding	chromosome 5 open reading frame 47 [Source:HGNC Symbol;Acc:HGNC:27026]	5	G2_vs_G6	up	20.4494	2.28544	0.492724	4.6209	3.82084e-06	2.73297e-05	1.64233
COL4A2-AS1	ENSG00000232814.2	lncRNA	COL4A2 antisense RNA 1 [Source:HGNC Symbol;Acc:HGNC:40156]	13	G2_vs_G6	up	5.01979	2.28448	0.616461	3.77906	0.000157422	0.000841453	1.37239
METTL7B	ENSG00000170439.7	protein_coding	methyltransferase like 7B [Source:HGNC Symbol;Acc:HGNC:28276]	12	G2_vs_G6	up	93.6064	2.28239	0.589323	3.92771	8.57592e-05	0.000424109	1.63448
CEACAM1	ENSG00000079385.22	protein_coding	carcinoembryonic antigen related cell adhesion molecule 1 [Source:HGNC Symbol;Acc:HGNC:1814]	19	G2_vs_G6	up	2354.95	2.28168	0.279506	8.14012	3.94874e-16	4.71063e-14	1.11872	lightgreen
LINC02555	ENSG00000260943.1	lncRNA	long intergenic non-protein coding RNA 2555 [Source:HGNC Symbol;Acc:HGNC:53593]	12	G2_vs_G6	up	104.693	2.27284	0.354285	6.3978	1.57632e-10	3.50988e-09	1.5568	maroon
DDX10P1	ENSG00000237135.1	processed_pseudogene	DEAD-box helicase 10 pseudogene 1 [Source:HGNC Symbol;Acc:HGNC:44960]	10	G2_vs_G6	up	290.044	2.26915	0.288541	7.84999	4.16065e-15	2.6484e-13	1.68694	maroon
S100A8	ENSG00000143546.10	protein_coding	S100 calcium binding protein A8 [Source:HGNC Symbol;Acc:HGNC:10498]	1	G2_vs_G6	up	28046.3	2.26662	0.400866	5.62529	1.85195e-08	3.89075e-07	0.960922	maroon
PPIAP29	ENSG00000214975.4	processed_pseudogene	peptidylprolyl isomerase A pseudogene 29 [Source:HGNC Symbol;Acc:HGNC:43021]	6	G2_vs_G6	up	87.3427	2.26627	0.226205	10.0021	1.49239e-23	9.70676e-21	1.59589
PLPP2	ENSG00000141934.10	protein_coding	phospholipid phosphatase 2 [Source:HGNC Symbol;Acc:HGNC:9230]	19	G2_vs_G6	up	6.72418	2.26346	0.627699	3.40701	0.00065679	0.00215322	1.94708
LINC02621	ENSG00000234756.1	lncRNA	long intergenic non-protein coding RNA 2621 [Source:HGNC Symbol;Acc:HGNC:54098]	10	G2_vs_G6	up	4.58782	2.26324	0.627245	3.61266	0.000303071	0.00140345	1.47739
AC007278.1	ENSG00000234389.1	lncRNA	novel transcript	2	G2_vs_G6	up	1334.67	2.26303	0.321386	7.02147	2.19545e-12	7.04817e-11	1.68694	lightgreen
SEZ6	ENSG00000063015.20	protein_coding	seizure related 6 homolog [Source:HGNC Symbol;Acc:HGNC:15955]	17	G2_vs_G6	up	9.47452	2.26251	0.566274	3.98985	6.61144e-05	0.000288813	1.95257
MIR3945HG	ENSG00000251230.6	lncRNA	MIR3945 host gene [Source:HGNC Symbol;Acc:HGNC:52002]	4	G2_vs_G6	up	310.491	2.2606	0.277127	8.13674	4.06076e-16	3.73932e-14	1.48646	white
S100A9	ENSG00000163220.11	protein_coding	S100 calcium binding protein A9 [Source:HGNC Symbol;Acc:HGNC:10499]	1	G2_vs_G6	up	138313	2.25728	0.251458	8.95282	3.46504e-19	1.01948e-16	1.09489	maroon
LIPC-AS1	ENSG00000259293.1	lncRNA	LIPC antisense RNA 1 [Source:HGNC Symbol;Acc:HGNC:52294]	15	G2_vs_G6	up	89.2506	2.2568	0.374515	5.99167	2.07693e-09	3.25121e-08	1.70631
AC243967.2	ENSG00000268833.1	lncRNA	novel transcript, antisense to CEACAM6	19	G2_vs_G6	up	27.4037	2.2557	0.510486	4.38268	1.17231e-05	6.1506e-05	2.0114
NMNAT2	ENSG00000157064.11	protein_coding	nicotinamide nucleotide adenylyltransferase 2 [Source:HGNC Symbol;Acc:HGNC:16789]	1	G2_vs_G6	up	17.153	2.25334	0.477912	4.65633	3.21903e-06	2.35054e-05	1.64233
NAIPP1	ENSG00000250687.6	transcribed_unprocessed_pseudogene	NLR family, apoptosis inhibitory protein (NAIP) pseudogene	5	G2_vs_G6	up	54.4773	2.25323	0.396173	5.66023	1.51168e-08	2.04346e-07	1.60252
AL121899.4	ENSG00000287561.1	lncRNA	novel transcript	20	G2_vs_G6	up	2.24517	2.25313	0.64122	3.34523	0.000822153	0.0146294	0.263153
AC109347.2	ENSG00000272567.1	lncRNA	novel transcript	4	G2_vs_G6	up	27.5519	2.25281	0.396431	5.68123	1.33733e-08	1.29892e-07	2.35308
AC092658.1	ENSG00000248196.1	processed_pseudogene	uracil-DNA glycosylase (UNG) pseudogene	4	G2_vs_G6	up	6.55212	2.25209	0.508375	4.40118	1.07663e-05	5.87022e-05	1.95257
AC007556.1	ENSG00000235321.1	lncRNA	novel transcript	2	G2_vs_G6	up	82.2897	2.24977	0.397407	5.63805	1.71987e-08	2.35225e-07	1.5568
IGKV1-9	ENSG00000241755.1	IG_V_gene	immunoglobulin kappa variable 1-9 [Source:HGNC Symbol;Acc:HGNC:5744]	2	G2_vs_G6	up	105.66	2.24781	0.490045	4.56309	5.04061e-06	3.53079e-05	1.62051
ARL4AP2	ENSG00000248780.1	processed_pseudogene	ADP ribosylation factor like GTPase 4A pseudogene 2 [Source:HGNC Symbol;Acc:HGNC:32379]	4	G2_vs_G6	up	17.233	2.24425	0.518548	4.29876	1.7176e-05	8.86254e-05	1.95257
OLFM4	ENSG00000102837.7	protein_coding	olfactomedin 4 [Source:HGNC Symbol;Acc:HGNC:17190]	13	G2_vs_G6	up	724.469	2.24152	0.595638	3.84166	0.000122203	0.000636332	1.46127	orchid
RNASE2	ENSG00000169385.3	protein_coding	ribonuclease A family member 2 [Source:HGNC Symbol;Acc:HGNC:10045]	14	G2_vs_G6	up	1099.97	2.24049	0.334185	6.669	2.57546e-11	7.90653e-10	1.33613
TCTEX1D1	ENSG00000152760.10	protein_coding	Tctex1 domain containing 1 [Source:HGNC Symbol;Acc:HGNC:26882]	1	G2_vs_G6	up	29.1279	2.23983	0.500792	4.44632	8.73542e-06	5.68737e-05	1.63938
CA4	ENSG00000167434.10	protein_coding	carbonic anhydrase 4 [Source:HGNC Symbol;Acc:HGNC:1375]	17	G2_vs_G6	up	833.312	2.2391	0.312598	7.1289	1.01171e-12	3.91886e-11	1.48646	lightgreen
BCL6	ENSG00000113916.18	protein_coding	BCL6 transcription repressor [Source:HGNC Symbol;Acc:HGNC:1001]	3	G2_vs_G6	up	29428.2	2.23802	0.237479	9.39599	5.66823e-21	2.52727e-18	1.08844	lightgreen
AL359532.1	ENSG00000272914.1	lncRNA	novel transcript, sense intronic to ZNF438	10	G2_vs_G6	up	125.69	2.23695	0.263159	8.4841	2.17403e-17	2.75591e-15	1.60208	lightgreen
IFITM3	ENSG00000142089.16	protein_coding	interferon induced transmembrane protein 3 [Source:HGNC Symbol;Acc:HGNC:5414]	11	G2_vs_G6	up	8737.84	2.23677	0.41747	5.32861	9.89665e-08	1.73359e-06	0.960922	maroon
CKAP4	ENSG00000136026.14	protein_coding	cytoskeleton associated protein 4 [Source:HGNC Symbol;Acc:HGNC:16991]	12	G2_vs_G6	up	3019.5	2.23509	0.275546	8.09151	5.89279e-16	6.94622e-14	1.07826	lightgreen
PFKFB3	ENSG00000170525.21	protein_coding	6-phosphofructo-2-kinase/fructose-2,6-biphosphatase 3 [Source:HGNC Symbol;Acc:HGNC:8874]	10	G2_vs_G6	up	7380.43	2.2285	0.279424	7.94796	1.89611e-15	2.18151e-13	0.960922	lightgreen
SDC1	ENSG00000115884.11	protein_coding	syndecan 1 [Source:HGNC Symbol;Acc:HGNC:10658]	2	G2_vs_G6	up	70.7495	2.22545	0.612888	3.81348	0.000137023	0.000652115	1.59589	white
NSUN7	ENSG00000179299.17	protein_coding	NOP2/Sun RNA methyltransferase family member 7 [Source:HGNC Symbol;Acc:HGNC:25857]	4	G2_vs_G6	up	647.589	2.22425	0.278558	7.96989	1.58812e-15	1.12447e-13	1.70244	lightgreen
ASPG	ENSG00000166183.16	protein_coding	asparaginase [Source:HGNC Symbol;Acc:HGNC:20123]	14	G2_vs_G6	up	3.93602	2.22372	0.633692	3.65889	0.000253306	0.00118015	1.50284
PBK	ENSG00000168078.10	protein_coding	PDZ binding kinase [Source:HGNC Symbol;Acc:HGNC:18282]	8	G2_vs_G6	up	20.8716	2.2218	0.493693	4.48604	7.25602e-06	4.82175e-05	1.64233
HPN	ENSG00000105707.14	protein_coding	hepsin [Source:HGNC Symbol;Acc:HGNC:5155]	19	G2_vs_G6	up	15.8988	2.22135	0.53195	4.17407	2.99202e-05	0.000168676	1.64233
AC245884.2	ENSG00000234436.1	unprocessed_pseudogene	leukocyte immunoglobulin-like receptor, subfamily A pseudogene	19	G2_vs_G6	up	121.51	2.21984	0.290974	7.59678	3.03583e-14	1.59019e-12	1.60208	lightgreen
TTC39DP	ENSG00000227238.1	unitary_pseudogene	tetratricopeptide repeat domain 39D, pseudogene [Source:HGNC Symbol;Acc:HGNC:35451]	2	G2_vs_G6	up	3.94231	2.21765	0.616246	3.54506	0.000392517	0.00186912	1.37239
ENPP6	ENSG00000164303.11	protein_coding	ectonucleotide pyrophosphatase/phosphodiesterase 6 [Source:HGNC Symbol;Acc:HGNC:23409]	4	G2_vs_G6	up	2.04692	2.21367	0.64309	3.3287	0.000872534	0.0154048	0.263153
IGKV6-21	ENSG00000211611.2	IG_V_gene	immunoglobulin kappa variable 6-21 (non-functional) [Source:HGNC Symbol;Acc:HGNC:5836]	2	G2_vs_G6	up	13.8815	2.21099	0.56458	2.62913	0.00856034	0.0189825	2.0114	white
LINC02751	ENSG00000254946.2	lncRNA	long intergenic non-protein coding RNA 2751 [Source:HGNC Symbol;Acc:HGNC:54271]	11	G2_vs_G6	up	9.01752	2.20932	0.576238	3.78364	0.000154554	0.000617573	1.91751
PRSS12	ENSG00000164099.3	protein_coding	serine protease 12 [Source:HGNC Symbol;Acc:HGNC:9477]	4	G2_vs_G6	up	4.3549	2.20927	0.647575	3.40788	0.000654694	0.00266867	1.51702
IGHV3-73	ENSG00000211976.2	IG_V_gene	immunoglobulin heavy variable 3-73 [Source:HGNC Symbol;Acc:HGNC:5623]	14	G2_vs_G6	up	44.4505	2.2077	0.550753	3.97123	7.15014e-05	0.00036389	1.62051
AC084871.2	ENSG00000251139.2	lncRNA	novel transcript, antisense to ACSL1	4	G2_vs_G6	up	39.8878	2.20588	0.400134	5.47145	4.46357e-08	5.3358e-07	1.62051
IGLV1-47	ENSG00000211648.2	IG_V_gene	immunoglobulin lambda variable 1-47 [Source:HGNC Symbol;Acc:HGNC:5880]	22	G2_vs_G6	up	340.544	2.20564	0.530592	4.14977	3.32805e-05	0.000178335	1.71382	white
IRAK3	ENSG00000090376.11	protein_coding	interleukin 1 receptor associated kinase 3 [Source:HGNC Symbol;Acc:HGNC:17020]	12	G2_vs_G6	up	11125.7	2.20167	0.247041	8.90195	5.48716e-19	1.53356e-16	1.07826	darkgreen
AL445524.1	ENSG00000233461.6	lncRNA	novel transcript	1	G2_vs_G6	up	144.04	2.19831	0.259726	8.4436	3.07717e-17	3.68465e-15	1.5922	maroon
AL355922.1	ENSG00000136315.4	lncRNA	novel transcript	14	G2_vs_G6	up	35.8822	2.19715	0.456927	4.78232	1.73286e-06	1.36929e-05	1.63938
AC096970.1	ENSG00000287131.1	lncRNA	novel transcript	3	G2_vs_G6	up	109.709	2.19481	0.321984	6.78883	1.1305e-11	3.25538e-10	1.60208	white
DNAAF1	ENSG00000154099.18	protein_coding	dynein axonemal assembly factor 1 [Source:HGNC Symbol;Acc:HGNC:30539]	16	G2_vs_G6	up	15.7388	2.19402	0.64747	3.59334	0.000326462	0.00121422	1.87723
MZB1	ENSG00000170476.16	protein_coding	marginal zone B and B1 cell specific protein [Source:HGNC Symbol;Acc:HGNC:30125]	5	G2_vs_G6	up	999.49	2.19319	0.416903	5.22009	1.78841e-07	1.98613e-06	1.48294	darkorange
RHOQP3	ENSG00000230756.1	processed_pseudogene	ras homolog family member Q pseudogene 3 [Source:HGNC Symbol;Acc:HGNC:37837]	2	G2_vs_G6	up	4.45051	2.19219	0.635476	3.36434	0.000767269	0.00308808	1.50284
CCDC140	ENSG00000163081.3	protein_coding	coiled-coil domain containing 140 [Source:HGNC Symbol;Acc:HGNC:26514]	2	G2_vs_G6	up	4.75942	2.19104	0.619392	3.4895	0.000483924	0.00206784	1.50284
AOC1	ENSG00000002726.20	protein_coding	amine oxidase copper containing 1 [Source:HGNC Symbol;Acc:HGNC:80]	7	G2_vs_G6	up	68.5061	2.18921	0.610788	3.64582	0.000266538	0.00119656	1.5568
GDF15	ENSG00000130513.6	protein_coding	growth differentiation factor 15 [Source:HGNC Symbol;Acc:HGNC:30142]	19	G2_vs_G6	up	9.52596	2.18587	0.580158	3.72074	0.000198639	0.000782674	1.8832
AC080112.5	ENSG00000287644.1	lncRNA	novel transcript, antisense to RARA	17	G2_vs_G6	up	179.147	2.18278	0.316211	6.86199	6.79086e-12	2.06512e-10	1.60208	pink
AL139424.2	ENSG00000284642.1	lncRNA	novel transcript	1	G2_vs_G6	up	64.0255	2.18181	0.303946	7.13724	9.52215e-13	3.43733e-11	1.62051	lightgreen
AC024267.4	ENSG00000264304.1	lncRNA	novel transcript, antisense to FLOT2	17	G2_vs_G6	up	4.44389	2.1815	0.613626	3.51715	0.00043621	0.00187783	1.51702
BCL2A1	ENSG00000140379.8	protein_coding	BCL2 related protein A1 [Source:HGNC Symbol;Acc:HGNC:991]	15	G2_vs_G6	up	1137.29	2.18	0.379307	5.72859	1.01266e-08	1.68379e-07	1.33613	maroon
ALDH1L2	ENSG00000136010.14	protein_coding	aldehyde dehydrogenase 1 family member L2 [Source:HGNC Symbol;Acc:HGNC:26777]	12	G2_vs_G6	up	63.2984	2.17851	0.395632	5.47235	4.44096e-08	5.38505e-07	1.59589
AC119396.2	ENSG00000267852.1	lncRNA	novel transcript, antisense to ARHGEF18	19	G2_vs_G6	up	1.87648	2.17602	0.644784	3.66322	0.000249066	0.00530073	0.262414
DACH1	ENSG00000276644.5	protein_coding	dachshund family transcription factor 1 [Source:HGNC Symbol;Acc:HGNC:2663]	13	G2_vs_G6	up	319.338	2.17478	0.279452	7.75873	8.57821e-15	8.80261e-13	0.879598	lightgreen
LRG1	ENSG00000171236.10	protein_coding	leucine rich alpha-2-glycoprotein 1 [Source:HGNC Symbol;Acc:HGNC:29480]	19	G2_vs_G6	up	3150.49	2.17418	0.222873	9.7343	2.15287e-22	1.49951e-19	1.09489	lightgreen
AC021037.1	ENSG00000287009.1	lncRNA	novel transcript, antisense to ZNF518A	10	G2_vs_G6	up	11.4167	2.174	0.534534	4.01625	5.91315e-05	0.000270665	1.8832
PROK2	ENSG00000163421.9	protein_coding	prokineticin 2 [Source:HGNC Symbol;Acc:HGNC:18455]	3	G2_vs_G6	up	6377.03	2.17386	0.262445	8.25596	1.50681e-16	1.93261e-14	1.16539	lightgreen
SLC4A9	ENSG00000113073.15	protein_coding	solute carrier family 4 member 9 [Source:HGNC Symbol;Acc:HGNC:11035]	5	G2_vs_G6	up	13.3454	2.17303	0.500063	4.31509	1.59538e-05	8.30129e-05	1.95257
ARMC12	ENSG00000157343.8	protein_coding	armadillo repeat containing 12 [Source:HGNC Symbol;Acc:HGNC:21099]	6	G2_vs_G6	up	25.2439	2.17172	0.46029	4.68381	2.81585e-06	2.10343e-05	1.63478
MAPK14	ENSG00000112062.10	protein_coding	mitogen-activated protein kinase 14 [Source:HGNC Symbol;Acc:HGNC:6876]	6	G2_vs_G6	up	18459	2.1717	0.183908	11.7973	4.03178e-32	1.39724e-27	1.07826	lightgreen
EDNRB	ENSG00000136160.17	protein_coding	endothelin receptor type B [Source:HGNC Symbol;Acc:HGNC:3180]	13	G2_vs_G6	up	13.8014	2.1714	0.545101	3.97677	6.98582e-05	0.000312626	1.8832
CYP1B1-AS1	ENSG00000232973.13	lncRNA	CYP1B1 antisense RNA 1 [Source:HGNC Symbol;Acc:HGNC:28543]	2	G2_vs_G6	up	287.914	2.1689	0.269593	8.04331	8.74426e-16	1.18489e-13	0.879598	lightgreen
NACAP8	ENSG00000257210.1	processed_pseudogene	NACA pseudogene 8 [Source:HGNC Symbol;Acc:HGNC:49490]	12	G2_vs_G6	up	12.1232	2.16872	0.482205	4.46433	8.03188e-06	4.40419e-05	2.0114
MIR4772	ENSG00000264764.1	miRNA	microRNA 4772 [Source:HGNC Symbol;Acc:HGNC:41741]	2	G2_vs_G6	up	117.51	2.16627	0.312343	6.91491	4.68168e-12	1.56753e-10	1.49806	lightgreen
FLT3	ENSG00000122025.15	protein_coding	fms related tyrosine kinase 3 [Source:HGNC Symbol;Acc:HGNC:3765]	13	G2_vs_G6	up	323.704	2.16452	0.396681	5.44456	5.19334e-08	5.79918e-07	1.71382	darkgreen
AC135626.2	ENSG00000287328.1	unprocessed_pseudogene	multiple C2 domains, transmembrane 21 (MCTP2) pseudogene	15	G2_vs_G6	up	45.2956	2.16394	0.331978	6.50253	7.8978e-11	1.84717e-09	1.60252
LILRA5	ENSG00000187116.14	protein_coding	leukocyte immunoglobulin like receptor A5 [Source:HGNC Symbol;Acc:HGNC:16309]	19	G2_vs_G6	up	6041.85	2.16124	0.250074	8.62345	6.49668e-18	1.23996e-15	1.16539	lightgreen
RSL24D1P6	ENSG00000224452.1	processed_pseudogene	ribosomal L24 domain containing 1 pseudogene 6 [Source:HGNC Symbol;Acc:HGNC:37876]	20	G2_vs_G6	up	1.85458	2.16012	0.606878	3.44292	0.000575467	0.0193492	0.132148
AL353708.1	ENSG00000260360.1	lncRNA	novel transcript	1	G2_vs_G6	up	8.26158	2.15858	0.576291	3.6437	0.000268745	0.000989268	1.95257
LINC02656	ENSG00000212743.2	lncRNA	long intergenic non-protein coding RNA 2656 [Source:HGNC Symbol;Acc:HGNC:54142]	10	G2_vs_G6	up	904.713	2.15835	0.280482	7.68442	1.53695e-14	8.28359e-13	1.68694	lightgreen
ABCB11	ENSG00000073734.10	protein_coding	ATP binding cassette subfamily B member 11 [Source:HGNC Symbol;Acc:HGNC:42]	2	G2_vs_G6	up	15.7172	2.15812	0.490601	4.3637	1.27883e-05	6.6327e-05	2.0114
ST6GALNAC3	ENSG00000184005.11	protein_coding	ST6 N-acetylgalactosaminide alpha-2,6-sialyltransferase 3 [Source:HGNC Symbol;Acc:HGNC:19343]	1	G2_vs_G6	up	275.548	2.15683	0.275461	7.82165	5.21345e-15	2.78731e-13	1.97441	maroon
SFRP1	ENSG00000104332.12	protein_coding	secreted frizzled related protein 1 [Source:HGNC Symbol;Acc:HGNC:10776]	8	G2_vs_G6	up	2.83477	2.15616	0.619887	3.40888	0.000652309	0.00528181	0.689937
AP000919.2	ENSG00000265907.2	lncRNA	novel transcript, antisense to LPIN2	18	G2_vs_G6	up	40.6455	2.15344	0.432724	4.96274	6.95052e-07	6.19988e-06	1.59589
STOX2	ENSG00000173320.12	protein_coding	storkhead box 2 [Source:HGNC Symbol;Acc:HGNC:25450]	4	G2_vs_G6	up	18.1616	2.1529	0.537204	3.9834	6.79368e-05	0.00028813	2.0123
IGKV1-17	ENSG00000240382.3	IG_V_gene	immunoglobulin kappa variable 1-17 [Source:HGNC Symbol;Acc:HGNC:5733]	2	G2_vs_G6	up	117.629	2.15152	0.422877	5.06086	4.17367e-07	3.92381e-06	1.60208	white
H3C8	ENSG00000273983.1	protein_coding	histone cluster 1 H3 family member g [Source:HGNC Symbol;Acc:HGNC:4772]	6	G2_vs_G6	up	542.684	2.15095	0.320625	6.67396	2.48988e-11	7.02503e-10	1.48646	darkorange
AL078604.2	ENSG00000237927.1	lncRNA	novel transcript	6	G2_vs_G6	up	140.526	2.14768	0.306175	6.98712	2.80583e-12	9.67855e-11	1.52794
IGLV2-28	ENSG00000253451.1	IG_V_pseudogene	immunoglobulin lambda variable 2-28 (pseudogene) [Source:HGNC Symbol;Acc:HGNC:5891]	22	G2_vs_G6	up	10.5906	2.14752	0.601291	3.59551	0.000323757	0.00113359	2.0114
MARCKS	ENSG00000277443.3	protein_coding	myristoylated alanine rich protein kinase C substrate [Source:HGNC Symbol;Acc:HGNC:6759]	6	G2_vs_G6	up	3868.75	2.14463	0.239786	8.92575	4.42685e-19	1.20293e-16	1.16539
DNAJC19P2	ENSG00000269266.1	processed_pseudogene	DnaJ heat shock protein family (Hsp40) member C19 pseudogene 2 [Source:HGNC Symbol;Acc:HGNC:45065]	19	G2_vs_G6	up	3.51028	2.1446	0.620091	3.34227	0.00083096	0.00649534	0.689337
ALOX15B	ENSG00000179593.16	protein_coding	arachidonate 15-lipoxygenase type B [Source:HGNC Symbol;Acc:HGNC:434]	17	G2_vs_G6	up	34.8374	2.13221	0.597894	3.48137	0.000498862	0.00196697	1.63938	darkgreen
BX640514.2	ENSG00000273812.3	lncRNA	novel transcript	20	G2_vs_G6	up	133.179	2.13218	0.279344	7.61561	2.6244e-14	1.48444e-12	1.49806	lightgreen
AC073172.1	ENSG00000254789.3	lncRNA	novel transcript	11	G2_vs_G6	up	305.725	2.13207	0.36266	5.82706	5.64114e-09	9.04994e-08	1.48646
IGLV1-44	ENSG00000211651.3	IG_V_gene	immunoglobulin lambda variable 1-44 [Source:HGNC Symbol;Acc:HGNC:5879]	22	G2_vs_G6	up	226.208	2.13123	0.415038	5.11209	3.18613e-07	3.1679e-06	1.56076
AL133268.3	ENSG00000229313.1	lncRNA	novel transcript	6	G2_vs_G6	up	2.49668	2.12993	0.637023	3.26522	0.00109377	0.0330933	0.132148
AC004554.2	ENSG00000282840.1	lncRNA	novel transcript	X	G2_vs_G6	up	15.2144	2.12844	0.518888	4.07315	4.63816e-05	0.000219076	1.87723
AC105339.4	ENSG00000259707.1	processed_pseudogene	serine/arginine-rich splicing factor 9 (SRSF9) pseudogene	15	G2_vs_G6	up	7.37663	2.12463	0.637492	3.38314	0.000716611	0.00235341	1.91751
TRIP13	ENSG00000071539.14	protein_coding	thyroid hormone receptor interactor 13 [Source:HGNC Symbol;Acc:HGNC:12307]	5	G2_vs_G6	up	41.9783	2.12226	0.365172	5.7786	7.53262e-09	1.09711e-07	1.60252
IGKV1-8	ENSG00000240671.4	IG_V_gene	immunoglobulin kappa variable 1-8 [Source:HGNC Symbol;Acc:HGNC:5743]	2	G2_vs_G6	up	35.9404	2.12129	0.52312	4.04179	5.30444e-05	0.000278287	1.63478
MMP9	ENSG00000100985.7	protein_coding	matrix metallopeptidase 9 [Source:HGNC Symbol;Acc:HGNC:7176]	20	G2_vs_G6	up	7723.44	2.12092	0.404079	5.20987	1.88975e-07	2.73405e-06	1.09489	pink
AC073591.1	ENSG00000257835.2	lncRNA	novel transcript	12	G2_vs_G6	up	8.47476	2.1208	0.634051	3.30798	0.00093971	0.00293618	1.95257
LCN2	ENSG00000148346.12	protein_coding	lipocalin 2 [Source:HGNC Symbol;Acc:HGNC:6526]	9	G2_vs_G6	up	794.953	2.1207	0.472886	4.44901	8.62667e-06	6.14066e-05	1.48294
ACSL1	ENSG00000151726.14	protein_coding	acyl-CoA synthetase long chain family member 1 [Source:HGNC Symbol;Acc:HGNC:3569]	4	G2_vs_G6	up	53954.4	2.11989	0.217944	9.70961	2.74383e-22	1.97595e-19	0.960922	lightgreen
LMNB1	ENSG00000113368.12	protein_coding	lamin B1 [Source:HGNC Symbol;Acc:HGNC:6637]	5	G2_vs_G6	up	3315.91	2.11717	0.227834	9.28013	1.69267e-20	6.59109e-18	1.07826	maroon
SERPINB1	ENSG00000021355.13	protein_coding	serpin family B member 1 [Source:HGNC Symbol;Acc:HGNC:3311]	6	G2_vs_G6	up	7165.56	2.11448	0.202281	10.4475	1.50454e-25	3.2861e-22	1.08844	lightgreen
COL17A1	ENSG00000065618.21	protein_coding	collagen type XVII alpha 1 chain [Source:HGNC Symbol;Acc:HGNC:2194]	10	G2_vs_G6	up	57.5758	2.11153	0.563724	3.74551	0.000180027	0.000812924	1.63448
SLC2A3	ENSG00000059804.16	protein_coding	solute carrier family 2 member 3 [Source:HGNC Symbol;Acc:HGNC:11007]	12	G2_vs_G6	up	17274.7	2.111	0.199279	10.5744	3.9182e-26	1.38518e-22	0.960922	lightgreen
IGHV3-13	ENSG00000211942.3	IG_V_gene	immunoglobulin heavy variable 3-13 [Source:HGNC Symbol;Acc:HGNC:5581]	14	G2_vs_G6	up	36.0079	2.11061	0.480232	4.37341	1.22322e-05	5.55964e-05	2.35308
FKBP5	ENSG00000096060.14	protein_coding	FKBP prolyl isomerase 5 [Source:HGNC Symbol;Acc:HGNC:3721]	6	G2_vs_G6	up	9336.85	2.11043	0.287571	7.32944	2.31122e-13	1.38576e-11	1.07826	darkgreen
AC091492.1	ENSG00000225026.1	processed_pseudogene	Prefoldin subunit 1 (PFD1) pseudogene	3	G2_vs_G6	up	2.08044	2.10837	0.646681	3.18657	0.00143973	0.0234642	0.263153
AC005747.1	ENSG00000007237.18	protein_coding	growth arrest specific 7 [Source:HGNC Symbol;Acc:HGNC:4169]	17	G2_vs_G6	up	6121.46	2.10752	0.208566	10.0897	6.13847e-24	5.96448e-21	1.16539	lightgreen
ATP9A	ENSG00000054793.14	protein_coding	ATPase phospholipid transporting 9A (putative) [Source:HGNC Symbol;Acc:HGNC:13540]	20	G2_vs_G6	up	622.914	2.10674	0.287727	7.30298	2.81462e-13	1.10939e-11	1.68694	lightgreen
IGKV3-20	ENSG00000239951.1	IG_V_gene	immunoglobulin kappa variable 3-20 [Source:HGNC Symbol;Acc:HGNC:5817]	2	G2_vs_G6	up	927.347	2.10568	0.412314	5.06594	4.06393e-07	4.11596e-06	1.48294
SEMA6A	ENSG00000092421.16	protein_coding	semaphorin 6A [Source:HGNC Symbol;Acc:HGNC:10738]	5	G2_vs_G6	up	17.3556	2.10316	0.511683	4.08058	4.49241e-05	0.000239831	1.64233
IGKV2D-29	ENSG00000243264.2	IG_V_gene	immunoglobulin kappa variable 2D-29 [Source:HGNC Symbol;Acc:HGNC:5800]	2	G2_vs_G6	up	26.9633	2.10168	0.499494	4.18397	2.86459e-05	0.000118374	2.35308
GLDC	ENSG00000178445.9	protein_coding	glycine decarboxylase [Source:HGNC Symbol;Acc:HGNC:4313]	9	G2_vs_G6	up	72.9188	2.10109	0.463431	4.50851	6.52855e-06	4.40419e-05	1.63448	white
AC026803.2	ENSG00000267898.1	lncRNA	novel transcript	19	G2_vs_G6	up	2.56468	2.10074	0.619354	3.33227	0.000861418	0.0152628	0.262414
AC024267.5	ENSG00000265845.2	lncRNA	novel transcript, antisense to PHF12	17	G2_vs_G6	up	16.4764	2.10005	0.477454	4.37198	1.23124e-05	7.67941e-05	1.64233
AC092115.3	ENSG00000261602.1	lncRNA	novel transcript	16	G2_vs_G6	up	21.1229	2.09913	0.496844	4.19875	2.68389e-05	0.000128245	2.0114
SAMSN1	ENSG00000155307.18	protein_coding	SAM domain, SH3 domain and nuclear localization signals 1 [Source:HGNC Symbol;Acc:HGNC:10528]	21	G2_vs_G6	up	2237.53	2.09733	0.287241	7.29819	2.91658e-13	1.28485e-11	1.48294	maroon
PLSCR1	ENSG00000188313.13	protein_coding	phospholipid scramblase 1 [Source:HGNC Symbol;Acc:HGNC:9092]	3	G2_vs_G6	up	7308.57	2.09728	0.311503	6.72372	1.77141e-11	7.6117e-10	0.960922	maroon
SHCBP1	ENSG00000171241.9	protein_coding	SHC binding and spindle associated 1 [Source:HGNC Symbol;Acc:HGNC:29547]	16	G2_vs_G6	up	144.877	2.09611	0.309576	6.74296	1.55187e-11	4.47036e-10	1.52794	darkorange
AL929091.1	ENSG00000287338.1	lncRNA	novel transcript	1	G2_vs_G6	up	25.748	2.09306	0.426101	4.89897	9.63415e-07	6.74643e-06	2.0114
TMIGD3	ENSG00000121933.19	protein_coding	transmembrane and immunoglobulin domain containing 3 [Source:HGNC Symbol;Acc:HGNC:51375]	1	G2_vs_G6	up	63.6123	2.09161	0.412642	5.06456	4.09354e-07	3.65613e-06	1.70631	darkgreen
CR1	ENSG00000203710.11	protein_coding	complement C3b/C4b receptor 1 (Knops blood group) [Source:HGNC Symbol;Acc:HGNC:2334]	1	G2_vs_G6	up	16101.8	2.09107	0.24635	8.46553	2.54985e-17	4.10854e-15	1.16539	lightgreen
MGAM2	ENSG00000257743.8	protein_coding	maltase-glucoamylase 2 (putative) [Source:HGNC Symbol;Acc:HGNC:28101]	7	G2_vs_G6	up	1698.12	2.08754	0.251958	8.2535	1.53823e-16	1.57566e-14	1.48294	lightgreen
CD163	ENSG00000177575.12	protein_coding	CD163 molecule [Source:HGNC Symbol;Acc:HGNC:1631]	12	G2_vs_G6	up	2410.8	2.08472	0.398818	5.2201	1.78829e-07	1.76434e-06	1.7038	darkgreen
IGHV1-58	ENSG00000211968.3	IG_V_gene	immunoglobulin heavy variable 1-58 [Source:HGNC Symbol;Acc:HGNC:5555]	14	G2_vs_G6	up	17.7301	2.08404	0.58552	3.59135	0.00032897	0.00122151	1.87723
TIFA	ENSG00000145365.11	protein_coding	TRAF interacting protein with forkhead associated domain [Source:HGNC Symbol;Acc:HGNC:19075]	4	G2_vs_G6	up	972.277	2.08104	0.257503	8.0786	6.55156e-16	5.64817e-14	1.50581	maroon
LINC02217	ENSG00000248455.6	lncRNA	long intergenic non-protein coding RNA 2217 [Source:HGNC Symbol;Acc:HGNC:53084]	5	G2_vs_G6	up	32.9879	2.0796	0.391111	5.30108	1.15117e-07	1.25957e-06	1.59589
AC083862.3	ENSG00000287733.1	lncRNA	novel transcript	7	G2_vs_G6	up	508.216	2.0793	0.242291	8.56587	1.07261e-17	1.37571e-15	1.71382	maroon
DYTN	ENSG00000232125.4	protein_coding	dystrotelin [Source:HGNC Symbol;Acc:HGNC:23279]	2	G2_vs_G6	up	28.2	2.07899	0.460268	4.48886	7.16059e-06	4.88899e-05	1.59589
LINC01270	ENSG00000203999.9	lncRNA	long intergenic non-protein coding RNA 1270 [Source:HGNC Symbol;Acc:HGNC:27658]	20	G2_vs_G6	up	859.92	2.07796	0.279869	7.39883	1.3739e-13	6.48003e-12	1.48646	lightgreen
GK	ENSG00000198814.12	protein_coding	glycerol kinase [Source:HGNC Symbol;Acc:HGNC:4289]	X	G2_vs_G6	up	5176.45	2.07795	0.244702	8.48208	2.21197e-17	3.8716e-15	1.07826	maroon
TLCD3B	ENSG00000149926.13	protein_coding	TLC domain containing 3B [Source:HGNC Symbol;Acc:HGNC:25295]	16	G2_vs_G6	up	3.13802	2.07737	0.647772	3.04977	0.00229014	0.0151541	0.703082
IGKV4-1	ENSG00000211598.2	IG_V_gene	immunoglobulin kappa variable 4-1 [Source:HGNC Symbol;Acc:HGNC:5834]	2	G2_vs_G6	up	1892.39	2.07716	0.470022	4.37103	1.23662e-05	7.52756e-05	1.68694	white
GBP1	ENSG00000117228.10	protein_coding	guanylate binding protein 1 [Source:HGNC Symbol;Acc:HGNC:4182]	1	G2_vs_G6	up	7238.87	2.07244	0.326509	6.33817	2.32512e-10	6.78828e-09	1.09489	maroon
LINC02288	ENSG00000246548.3	lncRNA	long intergenic non-protein coding RNA 2288 [Source:HGNC Symbol;Acc:HGNC:27505]	14	G2_vs_G6	up	48.9918	2.0724	0.369418	5.59064	2.26233e-08	2.88789e-07	1.63448
CYSTM1	ENSG00000120306.11	protein_coding	cysteine rich transmembrane module containing 1 [Source:HGNC Symbol;Acc:HGNC:30239]	5	G2_vs_G6	up	1558.41	2.06844	0.228101	9.04929	1.43899e-19	3.4208e-17	1.48294	lightgreen
DIO2	ENSG00000211448.12	protein_coding	iodothyronine deiodinase 2 [Source:HGNC Symbol;Acc:HGNC:2884]	14	G2_vs_G6	up	2.99176	2.06756	0.647139	3.15389	0.00161109	0.00665819	1.29876
FAM107A	ENSG00000168309.18	protein_coding	family with sequence similarity 107 member A [Source:HGNC Symbol;Acc:HGNC:30827]	3	G2_vs_G6	up	3.14495	2.06745	0.635198	3.43778	0.000586499	0.00532967	0.614392
AC116407.1	ENSG00000214708.4	lncRNA	novel transcript, antisense to RHOT1	17	G2_vs_G6	up	15.4091	2.06684	0.381763	5.39614	6.80884e-08	6.55843e-07	1.95257
RN7SKP133	ENSG00000201715.1	misc_RNA	RN7SK pseudogene 133 [Source:HGNC Symbol;Acc:HGNC:45857]	5	G2_vs_G6	up	2.66328	2.06653	0.61494	3.22247	0.0012709	0.00914647	0.703082
CAVIN3	ENSG00000170955.10	protein_coding	caveolae associated protein 3 [Source:HGNC Symbol;Acc:HGNC:9400]	11	G2_vs_G6	up	22.4757	2.06529	0.537056	3.83389	0.000126133	0.000496044	2.0114
IGLC3	ENSG00000211679.2	IG_C_gene	immunoglobulin lambda constant 3 (Kern-Oz+ marker) [Source:HGNC Symbol;Acc:HGNC:5857]	22	G2_vs_G6	up	1492.26	2.06206	0.496292	4.12661	3.68144e-05	0.000219983	1.48294
IGLV2-8	ENSG00000278196.3	IG_V_gene	immunoglobulin lambda variable 2-8 [Source:HGNC Symbol;Acc:HGNC:5895]	22	G2_vs_G6	up	94.4613	2.06204	0.389174	5.27851	1.30235e-07	1.44019e-06	1.5568
GCSHP1	ENSG00000248651.1	processed_pseudogene	glycine cleavage system protein H pseudogene 1 [Source:HGNC Symbol;Acc:HGNC:43922]	5	G2_vs_G6	up	6.67093	2.06102	0.623728	3.23351	0.00122278	0.00375144	1.91751
PRL	ENSG00000172179.12	protein_coding	prolactin [Source:HGNC Symbol;Acc:HGNC:9445]	6	G2_vs_G6	up	7.85731	2.06092	0.601	3.38244	0.000718441	0.00232254	1.95257
NTSR1	ENSG00000101188.5	protein_coding	neurotensin receptor 1 [Source:HGNC Symbol;Acc:HGNC:8039]	20	G2_vs_G6	up	35.4728	2.0602	0.477756	4.2857	1.82167e-05	0.000111895	1.59589
RGL4	ENSG00000159496.14	protein_coding	ral guanine nucleotide dissociation stimulator like 4 [Source:HGNC Symbol;Acc:HGNC:31911]	22	G2_vs_G6	up	1060.3	2.06013	0.279122	7.36555	1.76422e-13	7.21031e-12	1.68694	lightgreen
SAMD15	ENSG00000100583.4	protein_coding	sterile alpha motif domain containing 15 [Source:HGNC Symbol;Acc:HGNC:18631]	14	G2_vs_G6	up	24.1283	2.05891	0.509282	4.01581	5.92421e-05	0.000306858	1.63478
IGLV9-49	ENSG00000223350.2	IG_V_gene	immunoglobulin lambda variable 9-49 [Source:HGNC Symbol;Acc:HGNC:5933]	22	G2_vs_G6	up	38.3381	2.05866	0.575808	3.55093	0.000383872	0.00157789	1.63448
SHOC1	ENSG00000165181.16	protein_coding	shortage in chiasmata 1 [Source:HGNC Symbol;Acc:HGNC:26535]	9	G2_vs_G6	up	4.62242	2.0546	0.611549	3.39157	0.00069494	0.00287869	1.47739
AP001153.1	ENSG00000284715.1	unprocessed_pseudogene	novel caspase family pseudogene	11	G2_vs_G6	up	6.20527	2.05392	0.620347	3.33301	0.000859114	0.00272258	1.94708
RRM2	ENSG00000171848.15	protein_coding	ribonucleotide reductase regulatory subunit M2 [Source:HGNC Symbol;Acc:HGNC:10452]	2	G2_vs_G6	up	561.289	2.05374	0.327908	6.2354	4.50621e-10	8.36706e-09	1.68694	darkorange
LINC01484	ENSG00000253686.2	lncRNA	long intergenic non-protein coding RNA 1484 [Source:HGNC Symbol;Acc:HGNC:51136]	5	G2_vs_G6	up	28.2229	2.05302	0.536243	3.84152	0.000122275	0.000577522	1.63938
MED12L	ENSG00000144893.12	protein_coding	mediator complex subunit 12L [Source:HGNC Symbol;Acc:HGNC:16050]	3	G2_vs_G6	up	232.386	2.05295	0.333581	6.1349	8.5214e-10	1.46299e-08	1.71382
BASP1	ENSG00000176788.9	protein_coding	brain abundant membrane attached signal protein 1 [Source:HGNC Symbol;Acc:HGNC:957]	5	G2_vs_G6	up	6663.33	2.05273	0.229181	8.93735	3.98596e-19	1.29171e-16	0.960922	lightgreen
PLIN5	ENSG00000214456.8	protein_coding	perilipin 5 [Source:HGNC Symbol;Acc:HGNC:33196]	19	G2_vs_G6	up	512.965	2.05148	0.248648	8.23133	1.85151e-16	1.63442e-14	1.71382	lightgreen
GPR17	ENSG00000144230.16	protein_coding	G protein-coupled receptor 17 [Source:HGNC Symbol;Acc:HGNC:4471]	2	G2_vs_G6	up	8.72172	2.05055	0.563593	3.64225	0.000270262	0.000996695	1.94708
SUCNR1	ENSG00000198829.6	protein_coding	succinate receptor 1 [Source:HGNC Symbol;Acc:HGNC:4542]	3	G2_vs_G6	up	107.673	2.05044	0.32691	6.23199	4.60545e-10	8.44715e-09	1.70631
ASPH	ENSG00000198363.18	protein_coding	aspartate beta-hydroxylase [Source:HGNC Symbol;Acc:HGNC:757]	8	G2_vs_G6	up	4415.95	2.04723	0.268048	7.62574	2.42637e-14	1.71389e-12	1.16539	darkgreen
IGHV3-30	ENSG00000270550.1	IG_V_gene	immunoglobulin heavy variable 3-30 [Source:HGNC Symbol;Acc:HGNC:5591]	14	G2_vs_G6	up	362.359	2.04617	0.486103	4.17342	3.00065e-05	0.000163839	1.70244	white
AP000662.1	ENSG00000254602.2	lncRNA	novel transcript, sense overlapping CLP1	11	G2_vs_G6	up	18.3375	2.04461	0.585027	3.48516	0.000491851	0.00163274	2.0123
AL031777.2	ENSG00000282988.2	protein_coding	novel protein	6	G2_vs_G6	up	884.938	2.0408	0.347855	5.83183	5.48242e-09	9.69818e-08	1.33613	white
CD163L1	ENSG00000177675.8	protein_coding	CD163 molecule like 1 [Source:HGNC Symbol;Acc:HGNC:30375]	12	G2_vs_G6	up	38.7938	2.04073	0.51411	3.94431	8.00303e-05	0.000398884	1.63448	darkgreen
TREML3P	ENSG00000184106.8	transcribed_unprocessed_pseudogene	triggering receptor expressed on myeloid cells like 3, pseudogene [Source:HGNC Symbol;Acc:HGNC:30806]	6	G2_vs_G6	up	126.377	2.03982	0.376119	5.39187	6.97271e-08	8.50507e-07	1.49806	lightgreen
AF111169.2	ENSG00000259058.1	lncRNA	novel transcript	14	G2_vs_G6	up	5.97305	2.0387	0.639703	3.15068	0.00162891	0.00477904	1.93349
NEK2	ENSG00000117650.13	protein_coding	NIMA related kinase 2 [Source:HGNC Symbol;Acc:HGNC:7745]	1	G2_vs_G6	up	28.2358	2.03856	0.412752	4.92629	8.38049e-07	5.95844e-06	2.0114
IGHG3	ENSG00000211897.9	IG_C_gene	immunoglobulin heavy constant gamma 3 (G3m marker) [Source:HGNC Symbol;Acc:HGNC:5527]	14	G2_vs_G6	up	556.285	2.03661	0.502456	4.02648	5.66178e-05	0.00028412	1.70244
PRUNE2	ENSG00000106772.18	protein_coding	prune homolog 2 with BCH domain [Source:HGNC Symbol;Acc:HGNC:25209]	9	G2_vs_G6	up	93.5244	2.03621	0.435689	4.65555	3.23114e-06	2.3654e-05	1.63448
LINC02649	ENSG00000215244.3	lncRNA	long intergenic non-protein coding RNA 2649 [Source:HGNC Symbol;Acc:HGNC:54134]	10	G2_vs_G6	up	2208.88	2.0353	0.2944	6.89258	5.47912e-12	2.35845e-10	1.11872	lightgreen
SCN1B	ENSG00000105711.12	protein_coding	sodium voltage-gated channel beta subunit 1 [Source:HGNC Symbol;Acc:HGNC:10586]	19	G2_vs_G6	up	197.597	2.03396	0.217812	9.30606	1.32666e-20	3.09983e-18	1.97441	lightgreen
LINC02320	ENSG00000258404.1	lncRNA	long intergenic non-protein coding RNA 2320 [Source:HGNC Symbol;Acc:HGNC:53239]	14	G2_vs_G6	up	7.41228	2.03363	0.518845	3.88582	0.000101985	0.000422556	1.95257
MIR5693	ENSG00000266072.1	miRNA	microRNA 5693 [Source:HGNC Symbol;Acc:HGNC:43499]	13	G2_vs_G6	up	7.34699	2.03202	0.547949	3.66549	0.000246867	0.00091774	1.95257
H2AC14	ENSG00000276368.1	protein_coding	histone cluster 1 H2A family member j [Source:HGNC Symbol;Acc:HGNC:4727]	6	G2_vs_G6	up	391.716	2.02762	0.335345	6.01518	1.79688e-09	3.2341e-08	1.48646	darkorange
AC132872.3	ENSG00000275888.1	lncRNA	novel transcript, antisense to CSNK1D	17	G2_vs_G6	up	216.6	2.02586	0.309294	6.52017	7.02286e-11	1.56091e-09	1.71382	white
SERPING1	ENSG00000149131.16	protein_coding	serpin family G member 1 [Source:HGNC Symbol;Acc:HGNC:1228]	11	G2_vs_G6	up	1203.12	2.02399	0.468333	4.29146	1.77506e-05	0.000116328	1.48646	maroon
CDC6	ENSG00000094804.12	protein_coding	cell division cycle 6 [Source:HGNC Symbol;Acc:HGNC:1744]	17	G2_vs_G6	up	120.571	2.02377	0.301747	6.67576	2.45962e-11	6.78935e-10	1.52794	darkorange
FCAR	ENSG00000186431.19	protein_coding	Fc fragment of IgA receptor [Source:HGNC Symbol;Acc:HGNC:3608]	19	G2_vs_G6	up	2879.83	2.02305	0.24991	8.0706	6.99545e-16	7.55242e-14	1.16539	lightgreen
AC069528.2	ENSG00000279320.1	TEC	TEC	3	G2_vs_G6	up	563.004	2.02119	0.310618	6.50077	7.99106e-11	2.02126e-09	1.46127	maroon
IL1R1	ENSG00000115594.12	protein_coding	interleukin 1 receptor type 1 [Source:HGNC Symbol;Acc:HGNC:5993]	2	G2_vs_G6	up	1745.54	2.01967	0.302577	6.66339	2.67585e-11	7.47533e-10	1.48294	lightgreen
AC068491.1	ENSG00000223973.2	transcribed_processed_pseudogene	platelet-activating factor acetylhydrolase, isoform Ib, alpha subunit 45kDa (PAFAH1B1) pseudogene	2	G2_vs_G6	up	5.37852	2.01882	0.610093	3.34992	0.000808357	0.00320435	1.51702
AC138409.1	ENSG00000215156.5	processed_pseudogene	POM121-like protein 1 pseudogene	5	G2_vs_G6	up	2.93247	2.01723	0.641565	3.46536	0.00052952	0.0048704	0.614392
AC009121.3	ENSG00000262703.1	lncRNA	novel transcript, antisense to RMI2	16	G2_vs_G6	up	2.7399	2.01642	0.64787	3.39323	0.000690737	0.00612947	0.614392
FAM71F1	ENSG00000135248.15	protein_coding	family with sequence similarity 71 member F1 [Source:HGNC Symbol;Acc:HGNC:30704]	7	G2_vs_G6	up	2.1324	2.01607	0.63634	3.13477	0.00171991	0.0481243	0.132148
RNU5B-1	ENSG00000200156.1	snRNA	RNA, U5B small nuclear 1 [Source:HGNC Symbol;Acc:HGNC:10212]	15	G2_vs_G6	up	914.402	2.01592	0.525198	3.81831	0.000134369	0.000611559	1.68694	white
LINC02596	ENSG00000233431.1	lncRNA	long intergenic non-protein coding RNA 2596 [Source:HGNC Symbol;Acc:HGNC:53948]	1	G2_vs_G6	up	103.055	2.01179	0.362941	5.51107	3.56662e-08	4.43274e-07	1.59589	lightgreen
ABCA13	ENSG00000179869.15	protein_coding	ATP binding cassette subfamily A member 13 [Source:HGNC Symbol;Acc:HGNC:14638]	7	G2_vs_G6	up	1337.16	2.0107	0.495704	4.02998	5.5781e-05	0.000280358	1.7038
H2BC3	ENSG00000276410.3	protein_coding	histone cluster 1 H2B family member b [Source:HGNC Symbol;Acc:HGNC:4751]	6	G2_vs_G6	up	227.304	2.00929	0.3075	6.50649	7.69246e-11	1.49169e-09	1.97441	darkorange
AC245884.11	ENSG00000275210.1	lncRNA	novel transcript	19	G2_vs_G6	up	284.663	2.0086	0.258823	7.73736	1.01505e-14	5.0823e-13	1.97441	lightgreen
IL1RN	ENSG00000136689.18	protein_coding	interleukin 1 receptor antagonist [Source:HGNC Symbol;Acc:HGNC:6000]	2	G2_vs_G6	up	2712.75	2.00807	0.249316	8.04168	8.86146e-16	9.3467e-14	1.16539	lightgreen
FOLR3	ENSG00000110203.9	protein_coding	folate receptor gamma [Source:HGNC Symbol;Acc:HGNC:3795]	11	G2_vs_G6	up	1930.93	2.00743	0.478109	4.14809	3.35261e-05	0.000202404	1.48646
MTRNR2L4	ENSG00000232196.4	protein_coding	MT-RNR2 like 4 [Source:HGNC Symbol;Acc:HGNC:37161]	16	G2_vs_G6	up	2.11485	2.00733	0.641018	3.43078	0.000601849	0.020119	0.132148
AL121985.1	ENSG00000228863.8	lncRNA	novel transcript, antisense to CD48	1	G2_vs_G6	up	199.35	2.00718	0.443411	4.52411	6.06512e-06	3.97752e-05	1.70244	maroon
TNFRSF17	ENSG00000048462.11	protein_coding	TNF receptor superfamily member 17 [Source:HGNC Symbol;Acc:HGNC:11913]	16	G2_vs_G6	up	93.7423	2.00606	0.361594	5.53124	3.17971e-08	3.92313e-07	1.63448	darkorange
CYP7A1	ENSG00000167910.4	protein_coding	cytochrome P450 family 7 subfamily A member 1 [Source:HGNC Symbol;Acc:HGNC:2651]	8	G2_vs_G6	up	4.96594	2.00593	0.537893	3.71204	0.000205595	0.00106447	1.37239
AC004947.3	ENSG00000286507.1	lncRNA	novel transcript	7	G2_vs_G6	up	10.4003	2.0059	0.441909	4.52402	6.06761e-06	3.67636e-05	1.86381
LINC00320	ENSG00000224924.7	lncRNA	long intergenic non-protein coding RNA 320 [Source:HGNC Symbol;Acc:HGNC:19690]	21	G2_vs_G6	up	3.62623	2.00191	0.633459	3.17683	0.00148894	0.00622874	1.29876
SIAH2-AS1	ENSG00000244265.2	lncRNA	SIAH2 antisense RNA 1 [Source:HGNC Symbol;Acc:HGNC:40526]	3	G2_vs_G6	up	17.4722	2.00055	0.548737	3.625	0.000288965	0.0010262	2.0123
AL158801.2	ENSG00000258413.2	lncRNA	novel transcript	14	G2_vs_G6	up	3.6405	2.00016	0.620981	3.19538	0.00139645	0.00590861	1.29876
AC022400.1	ENSG00000224195.1	lncRNA	novel transcript	10	G2_vs_G6	up	9.30721	1.99902	0.605492	3.27481	0.00105733	0.00338581	1.86381
AL049748.1	ENSG00000228587.1	lncRNA	novel transcript	22	G2_vs_G6	up	2.51525	1.99832	0.62561	3.18617	0.00144172	0.0235439	0.262414
OR7C1	ENSG00000127530.4	protein_coding	olfactory receptor family 7 subfamily C member 1 [Source:HGNC Symbol;Acc:HGNC:8373]	19	G2_vs_G6	up	2.09262	1.99661	0.62131	3.18753	0.00143492	0.0225199	0.275612
SEPTIN4	ENSG00000108387.15	protein_coding	septin 4 [Source:HGNC Symbol;Acc:HGNC:9165]	17	G2_vs_G6	up	174.554	1.99289	0.467177	4.23814	2.25379e-05	0.000137731	1.5568	maroon
B4GALT5	ENSG00000158470.5	protein_coding	beta-1,4-galactosyltransferase 5 [Source:HGNC Symbol;Acc:HGNC:928]	20	G2_vs_G6	up	6625.4	1.99268	0.194222	10.2426	1.27739e-24	1.63837e-21	1.16539	lightgreen
H3C3	ENSG00000287080.1	protein_coding	histone cluster 1 H3 family member c [Source:HGNC Symbol;Acc:HGNC:4768]	6	G2_vs_G6	up	608.604	1.991	0.324392	6.10002	1.06054e-09	2.05458e-08	1.46127	darkorange
AC116366.2	ENSG00000234290.2	lncRNA	novel transcript	5	G2_vs_G6	up	313.975	1.98991	0.292965	6.75211	1.45707e-11	3.8887e-10	1.68694	white
RNA5SP481	ENSG00000252623.1	rRNA_pseudogene	RNA, 5S ribosomal pseudogene 481 [Source:HGNC Symbol;Acc:HGNC:43381]	20	G2_vs_G6	up	2.06033	1.98827	0.629858	3.25389	0.00113838	0.0226129	0.217603
RNU6-355P	ENSG00000222359.1	snRNA	RNA, U6 small nuclear 355, pseudogene [Source:HGNC Symbol;Acc:HGNC:47318]	16	G2_vs_G6	up	3.48212	1.98734	0.643352	3.28416	0.00102287	0.00853855	0.614392
COL23A1	ENSG00000050767.17	protein_coding	collagen type XXIII alpha 1 chain [Source:HGNC Symbol;Acc:HGNC:22990]	5	G2_vs_G6	up	11.6894	1.98708	0.502662	3.92387	8.71379e-05	0.000368355	1.94708
KLHL2	ENSG00000109466.14	protein_coding	kelch like family member 2 [Source:HGNC Symbol;Acc:HGNC:6353]	4	G2_vs_G6	up	3250.82	1.98702	0.211983	9.36504	7.60193e-21	3.16402e-18	1.09489	lightgreen
AC027601.1	ENSG00000185332.8	lncRNA	novel transcript	17	G2_vs_G6	up	2.89659	1.98636	0.63903	3.04773	0.00230574	0.0155191	0.689337
AC002350.2	ENSG00000278993.1	TEC	novel transcript	12	G2_vs_G6	up	11.3629	1.98364	0.535693	3.66892	0.000243574	0.000908927	1.94708
IL27	ENSG00000197272.2	protein_coding	interleukin 27 [Source:HGNC Symbol;Acc:HGNC:19157]	16	G2_vs_G6	up	36.0744	1.98258	0.468964	4.19757	2.69794e-05	0.000112364	2.35308
FAM72B	ENSG00000188610.12	protein_coding	family with sequence similarity 72 member B [Source:HGNC Symbol;Acc:HGNC:24805]	1	G2_vs_G6	up	16.2	1.98052	0.510553	3.85286	0.000116747	0.000554677	1.64233
CENPA	ENSG00000115163.15	protein_coding	centromere protein A [Source:HGNC Symbol;Acc:HGNC:1851]	2	G2_vs_G6	up	21.978	1.98049	0.386922	5.12284	3.00967e-07	2.40181e-06	2.0114
CPNE4	ENSG00000196353.11	protein_coding	copine 4 [Source:HGNC Symbol;Acc:HGNC:2317]	3	G2_vs_G6	up	12.6178	1.97972	0.573188	3.41509	0.000637621	0.00209902	1.94708
IGKV1-5	ENSG00000243466.1	IG_V_gene	immunoglobulin kappa variable 1-5 [Source:HGNC Symbol;Acc:HGNC:5741]	2	G2_vs_G6	up	728.951	1.9794	0.40493	4.85601	1.19776e-06	1.0773e-05	1.48646
C1orf226	ENSG00000239887.6	protein_coding	chromosome 1 open reading frame 226 [Source:HGNC Symbol;Acc:HGNC:34351]	1	G2_vs_G6	up	13.2668	1.97902	0.508324	3.86844	0.000109532	0.000437895	2.0114
AC011676.4	ENSG00000254291.1	lncRNA	novel transcript	8	G2_vs_G6	up	6.70137	1.97845	0.572857	3.41902	0.000628479	0.00210044	1.91751
GPR27	ENSG00000170837.3	protein_coding	G protein-coupled receptor 27 [Source:HGNC Symbol;Acc:HGNC:4482]	3	G2_vs_G6	up	1016.23	1.97547	0.214323	9.19739	3.66765e-20	8.64294e-18	1.68694	lightgreen
IGHA1	ENSG00000211895.5	IG_C_gene	immunoglobulin heavy constant alpha 1 [Source:HGNC Symbol;Acc:HGNC:5478]	14	G2_vs_G6	up	5446.71	1.97443	0.477588	4.09204	4.27598e-05	0.000309878	1.16539	darkorange
RN7SKP25	ENSG00000199319.1	misc_RNA	RN7SK pseudogene 25 [Source:HGNC Symbol;Acc:HGNC:45749]	3	G2_vs_G6	up	4.00349	1.97404	0.64169	2.86929	0.00411391	0.0129202	1.52601
SNORA22	ENSG00000206634.1	snoRNA	small nucleolar RNA, H/ACA box 22 [Source:HGNC Symbol;Acc:HGNC:32612]	7	G2_vs_G6	up	135.804	1.97203	0.504303	3.88734	0.000101349	0.000522372	1.52794	white
KCTD14	ENSG00000151364.17	protein_coding	potassium channel tetramerization domain containing 14 [Source:HGNC Symbol;Acc:HGNC:23295]	11	G2_vs_G6	up	22.8103	1.9719	0.588866	3.30781	0.000940286	0.00286483	2.0123
AC080023.1	ENSG00000254554.1	lncRNA	novel transcript	11	G2_vs_G6	up	138.996	1.97052	0.247438	7.94524	1.93814e-15	1.48755e-13	1.49806	lightgreen
IRF2BPL	ENSG00000119669.5	protein_coding	interferon regulatory factor 2 binding protein like [Source:HGNC Symbol;Acc:HGNC:14282]	14	G2_vs_G6	up	1400.36	1.97042	0.210275	9.3523	8.57585e-21	2.69731e-18	1.48646	lightgreen
CBS	ENSG00000160200.17	protein_coding	cystathionine-beta-synthase [Source:HGNC Symbol;Acc:HGNC:1550]	21	G2_vs_G6	up	6.91643	1.97	0.577915	3.4403	0.000581064	0.0019374	1.94708
EHD2	ENSG00000024422.12	protein_coding	EH domain containing 2 [Source:HGNC Symbol;Acc:HGNC:3243]	19	G2_vs_G6	up	4.98801	1.97	0.609596	3.29256	0.000992787	0.00383485	1.51702
H3C2	ENSG00000286522.1	protein_coding	histone cluster 1 H3 family member b [Source:HGNC Symbol;Acc:HGNC:4776]	6	G2_vs_G6	up	792.664	1.96985	0.312646	6.26341	3.76657e-10	7.88115e-09	1.50581	darkorange
AC132872.4	ENSG00000280407.2	TEC	TEC	17	G2_vs_G6	up	229.08	1.969	0.306714	6.38938	1.66564e-10	3.41047e-09	1.70244	white
AL008707.1	ENSG00000232599.1	processed_pseudogene	odz, odd Oz\/ten-m homolog 1(Drosophila) (ODZ1) pseudogene	X	G2_vs_G6	up	54.8216	1.96896	0.576901	3.42953	0.000604628	0.00232723	1.63938	lightgreen
LINC01127	ENSG00000281162.2	lncRNA	long intergenic non-protein coding RNA 1127 [Source:HGNC Symbol;Acc:HGNC:49292]	2	G2_vs_G6	up	995.001	1.96458	0.279606	7.01124	2.36218e-12	8.49539e-11	1.48646	lightgreen
F5	ENSG00000198734.12	protein_coding	coagulation factor V [Source:HGNC Symbol;Acc:HGNC:3542]	1	G2_vs_G6	up	4279.85	1.96446	0.21656	9.04977	1.43272e-19	4.25366e-17	1.16539	lightgreen
PRDX3P1	ENSG00000229598.1	processed_pseudogene	peroxiredoxin 3 pseudogene 1 [Source:HGNC Symbol;Acc:HGNC:39264]	22	G2_vs_G6	up	2.94945	1.96332	0.643723	3.00251	0.00267763	0.0175983	0.689337
SKA1	ENSG00000154839.10	protein_coding	spindle and kinetochore associated complex subunit 1 [Source:HGNC Symbol;Acc:HGNC:28109]	18	G2_vs_G6	up	49.6748	1.96045	0.32752	5.95694	2.57005e-09	4.11555e-08	1.62051
AC124248.1	ENSG00000259704.2	lncRNA	novel transcript, sense overlapping 3' UTR of BLM	15	G2_vs_G6	up	57.737	1.96002	0.32324	6.03187	1.6207e-09	2.772e-08	1.59589
H3C12	ENSG00000197153.4	protein_coding	histone cluster 1 H3 family member j [Source:HGNC Symbol;Acc:HGNC:4774]	6	G2_vs_G6	up	467.524	1.95954	0.337308	5.77538	7.67808e-09	1.20903e-07	1.46127	darkorange
MMP8	ENSG00000118113.12	protein_coding	matrix metallopeptidase 8 [Source:HGNC Symbol;Acc:HGNC:7175]	11	G2_vs_G6	up	1639.93	1.95839	0.571269	3.42876	0.000606355	0.00254179	1.48646
IGLV6-57	ENSG00000211640.4	IG_V_gene	immunoglobulin lambda variable 6-57 [Source:HGNC Symbol;Acc:HGNC:5927]	22	G2_vs_G6	up	203.814	1.95746	0.484259	4.01564	5.92846e-05	0.00029445	1.71382
SERINC2	ENSG00000168528.12	protein_coding	serine incorporator 2 [Source:HGNC Symbol;Acc:HGNC:23231]	1	G2_vs_G6	up	57.7984	1.95561	0.383266	5.06598	4.06305e-07	3.75559e-06	1.63938
PLBD1	ENSG00000121316.11	protein_coding	phospholipase B domain containing 1 [Source:HGNC Symbol;Acc:HGNC:26215]	12	G2_vs_G6	up	8602.29	1.95538	0.237953	8.20499	2.30613e-16	2.76949e-14	1.16539	lightgreen
UGCG	ENSG00000148154.10	protein_coding	UDP-glucose ceramide glucosyltransferase [Source:HGNC Symbol;Acc:HGNC:12524]	9	G2_vs_G6	up	2213.75	1.95265	0.289964	6.73146	1.67972e-11	4.96791e-10	1.48294	maroon
AL136141.1	ENSG00000270755.1	lncRNA	novel transcript	9	G2_vs_G6	up	6.60054	1.95201	0.517929	3.73545	0.000187381	0.000731027	1.91751
CCDC71L	ENSG00000253276.3	protein_coding	coiled-coil domain containing 71 like [Source:HGNC Symbol;Acc:HGNC:26685]	7	G2_vs_G6	up	991.353	1.95198	0.224223	8.69102	3.59191e-18	6.65271e-16	1.33613	maroon
GABRR2	ENSG00000111886.11	protein_coding	gamma-aminobutyric acid type A receptor rho2 subunit [Source:HGNC Symbol;Acc:HGNC:4091]	6	G2_vs_G6	up	323.647	1.95158	0.296073	6.56263	5.28678e-11	1.20704e-09	1.71382
AC007271.1	ENSG00000287771.1	lncRNA	novel transcript	2	G2_vs_G6	up	1091.56	1.95042	0.336964	5.77478	7.70548e-09	1.31644e-07	1.33613	lightgreen
CAV2	ENSG00000105971.15	protein_coding	caveolin 2 [Source:HGNC Symbol;Acc:HGNC:1528]	7	G2_vs_G6	up	54.4021	1.94981	0.421069	4.59599	4.30698e-06	3.07672e-05	1.62051
UPB1	ENSG00000100024.15	protein_coding	beta-ureidopropionase 1 [Source:HGNC Symbol;Acc:HGNC:16297]	22	G2_vs_G6	up	320.497	1.94685	0.331715	5.8507	4.895e-09	7.96991e-08	1.48646
OMG	ENSG00000126861.5	protein_coding	oligodendrocyte myelin glycoprotein [Source:HGNC Symbol;Acc:HGNC:8135]	17	G2_vs_G6	up	72.0861	1.94642	0.306155	6.32774	2.48781e-10	5.26588e-09	1.5568
CLEC5A	ENSG00000258227.7	protein_coding	C-type lectin domain containing 5A [Source:HGNC Symbol;Acc:HGNC:2054]	7	G2_vs_G6	up	344.206	1.94577	0.301421	6.43985	1.19594e-10	4.54445e-09	0.879598
NXN	ENSG00000167693.17	protein_coding	nucleoredoxin [Source:HGNC Symbol;Acc:HGNC:18008]	17	G2_vs_G6	up	8.09097	1.94535	0.591905	3.2347	0.0012177	0.00377177	1.89777
CEBPD	ENSG00000221869.5	protein_coding	CCAAT enhancer binding protein delta [Source:HGNC Symbol;Acc:HGNC:1835]	8	G2_vs_G6	up	2568.24	1.94435	0.175651	11.0523	2.1368e-28	1.34293e-24	1.48646	lightgreen
AC106801.1	ENSG00000253519.1	lncRNA	novel transcript	5	G2_vs_G6	up	15.6842	1.94309	0.531775	3.62346	0.000290684	0.00123165	1.64233
AC010542.3	ENSG00000260851.6	protein_coding	novel protein	16	G2_vs_G6	up	5.04618	1.94296	0.635572	2.90062	0.00372419	0.0118497	1.52601
NAIPP3	ENSG00000248477.6	transcribed_unprocessed_pseudogene	NLR family, apoptosis inhibitory protein (NAIP) pseudogene	5	G2_vs_G6	up	77.7203	1.94223	0.335644	5.7491	8.97176e-09	1.28565e-07	1.59589	pink
TNFSF13B	ENSG00000102524.11	protein_coding	TNF superfamily member 13b [Source:HGNC Symbol;Acc:HGNC:11929]	13	G2_vs_G6	up	3804.32	1.94059	0.257671	7.52865	5.12692e-14	3.49932e-12	1.08844	maroon
SLC7A11	ENSG00000151012.13	protein_coding	solute carrier family 7 member 11 [Source:HGNC Symbol;Acc:HGNC:11059]	4	G2_vs_G6	up	140.811	1.94029	0.332973	5.80334	6.5006e-09	9.85063e-08	1.5568
FGF13-AS1	ENSG00000226031.5	lncRNA	FGF13 antisense RNA 1 [Source:HGNC Symbol;Acc:HGNC:44264]	X	G2_vs_G6	up	7.93159	1.93898	0.638067	3.09802	0.00194821	0.00557733	1.93349
BIRC5	ENSG00000089685.15	protein_coding	baculoviral IAP repeat containing 5 [Source:HGNC Symbol;Acc:HGNC:593]	17	G2_vs_G6	up	85.0594	1.93893	0.346582	5.56095	2.68305e-08	3.44241e-07	1.59589
AQP9	ENSG00000103569.10	protein_coding	aquaporin 9 [Source:HGNC Symbol;Acc:HGNC:643]	15	G2_vs_G6	up	28442.4	1.9388	0.178343	10.8582	1.82259e-27	8.15418e-24	1.08844	lightgreen
SORT1	ENSG00000134243.12	protein_coding	sortilin 1 [Source:HGNC Symbol;Acc:HGNC:11186]	1	G2_vs_G6	up	3436.56	1.93705	0.225861	8.56862	1.04729e-17	2.0429e-15	1.08844	lightgreen
AC010731.2	ENSG00000213083.3	processed_pseudogene	Down syndrome critical region gene 3 (DSCR3) pseudogene	2	G2_vs_G6	up	4.61721	1.93548	0.647872	3.16646	0.00154304	0.00575388	1.47739
ZNF438	ENSG00000183621.15	protein_coding	zinc finger protein 438 [Source:HGNC Symbol;Acc:HGNC:21029]	10	G2_vs_G6	up	1912.38	1.93486	0.172997	11.1729	5.53172e-29	6.12677e-25	1.68694	lightgreen
AC245884.7	ENSG00000251431.1	unprocessed_pseudogene	pseudogene similar to part of leukocyte immunoglobulin-like receptor proteins	19	G2_vs_G6	up	6.10999	1.93406	0.595027	3.25294	0.00114219	0.00356705	1.89777
IGLV3-16	ENSG00000211665.3	IG_V_gene	immunoglobulin lambda variable 3-16 [Source:HGNC Symbol;Acc:HGNC:5901]	22	G2_vs_G6	up	21.0452	1.93305	0.586366	3.28987	0.00100232	0.00302637	2.0114
CEACAM6	ENSG00000086548.9	protein_coding	carcinoembryonic antigen related cell adhesion molecule 6 [Source:HGNC Symbol;Acc:HGNC:1818]	19	G2_vs_G6	up	116.423	1.93163	0.531532	3.6139	0.000301629	0.00138154	1.49806
AL049597.2	ENSG00000261737.1	lncRNA	novel transcript, antisense to SH3GLB1	1	G2_vs_G6	up	33.3333	1.93157	0.418422	4.60576	4.10964e-06	2.91459e-05	1.63938
CD59	ENSG00000085063.16	protein_coding	CD59 molecule (CD59 blood group) [Source:HGNC Symbol;Acc:HGNC:1689]	11	G2_vs_G6	up	1764.65	1.9311	0.209735	9.20479	3.42346e-20	8.07355e-18	1.7038	maroon
GBP5	ENSG00000154451.14	protein_coding	guanylate binding protein 5 [Source:HGNC Symbol;Acc:HGNC:19895]	1	G2_vs_G6	up	15202.8	1.93077	0.379727	5.07518	3.87124e-07	5.19774e-06	1.08844	maroon
RNVU1-2	ENSG00000238825.1	snRNA	RNA, U1 small nuclear 13, pseudogene [Source:HGNC Symbol;Acc:HGNC:10138]	1	G2_vs_G6	up	8.0191	1.92961	0.503918	3.79639	0.000146817	0.000582766	1.94708
HK3	ENSG00000160883.11	protein_coding	hexokinase 3 [Source:HGNC Symbol;Acc:HGNC:4925]	5	G2_vs_G6	up	9687.17	1.92959	0.237245	8.11198	4.9802e-16	5.58351e-14	1.16539	lightgreen
AC116353.6	ENSG00000283602.1	transcribed_unitary_pseudogene	novel pseudogene	5	G2_vs_G6	up	371.62	1.92893	0.218299	8.81799	1.16531e-18	2.01403e-16	1.70244	lightgreen
NECTIN2	ENSG00000130202.10	protein_coding	nectin cell adhesion molecule 2 [Source:HGNC Symbol;Acc:HGNC:9707]	19	G2_vs_G6	up	172.819	1.92862	0.392673	4.88385	1.04034e-06	8.85927e-06	1.60208
GPER1	ENSG00000164850.15	protein_coding	G protein-coupled estrogen receptor 1 [Source:HGNC Symbol;Acc:HGNC:4485]	7	G2_vs_G6	up	30.7779	1.92856	0.47581	4.03017	5.57376e-05	0.000296816	1.59589
TLR2	ENSG00000137462.8	protein_coding	toll like receptor 2 [Source:HGNC Symbol;Acc:HGNC:11848]	4	G2_vs_G6	up	18168	1.92847	0.184644	10.4363	1.69339e-25	3.2861e-22	0.960922	maroon
PDE6H	ENSG00000139053.3	protein_coding	phosphodiesterase 6H [Source:HGNC Symbol;Acc:HGNC:8790]	12	G2_vs_G6	up	7.31051	1.9257	0.558366	3.42339	0.000618459	0.00208988	1.89777
IGKV3-15	ENSG00000244437.1	IG_V_gene	immunoglobulin kappa variable 3-15 [Source:HGNC Symbol;Acc:HGNC:5816]	2	G2_vs_G6	up	169.371	1.92568	0.372468	5.1415	2.72548e-07	2.87098e-06	1.49806
AC022001.3	ENSG00000272483.1	lncRNA	novel transcript, antisense to VGLL4	3	G2_vs_G6	up	6.26848	1.92554	0.545626	3.50699	0.000453203	0.00156361	1.95257
KCNE1	ENSG00000180509.12	protein_coding	potassium voltage-gated channel subfamily E regulatory subunit 1 [Source:HGNC Symbol;Acc:HGNC:6240]	21	G2_vs_G6	up	1198.34	1.92371	0.316082	6.07048	1.27531e-09	2.62064e-08	1.33613	darkgreen
AC005050.3	ENSG00000286076.1	lncRNA	novel transcript	7	G2_vs_G6	up	727.736	1.92364	0.239393	8.01151	1.13311e-15	8.31123e-14	1.68694	white
RNU4-1	ENSG00000200795.1	snRNA	RNA, U4 small nuclear 1 [Source:HGNC Symbol;Acc:HGNC:10192]	12	G2_vs_G6	up	5945.02	1.92363	0.514481	3.71566	0.000202674	0.00130167	1.07826	white
FBXO16	ENSG00000214050.8	protein_coding	F-box protein 16 [Source:HGNC Symbol;Acc:HGNC:13618]	8	G2_vs_G6	up	4.47053	1.92225	0.573711	3.36322	0.000770387	0.00309862	1.50284
GCA	ENSG00000115271.11	protein_coding	grancalcin [Source:HGNC Symbol;Acc:HGNC:15990]	2	G2_vs_G6	up	19096.2	1.92165	0.247659	7.74852	9.29721e-15	7.82326e-13	1.08844	maroon
MCM10	ENSG00000065328.16	protein_coding	minichromosome maintenance 10 replication initiation factor [Source:HGNC Symbol;Acc:HGNC:18043]	10	G2_vs_G6	up	80.1337	1.92158	0.30518	6.27971	3.392e-10	6.7022e-09	1.62051
SLC7A14-AS1	ENSG00000285051.2	lncRNA	SLC7A14 antisense RNA 1 [Source:HGNC Symbol;Acc:HGNC:54092]	3	G2_vs_G6	up	6.87358	1.9204	0.647539	2.90534	0.00366853	0.00952197	1.93349
LIMK2	ENSG00000182541.18	protein_coding	LIM domain kinase 2 [Source:HGNC Symbol;Acc:HGNC:6614]	22	G2_vs_G6	up	12867.4	1.91939	0.201841	9.49345	2.23521e-21	1.1278e-18	1.07826	lightgreen
IGKC	ENSG00000211592.8	IG_C_gene	immunoglobulin kappa constant [Source:HGNC Symbol;Acc:HGNC:5716]	2	G2_vs_G6	up	13528	1.91544	0.398408	4.76101	1.92622e-06	2.15338e-05	1.08844	white
IGHV1-46	ENSG00000211962.2	IG_V_gene	immunoglobulin heavy variable 1-46 [Source:HGNC Symbol;Acc:HGNC:5554]	14	G2_vs_G6	up	85.8175	1.91412	0.508902	3.73494	0.000187757	0.000842242	1.63448	white
RNU6ATAC	ENSG00000221676.1	snRNA	RNA, U6atac small nuclear (U12-dependent splicing) [Source:HGNC Symbol;Acc:HGNC:34017]	9	G2_vs_G6	up	567.669	1.91345	0.503145	3.77947	0.000157161	0.000694931	1.70244	white
IGKV3D-15	ENSG00000224041.3	IG_V_gene	immunoglobulin kappa variable 3D-15 (gene/pseudogene) [Source:HGNC Symbol;Acc:HGNC:5824]	2	G2_vs_G6	up	6.31978	1.91288	0.646741	2.86596	0.00415749	0.0105556	1.94708
AL138694.1	ENSG00000283384.1	lncRNA	novel transcript	13	G2_vs_G6	up	86.3952	1.91275	0.368052	5.19201	2.08036e-07	2.1179e-06	1.59589
AC067930.3	ENSG00000254859.1	lncRNA	novel transcript	8	G2_vs_G6	up	101.057	1.9123	0.488398	3.88938	0.0001005	0.000487517	1.63448	lightgreen
AC007686.4	ENSG00000285966.1	lncRNA	novel transcript	14	G2_vs_G6	up	47.1982	1.91166	0.482014	3.93878	8.18979e-05	0.000405888	1.63938
IGLV1-36	ENSG00000211655.3	IG_V_gene	immunoglobulin lambda variable 1-36 [Source:HGNC Symbol;Acc:HGNC:5876]	22	G2_vs_G6	up	31.2508	1.91158	0.537462	3.54028	0.000399699	0.00166738	1.59589
LINC00664	ENSG00000268658.5	lncRNA	long intergenic non-protein coding RNA 664 [Source:HGNC Symbol;Acc:HGNC:44319]	19	G2_vs_G6	up	94.473	1.9112	0.487223	3.8955	9.79959e-05	0.000476481	1.63448
GCKR	ENSG00000084734.9	protein_coding	glucokinase regulator [Source:HGNC Symbol;Acc:HGNC:4196]	2	G2_vs_G6	up	8.58973	1.91003	0.64548	3.46037	0.000539431	0.00184491	1.91751
AL627309.7	ENSG00000269981.1	processed_pseudogene	novel pseudogene	1	G2_vs_G6	up	182.007	1.90979	0.438359	4.30316	1.68379e-05	0.000104516	1.5922	pink
KCNJ2	ENSG00000123700.5	protein_coding	potassium voltage-gated channel subfamily J member 2 [Source:HGNC Symbol;Acc:HGNC:6263]	17	G2_vs_G6	up	6330.16	1.90872	0.196109	9.72365	2.39053e-22	1.59975e-19	1.09489	maroon
FCER1G	ENSG00000158869.11	protein_coding	Fc fragment of IgE receptor Ig [Source:HGNC Symbol;Acc:HGNC:3611]	1	G2_vs_G6	up	6001.7	1.90771	0.205102	9.28845	1.56549e-20	6.72086e-18	0.960922	lightgreen
H1-5	ENSG00000184357.4	protein_coding	histone cluster 1 H1 family member b [Source:HGNC Symbol;Acc:HGNC:4719]	6	G2_vs_G6	up	1862.07	1.90771	0.283844	6.69012	2.22986e-11	5.66694e-10	1.7038	darkorange
RCVRN	ENSG00000109047.8	protein_coding	recoverin [Source:HGNC Symbol;Acc:HGNC:9937]	17	G2_vs_G6	up	18.7385	1.90763	0.501981	3.77553	0.000159665	0.000609593	2.0114
H2BC14	ENSG00000273703.1	protein_coding	histone cluster 1 H2B family member m [Source:HGNC Symbol;Acc:HGNC:4750]	6	G2_vs_G6	up	412.236	1.90659	0.307447	6.16531	7.03448e-10	1.40684e-08	1.48646	darkorange
AL590385.1	ENSG00000224515.1	lncRNA	novel transcript	1	G2_vs_G6	up	3.38563	1.9065	0.645754	2.70407	0.00684968	0.0378669	0.703082
OR10AA1P	ENSG00000180409.3	unprocessed_pseudogene	olfactory receptor family 10 subfamily AA member 1 pseudogene [Source:HGNC Symbol;Acc:HGNC:14989]	1	G2_vs_G6	up	15.3937	1.9054	0.50553	3.74302	0.000181822	0.000700422	1.95257
ETS2	ENSG00000157557.13	protein_coding	ETS proto-oncogene 2, transcription factor [Source:HGNC Symbol;Acc:HGNC:3489]	21	G2_vs_G6	up	3331.71	1.90488	0.182287	10.4389	1.64736e-25	3.2861e-22	1.07826	lightgreen
GGH	ENSG00000137563.12	protein_coding	gamma-glutamyl hydrolase [Source:HGNC Symbol;Acc:HGNC:4248]	8	G2_vs_G6	up	90.5088	1.90395	0.357196	5.30838	1.10605e-07	1.1991e-06	1.62051	darkorange
MAP2K6	ENSG00000108984.15	protein_coding	mitogen-activated protein kinase kinase 6 [Source:HGNC Symbol;Acc:HGNC:6846]	17	G2_vs_G6	up	3982.36	1.90385	0.252077	7.54891	4.38926e-14	3.07532e-12	1.08844	maroon
CYP1A1	ENSG00000140465.14	protein_coding	cytochrome P450 family 1 subfamily A member 1 [Source:HGNC Symbol;Acc:HGNC:2595]	15	G2_vs_G6	up	6.36489	1.90369	0.619973	3.13259	0.00173272	0.00500085	1.95257
NFIL3	ENSG00000165030.4	protein_coding	nuclear factor, interleukin 3 regulated [Source:HGNC Symbol;Acc:HGNC:7787]	9	G2_vs_G6	up	1693.71	1.90318	0.184427	10.3095	6.3827e-25	7.29339e-22	1.48646	maroon
H1-6	ENSG00000187475.5	protein_coding	histone cluster 1 H1 family member t [Source:HGNC Symbol;Acc:HGNC:4720]	6	G2_vs_G6	up	122.964	1.90315	0.333724	5.68502	1.30798e-08	1.88238e-07	1.52794	white
AC073342.2	ENSG00000268170.2	lncRNA	novel transcript, antisense to TAS2R40	7	G2_vs_G6	up	242.713	1.90305	0.329984	5.74836	9.01116e-09	1.21568e-07	1.70244	orchid
LHFPL2	ENSG00000145685.14	protein_coding	LHFPL tetraspan subfamily member 2 [Source:HGNC Symbol;Acc:HGNC:6588]	5	G2_vs_G6	up	1033.96	1.90285	0.241656	7.86184	3.78532e-15	2.70979e-13	1.48294	maroon
PGD	ENSG00000142657.21	protein_coding	phosphogluconate dehydrogenase [Source:HGNC Symbol;Acc:HGNC:8891]	1	G2_vs_G6	up	10211.7	1.90249	0.222429	8.53556	1.39478e-17	2.47089e-15	1.16539	lightgreen
TGFA	ENSG00000163235.16	protein_coding	transforming growth factor alpha [Source:HGNC Symbol;Acc:HGNC:11765]	2	G2_vs_G6	up	1564.74	1.90109	0.222541	8.52527	1.52453e-17	2.16527e-15	1.48646	lightgreen
E2F8	ENSG00000129173.13	protein_coding	E2F transcription factor 8 [Source:HGNC Symbol;Acc:HGNC:24727]	11	G2_vs_G6	up	45.4997	1.89912	0.410619	4.5967	4.29226e-06	3.09295e-05	1.60252
INHBA	ENSG00000122641.11	protein_coding	inhibin subunit beta A [Source:HGNC Symbol;Acc:HGNC:6066]	7	G2_vs_G6	up	62.1838	1.89906	0.563966	3.36575	0.000763355	0.00291136	1.60252
FTH1P10	ENSG00000223361.5	transcribed_processed_pseudogene	ferritin heavy chain 1 pseudogene 10 [Source:HGNC Symbol;Acc:HGNC:3980]	5	G2_vs_G6	up	3.15902	1.8961	0.596547	3.1028	0.00191698	0.00771727	1.29876
KLF5	ENSG00000102554.14	protein_coding	Kruppel like factor 5 [Source:HGNC Symbol;Acc:HGNC:6349]	13	G2_vs_G6	up	165.985	1.8953	0.26351	7.1707	7.46147e-13	2.80185e-11	1.5922	lightgreen
RNU6-36P	ENSG00000206899.1	snRNA	RNA, U6 small nuclear 36, pseudogene [Source:HGNC Symbol;Acc:HGNC:34280]	12	G2_vs_G6	up	8.41088	1.89282	0.598579	3.15642	0.0015972	0.00470201	1.93349
AC104561.2	ENSG00000253483.1	processed_pseudogene	DnaJ (Hsp40) homolog, subfamily C, member 5 (DNAJC5) pseudogene	8	G2_vs_G6	up	9.07671	1.8925	0.545681	3.4452	0.000570634	0.00193364	1.91751
AC112777.1	ENSG00000256663.1	processed_pseudogene	ubiquitin-like with PHD and ring finger domains 1 (UHRF1) pseudogene	12	G2_vs_G6	up	3.46704	1.89235	0.629734	3.07565	0.00210044	0.00832765	1.29876
IGKV3D-20	ENSG00000211625.2	IG_V_gene	immunoglobulin kappa variable 3D-20 [Source:HGNC Symbol;Acc:HGNC:5825]	2	G2_vs_G6	up	20.664	1.8905	0.514714	3.65227	0.000259932	0.000934897	2.0123
BX469938.1	ENSG00000287768.1	lncRNA	novel transcript	10	G2_vs_G6	up	5.79115	1.88931	0.620407	3.02167	0.00251388	0.00870422	1.47739
FOXC1	ENSG00000054598.9	protein_coding	forkhead box C1 [Source:HGNC Symbol;Acc:HGNC:3800]	6	G2_vs_G6	up	9.95872	1.8892	0.623314	2.93672	0.003317	0.00847429	2.0114
AC022182.3	ENSG00000255397.1	processed_pseudogene	nuclear autoantigenic sperm protein (histone-binding) (NASP) pseudogene	8	G2_vs_G6	up	12.3947	1.88653	0.573837	3.25812	0.00112151	0.00342499	1.95257
LINC01608	ENSG00000253877.6	lncRNA	long intergenic non-protein coding RNA 1608 [Source:HGNC Symbol;Acc:HGNC:51662]	8	G2_vs_G6	up	4.19767	1.88602	0.642375	3.1406	0.001686	0.00611827	1.50284
KCNJ15	ENSG00000157551.19	protein_coding	potassium voltage-gated channel subfamily J member 15 [Source:HGNC Symbol;Acc:HGNC:6261]	21	G2_vs_G6	up	15238.4	1.88507	0.213103	8.82958	1.05068e-18	2.69191e-16	1.08844	lightgreen
CEP55	ENSG00000138180.16	protein_coding	centrosomal protein 55 [Source:HGNC Symbol;Acc:HGNC:1161]	10	G2_vs_G6	up	64.59	1.88468	0.340884	5.50388	3.7153e-08	4.57623e-07	1.59589
AL672207.1	ENSG00000178146.9	processed_pseudogene	glycerol kinase (GK) pseudogene	X	G2_vs_G6	up	122.043	1.88433	0.314835	5.98035	2.22662e-09	3.75848e-08	1.5568	maroon
AC008040.2	ENSG00000242583.1	processed_pseudogene	SET domain containing (lysine methyltransferase) 8 (SETD8) pseudogene	3	G2_vs_G6	up	13.5529	1.88134	0.506496	3.68633	0.000227512	0.000855477	1.94708
FBXO6	ENSG00000116663.11	protein_coding	F-box protein 6 [Source:HGNC Symbol;Acc:HGNC:13585]	1	G2_vs_G6	up	675.072	1.88119	0.310435	6.0424	1.51841e-09	2.45421e-08	1.71382	maroon
RN7SL573P	ENSG00000239607.3	misc_RNA	RNA, 7SL, cytoplasmic 573, pseudogene [Source:HGNC Symbol;Acc:HGNC:46589]	17	G2_vs_G6	up	6.02909	1.87661	0.557722	3.30757	0.000941107	0.00298358	1.91751
LINC01348	ENSG00000280587.1	lncRNA	long intergenic non-protein coding RNA 1348 [Source:HGNC Symbol;Acc:HGNC:50567]	1	G2_vs_G6	up	8.36787	1.87569	0.569282	3.26307	0.00110213	0.00342663	1.91751
SCN9A	ENSG00000169432.17	protein_coding	sodium voltage-gated channel alpha subunit 9 [Source:HGNC Symbol;Acc:HGNC:10597]	2	G2_vs_G6	up	255.199	1.8737	0.289992	6.45032	1.11613e-10	2.40738e-09	1.68694
B3GNT5	ENSG00000176597.12	protein_coding	UDP-GlcNAc:betaGal beta-1,3-N-acetylglucosaminyltransferase 5 [Source:HGNC Symbol;Acc:HGNC:15684]	3	G2_vs_G6	up	688.59	1.87347	0.219108	8.53947	1.34833e-17	1.94803e-15	1.48646	maroon
AP000355.1	ENSG00000228923.1	lncRNA	novel transcript	22	G2_vs_G6	up	25.6778	1.87312	0.446082	4.16998	3.04623e-05	0.000171573	1.63938
TYMS	ENSG00000176890.16	protein_coding	thymidylate synthetase [Source:HGNC Symbol;Acc:HGNC:12441]	18	G2_vs_G6	up	104.222	1.87225	0.330686	5.62622	1.84206e-08	2.45068e-07	1.59589	darkorange
UBE2J1	ENSG00000198833.7	protein_coding	ubiquitin conjugating enzyme E2 J1 [Source:HGNC Symbol;Acc:HGNC:17598]	6	G2_vs_G6	up	5536.63	1.87137	0.179149	10.4384	1.65639e-25	3.2861e-22	0.960922	maroon
ETV7-AS1	ENSG00000224666.3	lncRNA	novel transcript	6	G2_vs_G6	up	6.50338	1.87104	0.582238	3.16201	0.00156687	0.0045851	1.95257
CHRNA2	ENSG00000120903.13	protein_coding	cholinergic receptor nicotinic alpha 2 subunit [Source:HGNC Symbol;Acc:HGNC:1956]	8	G2_vs_G6	up	16.8341	1.87101	0.567129	3.30973	0.000933848	0.00284798	2.0123
TBC1D8	ENSG00000204634.12	protein_coding	TBC1 domain family member 8 [Source:HGNC Symbol;Acc:HGNC:17791]	2	G2_vs_G6	up	1592.91	1.87069	0.228938	8.15879	3.38402e-16	3.14658e-14	1.48294	lightgreen
AC087672.2	ENSG00000254288.1	lncRNA	novel transcript	8	G2_vs_G6	up	65.1466	1.87038	0.306954	6.06056	1.35647e-09	2.31606e-08	1.63448
NAMPT	ENSG00000105835.12	protein_coding	nicotinamide phosphoribosyltransferase [Source:HGNC Symbol;Acc:HGNC:30092]	7	G2_vs_G6	up	57380.7	1.86791	0.206206	9.04734	1.46497e-19	4.57383e-17	1.07826	maroon
CD55	ENSG00000196352.15	protein_coding	CD55 molecule (Cromer blood group) [Source:HGNC Symbol;Acc:HGNC:2665]	1	G2_vs_G6	up	8667.5	1.86745	0.191035	9.76517	1.5884e-22	1.17121e-19	1.07826	lightgreen
TCN1	ENSG00000134827.8	protein_coding	transcobalamin 1 [Source:HGNC Symbol;Acc:HGNC:11652]	11	G2_vs_G6	up	291.235	1.86458	0.409775	4.51417	6.35642e-06	4.17939e-05	1.68694
SLC6A1	ENSG00000157103.12	protein_coding	solute carrier family 6 member 1 [Source:HGNC Symbol;Acc:HGNC:11042]	3	G2_vs_G6	up	3.71593	1.86367	0.634009	2.88125	0.003961	0.0240405	0.703082
DEPDC1	ENSG00000024526.17	protein_coding	DEP domain containing 1 [Source:HGNC Symbol;Acc:HGNC:22949]	1	G2_vs_G6	up	29.6604	1.86242	0.43233	4.28292	1.84454e-05	9.21185e-05	2.0114
AC007877.1	ENSG00000287255.1	lncRNA	novel transcript, antisense to SLC8A1	2	G2_vs_G6	up	194.515	1.86118	0.359519	5.17036	2.33644e-07	1.9575e-06	1.97441	white
SMARCD3	ENSG00000082014.16	protein_coding	SWI/SNF related, matrix associated, actin dependent regulator of chromatin, subfamily d, member 3 [Source:HGNC Symbol;Acc:HGNC:11108]	7	G2_vs_G6	up	779.695	1.86111	0.204237	9.08865	1.00274e-19	2.41589e-17	1.50581	lightgreen
PIM3	ENSG00000198355.5	protein_coding	Pim-3 proto-oncogene, serine/threonine kinase [Source:HGNC Symbol;Acc:HGNC:19310]	22	G2_vs_G6	up	1571.23	1.86111	0.201745	9.20891	3.29451e-20	8.73861e-18	1.48294	lightgreen
H2AC18	ENSG00000203812.2	protein_coding	histone cluster 2 H2A family member a3 [Source:HGNC Symbol;Acc:HGNC:4736]	1	G2_vs_G6	up	5.40264	1.85723	0.609699	3.04666	0.00231403	0.00789638	1.52601
MIR503HG	ENSG00000223749.11	lncRNA	MIR503 host gene [Source:HGNC Symbol;Acc:HGNC:28258]	X	G2_vs_G6	up	16.7797	1.85717	0.44034	4.21643	2.48199e-05	0.000119652	2.0123
KCNMA1	ENSG00000156113.23	protein_coding	potassium calcium-activated channel subfamily M alpha 1 [Source:HGNC Symbol;Acc:HGNC:6284]	10	G2_vs_G6	up	226.898	1.85636	0.52299	3.52822	0.000418362	0.00164039	1.70244
AL049651.1	ENSG00000230492.1	lncRNA	novel transcript	20	G2_vs_G6	up	50.65	1.85632	0.410673	4.49917	6.82182e-06	4.67036e-05	1.60252
RN7SL634P	ENSG00000242894.3	misc_RNA	RNA, 7SL, cytoplasmic 634, pseudogene [Source:HGNC Symbol;Acc:HGNC:46650]	14	G2_vs_G6	up	20.3108	1.85303	0.52976	3.48082	0.000499891	0.00169981	1.95257
AC116353.5	ENSG00000283155.1	lncRNA	novel transcript	5	G2_vs_G6	up	21.7511	1.852	0.330254	5.57718	2.44444e-08	2.56717e-07	2.0114
ICAM1	ENSG00000090339.9	protein_coding	intercellular adhesion molecule 1 [Source:HGNC Symbol;Acc:HGNC:5344]	19	G2_vs_G6	up	1534.97	1.85172	0.223471	8.2744	1.29105e-16	1.38109e-14	1.48646	lightgreen
FAM89A	ENSG00000182118.8	protein_coding	family with sequence similarity 89 member A [Source:HGNC Symbol;Acc:HGNC:25057]	1	G2_vs_G6	up	67.6643	1.85138	0.273443	6.77014	1.2866e-11	3.66494e-10	1.59589
IGKV1-6	ENSG00000239855.1	IG_V_gene	immunoglobulin kappa variable 1-6 [Source:HGNC Symbol;Acc:HGNC:5742]	2	G2_vs_G6	up	48.9614	1.85109	0.431966	4.24689	2.16757e-05	0.000127143	1.63938
KIAA1958	ENSG00000165185.14	protein_coding	KIAA1958 [Source:HGNC Symbol;Acc:HGNC:23427]	9	G2_vs_G6	up	931.097	1.85084	0.278802	6.63116	3.33069e-11	9.02264e-10	1.48646	maroon
CPE	ENSG00000109472.14	protein_coding	carboxypeptidase E [Source:HGNC Symbol;Acc:HGNC:2303]	4	G2_vs_G6	up	8.2577	1.84883	0.589307	3.1544	0.00160826	0.00469117	1.95257
C3orf86	ENSG00000225873.4	transcribed_unitary_pseudogene	chromosome 3 open reading frame 86 [Source:HGNC Symbol;Acc:HGNC:44570]	3	G2_vs_G6	up	588.018	1.8487	0.264633	6.96396	3.30841e-12	1.17342e-10	1.46127	lightgreen
BX539320.1	ENSG00000278869.1	lncRNA	novel transcript	22	G2_vs_G6	up	328.508	1.84809	0.2194	8.40253	4.36953e-17	4.62489e-15	1.71382	maroon
SCRG1	ENSG00000164106.8	protein_coding	stimulator of chondrogenesis 1 [Source:HGNC Symbol;Acc:HGNC:17036]	4	G2_vs_G6	up	11.7525	1.84712	0.534404	3.42281	0.000619776	0.00212629	1.86381
AL133313.1	ENSG00000287167.1	lncRNA	novel transcript, antisense to RAD51B	14	G2_vs_G6	up	52.442	1.84638	0.464308	3.94407	8.01093e-05	0.000407421	1.59589
NLRP9P1	ENSG00000256581.1	unprocessed_pseudogene	NLR family pyrin domain containing 9 pseudogene 1 [Source:HGNC Symbol;Acc:HGNC:29888]	12	G2_vs_G6	up	119.198	1.84606	0.231052	7.98021	1.46089e-15	1.12752e-13	1.5568
ORM2	ENSG00000228278.4	protein_coding	orosomucoid 2 [Source:HGNC Symbol;Acc:HGNC:8499]	9	G2_vs_G6	up	8.99308	1.84577	0.617796	3.01801	0.00254439	0.00696498	1.94708
AL627309.1	ENSG00000238009.6	lncRNA	novel transcript	1	G2_vs_G6	up	56.2865	1.84563	0.352507	5.20297	1.96133e-07	1.97834e-06	1.63448	lightgreen
AP000919.4	ENSG00000272625.1	lncRNA	novel transcript, antisense to LPIN2	18	G2_vs_G6	up	171.873	1.84502	0.286753	6.41369	1.42043e-10	3.31755e-09	1.49806	maroon
FRMD4B	ENSG00000114541.15	protein_coding	FERM domain containing 4B [Source:HGNC Symbol;Acc:HGNC:24886]	3	G2_vs_G6	up	882.54	1.84477	0.310359	5.9423	2.81047e-09	5.30371e-08	1.33613	white
BATF	ENSG00000156127.8	protein_coding	basic leucine zipper ATF-like transcription factor [Source:HGNC Symbol;Acc:HGNC:958]	14	G2_vs_G6	up	350.48	1.8444	0.224548	8.19749	2.45457e-16	3.79974e-14	0.879598	lightgreen
RN7SL471P	ENSG00000263426.2	misc_RNA	RNA, 7SL, cytoplasmic 471, pseudogene [Source:HGNC Symbol;Acc:HGNC:46487]	6	G2_vs_G6	up	46.0491	1.84198	0.382393	4.78972	1.67016e-06	1.32693e-05	1.63938
LINC02471	ENSG00000223914.4	lncRNA	long intergenic non-protein coding RNA 2471 [Source:HGNC Symbol;Acc:HGNC:53410]	12	G2_vs_G6	up	22.1892	1.84173	0.456518	4.00897	6.09843e-05	0.000269479	1.95257
ACOD1	ENSG00000102794.10	protein_coding	aconitate decarboxylase 1 [Source:HGNC Symbol;Acc:HGNC:33904]	13	G2_vs_G6	up	4.74304	1.84148	0.627155	2.96497	0.00302716	0.0099648	1.51702
TRIM71	ENSG00000206557.6	protein_coding	tripartite motif containing 71 [Source:HGNC Symbol;Acc:HGNC:32669]	3	G2_vs_G6	up	22.481	1.84108	0.472279	3.87129	0.00010826	0.000460569	1.87723
KIF20A	ENSG00000112984.12	protein_coding	kinesin family member 20A [Source:HGNC Symbol;Acc:HGNC:9787]	5	G2_vs_G6	up	45.1351	1.84107	0.3686	4.95674	7.16854e-07	6.34855e-06	1.60252
SEPTIN7P8	ENSG00000229000.1	processed_pseudogene	septin 7 pseudogene 8 [Source:HGNC Symbol;Acc:HGNC:38044]	19	G2_vs_G6	up	10.2959	1.83935	0.471837	3.88784	0.000101141	0.000436651	1.86381
LOH12CR2	ENSG00000205791.3	lncRNA	loss of heterozygosity, 12, chromosomal region 2 [Source:HGNC Symbol;Acc:HGNC:26524]	12	G2_vs_G6	up	11.7013	1.83807	0.465569	3.92605	8.63536e-05	0.000355876	2.0114
AC009303.4	ENSG00000279227.1	TEC	novel transcript	2	G2_vs_G6	up	34.6716	1.83777	0.409036	4.46369	8.05593e-06	5.30673e-05	1.63478
AC136475.7	ENSG00000270030.1	lncRNA	novel transcript	11	G2_vs_G6	up	60.2734	1.83638	0.476598	3.83267	0.000126762	0.000607828	1.60252
AURKB	ENSG00000178999.13	protein_coding	aurora kinase B [Source:HGNC Symbol;Acc:HGNC:11390]	17	G2_vs_G6	up	43.8342	1.83465	0.365546	4.9875	6.11641e-07	5.46671e-06	1.62051
IGHA2	ENSG00000211890.4	IG_C_gene	immunoglobulin heavy constant alpha 2 (A2m marker) [Source:HGNC Symbol;Acc:HGNC:5479]	14	G2_vs_G6	up	572.557	1.83366	0.485376	3.73135	0.000190455	0.000829178	1.68694	white
AL109945.1	ENSG00000233775.1	lncRNA	novel transcript	1	G2_vs_G6	up	15.5282	1.83341	0.53705	3.3826	0.000718037	0.00226303	2.0123
CHST8	ENSG00000124302.13	protein_coding	carbohydrate sulfotransferase 8 [Source:HGNC Symbol;Acc:HGNC:15993]	19	G2_vs_G6	up	19.2519	1.83227	0.520139	3.50327	0.000459591	0.00154136	2.0123
DRAM1	ENSG00000136048.14	protein_coding	DNA damage regulated autophagy modulator 1 [Source:HGNC Symbol;Acc:HGNC:25645]	12	G2_vs_G6	up	762.768	1.83022	0.19023	9.6109	7.19187e-22	3.35228e-19	1.33613	maroon
AL353759.1	ENSG00000283064.1	lncRNA	novel transcript, antisense to HIST1H2BD	6	G2_vs_G6	up	256.17	1.82959	0.360215	5.03895	4.68101e-07	4.46508e-06	1.56076	white
CHIT1	ENSG00000133063.16	protein_coding	chitinase 1 [Source:HGNC Symbol;Acc:HGNC:1936]	1	G2_vs_G6	up	375.637	1.82937	0.355236	5.12507	2.97426e-07	2.7479e-06	1.71382	white
HPDL	ENSG00000186603.6	protein_coding	4-hydroxyphenylpyruvate dioxygenase like [Source:HGNC Symbol;Acc:HGNC:28242]	1	G2_vs_G6	up	11.3749	1.82801	0.536217	3.3873	0.000705842	0.00228683	1.95257
GADD45B	ENSG00000099860.9	protein_coding	growth arrest and DNA damage inducible beta [Source:HGNC Symbol;Acc:HGNC:4096]	19	G2_vs_G6	up	1068.35	1.828	0.23575	7.73882	1.00343e-14	6.35304e-13	1.48294	lightgreen
PLIN4	ENSG00000167676.4	protein_coding	perilipin 4 [Source:HGNC Symbol;Acc:HGNC:29393]	19	G2_vs_G6	up	884.099	1.82689	0.260297	6.99192	2.71145e-12	9.65037e-11	1.48294	lightgreen
RN7SL271P	ENSG00000239250.3	misc_RNA	RNA, 7SL, cytoplasmic 271, pseudogene [Source:HGNC Symbol;Acc:HGNC:46287]	3	G2_vs_G6	up	28.4877	1.8268	0.492141	3.68971	0.000224507	0.000715775	2.35308
EPCAM	ENSG00000119888.11	protein_coding	epithelial cell adhesion molecule [Source:HGNC Symbol;Acc:HGNC:11529]	2	G2_vs_G6	up	4.89099	1.82626	0.598696	2.99024	0.00278761	0.00927542	1.51702
SH3TC2-DT	ENSG00000250072.6	lncRNA	SH3TC2 divergent transcript [Source:HGNC Symbol;Acc:HGNC:52905]	5	G2_vs_G6	up	3.8117	1.82625	0.647756	2.8456	0.00443282	0.0264273	0.703082
NT5DC2	ENSG00000168268.11	protein_coding	5'-nucleotidase domain containing 2 [Source:HGNC Symbol;Acc:HGNC:25717]	3	G2_vs_G6	up	103.49	1.82589	0.349536	5.19013	2.10142e-07	2.02023e-06	1.70631	darkorange
AC092162.2	ENSG00000230552.6	lncRNA	novel transcript	2	G2_vs_G6	up	5.70195	1.82514	0.620932	3.00051	0.00269527	0.0089831	1.52601
TMEM92	ENSG00000167105.8	protein_coding	transmembrane protein 92 [Source:HGNC Symbol;Acc:HGNC:26579]	17	G2_vs_G6	up	22.2241	1.82425	0.542511	3.35316	0.000798933	0.00263958	1.87723
TRIM55	ENSG00000147573.17	protein_coding	tripartite motif containing 55 [Source:HGNC Symbol;Acc:HGNC:14215]	8	G2_vs_G6	up	2.81089	1.82371	0.646993	2.80772	0.00498932	0.0291649	0.703082
AC005280.1	ENSG00000251393.4	lncRNA	novel transcript, antisense to NUMB and HEATR4	14	G2_vs_G6	up	26.2794	1.82213	0.298081	6.09648	1.08433e-09	1.89765e-08	1.63938
RN7SL518P	ENSG00000265486.2	misc_RNA	RNA, 7SL, cytoplasmic 518, pseudogene [Source:HGNC Symbol;Acc:HGNC:46534]	10	G2_vs_G6	up	3.81247	1.82132	0.59731	3.04945	0.00229259	0.00898059	1.29876
AL391832.2	ENSG00000238005.4	lncRNA	novel transcript	1	G2_vs_G6	up	776.485	1.82031	0.250408	7.25362	4.05782e-13	1.68957e-11	1.50581	lightgreen
AC083862.2	ENSG00000272941.1	lncRNA	novel transcript, antisense to C7orf49	7	G2_vs_G6	up	712.535	1.81977	0.227779	7.9614	1.70102e-15	1.35511e-13	1.46127	lightgreen
MSRB3	ENSG00000174099.11	protein_coding	methionine sulfoxide reductase B3 [Source:HGNC Symbol;Acc:HGNC:27375]	12	G2_vs_G6	up	242.269	1.81931	0.217322	8.35533	6.52476e-17	6.58635e-15	1.71382	lightgreen
MS4A4A	ENSG00000110079.18	protein_coding	membrane spanning 4-domains A4A [Source:HGNC Symbol;Acc:HGNC:13371]	11	G2_vs_G6	up	293.958	1.8193	0.304774	5.94641	2.74094e-09	4.14159e-08	1.71382
STX11	ENSG00000135604.10	protein_coding	syntaxin 11 [Source:HGNC Symbol;Acc:HGNC:11429]	6	G2_vs_G6	up	3890.99	1.81835	0.182647	9.94574	2.63203e-23	2.10988e-20	1.16539	lightgreen
PAX3	ENSG00000135903.19	protein_coding	paired box 3 [Source:HGNC Symbol;Acc:HGNC:8617]	2	G2_vs_G6	up	13.0678	1.81819	0.611764	3.02056	0.00252308	0.00672126	2.0114
AC112496.1	ENSG00000241886.1	lncRNA	novel transcript, sense intronic to GK	X	G2_vs_G6	up	463.915	1.81713	0.247477	7.32873	2.32347e-13	9.17767e-12	1.71382	maroon
UPP1	ENSG00000183696.14	protein_coding	uridine phosphorylase 1 [Source:HGNC Symbol;Acc:HGNC:12576]	7	G2_vs_G6	up	2852.22	1.81676	0.200684	9.04072	1.5564e-19	4.57383e-17	1.16539	lightgreen
AC139495.2	ENSG00000250138.4	unprocessed_pseudogene	POM121 membrane glycoprotein-like 1 (POM121L1) pseudogene	5	G2_vs_G6	up	676.736	1.8158	0.448834	4.00416	6.22372e-05	0.000307434	1.71382	pink
ZNF396	ENSG00000186496.12	protein_coding	zinc finger protein 396 [Source:HGNC Symbol;Acc:HGNC:18824]	18	G2_vs_G6	up	168.557	1.8145	0.229915	7.88638	3.11073e-15	2.24418e-13	1.52794
AC131953.2	ENSG00000250906.1	lncRNA	novel transcript	4	G2_vs_G6	up	3.56369	1.81377	0.620408	2.84282	0.00447156	0.0297801	0.614392
ADAM9	ENSG00000168615.12	protein_coding	ADAM metallopeptidase domain 9 [Source:HGNC Symbol;Acc:HGNC:216]	8	G2_vs_G6	up	1067.94	1.81222	0.210708	8.59251	8.50884e-18	1.2687e-15	1.48294	maroon
ERLIN1	ENSG00000107566.14	protein_coding	ER lipid raft associated 1 [Source:HGNC Symbol;Acc:HGNC:16947]	10	G2_vs_G6	up	986.286	1.81123	0.211037	8.58225	9.30351e-18	1.23405e-15	1.68694	maroon
DOCK4	ENSG00000128512.23	protein_coding	dedicator of cytokinesis 4 [Source:HGNC Symbol;Acc:HGNC:19192]	7	G2_vs_G6	up	2228.05	1.8102	0.251093	7.19985	6.02773e-13	2.17437e-11	1.7038	maroon
ADGRL2	ENSG00000117114.19	protein_coding	adhesion G protein-coupled receptor L2 [Source:HGNC Symbol;Acc:HGNC:18582]	1	G2_vs_G6	up	7.16321	1.80989	0.590826	3.06608	0.00216886	0.00616157	1.91751
IGHG1	ENSG00000211896.7	IG_C_gene	immunoglobulin heavy constant gamma 1 (G1m marker) [Source:HGNC Symbol;Acc:HGNC:5525]	14	G2_vs_G6	up	5467.93	1.80649	0.547247	3.28595	0.0010164	0.00526993	1.07826	white
ECHDC3	ENSG00000134463.15	protein_coding	enoyl-CoA hydratase domain containing 3 [Source:HGNC Symbol;Acc:HGNC:23489]	10	G2_vs_G6	up	173.304	1.80515	0.392029	4.59669	4.29251e-06	3.09304e-05	1.60208	darkgreen
SRPK1	ENSG00000096063.16	protein_coding	SRSF protein kinase 1 [Source:HGNC Symbol;Acc:HGNC:11305]	6	G2_vs_G6	up	5045.55	1.80436	0.190353	9.4709	2.77442e-21	1.34155e-18	1.08844	lightgreen
NLRC4	ENSG00000091106.19	protein_coding	NLR family CARD domain containing 4 [Source:HGNC Symbol;Acc:HGNC:16412]	2	G2_vs_G6	up	2146.38	1.80287	0.20285	8.87434	7.03487e-19	1.44959e-16	1.48646	lightgreen
SHROOM2	ENSG00000146950.13	protein_coding	shroom family member 2 [Source:HGNC Symbol;Acc:HGNC:630]	X	G2_vs_G6	up	7.4431	1.80194	0.647203	2.74227	0.00610161	0.0146294	1.95257
IGKV3-11	ENSG00000241351.3	IG_V_gene	immunoglobulin kappa variable 3-11 [Source:HGNC Symbol;Acc:HGNC:5815]	2	G2_vs_G6	up	517.61	1.80133	0.41312	4.32545	1.52219e-05	0.000103142	1.46127
IGLV4-69	ENSG00000211637.2	IG_V_gene	immunoglobulin lambda variable 4-69 [Source:HGNC Symbol;Acc:HGNC:5921]	22	G2_vs_G6	up	109.525	1.80124	0.595179	3.07629	0.00209594	0.00696995	1.60208
AC021945.1	ENSG00000279347.1	TEC	TEC	8	G2_vs_G6	up	4.73464	1.80019	0.595419	2.97321	0.00294702	0.00967355	1.52601
NAIPP2	ENSG00000179978.11	unprocessed_pseudogene	NLR family, apoptosis inhibitory protein (NAIP) pseudogene	5	G2_vs_G6	up	323.813	1.79721	0.297042	6.0353	1.58667e-09	4.60742e-08	0.879598	maroon
EGFEM1P	ENSG00000206120.11	transcribed_unitary_pseudogene	EGF like and EMI domain containing 1, pseudogene [Source:HGNC Symbol;Acc:HGNC:25149]	3	G2_vs_G6	up	2.71781	1.79708	0.61154	2.81148	0.00493147	0.0293447	0.689937
FOXM1	ENSG00000111206.12	protein_coding	forkhead box M1 [Source:HGNC Symbol;Acc:HGNC:3818]	12	G2_vs_G6	up	66.8469	1.79678	0.370266	4.81493	1.4725e-06	1.21618e-05	1.59589
AL031123.5	ENSG00000288046.1	lncRNA	novel transcript	6	G2_vs_G6	up	29.333	1.79569	0.34244	5.21806	1.80811e-07	1.53456e-06	2.0114
MGAM	ENSG00000257335.8	protein_coding	maltase-glucoamylase [Source:HGNC Symbol;Acc:HGNC:7043]	7	G2_vs_G6	up	22440.1	1.79457	0.229314	7.80674	5.8684e-15	5.00447e-13	1.16539	lightgreen
AC022415.3	ENSG00000286132.1	protein_coding	novel protein	19	G2_vs_G6	up	8.59407	1.79415	0.516587	3.45517	0.000549938	0.0018513	1.94708
ZNF341-AS1	ENSG00000230753.6	lncRNA	ZNF341 antisense RNA 1 [Source:HGNC Symbol;Acc:HGNC:50736]	20	G2_vs_G6	up	3.97399	1.79282	0.632778	2.8987	0.00374709	0.0120688	1.50284
DDAH2	ENSG00000213722.9	protein_coding	dimethylarginine dimethylaminohydrolase 2 [Source:HGNC Symbol;Acc:HGNC:2716]	6	G2_vs_G6	up	988.101	1.79177	0.22079	8.09646	5.6582e-16	5.55243e-14	1.33613	lightgreen
ADGRG3	ENSG00000182885.17	protein_coding	adhesion G protein-coupled receptor G3 [Source:HGNC Symbol;Acc:HGNC:13728]	16	G2_vs_G6	up	5047.46	1.79152	0.246747	7.23422	4.68223e-13	2.904e-11	0.960922	lightgreen
AC079298.3	ENSG00000280241.4	lncRNA	novel transcript, antisense to DCHS2	4	G2_vs_G6	up	4.07991	1.78946	0.647736	2.49213	0.0126978	0.0362376	1.37239
EGFL7	ENSG00000172889.16	protein_coding	EGF like domain multiple 7 [Source:HGNC Symbol;Acc:HGNC:20594]	9	G2_vs_G6	up	45.1906	1.78556	0.407999	4.34404	1.39886e-05	8.72515e-05	1.62051
IGKV1-16	ENSG00000240864.3	IG_V_gene	immunoglobulin kappa variable 1-16 [Source:HGNC Symbol;Acc:HGNC:5732]	2	G2_vs_G6	up	105.233	1.78527	0.472362	3.75499	0.000173349	0.000803122	1.59589
FFAR2	ENSG00000126262.4	protein_coding	free fatty acid receptor 2 [Source:HGNC Symbol;Acc:HGNC:4501]	19	G2_vs_G6	up	7514.67	1.78506	0.242014	7.36105	1.82473e-13	1.04366e-11	1.16539	lightgreen
SCARNA11	ENSG00000251898.1	scaRNA	small Cajal body-specific RNA 11 [Source:HGNC Symbol;Acc:HGNC:32568]	12	G2_vs_G6	up	20.2651	1.78315	0.454356	3.8891	0.000100615	0.000406267	2.0114
CARD16	ENSG00000204397.8	protein_coding	caspase recruitment domain family member 16 [Source:HGNC Symbol;Acc:HGNC:33701]	11	G2_vs_G6	up	1115.09	1.78142	0.235778	7.54842	4.40579e-14	2.3666e-12	1.48646	maroon
PPIAP73	ENSG00000182000.9	processed_pseudogene	peptidylprolyl isomerase A pseudogene 73 [Source:HGNC Symbol;Acc:HGNC:53697]	3	G2_vs_G6	up	2.85039	1.77906	0.640746	2.66522	0.0076939	0.0417323	0.703082
INSL3	ENSG00000248099.4	protein_coding	insulin like 3 [Source:HGNC Symbol;Acc:HGNC:6086]	19	G2_vs_G6	up	78.0304	1.77881	0.364496	4.83243	1.34876e-06	1.05908e-05	1.70631	pink
BPI	ENSG00000101425.14	protein_coding	bactericidal permeability increasing protein [Source:HGNC Symbol;Acc:HGNC:1095]	20	G2_vs_G6	up	326.457	1.77743	0.412842	4.26848	1.96809e-05	0.000113917	1.68694	white
DYSF	ENSG00000135636.14	protein_coding	dysferlin [Source:HGNC Symbol;Acc:HGNC:3097]	2	G2_vs_G6	up	19018.9	1.77728	0.223579	7.92402	2.29956e-15	2.5847e-13	0.960922	lightgreen
DHRS13	ENSG00000167536.14	protein_coding	dehydrogenase/reductase 13 [Source:HGNC Symbol;Acc:HGNC:28326]	17	G2_vs_G6	up	1646.59	1.77703	0.194052	9.14114	6.17951e-20	2.02363e-17	1.11872	lightgreen
RARA-AS1	ENSG00000265666.1	lncRNA	RARA antisense RNA 1 [Source:HGNC Symbol;Acc:HGNC:49577]	17	G2_vs_G6	up	228.575	1.77688	0.201502	8.80051	1.36194e-18	2.24769e-16	1.70244	lightgreen
HMGA2-AS1	ENSG00000197301.7	lncRNA	HMGA2 antisense RNA 1 [Source:HGNC Symbol;Acc:HGNC:53973]	12	G2_vs_G6	up	59.9125	1.77666	0.283019	6.27959	3.39477e-10	6.7022e-09	1.62051
SDCBPP3	ENSG00000232801.1	processed_pseudogene	syndecan binding protein pseudogene 3 [Source:HGNC Symbol;Acc:HGNC:44687]	X	G2_vs_G6	up	2.73308	1.77516	0.567336	3.13779	0.00170225	0.00697979	1.29876
LHFPL5	ENSG00000197753.11	protein_coding	LHFPL tetraspan subfamily member 5 [Source:HGNC Symbol;Acc:HGNC:21253]	6	G2_vs_G6	up	4.8035	1.77501	0.605698	2.89159	0.00383294	0.0123109	1.50284
AC024267.7	ENSG00000266642.2	lncRNA	novel transcript, antisense to DHRS13	17	G2_vs_G6	up	13.8286	1.77486	0.479151	3.67287	0.000239844	0.000893364	1.95257
SLC37A3	ENSG00000157800.18	protein_coding	solute carrier family 37 member 3 [Source:HGNC Symbol;Acc:HGNC:20651]	7	G2_vs_G6	up	2066.61	1.77355	0.222393	7.96221	1.68994e-15	1.33492e-13	1.48294	lightgreen
SPC25	ENSG00000152253.9	protein_coding	SPC25 component of NDC80 kinetochore complex [Source:HGNC Symbol;Acc:HGNC:24031]	2	G2_vs_G6	up	15.2913	1.77273	0.500614	3.52652	0.000421056	0.00146565	1.95257
CCR1	ENSG00000163823.4	protein_coding	C-C motif chemokine receptor 1 [Source:HGNC Symbol;Acc:HGNC:1602]	3	G2_vs_G6	up	4170.13	1.7726	0.273015	6.47701	9.35582e-11	3.04168e-09	1.08844	lightgreen
ST3GAL4	ENSG00000110080.18	protein_coding	ST3 beta-galactoside alpha-2,3-sialyltransferase 4 [Source:HGNC Symbol;Acc:HGNC:10864]	11	G2_vs_G6	up	1304.73	1.77045	0.229838	7.68981	1.47356e-14	7.98078e-13	1.68694	lightgreen
CEBPB	ENSG00000172216.6	protein_coding	CCAAT enhancer binding protein beta [Source:HGNC Symbol;Acc:HGNC:1834]	20	G2_vs_G6	up	2779.06	1.77003	0.184842	9.55924	1.18623e-21	7.09689e-19	0.960922	lightgreen
MAP3K20	ENSG00000091436.17	protein_coding	mitogen-activated protein kinase kinase kinase 20 [Source:HGNC Symbol;Acc:HGNC:17797]	2	G2_vs_G6	up	1176.63	1.76773	0.229748	7.68537	1.5256e-14	9.07891e-13	1.50581	maroon
HJURP	ENSG00000123485.12	protein_coding	Holliday junction recognition protein [Source:HGNC Symbol;Acc:HGNC:25444]	2	G2_vs_G6	up	77.3949	1.76748	0.308106	5.7071	1.14917e-08	1.51333e-07	1.70631
PPP1R3D	ENSG00000132825.7	protein_coding	protein phosphatase 1 regulatory subunit 3D [Source:HGNC Symbol;Acc:HGNC:9294]	20	G2_vs_G6	up	1500.48	1.76678	0.17396	10.149	3.34871e-24	3.49548e-21	1.11872	maroon
JAG1	ENSG00000101384.12	protein_coding	jagged canonical Notch ligand 1 [Source:HGNC Symbol;Acc:HGNC:6188]	20	G2_vs_G6	up	280.711	1.76505	0.201512	8.74874	2.15752e-18	3.71624e-16	1.56076
AC001226.2	ENSG00000283208.2	protein_coding	novel protein	13	G2_vs_G6	up	5.00011	1.76425	0.563898	3.09525	0.00196649	0.00691697	1.51702
IFITM10	ENSG00000244242.2	protein_coding	interferon induced transmembrane protein 10 [Source:HGNC Symbol;Acc:HGNC:40022]	11	G2_vs_G6	up	54.5836	1.76319	0.326874	5.36564	8.06616e-08	9.18628e-07	1.59589
AL137186.2	ENSG00000232807.2	lncRNA	novel transcript, antisense to FBXO18	10	G2_vs_G6	up	46.6818	1.763	0.334738	5.24466	1.56572e-07	1.6374e-06	1.62051
GSG1L	ENSG00000169181.13	protein_coding	GSG1 like [Source:HGNC Symbol;Acc:HGNC:28283]	16	G2_vs_G6	up	8.33666	1.76209	0.545304	3.2003	0.00137286	0.00415433	1.91751
PTPRH	ENSG00000080031.10	protein_coding	protein tyrosine phosphatase receptor type H [Source:HGNC Symbol;Acc:HGNC:9672]	19	G2_vs_G6	up	9.02215	1.76112	0.630702	2.69429	0.00705383	0.0168151	1.91751
ASGR2	ENSG00000161944.16	protein_coding	asialoglycoprotein receptor 2 [Source:HGNC Symbol;Acc:HGNC:743]	17	G2_vs_G6	up	275.091	1.76092	0.284137	6.17365	6.67299e-10	1.18823e-08	1.68694
RNU6-1300P	ENSG00000212348.1	snRNA	RNA, U6 small nuclear 1300, pseudogene [Source:HGNC Symbol;Acc:HGNC:48263]	8	G2_vs_G6	up	15.6293	1.76087	0.408795	4.28022	1.86707e-05	9.30765e-05	2.0123
PHTF1	ENSG00000116793.16	protein_coding	putative homeodomain transcription factor 1 [Source:HGNC Symbol;Acc:HGNC:8939]	1	G2_vs_G6	up	1500	1.75826	0.193264	9.09033	9.87432e-20	3.1412e-17	1.11872	lightgreen
IGLV2-23	ENSG00000211660.3	IG_V_gene	immunoglobulin lambda variable 2-23 [Source:HGNC Symbol;Acc:HGNC:5890]	22	G2_vs_G6	up	473.907	1.75707	0.435126	4.00566	6.1845e-05	0.000351449	1.46127	white
AC078816.1	ENSG00000286273.1	lncRNA	novel transcript, antisense to GPR87	3	G2_vs_G6	up	20.1937	1.75517	0.595276	2.94489	0.0032307	0.00828067	2.0123
MANSC1	ENSG00000111261.14	protein_coding	MANSC domain containing 1 [Source:HGNC Symbol;Acc:HGNC:25505]	12	G2_vs_G6	up	1614.66	1.75507	0.214026	8.1773	2.90267e-16	2.75359e-14	1.48646	lightgreen
IGKV1D-16	ENSG00000241244.1	IG_V_gene	immunoglobulin kappa variable 1D-16 [Source:HGNC Symbol;Acc:HGNC:5748]	2	G2_vs_G6	up	14.8455	1.75473	0.593244	2.93585	0.00332631	0.0101006	1.64233
AC215522.1	ENSG00000273644.1	processed_pseudogene	von Hippel-Lindau binding protein 1 (VBP1) pseudogene	7	G2_vs_G6	up	8.01381	1.75421	0.524558	3.32778	0.000875409	0.00276599	1.94708
ARHGAP11B	ENSG00000284906.1	protein_coding	Rho GTPase activating protein 11B [Source:HGNC Symbol;Acc:HGNC:15782]	15	G2_vs_G6	up	5.4044	1.75385	0.586058	2.91578	0.003548	0.0115021	1.50284
EFCAB2	ENSG00000203666.12	protein_coding	EF-hand calcium binding domain 2 [Source:HGNC Symbol;Acc:HGNC:28166]	1	G2_vs_G6	up	308.532	1.75323	0.307009	5.70384	1.17136e-08	1.74655e-07	1.48646	maroon
TENM1	ENSG00000009694.13	protein_coding	teneurin transmembrane protein 1 [Source:HGNC Symbol;Acc:HGNC:8117]	X	G2_vs_G6	up	1242.83	1.75279	0.365179	4.78293	1.72758e-06	1.4687e-05	1.50581
RNU6-226P	ENSG00000200648.1	snRNA	RNA, U6 small nuclear 226, pseudogene [Source:HGNC Symbol;Acc:HGNC:47189]	5	G2_vs_G6	up	31.3776	1.75137	0.4449	3.92332	8.73372e-05	0.00031273	2.35308
HOXA9	ENSG00000078399.19	protein_coding	homeobox A9 [Source:HGNC Symbol;Acc:HGNC:5109]	7	G2_vs_G6	up	6.79298	1.75003	0.550903	3.14595	0.00165547	0.00492252	1.89777
BCL3	ENSG00000069399.15	protein_coding	BCL3 transcription coactivator [Source:HGNC Symbol;Acc:HGNC:998]	19	G2_vs_G6	up	1080.41	1.74819	0.250858	6.94216	3.86152e-12	1.33161e-10	1.48646	pink
OR2B6	ENSG00000124657.1	protein_coding	olfactory receptor family 2 subfamily B member 6 [Source:HGNC Symbol;Acc:HGNC:8241]	6	G2_vs_G6	up	43.5565	1.74764	0.474819	3.64738	0.000264931	0.00116035	1.60252
SLC22A4	ENSG00000197208.6	protein_coding	solute carrier family 22 member 4 [Source:HGNC Symbol;Acc:HGNC:10968]	5	G2_vs_G6	up	1652.62	1.7471	0.177615	9.82039	9.19898e-23	5.37797e-20	1.48646	lightgreen
SPINK8	ENSG00000229453.2	protein_coding	serine peptidase inhibitor, Kazal type 8 (putative) [Source:HGNC Symbol;Acc:HGNC:33160]	3	G2_vs_G6	up	13.9196	1.74627	0.535296	3.24461	0.00117613	0.00357888	1.94708
CDK1	ENSG00000170312.16	protein_coding	cyclin dependent kinase 1 [Source:HGNC Symbol;Acc:HGNC:1722]	10	G2_vs_G6	up	76.4979	1.74612	0.352044	4.93215	8.13285e-07	7.12693e-06	1.59589
AL109840.2	ENSG00000285091.1	lncRNA	novel transcript	20	G2_vs_G6	up	16.9659	1.74519	0.463016	3.74558	0.000179979	0.000694018	1.95257
DLL4	ENSG00000128917.8	protein_coding	delta like canonical Notch ligand 4 [Source:HGNC Symbol;Acc:HGNC:2910]	15	G2_vs_G6	up	7.2238	1.74504	0.567938	3.05001	0.00228832	0.00633864	1.95257
IGKV2-24	ENSG00000241294.1	IG_V_gene	immunoglobulin kappa variable 2-24 [Source:HGNC Symbol;Acc:HGNC:5781]	2	G2_vs_G6	up	58.5945	1.74446	0.451074	3.85538	0.000115549	0.00055581	1.62051
AC134669.1	ENSG00000265118.5	protein_coding	novel protein	17	G2_vs_G6	up	9.47482	1.74343	0.490469	3.53949	0.000400896	0.00146219	1.86381
AC015912.3	ENSG00000274213.1	lncRNA	novel transcript	17	G2_vs_G6	up	67.0351	1.7424	0.278704	6.22608	4.78256e-10	9.50297e-09	1.5568
INHBB	ENSG00000163083.6	protein_coding	inhibin subunit beta B [Source:HGNC Symbol;Acc:HGNC:6067]	2	G2_vs_G6	up	42.5062	1.74211	0.441739	3.90621	9.37542e-05	0.000458735	1.63448
AC023825.1	ENSG00000259922.1	processed_pseudogene	chromosome 7 open reading frame 63 (C7orf63) pseudogene	16	G2_vs_G6	up	4.53592	1.74168	0.645444	2.86767	0.00413507	0.0141803	1.37239
HMGB3	ENSG00000029993.15	protein_coding	high mobility group box 3 [Source:HGNC Symbol;Acc:HGNC:5004]	X	G2_vs_G6	up	79.9461	1.74155	0.378875	4.57895	4.67326e-06	3.27534e-05	1.63448
C8orf34	ENSG00000165084.16	protein_coding	chromosome 8 open reading frame 34 [Source:HGNC Symbol;Acc:HGNC:30905]	8	G2_vs_G6	up	3.13733	1.74131	0.636307	2.82747	0.00469169	0.0277218	0.703082
PGS1	ENSG00000087157.19	protein_coding	phosphatidylglycerophosphate synthase 1 [Source:HGNC Symbol;Acc:HGNC:30029]	17	G2_vs_G6	up	6891.89	1.74094	0.184111	9.44525	3.54553e-21	1.5363e-18	1.16539	lightgreen
AC018545.1	ENSG00000286501.1	lncRNA	novel transcript	3	G2_vs_G6	up	2.6442	1.74075	0.64743	2.68555	0.00724096	0.0403373	0.689337
AREG	ENSG00000109321.11	protein_coding	amphiregulin [Source:HGNC Symbol;Acc:HGNC:651]	4	G2_vs_G6	up	19.504	1.74019	0.560324	3.07863	0.00207956	0.00605107	1.87723
IFIT3	ENSG00000119917.14	protein_coding	interferon induced protein with tetratricopeptide repeats 3 [Source:HGNC Symbol;Acc:HGNC:5411]	10	G2_vs_G6	up	13073.6	1.73937	0.473345	3.66554	0.000246814	0.00153201	1.08844	maroon
CC2D2B	ENSG00000188649.14	protein_coding	coiled-coil and C2 domain containing 2B [Source:HGNC Symbol;Acc:HGNC:31666]	10	G2_vs_G6	up	205.523	1.73917	0.232446	7.48007	7.42807e-14	3.25402e-12	1.71382	maroon
SCN2B	ENSG00000149575.6	protein_coding	sodium voltage-gated channel beta subunit 2 [Source:HGNC Symbol;Acc:HGNC:10589]	11	G2_vs_G6	up	7.95913	1.7391	0.586557	2.97679	0.00291284	0.00785155	1.93349
IGHV2-70	ENSG00000274576.2	IG_V_gene	immunoglobulin heavy variable 2-70 [Source:HGNC Symbol;Acc:HGNC:5577]	14	G2_vs_G6	up	87.9122	1.73824	0.640393	2.64751	0.00810862	0.0216088	1.63448	darkgreen
ITGB4	ENSG00000132470.14	protein_coding	integrin subunit beta 4 [Source:HGNC Symbol;Acc:HGNC:6158]	17	G2_vs_G6	up	78.7065	1.73824	0.511357	3.37737	0.00073182	0.00275682	1.63448	orchid
WFDC1	ENSG00000103175.11	protein_coding	WAP four-disulfide core domain 1 [Source:HGNC Symbol;Acc:HGNC:15466]	16	G2_vs_G6	up	10.1583	1.73783	0.644768	2.79244	0.00523123	0.0133659	1.86381
SECTM1	ENSG00000141574.8	protein_coding	secreted and transmembrane 1 [Source:HGNC Symbol;Acc:HGNC:10707]	17	G2_vs_G6	up	3995.4	1.73767	0.220945	7.84737	4.24857e-15	4.00716e-13	1.08844	lightgreen
IGLV2-11	ENSG00000211668.2	IG_V_gene	immunoglobulin lambda variable 2-11 [Source:HGNC Symbol;Acc:HGNC:5887]	22	G2_vs_G6	up	290.628	1.73755	0.409967	4.1946	2.73357e-05	0.000151917	1.68694	white
SRGAP1	ENSG00000196935.9	protein_coding	SLIT-ROBO Rho GTPase activating protein 1 [Source:HGNC Symbol;Acc:HGNC:17382]	12	G2_vs_G6	up	51.3787	1.73564	0.420526	4.10971	3.96155e-05	0.000214896	1.63938
IL10	ENSG00000136634.7	protein_coding	interleukin 10 [Source:HGNC Symbol;Acc:HGNC:5962]	1	G2_vs_G6	up	49.2606	1.73421	0.450681	3.81621	0.000135519	0.000643072	1.60252
U62317.4	ENSG00000273272.2	lncRNA	novel transcript	22	G2_vs_G6	up	292.211	1.7339	0.266472	6.49088	8.53379e-11	1.86443e-09	1.71382	maroon
FO393415.1	ENSG00000175967.4	lncRNA	novel transcript	6	G2_vs_G6	up	3.10271	1.73356	0.624643	2.78519	0.00534966	0.0345333	0.614392
AC015795.1	ENSG00000250751.1	lncRNA	novel transcript	17	G2_vs_G6	up	5.59681	1.73133	0.535753	3.20475	0.00135182	0.00547249	1.37239
AC066616.2	ENSG00000259600.2	processed_pseudogene	mitochondrially encoded NADH 4L (MT-ND4L) pseudogene	15	G2_vs_G6	up	959.32	1.73115	0.229222	7.53778	4.78032e-14	2.50798e-12	1.50581	lightgreen
LINC01267	ENSG00000251576.1	lncRNA	long intergenic non-protein coding RNA 1267 [Source:HGNC Symbol;Acc:HGNC:50320]	3	G2_vs_G6	up	6.18713	1.73111	0.60381	2.84539	0.00443572	0.0114053	1.89777
AC109322.1	ENSG00000255224.1	lncRNA	TEC	8	G2_vs_G6	up	20.7353	1.73099	0.472266	3.6406	0.000272003	0.00116223	1.64233
RN7SL124P	ENSG00000242113.3	misc_RNA	RNA, 7SL, cytoplasmic 124, pseudogene [Source:HGNC Symbol;Acc:HGNC:46140]	2	G2_vs_G6	up	45.6788	1.73024	0.339296	5.09571	3.47429e-07	3.35467e-06	1.59589
IGLC7	ENSG00000211685.3	IG_C_gene	immunoglobulin lambda constant 7 [Source:HGNC Symbol;Acc:HGNC:5861]	22	G2_vs_G6	up	93.1974	1.73008	0.587784	2.96826	0.0029949	0.0092515	1.63448	white
MIR181A1	ENSG00000207759.1	miRNA	microRNA 181a-1 [Source:HGNC Symbol;Acc:HGNC:31590]	1	G2_vs_G6	up	7.8026	1.72948	0.581479	2.93013	0.00338815	0.00892732	1.93349
HASPIN	ENSG00000177602.5	protein_coding	histone H3 associated protein kinase [Source:HGNC Symbol;Acc:HGNC:19682]	17	G2_vs_G6	up	31.8494	1.729	0.425922	4.01752	5.88126e-05	0.000310859	1.59589
AP000640.1	ENSG00000254477.2	lncRNA	novel transcript	11	G2_vs_G6	up	165.385	1.72852	0.220696	7.82069	5.25334e-15	3.53935e-13	1.52794	maroon
LINC00887	ENSG00000214145.7	lncRNA	long intergenic non-protein coding RNA 887 [Source:HGNC Symbol;Acc:HGNC:48574]	3	G2_vs_G6	up	4.57758	1.72792	0.594693	2.89579	0.00378201	0.0120688	1.51702
IGHV3-48	ENSG00000211964.3	IG_V_gene	immunoglobulin heavy variable 3-48 [Source:HGNC Symbol;Acc:HGNC:5606]	14	G2_vs_G6	up	91.4008	1.72749	0.475126	3.61678	0.000298291	0.00132223	1.5568
FAM90A1	ENSG00000171847.11	protein_coding	family with sequence similarity 90 member A1 [Source:HGNC Symbol;Acc:HGNC:25526]	12	G2_vs_G6	up	9.21618	1.72732	0.521293	3.31072	0.000930573	0.00295586	1.91751
DRC7	ENSG00000159625.15	protein_coding	dynein regulatory complex subunit 7 [Source:HGNC Symbol;Acc:HGNC:25289]	16	G2_vs_G6	up	35.822	1.72717	0.511145	3.35045	0.000806794	0.00306426	1.59589
CCDC36	ENSG00000173421.17	protein_coding	coiled-coil domain containing 36 [Source:HGNC Symbol;Acc:HGNC:27945]	3	G2_vs_G6	up	7.00334	1.72629	0.57347	3.01065	0.0026069	0.00720401	1.91751
PGK1P2	ENSG00000213290.4	processed_pseudogene	phosphoglycerate kinase 1, pseudogene 2 [Source:HGNC Symbol;Acc:HGNC:8899]	19	G2_vs_G6	up	4.89345	1.72567	0.588909	2.89309	0.00381472	0.0122669	1.50284
SH3GLB1	ENSG00000097033.14	protein_coding	SH3 domain containing GRB2 like, endophilin B1 [Source:HGNC Symbol;Acc:HGNC:10833]	1	G2_vs_G6	up	6934.28	1.72466	0.16777	10.2747	9.16295e-25	1.32312e-21	1.07826	maroon
LPCAT2	ENSG00000087253.13	protein_coding	lysophosphatidylcholine acyltransferase 2 [Source:HGNC Symbol;Acc:HGNC:26032]	16	G2_vs_G6	up	3988.93	1.72265	0.209135	8.2314	1.85045e-16	2.43841e-14	1.09489	maroon
AL391832.3	ENSG00000258082.1	lncRNA	novel transcript	1	G2_vs_G6	up	302.805	1.72189	0.254479	6.75054	1.47297e-11	3.91697e-10	1.68694
AC007686.5	ENSG00000287004.1	lncRNA	novel transcript	14	G2_vs_G6	up	4.73877	1.7215	0.621012	2.75165	0.00592967	0.0176002	1.52601
UVRAG-DT	ENSG00000255507.6	lncRNA	UVRAG divergent transcript [Source:HGNC Symbol;Acc:HGNC:53952]	11	G2_vs_G6	up	19.2811	1.7206	0.41811	4.0898	4.31736e-05	0.000205896	1.87723
AC072022.2	ENSG00000285938.1	protein_coding	BCL6 antisense 1	3	G2_vs_G6	up	67.5701	1.71814	0.410166	4.16137	3.16343e-05	0.000181416	1.59589
MKNK1	ENSG00000079277.21	protein_coding	MAPK interacting serine/threonine kinase 1 [Source:HGNC Symbol;Acc:HGNC:7110]	1	G2_vs_G6	up	5194.6	1.7181	0.18134	9.46132	3.04075e-21	1.42163e-18	1.09489	lightgreen
IGHV5-51	ENSG00000211966.2	IG_V_gene	immunoglobulin heavy variable 5-51 [Source:HGNC Symbol;Acc:HGNC:5659]	14	G2_vs_G6	up	386.078	1.71503	0.522184	3.25584	0.00113058	0.00437591	1.48646	darkorange
RNU6-37P	ENSG00000199562.1	snRNA	RNA, U6 small nuclear 37, pseudogene [Source:HGNC Symbol;Acc:HGNC:34281]	1	G2_vs_G6	up	19.4449	1.71224	0.422589	4.03503	5.45956e-05	0.000252926	1.87723
RN7SL786P	ENSG00000263993.2	misc_RNA	RNA, 7SL, cytoplasmic 786, pseudogene [Source:HGNC Symbol;Acc:HGNC:46802]	11	G2_vs_G6	up	3.56699	1.71149	0.55703	3.04353	0.0023382	0.0157083	0.689337
AC127164.1	ENSG00000257279.1	lncRNA	novel transcript	12	G2_vs_G6	up	11.9554	1.71086	0.489348	3.48978	0.000483421	0.0017035	1.8832
MSRB1	ENSG00000198736.11	protein_coding	methionine sulfoxide reductase B1 [Source:HGNC Symbol;Acc:HGNC:14133]	16	G2_vs_G6	up	6931.03	1.71042	0.181935	9.3861	6.22653e-21	2.69731e-18	1.07826	lightgreen
AL121603.2	ENSG00000258738.1	lncRNA	novel transcript, antisense to BAZ1A	14	G2_vs_G6	up	127.847	1.7097	0.254641	6.69593	2.14301e-11	5.7653e-10	1.60208	lightgreen
VPS9D1	ENSG00000075399.14	protein_coding	VPS9 domain containing 1 [Source:HGNC Symbol;Acc:HGNC:13526]	16	G2_vs_G6	up	967.295	1.70922	0.220036	7.748	9.33485e-15	6.05319e-13	1.48646	lightgreen
METTL9	ENSG00000197006.14	protein_coding	methyltransferase like 9 [Source:HGNC Symbol;Acc:HGNC:24586]	16	G2_vs_G6	up	4018.97	1.70918	0.175859	9.70817	2.78275e-22	1.81959e-19	1.07826	maroon
CCNB2	ENSG00000157456.8	protein_coding	cyclin B2 [Source:HGNC Symbol;Acc:HGNC:1580]	15	G2_vs_G6	up	78.7968	1.7073	0.3411	4.98159	6.30634e-07	5.56885e-06	1.63448
NFKBIA	ENSG00000100906.10	protein_coding	NFKB inhibitor alpha [Source:HGNC Symbol;Acc:HGNC:7797]	14	G2_vs_G6	up	4516.01	1.70565	0.213756	7.97074	1.57732e-15	1.85312e-13	0.960922	lightgreen
AC079174.1	ENSG00000258355.1	lncRNA	novel transcript, sense intronic to CKAP4	12	G2_vs_G6	up	59.591	1.70528	0.338674	5.01008	5.44083e-07	5.0117e-06	1.59589
AC087752.1	ENSG00000243979.2	processed_pseudogene	ribosomal protein L17 (RPL17) pseudogene	8	G2_vs_G6	up	15.7841	1.705	0.435565	3.91104	9.19013e-05	0.00037516	2.0114
NCAPG	ENSG00000109805.10	protein_coding	non-SMC condensin I complex subunit G [Source:HGNC Symbol;Acc:HGNC:24304]	4	G2_vs_G6	up	117.462	1.70425	0.326967	5.19044	2.09803e-07	2.13713e-06	1.5922	darkorange
AC244453.2	ENSG00000233029.3	lncRNA	novel transcript	1	G2_vs_G6	up	3.44855	1.70201	0.599996	2.79279	0.00522557	0.0307368	0.689937
PGLYRP1	ENSG00000008438.5	protein_coding	peptidoglycan recognition protein 1 [Source:HGNC Symbol;Acc:HGNC:8904]	19	G2_vs_G6	up	296.604	1.69887	0.322992	5.2269	1.72376e-07	1.92144e-06	1.48646	pink
CEACAM8	ENSG00000124469.12	protein_coding	carcinoembryonic antigen related cell adhesion molecule 8 [Source:HGNC Symbol;Acc:HGNC:1820]	19	G2_vs_G6	up	488.802	1.69726	0.512156	3.28338	0.0010257	0.00408498	1.46127
KLF14	ENSG00000266265.3	protein_coding	Kruppel like factor 14 [Source:HGNC Symbol;Acc:HGNC:23025]	7	G2_vs_G6	up	20.6168	1.69631	0.632838	2.62146	0.00875545	0.0193436	2.0114
H3P14	ENSG00000250966.2	processed_pseudogene	H3 histone, family 3B (H3.3B) (H3F3B) pseudogene	4	G2_vs_G6	up	13.7196	1.69614	0.450062	3.75559	0.000172934	0.000669685	1.95257
AL359762.1	ENSG00000284882.1	lncRNA	novel transcript	1	G2_vs_G6	up	238.555	1.69541	0.210022	8.05597	7.88508e-16	5.2733e-14	1.97441	lightgreen
CRISP3	ENSG00000096006.11	protein_coding	cysteine rich secretory protein 3 [Source:HGNC Symbol;Acc:HGNC:16904]	6	G2_vs_G6	up	277.084	1.69538	0.504798	3.33091	0.000865622	0.00307844	1.70244
DLC1	ENSG00000164741.15	protein_coding	DLC1 Rho GTPase activating protein [Source:HGNC Symbol;Acc:HGNC:2897]	8	G2_vs_G6	up	38.3633	1.69376	0.352979	4.7831	1.72612e-06	1.37776e-05	1.62051
AC068989.1	ENSG00000287188.1	lncRNA	novel transcript, antisense to ANXA10	4	G2_vs_G6	up	40.4467	1.69247	0.452282	3.75815	0.000171175	0.000794151	1.59589
TLR4	ENSG00000136869.16	protein_coding	toll like receptor 4 [Source:HGNC Symbol;Acc:HGNC:11850]	9	G2_vs_G6	up	17034.1	1.69236	0.189696	8.91738	4.77465e-19	1.35473e-16	1.08844	maroon
SHOX2	ENSG00000168779.19	protein_coding	short stature homeobox 2 [Source:HGNC Symbol;Acc:HGNC:10854]	3	G2_vs_G6	up	8.88549	1.69227	0.54722	3.07854	0.00208015	0.00586299	1.95257
AL031005.2	ENSG00000287192.1	lncRNA	novel transcript	1	G2_vs_G6	up	11.4213	1.69124	0.534518	3.13882	0.00169631	0.00511347	1.86381
WSB1	ENSG00000109046.15	protein_coding	WD repeat and SOCS box containing 1 [Source:HGNC Symbol;Acc:HGNC:19221]	17	G2_vs_G6	up	10565.3	1.69118	0.194906	8.67196	4.24762e-18	9.22961e-16	1.08844	maroon
EXOSC4	ENSG00000178896.9	protein_coding	exosome component 4 [Source:HGNC Symbol;Acc:HGNC:18189]	8	G2_vs_G6	up	185.877	1.68731	0.286085	5.88076	4.08387e-09	5.95834e-08	1.71382	lightgreen
SCARNA23	ENSG00000251869.1	scaRNA	small Cajal body-specific RNA 23 [Source:HGNC Symbol;Acc:HGNC:32581]	X	G2_vs_G6	up	8.65259	1.68599	0.621229	2.75347	0.00589675	0.0145707	1.89777
LARP1P1	ENSG00000217159.2	processed_pseudogene	La ribonucleoprotein domain family member 1 pseudogene 1 [Source:HGNC Symbol;Acc:HGNC:23183]	6	G2_vs_G6	up	46.2555	1.68536	0.441185	3.7861	0.000153032	0.000716265	1.60252
CLEC4E	ENSG00000166523.8	protein_coding	C-type lectin domain family 4 member E [Source:HGNC Symbol;Acc:HGNC:14555]	12	G2_vs_G6	up	3407.45	1.68435	0.23353	7.19979	6.03061e-13	3.24128e-11	1.09489	darkgreen
LINC02009	ENSG00000283646.2	lncRNA	long intergenic non-protein coding RNA 2009 [Source:HGNC Symbol;Acc:HGNC:52845]	3	G2_vs_G6	up	151.763	1.68426	0.524074	3.1886	0.00142965	0.0051533	1.5568
AC009303.2	ENSG00000235066.7	lncRNA	novel transcript, antisense to CCDC93	2	G2_vs_G6	up	3.52851	1.68205	0.645925	2.61849	0.00883209	0.0281622	1.29876
LY96	ENSG00000154589.7	protein_coding	lymphocyte antigen 96 [Source:HGNC Symbol;Acc:HGNC:17156]	8	G2_vs_G6	up	611.231	1.68187	0.252833	6.64277	3.07842e-11	7.44966e-10	1.71382	maroon
SLC10A5P1	ENSG00000205184.2	unprocessed_pseudogene	SLC10A5 pseudogene 1 [Source:HGNC Symbol;Acc:HGNC:48930]	8	G2_vs_G6	up	3.41146	1.67975	0.586427	2.79356	0.00521318	0.0337921	0.614392
IFITM1	ENSG00000185885.16	protein_coding	interferon induced transmembrane protein 1 [Source:HGNC Symbol;Acc:HGNC:5412]	11	G2_vs_G6	up	3053.85	1.67968	0.355711	4.70655	2.51945e-06	2.72346e-05	1.08844	lightgreen
PIK3AP1	ENSG00000155629.15	protein_coding	phosphoinositide-3-kinase adaptor protein 1 [Source:HGNC Symbol;Acc:HGNC:30034]	10	G2_vs_G6	up	11516.2	1.6793	0.204557	8.20187	2.36669e-16	3.00274e-14	1.09489	lightgreen
IGHV3-7	ENSG00000211938.2	IG_V_gene	immunoglobulin heavy variable 3-7 [Source:HGNC Symbol;Acc:HGNC:5620]	14	G2_vs_G6	up	384.322	1.67906	0.500243	3.31679	0.000910595	0.00323823	1.68694	white
INAVA	ENSG00000163362.11	protein_coding	innate immunity activator [Source:HGNC Symbol;Acc:HGNC:25599]	1	G2_vs_G6	up	4.25083	1.67879	0.606973	2.76115	0.00575987	0.017167	1.52601
AL031658.1	ENSG00000226239.2	lncRNA	novel transcript	20	G2_vs_G6	up	29.3686	1.6779	0.473347	3.53089	0.000414165	0.00140769	2.0114
AC136475.9	ENSG00000270972.1	lncRNA	novel transcript	11	G2_vs_G6	up	248.813	1.67633	0.4812	3.46424	0.00053173	0.00200203	1.71382	lightgreen
AC055714.1	ENSG00000287899.1	lncRNA	novel transcript	3	G2_vs_G6	up	4.98246	1.67548	0.624571	2.68586	0.00723437	0.0207972	1.52601
AC004917.1	ENSG00000243797.6	lncRNA	novel transcript, sense overlapping CCDC71L	7	G2_vs_G6	up	9.56714	1.67448	0.562101	2.95367	0.0031402	0.00862901	1.86381
PPP1R3B	ENSG00000173281.5	protein_coding	protein phosphatase 1 regulatory subunit 3B [Source:HGNC Symbol;Acc:HGNC:14942]	8	G2_vs_G6	up	7155.77	1.67432	0.17647	9.47584	2.64625e-21	1.29786e-18	1.08844	lightgreen
AC007950.1	ENSG00000259268.2	lncRNA	novel transcript	15	G2_vs_G6	up	25.129	1.67406	0.445235	3.72782	0.000193145	0.000626734	2.35308
IGLV1-40	ENSG00000211653.2	IG_V_gene	immunoglobulin lambda variable 1-40 [Source:HGNC Symbol;Acc:HGNC:5877]	22	G2_vs_G6	up	503.204	1.67375	0.486107	3.40646	0.000658105	0.00241042	1.71382
LINC00513	ENSG00000233559.2	lncRNA	long intergenic non-protein coding RNA 513 [Source:HGNC Symbol;Acc:HGNC:43566]	7	G2_vs_G6	up	29.642	1.67369	0.488146	3.41105	0.000647128	0.00252996	1.59589
P4HA2	ENSG00000072682.18	protein_coding	prolyl 4-hydroxylase subunit alpha 2 [Source:HGNC Symbol;Acc:HGNC:8547]	5	G2_vs_G6	up	91.1899	1.67316	0.289562	5.7573	8.54722e-09	1.20474e-07	1.63448
CPXM2	ENSG00000121898.13	protein_coding	carboxypeptidase X, M14 family member 2 [Source:HGNC Symbol;Acc:HGNC:26977]	10	G2_vs_G6	up	10.1102	1.67257	0.566101	2.93852	0.00329783	0.00899577	1.86381
NOL3	ENSG00000140939.14	protein_coding	nucleolar protein 3 [Source:HGNC Symbol;Acc:HGNC:7869]	16	G2_vs_G6	up	91.5453	1.67182	0.271305	6.14002	8.25096e-10	1.42842e-08	1.70631
FAM110B	ENSG00000169122.11	protein_coding	family with sequence similarity 110 member B [Source:HGNC Symbol;Acc:HGNC:28587]	8	G2_vs_G6	up	39.5095	1.67049	0.356662	4.64901	3.33529e-06	2.48238e-05	1.60252
AC106739.1	ENSG00000274092.1	lncRNA	novel transcript, antisense to IL4R	16	G2_vs_G6	up	12.3463	1.66898	0.542755	3.05757	0.00223141	0.00621608	1.95257
MYOSLID	ENSG00000229647.2	lncRNA	myocardin-induced smooth muscle lncRNA, inducer of differentiation [Source:HGNC Symbol;Acc:HGNC:51821]	2	G2_vs_G6	up	19.6444	1.66866	0.470498	3.51552	0.000438889	0.00157188	1.87723
MTND5P32	ENSG00000259379.1	processed_pseudogene	MT-ND5 pseudogene 32 [Source:HGNC Symbol;Acc:HGNC:51951]	15	G2_vs_G6	up	997.314	1.66797	0.243353	6.83671	8.1031e-12	2.86592e-10	1.33613	lightgreen
CLCA4-AS1	ENSG00000236915.2	lncRNA	CLCA4 antisense RNA 1 [Source:HGNC Symbol;Acc:HGNC:54055]	1	G2_vs_G6	up	31.8485	1.66781	0.447038	3.73147	0.000190362	0.000619348	2.35308
AC106028.2	ENSG00000258922.1	lncRNA	novel transcript	15	G2_vs_G6	up	73.6239	1.66692	0.24286	6.85065	7.35165e-12	2.22403e-10	1.59589
H2AC4	ENSG00000278463.1	protein_coding	histone cluster 1 H2A family member b [Source:HGNC Symbol;Acc:HGNC:4734]	6	G2_vs_G6	up	217.697	1.66629	0.301868	5.4899	4.02157e-08	4.08241e-07	1.97441	darkorange
EMILIN2	ENSG00000132205.11	protein_coding	elastin microfibril interfacer 2 [Source:HGNC Symbol;Acc:HGNC:19881]	18	G2_vs_G6	up	3605.54	1.66621	0.209762	7.93262	2.14568e-15	2.06608e-13	1.16539	lightgreen
TRIB1	ENSG00000173334.4	protein_coding	tribbles pseudokinase 1 [Source:HGNC Symbol;Acc:HGNC:16891]	8	G2_vs_G6	up	1644.32	1.664	0.228768	7.25018	4.16208e-13	1.56796e-11	1.68694	lightgreen
MCTP2	ENSG00000140563.15	protein_coding	multiple C2 and transmembrane domain containing 2 [Source:HGNC Symbol;Acc:HGNC:25636]	15	G2_vs_G6	up	13689.5	1.66341	0.174401	9.53064	1.56314e-21	8.08533e-19	1.07826	lightgreen
AC007032.1	ENSG00000273320.1	lncRNA	novel transcript, antisense to NAMPT	7	G2_vs_G6	up	147.704	1.66267	0.268552	6.15393	7.55841e-10	1.40476e-08	1.60208	white
RNU4ATAC	ENSG00000264229.1	snRNA	RNA, U4atac small nuclear (U12-dependent splicing) [Source:HGNC Symbol;Acc:HGNC:34016]	2	G2_vs_G6	up	681.798	1.66258	0.506302	3.2579	0.00112241	0.00383707	1.71382	white
HIF3A	ENSG00000124440.15	protein_coding	hypoxia inducible factor 3 subunit alpha [Source:HGNC Symbol;Acc:HGNC:15825]	19	G2_vs_G6	up	2.75033	1.66247	0.634099	2.70478	0.00683492	0.0227214	1.29876
FLOT1	ENSG00000137312.15	protein_coding	flotillin 1 [Source:HGNC Symbol;Acc:HGNC:3757]	6	G2_vs_G6	up	4824.42	1.66157	0.192882	8.59942	8.01177e-18	1.82198e-15	0.960922	lightgreen
KCNE1B	ENSG00000276289.4	protein_coding	potassium voltage-gated channel subfamily E regulatory subunit 1B [Source:HGNC Symbol;Acc:HGNC:52280]	21	G2_vs_G6	up	23.9121	1.661	0.476938	3.44916	0.000562329	0.00160149	2.35308
NXNL2	ENSG00000130045.16	protein_coding	nucleoredoxin like 2 [Source:HGNC Symbol;Acc:HGNC:30482]	9	G2_vs_G6	up	4.80694	1.66039	0.596695	2.77869	0.0054579	0.0168763	1.47739
ANKRD35	ENSG00000198483.13	protein_coding	ankyrin repeat domain 35 [Source:HGNC Symbol;Acc:HGNC:26323]	1	G2_vs_G6	up	11.97	1.66024	0.520317	3.17058	0.00152135	0.00465653	1.86381
EPSTI1	ENSG00000133106.14	protein_coding	epithelial stromal interaction 1 [Source:HGNC Symbol;Acc:HGNC:16465]	13	G2_vs_G6	up	5697.21	1.65999	0.390092	4.2481	2.15589e-05	0.00020158	0.960922	maroon
KIF1B	ENSG00000054523.17	protein_coding	kinesin family member 1B [Source:HGNC Symbol;Acc:HGNC:16636]	1	G2_vs_G6	up	4886.35	1.65953	0.195097	8.49684	1.94818e-17	3.28778e-15	1.16539	lightgreen
RNU1-67P	ENSG00000207175.1	snRNA	RNA, U1 small nuclear 67, pseudogene [Source:HGNC Symbol;Acc:HGNC:48409]	X	G2_vs_G6	up	17.9889	1.65921	0.542876	3.02943	0.00245019	0.00778729	1.64233
AC011379.1	ENSG00000250069.1	lncRNA	novel transcript	5	G2_vs_G6	up	190.4	1.65786	0.28146	5.86977	4.36409e-09	6.91501e-08	1.56076	lightgreen
TRIM6	ENSG00000121236.21	protein_coding	tripartite motif containing 6 [Source:HGNC Symbol;Acc:HGNC:16277]	11	G2_vs_G6	up	61.3077	1.65739	0.433602	3.80894	0.000139562	0.000660001	1.60252
RNU6-1197P	ENSG00000212485.1	snRNA	RNA, U6 small nuclear 1197, pseudogene [Source:HGNC Symbol;Acc:HGNC:48160]	8	G2_vs_G6	up	7.6675	1.65452	0.549953	2.99026	0.00278741	0.00750389	1.95257
SULT1B1	ENSG00000173597.9	protein_coding	sulfotransferase family 1B member 1 [Source:HGNC Symbol;Acc:HGNC:17845]	4	G2_vs_G6	up	5745.59	1.65388	0.218957	7.54357	4.57288e-14	3.17803e-12	1.08844	lightgreen
IGHV3-11	ENSG00000211941.3	IG_V_gene	immunoglobulin heavy variable 3-11 (gene/pseudogene) [Source:HGNC Symbol;Acc:HGNC:5580]	14	G2_vs_G6	up	74.9309	1.65237	0.402728	4.08482	4.41108e-05	0.000247382	1.5568
AF064858.1	ENSG00000235888.3	lncRNA	novel transcript	21	G2_vs_G6	up	63.756	1.6518	0.516262	3.18548	0.00144516	0.00502406	1.62051	darkgreen
MTCYBP23	ENSG00000259671.1	processed_pseudogene	MT-CYB pseudogene 23 [Source:HGNC Symbol;Acc:HGNC:51980]	15	G2_vs_G6	up	741.733	1.65167	0.250018	6.58656	4.5013e-11	1.1902e-09	1.48294	lightgreen
FAM151B	ENSG00000152380.10	protein_coding	family with sequence similarity 151 member B [Source:HGNC Symbol;Acc:HGNC:33716]	5	G2_vs_G6	up	225.129	1.65141	0.217121	7.59269	3.13333e-14	1.56676e-12	1.68694
CD177P1	ENSG00000204933.3	unprocessed_pseudogene	CD177 molecule pseudogene 1 [Source:HGNC Symbol;Acc:HGNC:34508]	19	G2_vs_G6	up	37.2712	1.65098	0.647444	2.92122	0.0034866	0.0105489	1.63478
SAPCD2	ENSG00000186193.9	protein_coding	suppressor APC domain containing 2 [Source:HGNC Symbol;Acc:HGNC:28055]	9	G2_vs_G6	up	67.3161	1.65085	0.300076	5.47932	4.26956e-08	5.12247e-07	1.62051
CLU	ENSG00000120885.22	protein_coding	clusterin [Source:HGNC Symbol;Acc:HGNC:2095]	8	G2_vs_G6	up	1414.16	1.6507	0.320515	5.10496	3.30869e-07	3.03882e-06	1.7038	darkgrey
AGFG1	ENSG00000173744.17	protein_coding	ArfGAP with FG repeats 1 [Source:HGNC Symbol;Acc:HGNC:5175]	2	G2_vs_G6	up	5576.72	1.64946	0.195781	8.42127	3.72432e-17	5.68662e-15	1.16539	maroon
AL353743.4	ENSG00000234424.2	unprocessed_pseudogene	kinesin family member 27 (KIF27) pseudogene	9	G2_vs_G6	up	29.5652	1.64847	0.396281	4.15664	3.22968e-05	0.000150644	2.0114
GBP2	ENSG00000162645.13	protein_coding	guanylate binding protein 2 [Source:HGNC Symbol;Acc:HGNC:4183]	1	G2_vs_G6	up	13611	1.64795	0.176303	9.34388	9.28639e-21	3.79545e-18	1.08844	maroon
H2AC12	ENSG00000274997.1	protein_coding	histone cluster 1 H2A family member h [Source:HGNC Symbol;Acc:HGNC:13671]	6	G2_vs_G6	up	385.101	1.64765	0.28443	5.76254	8.28562e-09	1.1242e-07	1.71382	darkorange
CCNB1	ENSG00000134057.15	protein_coding	cyclin B1 [Source:HGNC Symbol;Acc:HGNC:1579]	5	G2_vs_G6	up	124.067	1.64722	0.205375	8.00981	1.14886e-15	8.89867e-14	1.5922	darkorange
CCM2L	ENSG00000101331.17	protein_coding	CCM2 like scaffold protein [Source:HGNC Symbol;Acc:HGNC:16153]	20	G2_vs_G6	up	5.89631	1.64697	0.597121	2.78924	0.0052832	0.0161941	1.50284
IFIT2	ENSG00000119922.10	protein_coding	interferon induced protein with tetratricopeptide repeats 2 [Source:HGNC Symbol;Acc:HGNC:5409]	10	G2_vs_G6	up	14338.8	1.64641	0.432077	3.80954	0.000139224	0.000872056	1.16539	maroon
MTCO2P33	ENSG00000217083.1	processed_pseudogene	MT-CO2 pseudogene 33 [Source:HGNC Symbol;Acc:HGNC:52162]	6	G2_vs_G6	up	77.1615	1.64626	0.263834	6.22322	4.8705e-10	9.44848e-09	1.59589
LOXL1	ENSG00000129038.16	protein_coding	lysyl oxidase like 1 [Source:HGNC Symbol;Acc:HGNC:6665]	15	G2_vs_G6	up	29.6317	1.64605	0.483718	3.37672	0.000733567	0.0020106	2.35308
JUNB	ENSG00000171223.6	protein_coding	JunB proto-oncogene, AP-1 transcription factor subunit [Source:HGNC Symbol;Acc:HGNC:6205]	19	G2_vs_G6	up	5119.6	1.64583	0.216611	7.57187	3.67899e-14	2.49927e-12	1.16539	lightgreen
AC099552.5	ENSG00000287865.1	lncRNA	novel transcript	7	G2_vs_G6	up	7.50714	1.64577	0.539139	3.037	0.00238945	0.00674155	1.89777
LY6E	ENSG00000160932.11	protein_coding	lymphocyte antigen 6 family member E [Source:HGNC Symbol;Acc:HGNC:6727]	8	G2_vs_G6	up	4222.39	1.64482	0.463193	3.52707	0.00042019	0.00270007	0.960922	maroon
C15orf48	ENSG00000166920.12	protein_coding	chromosome 15 open reading frame 48 [Source:HGNC Symbol;Acc:HGNC:29898]	15	G2_vs_G6	up	6.77144	1.64444	0.54219	3.02002	0.00252761	0.00701074	1.91751
MPP7-DT	ENSG00000282996.1	lncRNA	MPP7 divergent transcript [Source:HGNC Symbol;Acc:HGNC:54139]	10	G2_vs_G6	up	6.43052	1.64401	0.568793	2.87811	0.00400061	0.0103564	1.91751
FTH1P7	ENSG00000232187.1	processed_pseudogene	ferritin heavy chain 1 pseudogene 7 [Source:HGNC Symbol;Acc:HGNC:3994]	13	G2_vs_G6	up	22.1993	1.64314	0.465597	3.50096	0.000463581	0.00159281	1.95257
AC004233.3	ENSG00000274367.1	lncRNA	novel transcript	16	G2_vs_G6	up	3.87939	1.64314	0.606954	2.67915	0.00738088	0.0409467	0.689937
AC026124.1	ENSG00000250280.2	lncRNA	novel transcript	12	G2_vs_G6	up	41.2773	1.64261	0.339986	4.81766	1.45253e-06	1.19599e-05	1.60252
TPX2	ENSG00000088325.16	protein_coding	TPX2 microtubule nucleation factor [Source:HGNC Symbol;Acc:HGNC:1249]	20	G2_vs_G6	up	150.4	1.64175	0.246446	6.64188	3.09698e-11	7.95231e-10	1.5922
BMP2	ENSG00000125845.7	protein_coding	bone morphogenetic protein 2 [Source:HGNC Symbol;Acc:HGNC:1069]	20	G2_vs_G6	up	11.7898	1.64063	0.528608	3.08766	0.00201737	0.00555492	2.0114
CREB5	ENSG00000146592.17	protein_coding	cAMP responsive element binding protein 5 [Source:HGNC Symbol;Acc:HGNC:16844]	7	G2_vs_G6	up	12547.9	1.64061	0.212842	7.69346	1.43205e-14	1.12876e-12	1.09489	lightgreen
DNAJC19P5	ENSG00000225808.1	processed_pseudogene	DnaJ heat shock protein family (Hsp40) member C19 pseudogene 5 [Source:HGNC Symbol;Acc:HGNC:45068]	2	G2_vs_G6	up	104.511	1.64058	0.276155	5.93664	2.90915e-09	4.58848e-08	1.62051
KCNN3	ENSG00000143603.19	protein_coding	potassium calcium-activated channel subfamily N member 3 [Source:HGNC Symbol;Acc:HGNC:6292]	1	G2_vs_G6	up	40.875	1.64045	0.453016	3.57461	0.000350746	0.00148431	1.60252
SNORA79B	ENSG00000222489.1	snoRNA	small nucleolar RNA, H/ACA box 79B [Source:HGNC Symbol;Acc:HGNC:52222]	14	G2_vs_G6	up	290.361	1.64043	0.454122	3.58926	0.000331615	0.00151023	1.48646
SIGLEC5	ENSG00000105501.12	protein_coding	sialic acid binding Ig like lectin 5 [Source:HGNC Symbol;Acc:HGNC:10874]	19	G2_vs_G6	up	175.997	1.64028	0.26214	6.21899	5.0037e-10	1.02222e-08	1.49806	pink
MIR3605	ENSG00000284154.1	miRNA	microRNA 3605 [Source:HGNC Symbol;Acc:HGNC:38922]	1	G2_vs_G6	up	61.2439	1.64016	0.353986	4.62012	3.83519e-06	2.80366e-05	1.59589
NAMPTP1	ENSG00000229644.6	processed_pseudogene	nicotinamide phosphoribosyltransferase pseudogene 1 [Source:HGNC Symbol;Acc:HGNC:17633]	10	G2_vs_G6	up	1615.62	1.63951	0.425609	3.84006	0.000123002	0.000566342	1.68694
H2AC13	ENSG00000196747.4	protein_coding	histone cluster 1 H2A family member i [Source:HGNC Symbol;Acc:HGNC:4725]	6	G2_vs_G6	up	660.9	1.63858	0.259911	6.27752	3.44011e-10	6.45505e-09	1.71382	darkorange
IGLV2-18	ENSG00000211664.3	IG_V_gene	immunoglobulin lambda variable 2-18 [Source:HGNC Symbol;Acc:HGNC:5889]	22	G2_vs_G6	up	19.9802	1.63849	0.446998	3.65221	0.000259997	0.000994748	1.87723
ESCO2	ENSG00000171320.15	protein_coding	establishment of sister chromatid cohesion N-acetyltransferase 2 [Source:HGNC Symbol;Acc:HGNC:27230]	8	G2_vs_G6	up	62.2176	1.63825	0.309083	5.29181	1.21111e-07	1.28965e-06	1.63448
KIFC3	ENSG00000140859.16	protein_coding	kinesin family member C3 [Source:HGNC Symbol;Acc:HGNC:6326]	16	G2_vs_G6	up	283.783	1.63767	0.302065	5.39413	6.88549e-08	6.55843e-07	1.97441	pink
AC003080.1	ENSG00000234358.1	processed_pseudogene	ribosomal protein L8 (RPL8) pseudogene	7	G2_vs_G6	up	80.4807	1.63758	0.406145	4.03012	5.57491e-05	0.000290662	1.63448
MAOB	ENSG00000069535.14	protein_coding	monoamine oxidase B [Source:HGNC Symbol;Acc:HGNC:6834]	X	G2_vs_G6	up	30.7443	1.63671	0.594765	2.76007	0.00577887	0.0162657	1.63478
AP000640.2	ENSG00000255355.1	lncRNA	novel transcript	11	G2_vs_G6	up	15.0129	1.63528	0.49864	3.26293	0.00110267	0.00328558	2.0114
MTCO3P23	ENSG00000259651.2	processed_pseudogene	MT-CO3 pseudogene 23 [Source:HGNC Symbol;Acc:HGNC:52126]	15	G2_vs_G6	up	489.895	1.6344	0.198729	8.21106	2.19251e-16	2.16998e-14	1.48646	lightgreen
CPEB4	ENSG00000113742.14	protein_coding	cytoplasmic polyadenylation element binding protein 4 [Source:HGNC Symbol;Acc:HGNC:21747]	5	G2_vs_G6	up	6929.88	1.6339	0.158459	10.3007	6.99762e-25	1.04452e-21	1.08844	lightgreen
AC097376.1	ENSG00000239005.1	snoRNA		4	G2_vs_G6	up	38.0786	1.63384	0.356718	4.56199	5.06713e-06	3.5117e-05	1.63938
PYGL	ENSG00000100504.17	protein_coding	glycogen phosphorylase L [Source:HGNC Symbol;Acc:HGNC:9725]	14	G2_vs_G6	up	11526.1	1.63359	0.22261	7.32152	2.45179e-13	1.44273e-11	1.09489	lightgreen
FPR2	ENSG00000171049.9	protein_coding	formyl peptide receptor 2 [Source:HGNC Symbol;Acc:HGNC:3827]	19	G2_vs_G6	up	8551.09	1.63346	0.201663	8.08383	6.27621e-16	7.26113e-14	1.09489	lightgreen
AL022069.3	ENSG00000286760.1	lncRNA	novel transcript	6	G2_vs_G6	up	45.3412	1.63292	0.376185	4.3251	1.52461e-05	9.56049e-05	1.59589
TXNDC2	ENSG00000168454.12	protein_coding	thioredoxin domain containing 2 [Source:HGNC Symbol;Acc:HGNC:16470]	18	G2_vs_G6	up	8.71805	1.63232	0.538364	3.01348	0.00258269	0.0070507	1.94708
SH3PXD2B	ENSG00000174705.13	protein_coding	SH3 and PX domains 2B [Source:HGNC Symbol;Acc:HGNC:29242]	5	G2_vs_G6	up	94.1029	1.63212	0.368613	4.39957	1.08468e-05	6.6327e-05	1.70631	white
UBE2D1	ENSG00000072401.15	protein_coding	ubiquitin conjugating enzyme E2 D1 [Source:HGNC Symbol;Acc:HGNC:12474]	10	G2_vs_G6	up	2608.96	1.63022	0.210179	7.7505	9.15319e-15	5.96119e-13	1.48646	maroon
IDI1	ENSG00000067064.11	protein_coding	isopentenyl-diphosphate delta isomerase 1 [Source:HGNC Symbol;Acc:HGNC:5387]	10	G2_vs_G6	up	1036.86	1.63021	0.252749	6.44977	1.1202e-10	2.97238e-09	1.33613	maroon
AL021707.6	ENSG00000272669.1	lncRNA	novel transcript, antisense to SUN2	22	G2_vs_G6	up	219.722	1.62993	0.295999	5.48484	4.13848e-08	4.18853e-07	1.97441	lightgreen
ELL2	ENSG00000118985.16	protein_coding	elongation factor for RNA polymerase II 2 [Source:HGNC Symbol;Acc:HGNC:17064]	5	G2_vs_G6	up	1019.3	1.62957	0.215971	7.5325	4.97774e-14	2.60056e-12	1.50581
AC136297.1	ENSG00000287935.1	lncRNA	novel transcript	11	G2_vs_G6	up	49.82	1.62914	0.400098	4.05262	5.0647e-05	0.000266985	1.63938
SH2D4A	ENSG00000104611.12	protein_coding	SH2 domain containing 4A [Source:HGNC Symbol;Acc:HGNC:26102]	8	G2_vs_G6	up	9.26418	1.62891	0.563811	2.857	0.00427662	0.010522	2.0114
MTND3P12	ENSG00000259626.2	processed_pseudogene	MT-ND3 pseudogene 12 [Source:HGNC Symbol;Acc:HGNC:52072]	15	G2_vs_G6	up	261.406	1.62861	0.219263	7.41331	1.2319e-13	5.23767e-12	1.68694	lightgreen
AL603839.4	ENSG00000279667.1	TEC	TEC	1	G2_vs_G6	up	7.14121	1.62857	0.527374	3.07305	0.00211882	0.00595182	1.95257
AC084871.1	ENSG00000249138.1	transcribed_processed_pseudogene	proteoglycan 3, pro eosinophil major basic protein 2 pseudogene [Source:NCBI gene;Acc:643036]	4	G2_vs_G6	up	920.579	1.62722	0.222016	7.31218	2.62838e-13	1.15443e-11	1.50581	lightgreen
FAM157B	ENSG00000233013.10	transcribed_unprocessed_pseudogene	family with sequence similarity 157 member B [Source:HGNC Symbol;Acc:HGNC:34080]	9	G2_vs_G6	up	392.087	1.62719	0.246854	6.57541	4.85198e-11	2.03316e-09	0.879598	lightgreen
PEAK3	ENSG00000188305.6	protein_coding	PEAK family member 3 [Source:HGNC Symbol;Acc:HGNC:24793]	19	G2_vs_G6	up	341.935	1.62714	0.265556	6.087	1.15046e-09	1.94537e-08	1.68694	pink
IL1B	ENSG00000125538.12	protein_coding	interleukin 1 beta [Source:HGNC Symbol;Acc:HGNC:5992]	2	G2_vs_G6	up	1916.06	1.62643	0.226301	7.17423	7.27168e-13	2.56818e-11	1.7038	lightgreen
H2BC17	ENSG00000274641.1	protein_coding	histone cluster 1 H2B family member o [Source:HGNC Symbol;Acc:HGNC:4758]	6	G2_vs_G6	up	391.964	1.62617	0.289358	5.58517	2.33465e-08	5.15308e-07	0.879598	darkorange
HROB	ENSG00000125319.14	protein_coding	chromosome 17 open reading frame 53 [Source:HGNC Symbol;Acc:HGNC:28460]	17	G2_vs_G6	up	20.5786	1.62518	0.48584	3.33164	0.000863372	0.00282435	1.87723
AK4	ENSG00000162433.15	protein_coding	adenylate kinase 4 [Source:HGNC Symbol;Acc:HGNC:363]	1	G2_vs_G6	up	34.0743	1.62208	0.321622	5.00978	5.44915e-07	4.89585e-06	1.63938
MEIS1-AS2	ENSG00000230749.5	lncRNA	MEIS1 antisense RNA 2 [Source:HGNC Symbol;Acc:HGNC:40370]	2	G2_vs_G6	up	3.17833	1.62109	0.617079	2.69525	0.00703367	0.0232532	1.29876
AL139022.2	ENSG00000272158.1	lncRNA	novel transcript, antisense to CHURC1-FNTB	14	G2_vs_G6	up	5.06337	1.61714	0.621905	2.57959	0.00989165	0.027796	1.47739
TSPO	ENSG00000100300.18	protein_coding	translocator protein [Source:HGNC Symbol;Acc:HGNC:1158]	22	G2_vs_G6	up	2636.78	1.61582	0.220051	7.32342	2.41737e-13	9.57007e-12	1.7038	lightgreen
OR9A2	ENSG00000179468.5	protein_coding	olfactory receptor family 9 subfamily A member 2 [Source:HGNC Symbol;Acc:HGNC:15093]	7	G2_vs_G6	up	5.56285	1.61505	0.619381	2.61911	0.00881583	0.0252441	1.47739
DCST1	ENSG00000163357.10	protein_coding	DC-STAMP domain containing 1 [Source:HGNC Symbol;Acc:HGNC:26539]	1	G2_vs_G6	up	9.80503	1.61485	0.554129	2.88729	0.00388576	0.0103503	1.86381
HCAR3	ENSG00000255398.3	protein_coding	hydroxycarboxylic acid receptor 3 [Source:HGNC Symbol;Acc:HGNC:16824]	12	G2_vs_G6	up	1619.8	1.61464	0.214905	7.49365	6.69844e-14	3.01048e-12	1.7038	lightgreen
AC002511.2	ENSG00000233214.1	lncRNA	novel transcript	19	G2_vs_G6	up	99.587	1.61464	0.370488	4.33492	1.45811e-05	9.18036e-05	1.59589	lightgreen
CHMP4C	ENSG00000164695.5	protein_coding	charged multivesicular body protein 4C [Source:HGNC Symbol;Acc:HGNC:30599]	8	G2_vs_G6	up	6.74909	1.61442	0.633982	2.54947	0.0107885	0.0240142	1.91751
AC005264.1	ENSG00000267551.3	lncRNA	novel transcript, antisense to GNA15	19	G2_vs_G6	up	17.041	1.61436	0.456466	3.5068	0.000453525	0.00156416	1.95257
IGHV3-20	ENSG00000211946.3	IG_V_gene	immunoglobulin heavy variable 3-20 [Source:HGNC Symbol;Acc:HGNC:5585]	14	G2_vs_G6	up	53.6535	1.61432	0.555449	2.8889	0.00386588	0.0114917	1.63938	white
FCGR2A	ENSG00000143226.14	protein_coding	Fc fragment of IgG receptor IIa [Source:HGNC Symbol;Acc:HGNC:3616]	1	G2_vs_G6	up	26744.3	1.614	0.158646	10.1602	2.98376e-24	3.4169e-21	1.16539	lightgreen
KY	ENSG00000174611.12	protein_coding	kyphoscoliosis peptidase [Source:HGNC Symbol;Acc:HGNC:26576]	3	G2_vs_G6	up	50.0309	1.61347	0.367235	4.37268	1.2273e-05	7.67069e-05	1.63938
EMP1	ENSG00000134531.10	protein_coding	epithelial membrane protein 1 [Source:HGNC Symbol;Acc:HGNC:3333]	12	G2_vs_G6	up	94.353	1.61268	0.331386	4.84203	1.2852e-06	1.07706e-05	1.59589
CSGALNACT2	ENSG00000169826.8	protein_coding	chondroitin sulfate N-acetylgalactosaminyltransferase 2 [Source:HGNC Symbol;Acc:HGNC:24292]	10	G2_vs_G6	up	3327.81	1.61211	0.20971	7.68733	1.50241e-14	1.12295e-12	1.16539	darkgreen
LYVE1	ENSG00000133800.9	protein_coding	lymphatic vessel endothelial hyaluronan receptor 1 [Source:HGNC Symbol;Acc:HGNC:14687]	11	G2_vs_G6	up	85.8374	1.61089	0.324892	4.93697	7.93458e-07	6.96621e-06	1.59589
RNU5A-1	ENSG00000199568.1	snRNA	RNA, U5A small nuclear 1 [Source:HGNC Symbol;Acc:HGNC:10211]	15	G2_vs_G6	up	3761.33	1.61063	0.527338	3.02497	0.00248655	0.0105518	1.16539
CT70	ENSG00000230013.2	lncRNA	cancer/testis associated transcript 70 [Source:HGNC Symbol;Acc:HGNC:37195]	9	G2_vs_G6	up	23.519	1.60939	0.436369	3.63546	0.000277488	0.0011878	1.63478
ARRDC4	ENSG00000140450.9	protein_coding	arrestin domain containing 4 [Source:HGNC Symbol;Acc:HGNC:28087]	15	G2_vs_G6	up	457.645	1.6092	0.281414	5.72108	1.05852e-08	1.39962e-07	1.71382
AC097534.1	ENSG00000248774.1	lncRNA	novel transcript	4	G2_vs_G6	up	132.958	1.60847	0.399995	4.00543	6.19053e-05	0.000324113	1.60208
BCAT1	ENSG00000060982.15	protein_coding	branched chain amino acid transaminase 1 [Source:HGNC Symbol;Acc:HGNC:976]	12	G2_vs_G6	up	496.802	1.60615	0.3587	4.45979	8.20402e-06	5.17292e-05	1.71382	darkgreen
STK3	ENSG00000104375.17	protein_coding	serine/threonine kinase 3 [Source:HGNC Symbol;Acc:HGNC:11406]	8	G2_vs_G6	up	638.439	1.60611	0.214546	7.48547	7.12891e-14	3.60803e-12	1.46127	maroon
H2AC10P	ENSG00000218690.2	transcribed_unprocessed_pseudogene	histone cluster 1 H2A pseudogene 4 [Source:HGNC Symbol;Acc:HGNC:4732]	6	G2_vs_G6	up	7.71039	1.60567	0.524444	3.03187	0.00243046	0.00667631	1.95257
BTBD19	ENSG00000222009.8	protein_coding	BTB domain containing 19 [Source:HGNC Symbol;Acc:HGNC:27145]	1	G2_vs_G6	up	176.445	1.60529	0.255584	6.26517	3.72409e-10	7.3738e-09	1.60208	lightgreen
ABHD11-AS1	ENSG00000225969.2	transcribed_unitary_pseudogene	ABHD11 antisense RNA 1 (tail to tail) [Source:HGNC Symbol;Acc:HGNC:18289]	7	G2_vs_G6	up	5.12953	1.60483	0.621929	2.54827	0.0108259	0.0291606	1.52601
SERPINE1	ENSG00000106366.9	protein_coding	serpin family E member 1 [Source:HGNC Symbol;Acc:HGNC:8583]	7	G2_vs_G6	up	44.1603	1.60221	0.446036	3.56488	0.000364028	0.00153388	1.60252
BEND7	ENSG00000165626.17	protein_coding	BEN domain containing 7 [Source:HGNC Symbol;Acc:HGNC:23514]	10	G2_vs_G6	up	169.304	1.60197	0.334548	4.75262	2.00797e-06	1.58979e-05	1.60208	orchid
AC026310.3	ENSG00000278969.1	TEC	novel transcript	12	G2_vs_G6	up	5.29742	1.60191	0.640887	2.47533	0.0133114	0.0355029	1.47739
SRGN	ENSG00000122862.5	protein_coding	serglycin [Source:HGNC Symbol;Acc:HGNC:9361]	10	G2_vs_G6	up	27341.7	1.60134	0.215142	7.42895	1.09462e-13	6.56048e-12	1.16539	maroon
H2BC7	ENSG00000277224.2	protein_coding	histone cluster 1 H2B family member f [Source:HGNC Symbol;Acc:HGNC:4752]	6	G2_vs_G6	up	813.331	1.60096	0.25072	6.36042	2.01205e-10	4.47177e-09	1.50581	darkorange
C9orf106	ENSG00000179082.3	lncRNA	chromosome 9 open reading frame 106 (putative) [Source:HGNC Symbol;Acc:HGNC:31370]	9	G2_vs_G6	up	239.998	1.60074	0.304387	5.22921	1.7024e-07	1.68852e-06	1.70244	lightgreen
PNPLA1	ENSG00000180316.12	protein_coding	patatin like phospholipase domain containing 1 [Source:HGNC Symbol;Acc:HGNC:21246]	6	G2_vs_G6	up	264.041	1.60021	0.292181	5.45173	4.98821e-08	6.0687e-07	1.56076
RNA5SP248	ENSG00000202472.1	rRNA_pseudogene	RNA, 5S ribosomal pseudogene 248 [Source:HGNC Symbol;Acc:HGNC:43148]	7	G2_vs_G6	up	4.19482	1.60012	0.543481	2.92073	0.00349212	0.0112485	1.51702
HRH2	ENSG00000113749.7	protein_coding	histamine receptor H2 [Source:HGNC Symbol;Acc:HGNC:5183]	5	G2_vs_G6	up	5904.3	1.59994	0.182964	8.72503	2.66112e-18	6.76372e-16	0.960922	lightgreen
AC092171.5	ENSG00000273084.1	lncRNA	novel transcript	7	G2_vs_G6	up	49.4339	1.59979	0.263063	6.0546	1.40763e-09	2.41332e-08	1.62051
CNIH4	ENSG00000143771.12	protein_coding	cornichon family AMPA receptor auxiliary protein 4 [Source:HGNC Symbol;Acc:HGNC:25013]	1	G2_vs_G6	up	1500.64	1.59942	0.159976	9.99069	1.67404e-23	1.14009e-20	1.48294	lightgreen
FPR1	ENSG00000171051.8	protein_coding	formyl peptide receptor 1 [Source:HGNC Symbol;Acc:HGNC:3826]	19	G2_vs_G6	up	24734.8	1.59865	0.184224	8.6633	4.58303e-18	9.86511e-16	1.07826	lightgreen
AC091151.1	ENSG00000267193.7	lncRNA	novel transcript, antisense to SLC14A1 and SLC14A2	18	G2_vs_G6	up	5.04836	1.5964	0.548718	2.89321	0.00381328	0.0122646	1.50284
CDCA5	ENSG00000146670.10	protein_coding	cell division cycle associated 5 [Source:HGNC Symbol;Acc:HGNC:14626]	11	G2_vs_G6	up	47.4052	1.5963	0.33041	4.7875	1.6887e-06	1.34213e-05	1.63448
RSAD2	ENSG00000134321.12	protein_coding	radical S-adenosyl methionine domain containing 2 [Source:HGNC Symbol;Acc:HGNC:30908]	2	G2_vs_G6	up	9484.31	1.59629	0.558884	2.83367	0.00460171	0.0209617	0.960922	maroon
RNU6-196P	ENSG00000207042.1	snRNA	RNA, U6 small nuclear 196, pseudogene [Source:HGNC Symbol;Acc:HGNC:47159]	16	G2_vs_G6	up	23.1062	1.5957	0.361708	4.41946	9.89494e-06	6.49358e-05	1.59589
LILRA6	ENSG00000244482.10	protein_coding	leukocyte immunoglobulin like receptor A6 [Source:HGNC Symbol;Acc:HGNC:15495]	19	G2_vs_G6	up	3275.21	1.59432	0.246347	6.44831	1.13101e-10	3.58204e-09	1.08844	lightgreen
UBE2C	ENSG00000175063.17	protein_coding	ubiquitin conjugating enzyme E2 C [Source:HGNC Symbol;Acc:HGNC:15937]	20	G2_vs_G6	up	89.1245	1.59363	0.286334	5.5333	3.14267e-08	3.91298e-07	1.62051
AC002511.1	ENSG00000232680.2	lncRNA	novel transcript	19	G2_vs_G6	up	116.574	1.5935	0.310704	5.11813	3.08581e-07	3.03402e-06	1.5922	lightgreen
FGD4	ENSG00000139132.14	protein_coding	FYVE, RhoGEF and PH domain containing 4 [Source:HGNC Symbol;Acc:HGNC:19125]	12	G2_vs_G6	up	3328.75	1.59295	0.209346	7.60422	2.86631e-14	2.37663e-12	0.960922	maroon
AC017100.1	ENSG00000259985.1	lncRNA	novel transcript, antisense to B4GALT6	18	G2_vs_G6	up	6.26371	1.59286	0.550984	2.85818	0.00426082	0.0110203	1.89777
CDC42EP3	ENSG00000163171.8	protein_coding	CDC42 effector protein 3 [Source:HGNC Symbol;Acc:HGNC:16943]	2	G2_vs_G6	up	8162.3	1.59251	0.157692	10.0893	6.15907e-24	6.21916e-21	1.08844	lightgreen
RNVU1-31	ENSG00000270722.1	snRNA	U1 spliceosomal RNA [Source:RFAM;Acc:RF00003]	1	G2_vs_G6	up	41.9922	1.59161	0.489016	3.22973	0.00123908	0.00436356	1.63448
RAB32	ENSG00000118508.5	protein_coding	RAB32, member RAS oncogene family [Source:HGNC Symbol;Acc:HGNC:9772]	6	G2_vs_G6	up	733.519	1.59124	0.184692	8.60413	7.69003e-18	1.16733e-15	1.48294	lightgreen
BUB1B	ENSG00000156970.12	protein_coding	BUB1 mitotic checkpoint serine/threonine kinase B [Source:HGNC Symbol;Acc:HGNC:1149]	15	G2_vs_G6	up	84.0628	1.59026	0.279583	5.66845	1.44093e-08	1.97077e-07	1.59589
CARD6	ENSG00000132357.14	protein_coding	caspase recruitment domain family member 6 [Source:HGNC Symbol;Acc:HGNC:16394]	5	G2_vs_G6	up	1001.74	1.58988	0.166089	9.56076	1.16899e-21	4.75109e-19	1.48294	lightgreen
AP001063.1	ENSG00000260256.1	lncRNA	novel transcript	21	G2_vs_G6	up	2.97543	1.58983	0.63822	2.48169	0.0130761	0.0389143	1.29876
AC004069.1	ENSG00000251259.1	lncRNA	novel transcript	4	G2_vs_G6	up	100.213	1.58952	0.33764	4.69844	2.62153e-06	1.97934e-05	1.63448
AC087672.1	ENSG00000253115.1	lncRNA	novel transcript	8	G2_vs_G6	up	12.8866	1.58892	0.4149	3.8062	0.000141119	0.000562181	1.95257
AC011524.2	ENSG00000267240.1	lncRNA	novel transcript	19	G2_vs_G6	up	8.77861	1.58824	0.527842	2.98712	0.00281616	0.00756851	1.95257
C8orf88	ENSG00000253250.3	protein_coding	chromosome 8 open reading frame 88 [Source:HGNC Symbol;Acc:HGNC:44672]	8	G2_vs_G6	up	78.6245	1.58759	0.304145	5.20408	1.94957e-07	2.00737e-06	1.59589
IGLV2-5	ENSG00000253234.1	IG_V_pseudogene	immunoglobulin lambda variable 2-5 (pseudogene) [Source:HGNC Symbol;Acc:HGNC:5894]	22	G2_vs_G6	up	17.3971	1.58743	0.514119	3.05141	0.00227768	0.00616471	2.0123
IGLV7-43	ENSG00000211652.2	IG_V_gene	immunoglobulin lambda variable 7-43 [Source:HGNC Symbol;Acc:HGNC:5929]	22	G2_vs_G6	up	87.393	1.58733	0.536147	2.93459	0.00333989	0.00978899	1.70631
CLEC1B	ENSG00000165682.14	protein_coding	C-type lectin domain family 1 member B [Source:HGNC Symbol;Acc:HGNC:24356]	12	G2_vs_G6	up	124.439	1.5861	0.33786	4.67496	2.94006e-06	2.27722e-05	1.5568	darkgrey
AC009229.3	ENSG00000273006.1	lncRNA	novel transcript	2	G2_vs_G6	up	5.17886	1.5859	0.627422	2.50755	0.0121573	0.032487	1.50284
DEPDC1B	ENSG00000035499.13	protein_coding	DEP domain containing 1B [Source:HGNC Symbol;Acc:HGNC:24902]	5	G2_vs_G6	up	51.525	1.58588	0.450026	3.50456	0.00045737	0.00186615	1.60252
PTGR1	ENSG00000106853.20	protein_coding	prostaglandin reductase 1 [Source:HGNC Symbol;Acc:HGNC:18429]	9	G2_vs_G6	up	15.0542	1.58535	0.500766	3.1516	0.00162381	0.0054882	1.64233
AL357033.1	ENSG00000167046.4	lncRNA	novel transcript, antisense to SLCO4A1	20	G2_vs_G6	up	18.6761	1.58509	0.435019	3.62328	0.000290894	0.00109669	1.87723
RNU4-2	ENSG00000202538.1	snRNA	RNA, U4 small nuclear 2 [Source:HGNC Symbol;Acc:HGNC:10193]	12	G2_vs_G6	up	19327.4	1.58495	0.509116	3.08794	0.00201548	0.00882384	1.16539	white
DGAT2	ENSG00000062282.15	protein_coding	diacylglycerol O-acyltransferase 2 [Source:HGNC Symbol;Acc:HGNC:16940]	11	G2_vs_G6	up	4755.49	1.58448	0.222622	7.10099	1.23865e-12	5.88399e-11	1.16539	lightgreen
AL356414.1	ENSG00000205300.3	lncRNA	novel transcript	20	G2_vs_G6	up	9.27752	1.58421	0.611922	2.58615	0.00970537	0.0217039	1.94708
AL034397.3	ENSG00000274536.7	lncRNA	novel transcript, antisense VSIG4	X	G2_vs_G6	up	20431.2	1.58403	0.208222	7.59668	3.03834e-14	2.23484e-12	1.09489	maroon
MARC1	ENSG00000186205.13	protein_coding	mitochondrial amidoxime reducing component 1 [Source:HGNC Symbol;Acc:HGNC:26189]	1	G2_vs_G6	up	1531.82	1.58302	0.257014	6.14075	8.21305e-10	2.07359e-08	1.11872
FAM8A1	ENSG00000137414.6	protein_coding	family with sequence similarity 8 member A1 [Source:HGNC Symbol;Acc:HGNC:16372]	6	G2_vs_G6	up	5294.81	1.58257	0.201084	7.86539	3.67947e-15	3.52251e-13	1.07826	maroon
ACSL4	ENSG00000068366.20	protein_coding	acyl-CoA synthetase long chain family member 4 [Source:HGNC Symbol;Acc:HGNC:3571]	X	G2_vs_G6	up	4540.14	1.58184	0.180423	8.76537	1.8616e-18	4.20364e-16	1.16539	maroon
NFE4	ENSG00000230257.4	protein_coding	nuclear factor, erythroid 4 [Source:HGNC Symbol;Acc:HGNC:29902]	7	G2_vs_G6	up	347.346	1.58178	0.267814	5.88734	3.92454e-09	1.04596e-07	0.879598
SEMA3B	ENSG00000012171.20	protein_coding	semaphorin 3B [Source:HGNC Symbol;Acc:HGNC:10724]	3	G2_vs_G6	up	57.786	1.5811	0.383804	4.07953	4.51277e-05	0.000243762	1.62051
AC093673.1	ENSG00000232533.1	lncRNA	novel transcript	7	G2_vs_G6	up	242.542	1.5794	0.174884	9.0235	1.82172e-19	4.07626e-17	1.56076	lightgreen
ALOX5AP	ENSG00000132965.9	protein_coding	arachidonate 5-lipoxygenase activating protein [Source:HGNC Symbol;Acc:HGNC:436]	13	G2_vs_G6	up	5785.01	1.57832	0.220843	7.12527	1.03878e-12	5.96361e-11	0.960922	lightgreen
IQGAP3	ENSG00000183856.11	protein_coding	IQ motif containing GTPase activating protein 3 [Source:HGNC Symbol;Acc:HGNC:20669]	1	G2_vs_G6	up	23.1817	1.57424	0.490684	3.16839	0.00153287	0.00524607	1.63478
FBXL5	ENSG00000118564.15	protein_coding	F-box and leucine rich repeat protein 5 [Source:HGNC Symbol;Acc:HGNC:13602]	4	G2_vs_G6	up	18272.4	1.57422	0.18747	8.38919	4.89511e-17	8.61355e-15	0.960922	maroon
SLC22A31	ENSG00000259803.7	protein_coding	solute carrier family 22 member 31 [Source:HGNC Symbol;Acc:HGNC:27091]	16	G2_vs_G6	up	4.54351	1.57406	0.617854	2.54274	0.0109987	0.0322399	1.37239
LINC02757	ENSG00000255363.3	lncRNA	long intergenic non-protein coding RNA 2757 [Source:HGNC Symbol;Acc:HGNC:54277]	11	G2_vs_G6	up	7.24585	1.57365	0.487774	3.20693	0.00134161	0.00407371	1.91751
HMMR	ENSG00000072571.20	protein_coding	hyaluronan mediated motility receptor [Source:HGNC Symbol;Acc:HGNC:5012]	5	G2_vs_G6	up	57.3767	1.57316	0.358883	4.35656	1.32121e-05	8.20143e-05	1.63938
EMID1	ENSG00000186998.16	protein_coding	EMI domain containing 1 [Source:HGNC Symbol;Acc:HGNC:18036]	22	G2_vs_G6	up	36.4223	1.57279	0.498324	3.12395	0.00178438	0.00610038	1.59589
MXD3	ENSG00000213347.10	protein_coding	MAX dimerization protein 3 [Source:HGNC Symbol;Acc:HGNC:14008]	5	G2_vs_G6	up	1527.05	1.57199	0.184807	8.48842	2.09459e-17	2.82249e-15	1.48294	lightgreen
RN7SL685P	ENSG00000242315.3	misc_RNA	RNA, 7SL, cytoplasmic 685, pseudogene [Source:HGNC Symbol;Acc:HGNC:46701]	8	G2_vs_G6	up	2.67002	1.57167	0.579838	2.68423	0.0072696	0.044468	0.614392
AC080079.2	ENSG00000287424.1	lncRNA	novel transcript	4	G2_vs_G6	up	3.78757	1.57094	0.633407	2.6953	0.00703255	0.0232522	1.29876
HGF	ENSG00000019991.18	protein_coding	hepatocyte growth factor [Source:HGNC Symbol;Acc:HGNC:4893]	7	G2_vs_G6	up	650.184	1.57076	0.309666	5.06369	4.11211e-07	3.67506e-06	1.70244
C10orf105	ENSG00000214688.6	protein_coding	chromosome 10 open reading frame 105 [Source:HGNC Symbol;Acc:HGNC:20304]	10	G2_vs_G6	up	447.369	1.57014	0.238382	6.56247	5.2925e-11	1.20708e-09	1.71382	pink
HMCN1	ENSG00000143341.12	protein_coding	hemicentin 1 [Source:HGNC Symbol;Acc:HGNC:19194]	1	G2_vs_G6	up	54.3012	1.56955	0.333258	4.69738	2.63519e-06	2.00416e-05	1.62051
AC079210.1	ENSG00000267461.1	lncRNA	novel transcript	17	G2_vs_G6	up	6.33004	1.56875	0.553407	2.80983	0.00495672	0.0125692	1.89777
AC117395.1	ENSG00000242791.2	lncRNA	novel transcript	3	G2_vs_G6	up	10.6519	1.56791	0.481832	3.23942	0.00119772	0.00377629	1.86381
AP001042.1	ENSG00000205622.11	lncRNA	novel transcript	21	G2_vs_G6	up	4.88731	1.56747	0.628988	2.55452	0.0106336	0.0295104	1.47739
AC215522.2	ENSG00000282572.2	lncRNA	novel transcript similar to family member with sequence similarity 157	7	G2_vs_G6	up	849.96	1.56611	0.220114	7.09402	1.30272e-12	4.93954e-11	1.48646	lightgreen
POR	ENSG00000127948.16	protein_coding	cytochrome p450 oxidoreductase [Source:HGNC Symbol;Acc:HGNC:9208]	7	G2_vs_G6	up	1358.76	1.56603	0.207666	7.52634	5.21835e-14	2.45422e-12	1.68694	lightgreen
SCARF1	ENSG00000074660.16	protein_coding	scavenger receptor class F member 1 [Source:HGNC Symbol;Acc:HGNC:16820]	17	G2_vs_G6	up	1371.38	1.56597	0.2925	5.32499	1.00959e-07	1.1938e-06	1.48646	maroon
PRRG4	ENSG00000135378.4	protein_coding	proline rich and Gla domain 4 [Source:HGNC Symbol;Acc:HGNC:30799]	11	G2_vs_G6	up	1369.26	1.56555	0.214553	7.27413	3.48666e-13	1.34321e-11	1.68694
PPP4R2	ENSG00000163605.15	protein_coding	protein phosphatase 4 regulatory subunit 2 [Source:HGNC Symbol;Acc:HGNC:18296]	3	G2_vs_G6	up	2372.84	1.5655	0.215477	7.26434	3.74858e-13	1.59721e-11	1.48646	maroon
RNF144B	ENSG00000137393.9	protein_coding	ring finger protein 144B [Source:HGNC Symbol;Acc:HGNC:21578]	6	G2_vs_G6	up	3537.15	1.56489	0.200965	7.78475	6.98498e-15	6.11265e-13	1.09489	darkgreen
RNU6-917P	ENSG00000252103.1	snRNA	RNA, U6 small nuclear 917, pseudogene [Source:HGNC Symbol;Acc:HGNC:47880]	20	G2_vs_G6	up	12.6361	1.56474	0.476117	3.27978	0.00103887	0.00333559	1.86381
AC009229.1	ENSG00000227292.1	lncRNA	novel transcript	2	G2_vs_G6	up	7.52899	1.56466	0.631788	3.62847	0.000285104	0.00105055	1.93349
MYBPC3	ENSG00000134571.11	protein_coding	myosin binding protein C, cardiac [Source:HGNC Symbol;Acc:HGNC:7551]	11	G2_vs_G6	up	475.757	1.56383	0.279548	5.5597	2.70242e-08	3.69217e-07	1.48646	pink
MYBL2	ENSG00000101057.16	protein_coding	MYB proto-oncogene like 2 [Source:HGNC Symbol;Acc:HGNC:7548]	20	G2_vs_G6	up	398.378	1.56373	0.333922	4.64943	3.32847e-06	2.65044e-05	1.48646	darkorange
FLRT2	ENSG00000185070.11	protein_coding	fibronectin leucine rich transmembrane protein 2 [Source:HGNC Symbol;Acc:HGNC:3761]	14	G2_vs_G6	up	3.70485	1.56345	0.646273	2.38022	0.0173022	0.0490557	1.29876
FBXO39	ENSG00000177294.7	protein_coding	F-box protein 39 [Source:HGNC Symbol;Acc:HGNC:28565]	17	G2_vs_G6	up	113.765	1.56338	0.541479	2.86674	0.00414728	0.0132154	1.49806	maroon
ERI1	ENSG00000104626.15	protein_coding	exoribonuclease 1 [Source:HGNC Symbol;Acc:HGNC:23994]	8	G2_vs_G6	up	701.529	1.56163	0.215666	7.24377	4.36393e-13	1.60728e-11	1.71382	maroon
SERPINB10	ENSG00000242550.6	protein_coding	serpin family B member 10 [Source:HGNC Symbol;Acc:HGNC:8942]	18	G2_vs_G6	up	87.0099	1.56145	0.54411	2.8443	0.00445094	0.0132984	1.59589
TICRR	ENSG00000140534.14	protein_coding	TOPBP1 interacting checkpoint and replication regulator [Source:HGNC Symbol;Acc:HGNC:28704]	15	G2_vs_G6	up	43.1015	1.56134	0.351771	4.4	1.08251e-05	6.87653e-05	1.63448
LINC01300	ENSG00000253595.6	lncRNA	long intergenic non-protein coding RNA 1300 [Source:HGNC Symbol;Acc:HGNC:50460]	8	G2_vs_G6	up	5.16372	1.56112	0.601047	2.57335	0.0100721	0.0275996	1.51702
HPD	ENSG00000158104.11	protein_coding	4-hydroxyphenylpyruvate dioxygenase [Source:HGNC Symbol;Acc:HGNC:5147]	12	G2_vs_G6	up	11.1608	1.56068	0.573629	2.69805	0.00697478	0.0169027	1.8832
RAB31	ENSG00000168461.13	protein_coding	RAB31, member RAS oncogene family [Source:HGNC Symbol;Acc:HGNC:9771]	18	G2_vs_G6	up	6288.68	1.55887	0.179937	8.65428	4.96046e-18	1.16733e-15	0.960922	maroon
IGLV3-27	ENSG00000211658.2	IG_V_gene	immunoglobulin lambda variable 3-27 [Source:HGNC Symbol;Acc:HGNC:5910]	22	G2_vs_G6	up	116.018	1.55794	0.617297	2.64601	0.00814466	0.0229587	1.52794	darkorange
LACTB	ENSG00000103642.12	protein_coding	lactamase beta [Source:HGNC Symbol;Acc:HGNC:16468]	15	G2_vs_G6	up	906.015	1.55756	0.194578	8.00401	1.20433e-15	9.79887e-14	1.50581	maroon
AL136376.1	ENSG00000230381.2	lncRNA	novel transcript	1	G2_vs_G6	up	11.2336	1.55704	0.487546	3.10867	0.0018793	0.00523055	2.0114
AIM2	ENSG00000163568.15	protein_coding	absent in melanoma 2 [Source:HGNC Symbol;Acc:HGNC:357]	1	G2_vs_G6	up	873.505	1.55639	0.332587	4.68455	2.80576e-06	2.27722e-05	1.48646
AC114778.2	ENSG00000288582.1	lncRNA			G2_vs_G6	up	249.755	1.5561	0.230877	6.7351	1.63814e-11	4.24203e-10	1.71382	maroon
LINC02363	ENSG00000180712.4	lncRNA	long intergenic non-protein coding RNA 2363 [Source:HGNC Symbol;Acc:HGNC:53286]	4	G2_vs_G6	up	140.53	1.55603	0.261148	5.93458	2.94597e-09	4.71945e-08	1.5922	lightgreen
AL356273.1	ENSG00000201421.1	misc_RNA	Y RNA [Source:RFAM;Acc:RF00019]	1	G2_vs_G6	up	4.50062	1.55561	0.595728	2.55013	0.0107682	0.0298025	1.47739
AC245452.2	ENSG00000225544.1	processed_pseudogene	pseudogene similar to part of metallophosphoesterase 1 (MPPE1)	22	G2_vs_G6	up	8.56383	1.55426	0.636161	2.64406	0.00819182	0.0189108	1.93349
DEFA4	ENSG00000164821.5	protein_coding	defensin alpha 4 [Source:HGNC Symbol;Acc:HGNC:2763]	8	G2_vs_G6	up	249.749	1.55326	0.576714	2.6868	0.00721409	0.020368	1.56076
NIBAN1	ENSG00000135842.17	protein_coding	niban apoptosis regulator 1 [Source:HGNC Symbol;Acc:HGNC:16784]	1	G2_vs_G6	up	23549	1.55214	0.20454	7.57646	3.5511e-14	2.85318e-12	0.960922	lightgreen
DUSP1	ENSG00000120129.6	protein_coding	dual specificity phosphatase 1 [Source:HGNC Symbol;Acc:HGNC:3064]	5	G2_vs_G6	up	8997.01	1.55208	0.236087	6.553	5.63941e-11	1.81917e-09	1.16539	lightgreen
MPO	ENSG00000005381.8	protein_coding	myeloperoxidase [Source:HGNC Symbol;Acc:HGNC:7218]	17	G2_vs_G6	up	331.355	1.55145	0.438937	3.4874	0.000487732	0.00210216	1.48646	white
AC136475.5	ENSG00000255328.1	lncRNA	novel transcript	11	G2_vs_G6	up	344.938	1.55132	0.432128	3.57103	0.000355579	0.00141685	1.71382	lightgreen
TARM1	ENSG00000248385.8	protein_coding	T cell-interacting, activating receptor on myeloid cells 1 [Source:HGNC Symbol;Acc:HGNC:37250]	19	G2_vs_G6	up	17.3585	1.54983	0.468101	3.28788	0.00100945	0.00304491	2.0114
HSD3B7	ENSG00000099377.14	protein_coding	hydroxy-delta-5-steroid dehydrogenase, 3 beta- and steroid delta-isomerase 7 [Source:HGNC Symbol;Acc:HGNC:18324]	16	G2_vs_G6	up	69.065	1.54882	0.356557	4.32194	1.54664e-05	9.47982e-05	1.63448
AC068722.2	ENSG00000273972.1	lncRNA	novel transcript	15	G2_vs_G6	up	24.7971	1.54831	0.445064	3.45378	0.000552784	0.00180932	2.0114
HOXA10	ENSG00000253293.5	protein_coding	homeobox A10 [Source:HGNC Symbol;Acc:HGNC:5100]	7	G2_vs_G6	up	14.053	1.5481	0.501737	3.06407	0.00218349	0.00628468	1.8832
AL049629.2	ENSG00000284969.1	protein_coding	novel protein	11	G2_vs_G6	up	6.56515	1.54799	0.530796	2.91002	0.00361411	0.00933383	1.95257
CCNE1	ENSG00000105173.14	protein_coding	cyclin E1 [Source:HGNC Symbol;Acc:HGNC:1589]	19	G2_vs_G6	up	39.4808	1.54787	0.327297	4.71938	2.36563e-06	1.83874e-05	1.60252
GUCY2EP	ENSG00000204529.4	transcribed_unprocessed_pseudogene	guanylate cyclase 2E, pseudogene [Source:HGNC Symbol;Acc:HGNC:4690]	11	G2_vs_G6	up	5.39455	1.54764	0.609832	2.52196	0.0116703	0.030995	1.52601
FLOT2	ENSG00000132589.16	protein_coding	flotillin 2 [Source:HGNC Symbol;Acc:HGNC:3758]	17	G2_vs_G6	up	6378.17	1.54763	0.206428	7.47561	7.68438e-14	5.05324e-12	1.09489	lightgreen
APOL6	ENSG00000221963.6	protein_coding	apolipoprotein L6 [Source:HGNC Symbol;Acc:HGNC:14870]	22	G2_vs_G6	up	12883.8	1.54748	0.264713	5.84345	5.11314e-09	1.10419e-07	1.07826	maroon
AL133517.1	ENSG00000232450.1	transcribed_processed_pseudogene	ribosomal protein S2 (RPS2) pseudogene	1	G2_vs_G6	up	116.836	1.54727	0.296327	5.20028	1.98989e-07	2.15247e-06	1.49806	lightgreen
RN7SKP97	ENSG00000222898.1	misc_RNA	RN7SK pseudogene 97 [Source:HGNC Symbol;Acc:HGNC:45821]	8	G2_vs_G6	up	53.3567	1.5469	0.334881	4.61345	3.96035e-06	2.81748e-05	1.63938
AC135626.1	ENSG00000258632.2	processed_pseudogene	ribosomal protein L26-like 1 (RPL26L1) pseudogene	15	G2_vs_G6	up	166.476	1.5464	0.232434	6.64634	3.00465e-11	7.90797e-10	1.5568	lightgreen
ZNF117	ENSG00000152926.15	protein_coding	zinc finger protein 117 [Source:HGNC Symbol;Acc:HGNC:12897]	7	G2_vs_G6	up	2906.56	1.54603	0.324136	4.76439	1.89421e-06	2.12313e-05	1.08844
FGF8	ENSG00000107831.13	protein_coding	fibroblast growth factor 8 [Source:HGNC Symbol;Acc:HGNC:3686]	10	G2_vs_G6	up	5.81005	1.54498	0.563006	2.69345	0.00707164	0.0205101	1.51702
AL442635.1	ENSG00000274008.1	misc_RNA	Metazoan signal recognition particle RNA [Source:RFAM;Acc:RF00017]	10	G2_vs_G6	up	181.459	1.54493	0.207916	7.40946	1.2681e-13	5.87374e-12	1.52794	lightgreen
MIXL1	ENSG00000185155.11	protein_coding	Mix paired-like homeobox [Source:HGNC Symbol;Acc:HGNC:13363]	1	G2_vs_G6	up	10.9465	1.5449	0.539629	2.86076	0.00422624	0.0110169	1.8832
LPP-AS2	ENSG00000270959.1	lncRNA	LPP antisense RNA 2 [Source:HGNC Symbol;Acc:HGNC:27952]	3	G2_vs_G6	up	126.803	1.54396	0.201222	7.6652	1.78546e-14	1.02263e-12	1.52794
CD82	ENSG00000085117.12	protein_coding	CD82 molecule [Source:HGNC Symbol;Acc:HGNC:6210]	11	G2_vs_G6	up	2365.62	1.54372	0.198177	7.78392	7.03133e-15	6.05319e-13	1.11872	lightgreen
MYCBP2-AS1	ENSG00000236051.7	lncRNA	MYCBP2 antisense RNA 1 [Source:HGNC Symbol;Acc:HGNC:41023]	13	G2_vs_G6	up	9.4243	1.54357	0.511338	3.00684	0.00263977	0.00698704	2.0114
CSRNP1	ENSG00000144655.15	protein_coding	cysteine and serine rich nuclear protein 1 [Source:HGNC Symbol;Acc:HGNC:14300]	3	G2_vs_G6	up	1619.03	1.54317	0.225608	6.82269	8.93484e-12	3.6421e-10	1.11872	lightgreen
SNORA63D	ENSG00000201229.1	snoRNA	small nucleolar RNA, H/ACA box 63D [Source:HGNC Symbol;Acc:HGNC:52211]	3	G2_vs_G6	up	25.9138	1.54173	0.523266	2.92263	0.00347085	0.010511	1.63478
AZU1	ENSG00000172232.10	protein_coding	azurocidin 1 [Source:HGNC Symbol;Acc:HGNC:913]	19	G2_vs_G6	up	90.4421	1.5404	0.511118	2.97939	0.00288822	0.00915336	1.59589
AC006942.1	ENSG00000269194.1	lncRNA	novel transcript, antisense to FUZ	19	G2_vs_G6	up	43.5354	1.54023	0.292054	5.25033	1.51826e-07	1.5752e-06	1.63938
POLQ	ENSG00000051341.14	protein_coding	DNA polymerase theta [Source:HGNC Symbol;Acc:HGNC:9186]	3	G2_vs_G6	up	167.582	1.54015	0.247388	6.21929	4.994e-10	1.02191e-08	1.49806
PLAU	ENSG00000122861.16	protein_coding	plasminogen activator, urokinase [Source:HGNC Symbol;Acc:HGNC:9052]	10	G2_vs_G6	up	49.1965	1.53835	0.365358	4.1658	3.10268e-05	0.000176049	1.62051
TRIM22	ENSG00000132274.16	protein_coding	tripartite motif containing 22 [Source:HGNC Symbol;Acc:HGNC:16379]	11	G2_vs_G6	up	18747.8	1.53823	0.275616	5.58096	2.39191e-08	4.10797e-07	1.16539	maroon
TLR8	ENSG00000101916.11	protein_coding	toll like receptor 8 [Source:HGNC Symbol;Acc:HGNC:15632]	X	G2_vs_G6	up	7748.12	1.53789	0.194853	7.88467	3.1538e-15	3.03292e-13	1.08844	lightgreen
AC022431.1	ENSG00000234553.1	lncRNA	novel transcript	5	G2_vs_G6	up	22.2884	1.53697	0.470375	3.22358	0.00126599	0.00442407	1.64233
LTB4R	ENSG00000213903.9	protein_coding	leukotriene B4 receptor [Source:HGNC Symbol;Acc:HGNC:6713]	14	G2_vs_G6	up	2092.98	1.53697	0.160492	9.56713	1.0991e-21	3.99124e-19	1.68694	lightgreen
RNU4-85P	ENSG00000201545.1	snRNA	RNA, U4 small nuclear 85, pseudogene [Source:HGNC Symbol;Acc:HGNC:47021]	3	G2_vs_G6	up	3.90495	1.53468	0.615896	2.44157	0.0146235	0.0378253	1.50284
TRIM25	ENSG00000121060.18	protein_coding	tripartite motif containing 25 [Source:HGNC Symbol;Acc:HGNC:12932]	17	G2_vs_G6	up	16494.8	1.53467	0.177226	8.64685	5.29416e-18	1.12908e-15	1.07826	lightgreen
LINC01907	ENSG00000226125.2	lncRNA	long intergenic non-protein coding RNA 1907 [Source:HGNC Symbol;Acc:HGNC:52726]	2	G2_vs_G6	up	20.0541	1.53385	0.389949	3.91196	9.15519e-05	0.000374004	2.0114
TLR1	ENSG00000174125.8	protein_coding	toll like receptor 1 [Source:HGNC Symbol;Acc:HGNC:11847]	4	G2_vs_G6	up	12255.7	1.53382	0.1801	8.50909	1.75306e-17	3.53224e-15	0.960922	maroon
RNU6-1005P	ENSG00000207248.1	snRNA	RNA, U6 small nuclear 1005, pseudogene [Source:HGNC Symbol;Acc:HGNC:47968]	16	G2_vs_G6	up	60.8653	1.53078	0.260024	5.87716	4.17377e-09	6.35724e-08	1.63448
KIF2C	ENSG00000142945.13	protein_coding	kinesin family member 2C [Source:HGNC Symbol;Acc:HGNC:6393]	1	G2_vs_G6	up	69.5084	1.53061	0.393031	3.86884	0.000109352	0.000526104	1.63448
AC116049.1	ENSG00000236562.4	processed_pseudogene	interferon induced transmembrane protein 3 (1-8U) (IFITM3) pseudogene	4	G2_vs_G6	up	15.1904	1.53042	0.53023	2.87089	0.00409318	0.0101459	2.0114
AC009309.1	ENSG00000200241.1	misc_RNA	Y RNA [Source:RFAM;Acc:RF00019]	2	G2_vs_G6	up	8.17198	1.52921	0.595657	2.49531	0.0125847	0.0273195	1.91751
DLGAP5	ENSG00000126787.13	protein_coding	DLG associated protein 5 [Source:HGNC Symbol;Acc:HGNC:16864]	14	G2_vs_G6	up	83.5217	1.52858	0.290338	5.2433	1.57733e-07	1.57301e-06	1.70631
RGS18	ENSG00000150681.10	protein_coding	regulator of G protein signaling 18 [Source:HGNC Symbol;Acc:HGNC:14261]	1	G2_vs_G6	up	3990.91	1.52803	0.26305	5.80141	6.57586e-09	1.53418e-07	0.960922	maroon
MIR548A1HG	ENSG00000283408.2	lncRNA	MIR548A1 host gene [Source:HGNC Symbol;Acc:HGNC:53539]	6	G2_vs_G6	up	9.68413	1.5269	0.620675	2.4806	0.0131162	0.0279289	1.94708
AC012569.1	ENSG00000267293.1	processed_pseudogene	U3 small nucleolar RNA-associated protein 18 homolog, pseudogene	18	G2_vs_G6	up	9.18957	1.5261	0.562181	2.699	0.00695475	0.0163734	1.95257
H3C7	ENSG00000277775.1	protein_coding	histone cluster 1 H3 family member f [Source:HGNC Symbol;Acc:HGNC:4773]	6	G2_vs_G6	up	483.419	1.52579	0.296443	5.12322	3.00359e-07	2.77264e-06	1.71382	darkorange
H2BC10	ENSG00000278588.1	protein_coding	histone cluster 1 H2B family member i [Source:HGNC Symbol;Acc:HGNC:4756]	6	G2_vs_G6	up	508.24	1.52567	0.261169	5.82486	5.71613e-09	9.29273e-08	1.46127	darkorange
LTF	ENSG00000012223.13	protein_coding	lactotransferrin [Source:HGNC Symbol;Acc:HGNC:6720]	3	G2_vs_G6	up	2133.91	1.52523	0.517649	2.9124	0.00358662	0.014955	1.11872
ATP11B	ENSG00000058063.16	protein_coding	ATPase phospholipid transporting 11B (putative) [Source:HGNC Symbol;Acc:HGNC:13553]	3	G2_vs_G6	up	8197.75	1.52503	0.193459	7.88375	3.177e-15	3.44139e-13	0.960922	maroon
EPAS1	ENSG00000116016.14	protein_coding	endothelial PAS domain protein 1 [Source:HGNC Symbol;Acc:HGNC:3374]	2	G2_vs_G6	up	234.93	1.52477	0.295166	5.15417	2.54753e-07	2.59989e-06	1.56076	darkgrey
IL4R	ENSG00000077238.14	protein_coding	interleukin 4 receptor [Source:HGNC Symbol;Acc:HGNC:6015]	16	G2_vs_G6	up	12030.8	1.52436	0.240884	6.31471	2.70677e-10	7.8024e-09	1.09489	lightgreen
IRS2	ENSG00000185950.9	protein_coding	insulin receptor substrate 2 [Source:HGNC Symbol;Acc:HGNC:6126]	13	G2_vs_G6	up	1533.18	1.52423	0.249386	6.09765	1.07638e-09	1.83985e-08	1.68694	lightgreen
LILRB3	ENSG00000204577.11	protein_coding	leukocyte immunoglobulin like receptor B3 [Source:HGNC Symbol;Acc:HGNC:6607]	19	G2_vs_G6	up	6443.98	1.5238	0.194612	7.80968	5.73326e-15	5.80607e-13	0.960922	lightgreen
NBN	ENSG00000104320.13	protein_coding	nibrin [Source:HGNC Symbol;Acc:HGNC:7652]	8	G2_vs_G6	up	3115.7	1.52315	0.225538	6.75729	1.40599e-11	5.57322e-10	1.09489	maroon
PRTN3	ENSG00000196415.10	protein_coding	proteinase 3 [Source:HGNC Symbol;Acc:HGNC:9495]	19	G2_vs_G6	up	32.6724	1.5229	0.627822	2.53594	0.0112147	0.0238238	2.0114
HIF1A	ENSG00000100644.17	protein_coding	hypoxia inducible factor 1 subunit alpha [Source:HGNC Symbol;Acc:HGNC:4910]	14	G2_vs_G6	up	4793.95	1.5228	0.187578	8.11411	4.89348e-16	5.8132e-14	1.08844	maroon
CRISPLD2	ENSG00000103196.12	protein_coding	cysteine rich secretory protein LCCL domain containing 2 [Source:HGNC Symbol;Acc:HGNC:25248]	16	G2_vs_G6	up	5335.14	1.52261	0.241461	6.28808	3.21406e-10	9.259e-09	1.07826	lightgreen
AL109918.1	ENSG00000216775.3	transcribed_unprocessed_pseudogene	heterogeneous nuclear ribonucleoprotein A/B (HNRNPAB) pseudogene	6	G2_vs_G6	up	35.2362	1.52228	0.507096	2.99402	0.00275325	0.00724508	2.0114
HSPA6	ENSG00000173110.8	protein_coding	heat shock protein family A (Hsp70) member 6 [Source:HGNC Symbol;Acc:HGNC:5239]	1	G2_vs_G6	up	4744.56	1.52218	0.152967	9.9367	2.88228e-23	2.34215e-20	1.09489	lightgreen
RNU6-1013P	ENSG00000206907.1	snRNA	RNA, U6 small nuclear 1013, pseudogene [Source:HGNC Symbol;Acc:HGNC:47976]	9	G2_vs_G6	up	8.89981	1.52152	0.560619	2.71381	0.00665148	0.0157661	1.95257
AL021938.1	ENSG00000277411.1	rRNA	5S ribosomal RNA [Source:RFAM;Acc:RF00001]	6	G2_vs_G6	up	13.8687	1.52151	0.469243	3.23623	0.0012112	0.00367163	1.94708
LINC01303	ENSG00000250548.7	lncRNA	long intergenic non-protein coding RNA 1303 [Source:HGNC Symbol;Acc:HGNC:50470]	14	G2_vs_G6	up	142.492	1.52137	0.282397	5.37049	7.85224e-08	9.31321e-07	1.52794
ATP2C2	ENSG00000064270.12	protein_coding	ATPase secretory pathway Ca2+ transporting 2 [Source:HGNC Symbol;Acc:HGNC:29103]	16	G2_vs_G6	up	64.2111	1.5208	0.469949	3.20889	0.00133249	0.00465169	1.63448
GPR160	ENSG00000173890.17	protein_coding	G protein-coupled receptor 160 [Source:HGNC Symbol;Acc:HGNC:23693]	3	G2_vs_G6	up	839.487	1.52009	0.226314	6.70752	1.97957e-11	5.75311e-10	1.48646
POC1A	ENSG00000164087.8	protein_coding	POC1 centriolar protein A [Source:HGNC Symbol;Acc:HGNC:24488]	3	G2_vs_G6	up	74.1964	1.51907	0.272056	5.57748	2.44034e-08	3.16394e-07	1.59589
MND1	ENSG00000121211.8	protein_coding	meiotic nuclear divisions 1 [Source:HGNC Symbol;Acc:HGNC:24839]	4	G2_vs_G6	up	9.50125	1.51872	0.58538	2.58007	0.00987791	0.0219657	1.95257
RALB	ENSG00000144118.14	protein_coding	RAS like proto-oncogene B [Source:HGNC Symbol;Acc:HGNC:9840]	2	G2_vs_G6	up	4187.79	1.51843	0.165407	9.17545	4.497e-20	1.73146e-17	0.960922	lightgreen
ABCA1	ENSG00000165029.16	protein_coding	ATP binding cassette subfamily A member 1 [Source:HGNC Symbol;Acc:HGNC:29]	9	G2_vs_G6	up	8965.22	1.51805	0.211958	7.14735	8.84698e-13	4.61598e-11	1.08844
AC097015.1	ENSG00000286531.1	lncRNA	novel transcript	3	G2_vs_G6	up	35.1489	1.51734	0.38483	3.89363	9.87548e-05	0.0003998	2.0114
SAT1	ENSG00000130066.16	protein_coding	spermidine/spermine N1-acetyltransferase 1 [Source:HGNC Symbol;Acc:HGNC:10540]	X	G2_vs_G6	up	10313	1.51638	0.18909	8.01248	1.12415e-15	1.21799e-13	1.09489	maroon
MAB21L3	ENSG00000173212.4	protein_coding	mab-21 like 3 [Source:HGNC Symbol;Acc:HGNC:26787]	1	G2_vs_G6	up	125.148	1.51601	0.343649	4.39704	1.09736e-05	7.52411e-05	1.49806
INSC	ENSG00000188487.11	protein_coding	INSC spindle orientation adaptor protein [Source:HGNC Symbol;Acc:HGNC:33116]	11	G2_vs_G6	up	65.3477	1.51527	0.411091	3.65594	0.000256239	0.00106613	1.70631
AL078604.4	ENSG00000286533.1	lncRNA	novel transcript	6	G2_vs_G6	up	38.1225	1.51459	0.389193	3.8512	0.000117539	0.000563957	1.62051
AC006449.7	ENSG00000277969.1	lncRNA	novel transcript	17	G2_vs_G6	up	99.6133	1.51353	0.331816	4.55676	5.19477e-06	3.62447e-05	1.62051
AL031985.1	ENSG00000213172.3	processed_pseudogene	ribosomal protein L10a (RPL10A)	1	G2_vs_G6	up	92.9863	1.51143	0.372564	4.04696	5.18868e-05	0.000284672	1.5568
IGHV4-28	ENSG00000211952.3	IG_V_gene	immunoglobulin heavy variable 4-28 [Source:HGNC Symbol;Acc:HGNC:5645]	14	G2_vs_G6	up	15.7849	1.51042	0.56529	2.65156	0.008012	0.0179449	2.0123
ELANE	ENSG00000197561.7	protein_coding	elastase, neutrophil expressed [Source:HGNC Symbol;Acc:HGNC:3309]	19	G2_vs_G6	up	130.313	1.51014	0.550278	2.71908	0.00654643	0.0190827	1.52794
STOM	ENSG00000148175.13	protein_coding	stomatin [Source:HGNC Symbol;Acc:HGNC:3383]	9	G2_vs_G6	up	6028.57	1.50999	0.187115	8.05901	7.69124e-16	8.19325e-14	1.16539	lightgreen
SCARNA8	ENSG00000251733.1	scaRNA	small Cajal body-specific RNA 8 [Source:HGNC Symbol;Acc:HGNC:32564]	9	G2_vs_G6	up	38.8223	1.50897	0.561306	2.66748	0.0076422	0.0208913	1.60252
FERMT2	ENSG00000073712.15	protein_coding	fermitin family member 2 [Source:HGNC Symbol;Acc:HGNC:15767]	14	G2_vs_G6	up	7.90989	1.5087	0.565747	2.64908	0.00807107	0.0185122	1.95257
LRFN1	ENSG00000128011.4	protein_coding	leucine rich repeat and fibronectin type III domain containing 1 [Source:HGNC Symbol;Acc:HGNC:29290]	19	G2_vs_G6	up	284.285	1.50782	0.28846	5.19523	2.04463e-07	1.99347e-06	1.68694	pink
ANKRD33B	ENSG00000164236.12	protein_coding	ankyrin repeat domain 33B [Source:HGNC Symbol;Acc:HGNC:35240]	5	G2_vs_G6	up	452.59	1.50757	0.191174	7.87801	3.32649e-15	2.15224e-13	1.71382	lightgreen
MPZ	ENSG00000158887.18	polymorphic_pseudogene	myelin protein zero [Source:HGNC Symbol;Acc:HGNC:7225]	1	G2_vs_G6	up	287.519	1.50747	0.235112	6.40152	1.53838e-10	3.17657e-09	1.70244	lightgreen
ALOX5	ENSG00000012779.11	protein_coding	arachidonate 5-lipoxygenase [Source:HGNC Symbol;Acc:HGNC:435]	10	G2_vs_G6	up	10844.7	1.50654	0.191556	7.84772	4.23668e-15	4.41701e-13	0.960922	lightgreen
AL021807.1	ENSG00000272468.1	lncRNA	novel transcript	6	G2_vs_G6	up	21.3884	1.50625	0.428052	3.48396	0.000494046	0.00194819	1.64233
AC058791.1	ENSG00000273319.1	lncRNA	novel transcript	7	G2_vs_G6	up	5.93833	1.50607	0.599763	2.47643	0.0132703	0.028823	1.89777
DDX60L	ENSG00000181381.13	protein_coding	DExD/H-box 60 like [Source:HGNC Symbol;Acc:HGNC:26429]	4	G2_vs_G6	up	18785.7	1.50606	0.273931	5.49648	3.87445e-08	6.72704e-07	1.07826	maroon
TRHDE	ENSG00000072657.9	protein_coding	thyrotropin releasing hormone degrading enzyme [Source:HGNC Symbol;Acc:HGNC:30748]	12	G2_vs_G6	up	11.581	1.50584	0.562813	2.66313	0.00774167	0.0178785	1.95257
DOK3	ENSG00000146094.14	protein_coding	docking protein 3 [Source:HGNC Symbol;Acc:HGNC:24583]	5	G2_vs_G6	up	4976.53	1.50516	0.20722	7.23755	4.56859e-13	2.52979e-11	1.08844	pink
SLC11A1	ENSG00000018280.17	protein_coding	solute carrier family 11 member 1 [Source:HGNC Symbol;Acc:HGNC:10907]	2	G2_vs_G6	up	13631.5	1.50513	0.22403	6.69783	2.11538e-11	8.01202e-10	1.07826	lightgreen
MIR3150BHG	ENSG00000245080.7	lncRNA	MIR3150B host gene [Source:HGNC Symbol;Acc:HGNC:52000]	8	G2_vs_G6	up	15.3994	1.50484	0.510772	2.92346	0.00346163	0.00879041	2.0114
LRRK2-DT	ENSG00000225342.2	lncRNA	novel transcript, antisense to LRRK2	12	G2_vs_G6	up	678.872	1.50392	0.200129	7.50914	5.95185e-14	3.09985e-12	1.46127	maroon
ERG	ENSG00000157554.19	protein_coding	ETS transcription factor ERG [Source:HGNC Symbol;Acc:HGNC:3446]	21	G2_vs_G6	up	70.4587	1.50389	0.476591	3.12477	0.00177942	0.0057485	1.70631
KLHDC8B	ENSG00000185909.15	protein_coding	kelch domain containing 8B [Source:HGNC Symbol;Acc:HGNC:28557]	3	G2_vs_G6	up	488.384	1.50387	0.324259	4.61129	4.00177e-06	2.74995e-05	1.70244
CYYR1	ENSG00000166265.13	protein_coding	cysteine and tyrosine rich 1 [Source:HGNC Symbol;Acc:HGNC:16274]	21	G2_vs_G6	up	12.6932	1.50378	0.541654	2.76277	0.00573137	0.0143016	1.8832
WDFY3	ENSG00000163625.15	protein_coding	WD repeat and FYVE domain containing 3 [Source:HGNC Symbol;Acc:HGNC:20751]	4	G2_vs_G6	up	15763.4	1.50363	0.171726	8.74647	2.20122e-18	5.21183e-16	1.08844	lightgreen
AL355303.1	ENSG00000231039.2	lncRNA	novel transcript	10	G2_vs_G6	up	6.92542	1.50341	0.632105	2.41896	0.0155648	0.0328593	1.89777
LDHA	ENSG00000134333.14	protein_coding	lactate dehydrogenase A [Source:HGNC Symbol;Acc:HGNC:6535]	11	G2_vs_G6	up	3570.41	1.50228	0.15344	9.78457	1.31149e-22	1.00057e-19	1.08844	maroon
AC005840.2	ENSG00000256433.3	lncRNA	novel transcript	12	G2_vs_G6	up	109.974	1.50206	0.245633	6.08657	1.15359e-09	2.04306e-08	1.60208	lightgreen
USB1	ENSG00000103005.12	protein_coding	U6 snRNA biogenesis phosphodiesterase 1 [Source:HGNC Symbol;Acc:HGNC:25792]	16	G2_vs_G6	up	2137.99	1.50158	0.185585	8.07475	6.76155e-16	7.57894e-14	1.11872	lightgreen
MGST1	ENSG00000008394.13	protein_coding	microsomal glutathione S-transferase 1 [Source:HGNC Symbol;Acc:HGNC:7061]	12	G2_vs_G6	up	298.661	1.50088	0.213496	7.01512	2.29748e-12	7.32264e-11	1.68694
AP5B1	ENSG00000254470.3	protein_coding	adaptor related protein complex 5 subunit beta 1 [Source:HGNC Symbol;Acc:HGNC:25104]	11	G2_vs_G6	up	7844.52	1.50058	0.196964	7.59688	3.03353e-14	2.25599e-12	1.07826	lightgreen
SPI1	ENSG00000066336.11	protein_coding	Spi-1 proto-oncogene [Source:HGNC Symbol;Acc:HGNC:11241]	11	G2_vs_G6	up	4594.66	1.50021	0.224323	6.65928	2.75179e-11	1.01718e-09	1.07826	pink
LCT	ENSG00000115850.10	protein_coding	lactase [Source:HGNC Symbol;Acc:HGNC:6530]	2	G2_vs_G6	up	6.01918	1.49991	0.596778	2.48276	0.0130367	0.027731	1.95257
LIN7A	ENSG00000111052.7	protein_coding	lin-7 homolog A, crumbs cell polarity complex component [Source:HGNC Symbol;Acc:HGNC:17787]	12	G2_vs_G6	up	2464.22	1.49977	0.221112	6.77421	1.25091e-11	3.81149e-10	1.48294	maroon
PLXNC1	ENSG00000136040.9	protein_coding	plexin C1 [Source:HGNC Symbol;Acc:HGNC:9106]	12	G2_vs_G6	up	23123.5	1.49932	0.153973	9.72884	2.27171e-22	1.55064e-19	1.09489	lightgreen
LINC02577	ENSG00000228742.11	lncRNA	long intergenic non-protein coding RNA 2577 [Source:HGNC Symbol;Acc:HGNC:53749]	7	G2_vs_G6	up	3.06758	1.4987	0.644211	2.65125	0.00801949	0.0438673	0.689337
ROPN1L	ENSG00000145491.12	protein_coding	rhophilin associated tail protein 1 like [Source:HGNC Symbol;Acc:HGNC:24060]	5	G2_vs_G6	up	533.627	1.49796	0.176396	8.47475	2.3558e-17	2.7616e-15	1.71382	lightgreen
IGKV6D-21	ENSG00000225523.2	IG_V_gene	immunoglobulin kappa variable 6D-21 (non-functional) [Source:HGNC Symbol;Acc:HGNC:5837]	2	G2_vs_G6	up	18.6282	1.49764	0.647212	2.63637	0.00837986	0.0186379	2.0114	white
GSDMC	ENSG00000147697.9	protein_coding	gasdermin C [Source:HGNC Symbol;Acc:HGNC:7151]	8	G2_vs_G6	up	12.5811	1.49688	0.527285	2.81789	0.004834	0.0120219	1.94708
SERPINB2	ENSG00000197632.9	protein_coding	serpin family B member 2 [Source:HGNC Symbol;Acc:HGNC:8584]	18	G2_vs_G6	up	63.3866	1.4968	0.365621	4.08148	4.47493e-05	0.000244316	1.60252
LINC00671	ENSG00000213373.7	lncRNA	long intergenic non-protein coding RNA 671 [Source:HGNC Symbol;Acc:HGNC:44339]	17	G2_vs_G6	up	152.815	1.49607	0.364064	4.07325	4.63623e-05	0.000258259	1.5568	lightgreen
SBNO2	ENSG00000064932.16	protein_coding	strawberry notch homolog 2 [Source:HGNC Symbol;Acc:HGNC:29158]	19	G2_vs_G6	up	5847.96	1.49603	0.195685	7.62271	2.48412e-14	1.86617e-12	1.08844	lightgreen
NABP1	ENSG00000173559.13	protein_coding	nucleic acid binding protein 1 [Source:HGNC Symbol;Acc:HGNC:26232]	2	G2_vs_G6	up	21815.5	1.49502	0.191222	7.81404	5.53821e-15	5.0823e-13	1.07826	maroon
ANLN	ENSG00000011426.11	protein_coding	anillin actin binding protein [Source:HGNC Symbol;Acc:HGNC:14082]	7	G2_vs_G6	up	95.8396	1.49451	0.325953	4.56079	5.0961e-06	3.53562e-05	1.63448
AC008074.2	ENSG00000260101.1	lncRNA	novel transcript	2	G2_vs_G6	up	37.074	1.49335	0.374226	3.99549	6.45608e-05	0.000275602	2.0114
SELL	ENSG00000188404.10	protein_coding	selectin L [Source:HGNC Symbol;Acc:HGNC:10720]	1	G2_vs_G6	up	42798.5	1.49296	0.205734	7.24891	4.20139e-13	2.3492e-11	1.08844	maroon
RNF208	ENSG00000212864.3	protein_coding	ring finger protein 208 [Source:HGNC Symbol;Acc:HGNC:25420]	9	G2_vs_G6	up	6.40176	1.49107	0.619331	2.51295	0.0119726	0.0258174	1.95257
AC245052.3	ENSG00000235081.1	processed_pseudogene	novel pseudogene	19	G2_vs_G6	up	37.8959	1.49093	0.385516	3.8602	0.000113295	0.000552222	1.60252
AC064805.2	ENSG00000264659.2	lncRNA	novel transcript, antisense to RAB37	17	G2_vs_G6	up	101.819	1.49073	0.266887	5.56343	2.6453e-08	3.32661e-07	1.63448
SNORD3B-2	ENSG00000262074.6	snoRNA	small nucleolar RNA, C/D box 3B-2 [Source:HGNC Symbol;Acc:HGNC:33190]	17	G2_vs_G6	up	12.0699	1.4907	0.491026	3.00209	0.00268134	0.00748947	1.8832
PRLHR	ENSG00000119973.6	protein_coding	prolactin releasing hormone receptor [Source:HGNC Symbol;Acc:HGNC:4464]	10	G2_vs_G6	up	4.38444	1.49029	0.601372	2.46318	0.0137712	0.0356997	1.51702
CITED4	ENSG00000179862.7	protein_coding	Cbp/p300 interacting transactivator with Glu/Asp rich carboxy-terminal domain 4 [Source:HGNC Symbol;Acc:HGNC:18696]	1	G2_vs_G6	up	24.2957	1.49016	0.420955	3.52177	0.000428669	0.0017358	1.63478
S100A11	ENSG00000163191.6	protein_coding	S100 calcium binding protein A11 [Source:HGNC Symbol;Acc:HGNC:10488]	1	G2_vs_G6	up	7720.56	1.49013	0.237305	6.25749	3.91216e-10	1.02617e-08	1.16539	lightgreen
HIF1A-AS1	ENSG00000258777.1	lncRNA	HIF1A antisense RNA 1 [Source:HGNC Symbol;Acc:HGNC:43014]	14	G2_vs_G6	up	6.92932	1.4899	0.544961	2.70769	0.00677542	0.0160103	1.95257
CXCR1	ENSG00000163464.8	protein_coding	C-X-C motif chemokine receptor 1 [Source:HGNC Symbol;Acc:HGNC:6026]	2	G2_vs_G6	up	18866.5	1.48978	0.182803	8.13839	4.00557e-16	5.48475e-14	0.960922	lightgreen
TECPR2	ENSG00000196663.16	protein_coding	tectonin beta-propeller repeat containing 2 [Source:HGNC Symbol;Acc:HGNC:19957]	14	G2_vs_G6	up	6164.39	1.48931	0.160059	9.2922	1.51129e-20	5.56999e-18	1.16539	lightgreen
AC106882.1	ENSG00000248571.1	lncRNA	novel transcript	4	G2_vs_G6	up	7.79248	1.48918	0.568656	2.60493	0.00918928	0.0208425	1.93349
SQOR	ENSG00000137767.14	protein_coding	sulfide quinone oxidoreductase [Source:HGNC Symbol;Acc:HGNC:20390]	15	G2_vs_G6	up	1065.38	1.48829	0.178107	8.3508	6.7802e-17	6.92124e-15	1.68694	maroon
MIR194-2HG	ENSG00000229719.5	lncRNA	MIR194-2 host gene [Source:HGNC Symbol;Acc:HGNC:51946]	11	G2_vs_G6	up	20.2114	1.4874	0.552947	2.66848	0.0076195	0.0204322	1.64233
AP001992.2	ENSG00000286943.1	lncRNA	novel transcript, antisense to XRRA1	11	G2_vs_G6	up	14.8113	1.48737	0.406182	3.66226	0.000249997	0.000927392	1.95257
AL096840.3	ENSG00000287384.1	lncRNA	novel transcript	1	G2_vs_G6	up	5.01621	1.48689	0.565369	2.61639	0.00888659	0.0248692	1.51702
KIFC1	ENSG00000237649.8	protein_coding	kinesin family member C1 [Source:HGNC Symbol;Acc:HGNC:6389]	6	G2_vs_G6	up	90.7685	1.48614	0.344828	4.2751	1.91054e-05	0.000119207	1.5568
VNN2	ENSG00000112303.14	protein_coding	vanin 2 [Source:HGNC Symbol;Acc:HGNC:12706]	6	G2_vs_G6	up	23490.7	1.48586	0.219926	6.73983	1.58576e-11	6.19361e-10	1.08844	maroon
IGHV3-64	ENSG00000223648.4	IG_V_gene	immunoglobulin heavy variable 3-64 [Source:HGNC Symbol;Acc:HGNC:5617]	14	G2_vs_G6	up	16.6144	1.48551	0.606437	2.49475	0.0126045	0.0262755	2.0123
CFAP43	ENSG00000197748.13	protein_coding	cilia and flagella associated protein 43 [Source:HGNC Symbol;Acc:HGNC:26684]	10	G2_vs_G6	up	8.0898	1.48503	0.548786	2.68872	0.00717275	0.0167957	1.95257
RN7SL552P	ENSG00000239466.3	misc_RNA	RNA, 7SL, cytoplasmic 552, pseudogene [Source:HGNC Symbol;Acc:HGNC:46568]	4	G2_vs_G6	up	41.2565	1.48498	0.29644	4.98448	6.21275e-07	5.60586e-06	1.59589
AC073575.1	ENSG00000200135.1	misc_RNA	Y RNA [Source:RFAM;Acc:RF00019]	12	G2_vs_G6	up	13.8607	1.48481	0.461774	3.20464	0.00135231	0.00416349	1.8832
BTN1A1	ENSG00000124557.12	protein_coding	butyrophilin subfamily 1 member A1 [Source:HGNC Symbol;Acc:HGNC:1135]	6	G2_vs_G6	up	5.58291	1.48455	0.604167	2.4566	0.0140257	0.0360467	1.52601
STEAP4	ENSG00000127954.12	protein_coding	STEAP4 metalloreductase [Source:HGNC Symbol;Acc:HGNC:21923]	7	G2_vs_G6	up	17120.7	1.48362	0.206656	7.16588	7.72908e-13	4.05206e-11	1.09489	maroon
AC106028.3	ENSG00000260361.1	lncRNA	novel transcript	15	G2_vs_G6	up	88.1454	1.48331	0.266554	5.54671	2.91089e-08	3.7829e-07	1.5568
H2AC5P	ENSG00000234816.2	unprocessed_pseudogene	histone cluster 1 H2A pseudogene 5 [Source:HGNC Symbol;Acc:HGNC:4728]	6	G2_vs_G6	up	7.77791	1.48297	0.566391	2.58967	0.0096067	0.0215033	1.94708
PLIN3	ENSG00000105355.9	protein_coding	perilipin 3 [Source:HGNC Symbol;Acc:HGNC:16893]	19	G2_vs_G6	up	1889.03	1.4829	0.179583	8.24322	1.67636e-16	1.51927e-14	1.7038	lightgreen
FN1	ENSG00000115414.20	protein_coding	fibronectin 1 [Source:HGNC Symbol;Acc:HGNC:3778]	2	G2_vs_G6	up	27.5034	1.48184	0.634719	2.48961	0.0127884	0.0322396	1.59589	orchid
CNTNAP3B	ENSG00000154529.14	protein_coding	contactin associated protein like 3B [Source:HGNC Symbol;Acc:HGNC:32035]	9	G2_vs_G6	up	9.64685	1.48133	0.589195	2.48958	0.0127893	0.027339	1.94708
AC090907.1	ENSG00000259376.1	lncRNA	novel transcript, antisense to LRRK1	15	G2_vs_G6	up	12.8022	1.48074	0.450578	3.26539	0.00109313	0.00345559	1.8832
AC010149.1	ENSG00000235419.5	lncRNA	novel transcript, antisense to SP100	2	G2_vs_G6	up	5.84057	1.48069	0.553434	2.67042	0.00757553	0.0217361	1.51702
GREM1	ENSG00000166923.12	protein_coding	gremlin 1, DAN family BMP antagonist [Source:HGNC Symbol;Acc:HGNC:2001]	15	G2_vs_G6	up	8.55496	1.47998	0.608488	2.44395	0.0145273	0.0302857	1.95257
IRF7	ENSG00000185507.21	protein_coding	interferon regulatory factor 7 [Source:HGNC Symbol;Acc:HGNC:6122]	11	G2_vs_G6	up	2405.29	1.4792	0.405103	3.63406	0.000278998	0.00115041	1.7038	maroon
SEMA4A	ENSG00000196189.13	protein_coding	semaphorin 4A [Source:HGNC Symbol;Acc:HGNC:10729]	1	G2_vs_G6	up	3779.15	1.47833	0.199369	7.39611	1.40234e-13	8.20538e-12	1.16539	lightgreen
AL049634.2	ENSG00000260861.6	protein_coding	novel protein, SIRPB1-SIRPD readthrough	20	G2_vs_G6	up	56.1501	1.47831	0.300725	4.90854	9.17589e-07	7.92464e-06	1.60252
AL021707.1	ENSG00000225450.1	lncRNA	novel transcript	22	G2_vs_G6	up	105.777	1.47657	0.302909	4.85295	1.21641e-06	1.05027e-05	1.5568	lightgreen
PARP9	ENSG00000138496.16	protein_coding	poly(ADP-ribose) polymerase family member 9 [Source:HGNC Symbol;Acc:HGNC:24118]	3	G2_vs_G6	up	9726.25	1.47618	0.260804	5.6554	1.5548e-08	2.95623e-07	1.09489	maroon
AC104695.3	ENSG00000270210.1	lncRNA	novel transcript	2	G2_vs_G6	up	86.7158	1.47609	0.332275	4.40504	1.05766e-05	6.78607e-05	1.62051
AC104211.1	ENSG00000248858.7	lncRNA	novel transcript	8	G2_vs_G6	up	73.7981	1.47578	0.316435	4.66433	3.09618e-06	2.32961e-05	1.59589
CATIP-AS1	ENSG00000225062.1	lncRNA	CATIP antisense RNA 1 [Source:HGNC Symbol;Acc:HGNC:41080]	2	G2_vs_G6	up	74.777	1.47483	0.257659	5.70617	1.15548e-08	1.61913e-07	1.59589
FZD5	ENSG00000163251.4	protein_coding	frizzled class receptor 5 [Source:HGNC Symbol;Acc:HGNC:4043]	2	G2_vs_G6	up	150.509	1.47394	0.251336	5.84648	5.02073e-09	7.95785e-08	1.52794
SYCP2	ENSG00000196074.13	protein_coding	synaptonemal complex protein 2 [Source:HGNC Symbol;Acc:HGNC:11490]	20	G2_vs_G6	up	357.584	1.47316	0.273786	5.38124	7.39735e-08	8.00638e-07	1.70244	maroon
IFITM2	ENSG00000185201.16	protein_coding	interferon induced transmembrane protein 2 [Source:HGNC Symbol;Acc:HGNC:5413]	11	G2_vs_G6	up	25912.6	1.47267	0.199088	7.37767	1.61083e-13	9.92865e-12	1.08844	lightgreen
HM13-AS1	ENSG00000230613.1	lncRNA	HM13 antisense RNA 1 [Source:HGNC Symbol;Acc:HGNC:41940]	20	G2_vs_G6	up	5.6253	1.47267	0.57927	2.50068	0.0123955	0.0334608	1.47739
IGF2BP3	ENSG00000136231.14	protein_coding	insulin like growth factor 2 mRNA binding protein 3 [Source:HGNC Symbol;Acc:HGNC:28868]	7	G2_vs_G6	up	127.195	1.4717	0.294909	4.98438	6.21613e-07	5.61975e-06	1.5922
RYR2	ENSG00000198626.17	protein_coding	ryanodine receptor 2 [Source:HGNC Symbol;Acc:HGNC:10484]	1	G2_vs_G6	up	7.74507	1.47123	0.561765	2.6035	0.00922765	0.0207956	1.94708
NUP210L	ENSG00000143552.9	protein_coding	nucleoporin 210 like [Source:HGNC Symbol;Acc:HGNC:29915]	1	G2_vs_G6	up	48.3284	1.4712	0.431825	2.58405	0.00976469	0.0254514	1.62051
LINC02207	ENSG00000258476.6	lncRNA	long intergenic non-protein coding RNA 2207 [Source:HGNC Symbol;Acc:HGNC:53073]	15	G2_vs_G6	up	733.339	1.47048	0.425439	3.44872	0.000563258	0.00238864	1.48294	darkgreen
AL080243.4	ENSG00000237214.3	processed_pseudogene	ribosomal protein S9 (RPS9) pseudogene	22	G2_vs_G6	up	5.06287	1.47023	0.558029	2.6026	0.00925201	0.0257021	1.51702
AC025280.1	ENSG00000260859.1	lncRNA	novel transcript, sense intronic to CRISPLD2	16	G2_vs_G6	up	68.2033	1.47016	0.397246	3.67013	0.000242424	0.00106338	1.62051	pink
LINC00968	ENSG00000246430.7	lncRNA	long intergenic non-protein coding RNA 968 [Source:HGNC Symbol;Acc:HGNC:48727]	8	G2_vs_G6	up	79.7577	1.46985	0.370799	3.95608	7.61899e-05	0.000381405	1.63448
AC005255.1	ENSG00000256210.3	processed_pseudogene	transmembrane protein 167A (TMEM167A) pseudogene	19	G2_vs_G6	up	9.70427	1.46969	0.449387	3.27678	0.00104998	0.00333559	1.8832
AC243772.2	ENSG00000233030.2	lncRNA	novel transcript, antisense to FCGR1A	1	G2_vs_G6	up	183.697	1.46954	0.44944	3.23854	0.00120144	0.00442845	1.5568
CXCL1	ENSG00000163739.5	protein_coding	C-X-C motif chemokine ligand 1 [Source:HGNC Symbol;Acc:HGNC:4602]	4	G2_vs_G6	up	145.818	1.46858	0.28861	5.06292	4.12878e-07	4.13279e-06	1.49806
SNORA38	ENSG00000200816.1	snoRNA	small nucleolar RNA, H/ACA box 38 [Source:HGNC Symbol;Acc:HGNC:32631]	6	G2_vs_G6	up	126.676	1.46853	0.4808	3.02512	0.00248537	0.00808747	1.5922	white
RNU6ATAC35P	ENSG00000221571.3	lncRNA	RNA, U6atac small nuclear 35, pseudogene [Source:HGNC Symbol;Acc:HGNC:46934]	1	G2_vs_G6	up	5.39945	1.46851	0.537591	2.70666	0.00679629	0.0199917	1.50284
RNU1-100P	ENSG00000202125.1	snRNA	RNA, U1 small nuclear 100, pseudogene [Source:HGNC Symbol;Acc:HGNC:48442]	3	G2_vs_G6	up	30.9186	1.46836	0.416814	3.51523	0.000439371	0.00181061	1.59589
AL117187.1	ENSG00000258615.1	unprocessed_pseudogene	mitochondrially encoded ATP synthase 6 (MT-ATP6) pseudogene	14	G2_vs_G6	up	9.71765	1.46825	0.501836	2.89468	0.00379547	0.0101516	1.86381
AC000403.1	ENSG00000278727.1	lncRNA	novel transcript	13	G2_vs_G6	up	15.0508	1.46821	0.420933	3.49019	0.000482673	0.00164923	1.95257
NTNG2	ENSG00000196358.11	protein_coding	netrin G2 [Source:HGNC Symbol;Acc:HGNC:14288]	9	G2_vs_G6	up	3187.23	1.4682	0.308811	4.73071	2.23731e-06	2.31042e-05	1.16539	lightgreen
RBM44	ENSG00000177483.11	protein_coding	RNA binding motif protein 44 [Source:HGNC Symbol;Acc:HGNC:24756]	2	G2_vs_G6	up	126.999	1.46818	0.264781	5.54824	2.88566e-08	3.68268e-07	1.5922
PTMAP9	ENSG00000198134.3	processed_pseudogene	prothymosin alpha pseudogene 9 [Source:HGNC Symbol;Acc:HGNC:34054]	12	G2_vs_G6	up	3.97441	1.46763	0.49731	2.93971	0.00328515	0.0106296	1.52601
IGHV3-21	ENSG00000211947.2	IG_V_gene	immunoglobulin heavy variable 3-21 [Source:HGNC Symbol;Acc:HGNC:5586]	14	G2_vs_G6	up	227.72	1.46717	0.443677	3.27815	0.0010449	0.00363012	1.70244
AC093799.1	ENSG00000272950.1	lncRNA	novel transcript, antisense to BAIAP2L1	7	G2_vs_G6	up	6.03423	1.467	0.564475	2.58055	0.00986427	0.0219901	1.94708
FCGR3B	ENSG00000162747.11	protein_coding	Fc fragment of IgG receptor IIIb [Source:HGNC Symbol;Acc:HGNC:3620]	1	G2_vs_G6	up	40137	1.46693	0.19155	7.64646	2.0658e-14	1.59019e-12	1.08844	maroon
SKAP1-AS1	ENSG00000263787.1	lncRNA	SKAP1 antisense RNA 1 [Source:HGNC Symbol;Acc:HGNC:53166]	17	G2_vs_G6	up	5.38813	1.46478	0.544286	2.67228	0.00753387	0.0216291	1.51702
ORM1	ENSG00000229314.5	protein_coding	orosomucoid 1 [Source:HGNC Symbol;Acc:HGNC:8498]	9	G2_vs_G6	up	119.581	1.46426	0.515262	2.82858	0.00467555	0.013878	1.5922	darkgreen
SPOCD1	ENSG00000134668.12	protein_coding	SPOC domain containing 1 [Source:HGNC Symbol;Acc:HGNC:26338]	1	G2_vs_G6	up	60.0746	1.46422	0.424996	3.40018	0.000673409	0.00258291	1.62051	darkgrey
PTX3	ENSG00000163661.4	protein_coding	pentraxin 3 [Source:HGNC Symbol;Acc:HGNC:9692]	3	G2_vs_G6	up	64.336	1.46405	0.375703	3.87289	0.000107554	0.000540882	1.5568
SERPINA1	ENSG00000197249.14	protein_coding	serpin family A member 1 [Source:HGNC Symbol;Acc:HGNC:8941]	14	G2_vs_G6	up	13265.9	1.46344	0.207797	7.02271	2.17601e-12	1.05618e-10	1.07826	lightgreen
CCDC150	ENSG00000144395.18	protein_coding	coiled-coil domain containing 150 [Source:HGNC Symbol;Acc:HGNC:26834]	2	G2_vs_G6	up	23.3368	1.46294	0.437722	3.33049	0.000866923	0.00232514	2.35308
AC087741.2	ENSG00000275479.1	lncRNA	novel transcript	17	G2_vs_G6	up	7.47376	1.4627	0.55915	2.58265	0.00980449	0.0223676	1.89777
AL358334.2	ENSG00000258711.2	lncRNA	novel transcript	14	G2_vs_G6	up	4.12282	1.46228	0.61467	2.3435	0.0191036	0.0468367	1.51702
FAM160B1	ENSG00000151553.15	protein_coding	family with sequence similarity 160 member B1 [Source:HGNC Symbol;Acc:HGNC:29320]	10	G2_vs_G6	up	2880.49	1.4619	0.165014	8.85555	8.32719e-19	2.15304e-16	1.09489	maroon
DHRS9	ENSG00000073737.16	protein_coding	dehydrogenase/reductase 9 [Source:HGNC Symbol;Acc:HGNC:16888]	2	G2_vs_G6	up	1461.09	1.46186	0.261867	5.57641	2.4553e-08	3.38836e-07	1.48646
AL021707.7	ENSG00000273076.1	lncRNA	novel transcript, antisense to SUN2	22	G2_vs_G6	up	43.2806	1.46023	0.35198	4.12052	3.78025e-05	0.000208343	1.62051
AC006517.4	ENSG00000241828.2	processed_pseudogene	ribosomal protein S20 (RPS20) pseudogene	12	G2_vs_G6	up	8.0426	1.45967	0.591538	2.46981	0.0135186	0.028649	1.94708
AC007336.1	ENSG00000261997.1	lncRNA	novel transcript	16	G2_vs_G6	up	564.922	1.45865	0.26033	5.60115	2.12939e-08	2.61866e-07	1.71382	maroon
H2AC16	ENSG00000276903.1	protein_coding	histone cluster 1 H2A family member l [Source:HGNC Symbol;Acc:HGNC:4730]	6	G2_vs_G6	up	234.833	1.45847	0.291424	4.9704	6.68136e-07	5.69675e-06	1.68694	darkorange
CASC1	ENSG00000118307.19	protein_coding	cancer susceptibility 1 [Source:HGNC Symbol;Acc:HGNC:29599]	12	G2_vs_G6	up	7.53726	1.45782	0.459103	3.19025	0.0014215	0.0042508	1.93349
IL10RB-DT	ENSG00000223799.1	lncRNA	IL10RB divergent transcript [Source:HGNC Symbol;Acc:HGNC:44303]	21	G2_vs_G6	up	68.1847	1.45764	0.345203	4.20715	2.58612e-05	0.000151917	1.59589
AGTRAP	ENSG00000177674.16	protein_coding	angiotensin II receptor associated protein [Source:HGNC Symbol;Acc:HGNC:13539]	1	G2_vs_G6	up	2187.59	1.45759	0.165513	8.79201	1.46911e-18	3.55594e-16	1.11872	lightgreen
GPR141	ENSG00000187037.8	protein_coding	G protein-coupled receptor 141 [Source:HGNC Symbol;Acc:HGNC:19997]	7	G2_vs_G6	up	1176.71	1.45719	0.176404	8.2539	1.53304e-16	1.55281e-14	1.50581	lightgreen
HNRNPA1P53	ENSG00000229534.1	processed_pseudogene	heterogeneous nuclear ribonucleoprotein A1 pseudogene 53 [Source:HGNC Symbol;Acc:HGNC:48783]	11	G2_vs_G6	up	23.9996	1.45678	0.455067	3.20686	0.00134191	0.00477158	1.59589
CLEC1A	ENSG00000150048.10	protein_coding	C-type lectin domain family 1 member A [Source:HGNC Symbol;Acc:HGNC:24355]	12	G2_vs_G6	up	125.607	1.45565	0.232933	6.22761	4.73599e-10	9.5803e-09	1.52794
LGALSL	ENSG00000119862.13	protein_coding	galectin like [Source:HGNC Symbol;Acc:HGNC:25012]	2	G2_vs_G6	up	734.447	1.45506	0.208822	6.94781	3.71006e-12	1.4103e-10	1.33613
AC019080.2	ENSG00000238295.1	snoRNA		2	G2_vs_G6	up	9.73481	1.45489	0.622976	2.25289	0.0242662	0.0451877	2.0114
IFIT5	ENSG00000152778.9	protein_coding	interferon induced protein with tetratricopeptide repeats 5 [Source:HGNC Symbol;Acc:HGNC:13328]	10	G2_vs_G6	up	2608.29	1.45429	0.401168	3.62872	0.000284831	0.00169229	1.11872	maroon
MELK	ENSG00000165304.8	protein_coding	maternal embryonic leucine zipper kinase [Source:HGNC Symbol;Acc:HGNC:16870]	9	G2_vs_G6	up	63.3137	1.45338	0.286279	5.04988	4.4208e-07	4.05503e-06	1.63938
AL158212.2	ENSG00000233547.1	lncRNA	novel transcript	10	G2_vs_G6	up	20.9565	1.45311	0.403729	3.5907	0.000329793	0.00115095	2.0123
NQO2	ENSG00000124588.20	protein_coding	N-ribosyldihydronicotinamide:quinone reductase 2 [Source:HGNC Symbol;Acc:HGNC:7856]	6	G2_vs_G6	up	2525.86	1.45298	0.232009	6.24404	4.26405e-10	8.95522e-09	1.48646	lightgreen
PHC2	ENSG00000134686.18	protein_coding	polyhomeotic homolog 2 [Source:HGNC Symbol;Acc:HGNC:3183]	1	G2_vs_G6	up	6039.48	1.45203	0.1928	7.51806	5.55932e-14	3.78512e-12	1.07826	lightgreen
AL133467.1	ENSG00000258572.1	lncRNA	novel transcript	14	G2_vs_G6	up	9.48039	1.45153	0.569667	2.54311	0.0109871	0.0240737	1.94708
ZWINT	ENSG00000122952.17	protein_coding	ZW10 interacting kinetochore protein [Source:HGNC Symbol;Acc:HGNC:13195]	10	G2_vs_G6	up	106.984	1.45108	0.25682	5.63704	1.72995e-08	2.1811e-07	1.70631	darkorange
DTNB-AS1	ENSG00000224220.1	lncRNA	novel transcript	2	G2_vs_G6	up	9.60252	1.4507	0.521508	2.77006	0.00560466	0.013645	1.94708
TMEM54	ENSG00000121900.19	protein_coding	transmembrane protein 54 [Source:HGNC Symbol;Acc:HGNC:24143]	1	G2_vs_G6	up	7.51117	1.45062	0.565193	2.53459	0.011258	0.0251191	1.89777
IER3	ENSG00000137331.12	protein_coding	immediate early response 3 [Source:HGNC Symbol;Acc:HGNC:5392]	6	G2_vs_G6	up	196.225	1.45045	0.273098	5.29012	1.22234e-07	1.10006e-06	1.97441
RILPL2	ENSG00000150977.10	protein_coding	Rab interacting lysosomal protein like 2 [Source:HGNC Symbol;Acc:HGNC:28787]	12	G2_vs_G6	up	2211.54	1.44964	0.148904	9.72791	2.29249e-22	1.10395e-19	1.68694	lightgreen
ALPK1	ENSG00000073331.18	protein_coding	alpha kinase 1 [Source:HGNC Symbol;Acc:HGNC:20917]	4	G2_vs_G6	up	7711.21	1.44751	0.147654	9.798	1.14838e-22	1.00057e-19	0.960922	lightgreen
AC006511.7	ENSG00000288043.1	lncRNA	novel transcript	12	G2_vs_G6	up	15.9182	1.44654	0.472	3.0447	0.0023291	0.00665844	1.87723
LILRB5	ENSG00000105609.17	protein_coding	leukocyte immunoglobulin like receptor B5 [Source:HGNC Symbol;Acc:HGNC:6609]	19	G2_vs_G6	up	25.4826	1.44593	0.453328	3.14816	0.00164303	0.00465808	2.0114
IGHV1-69D	ENSG00000280411.1	IG_V_gene	immunoglobulin heavy variable 1-69D [Source:HGNC Symbol;Acc:HGNC:49601]	14	G2_vs_G6	up	92.4856	1.44574	0.532258	2.70495	0.00683149	0.0188388	1.62051
ZNF788P	ENSG00000214189.9	transcribed_unprocessed_pseudogene	zinc finger family member 788, pseudogene [Source:HGNC Symbol;Acc:HGNC:33112]	19	G2_vs_G6	up	42.0877	1.44521	0.308856	4.67053	3.00421e-06	2.22114e-05	1.63938
GAS6	ENSG00000183087.15	protein_coding	growth arrest specific 6 [Source:HGNC Symbol;Acc:HGNC:4168]	13	G2_vs_G6	up	204.934	1.44463	0.283152	5.07235	3.92937e-07	3.53043e-06	1.70244
FUT7	ENSG00000180549.8	protein_coding	fucosyltransferase 7 [Source:HGNC Symbol;Acc:HGNC:4018]	9	G2_vs_G6	up	617.253	1.44452	0.220274	6.5425	6.05008e-11	1.37171e-09	1.70244	lightgreen
AC087627.1	ENSG00000253983.3	lncRNA	novel transcript	8	G2_vs_G6	up	13.9345	1.44426	0.494639	2.8906	0.00384509	0.00958855	2.0114
RTP4	ENSG00000136514.3	protein_coding	receptor transporter protein 4 [Source:HGNC Symbol;Acc:HGNC:23992]	3	G2_vs_G6	up	794.023	1.44411	0.421241	3.43021	0.000603114	0.00253547	1.48294	maroon
EYS	ENSG00000188107.15	protein_coding	eyes shut homolog [Source:HGNC Symbol;Acc:HGNC:21555]	6	G2_vs_G6	up	103.086	1.44366	0.311186	4.63117	3.63599e-06	2.74018e-05	1.5568
AC103718.1	ENSG00000285108.1	lncRNA	novel transcript	8	G2_vs_G6	up	6.76551	1.44149	0.554316	2.57774	0.00994494	0.0224441	1.91751
SKAP2	ENSG00000005020.13	protein_coding	src kinase associated phosphoprotein 2 [Source:HGNC Symbol;Acc:HGNC:15687]	7	G2_vs_G6	up	3037.19	1.44092	0.193647	7.43701	1.02989e-13	6.23076e-12	1.16539
LINC00211	ENSG00000237803.6	lncRNA	long intergenic non-protein coding RNA 211 [Source:HGNC Symbol;Acc:HGNC:37459]	2	G2_vs_G6	up	688.412	1.44091	0.280579	5.12606	2.95875e-07	3.1016e-06	1.48646
IGHV3-15	ENSG00000211943.2	IG_V_gene	immunoglobulin heavy variable 3-15 [Source:HGNC Symbol;Acc:HGNC:5582]	14	G2_vs_G6	up	226.07	1.43973	0.512639	2.78322	0.00538226	0.0130446	1.97441	white
WNT11	ENSG00000085741.13	protein_coding	Wnt family member 11 [Source:HGNC Symbol;Acc:HGNC:12776]	11	G2_vs_G6	up	12.6428	1.43917	0.532175	2.68632	0.00722433	0.0164842	2.0114
AC007016.1	ENSG00000249930.1	processed_pseudogene	pseudogene similar to part of glyceraldehyde-3-phosphate dehydrogenase (GAPDH)	4	G2_vs_G6	up	48.043	1.43895	0.335903	4.27851	1.88152e-05	0.000114999	1.59589
H4C13	ENSG00000275126.1	protein_coding	histone cluster 1 H4 family member l [Source:HGNC Symbol;Acc:HGNC:4791]	6	G2_vs_G6	up	285.62	1.4383	0.275035	5.20991	1.8893e-07	1.86369e-06	1.68694	darkorange
RNU7-13P	ENSG00000252222.1	snRNA	RNA, U7 small nuclear 13 pseudogene [Source:HGNC Symbol;Acc:HGNC:34109]	1	G2_vs_G6	up	66.255	1.4371	0.299796	4.78747	1.68894e-06	1.34213e-05	1.63448
CDC45	ENSG00000093009.10	protein_coding	cell division cycle 45 [Source:HGNC Symbol;Acc:HGNC:1739]	22	G2_vs_G6	up	43.248	1.43705	0.394887	3.61301	0.000302668	0.00129439	1.62051
PIK3CD-AS1	ENSG00000179840.5	lncRNA	PIK3CD antisense RNA 1 [Source:HGNC Symbol;Acc:HGNC:32346]	1	G2_vs_G6	up	41.1161	1.43702	0.235928	6.07787	1.21789e-09	2.10142e-08	1.63448
TWIST2	ENSG00000233608.4	protein_coding	twist family bHLH transcription factor 2 [Source:HGNC Symbol;Acc:HGNC:20670]	2	G2_vs_G6	up	7.00391	1.43678	0.609771	2.37054	0.0177619	0.0358296	1.94708
LINC00398	ENSG00000237879.1	lncRNA	long intergenic non-protein coding RNA 398 [Source:HGNC Symbol;Acc:HGNC:42727]	13	G2_vs_G6	up	36.7326	1.43606	0.382531	3.72533	0.000195059	0.000631681	2.35308
MMRN1	ENSG00000138722.10	protein_coding	multimerin 1 [Source:HGNC Symbol;Acc:HGNC:7178]	4	G2_vs_G6	up	353.288	1.43566	0.305983	4.68021	2.86587e-06	2.06341e-05	1.70244	darkgrey
JAK2	ENSG00000096968.13	protein_coding	Janus kinase 2 [Source:HGNC Symbol;Acc:HGNC:6192]	9	G2_vs_G6	up	5726.84	1.43566	0.199449	7.19836	6.0942e-13	3.67996e-11	0.960922	maroon
SNORD46	ENSG00000200913.1	snoRNA	small nucleolar RNA, C/D box 46 [Source:HGNC Symbol;Acc:HGNC:10186]	1	G2_vs_G6	up	84.0614	1.43339	0.482586	2.96022	0.0030742	0.00912505	1.70631	white
CTRC	ENSG00000162438.12	protein_coding	chymotrypsin C [Source:HGNC Symbol;Acc:HGNC:2523]	1	G2_vs_G6	up	19.3768	1.43338	0.452768	3.10446	0.00190624	0.00543606	1.95257
SAMD9L	ENSG00000177409.12	protein_coding	sterile alpha motif domain containing 9 like [Source:HGNC Symbol;Acc:HGNC:1349]	7	G2_vs_G6	up	10903.5	1.43325	0.361992	3.96379	7.3768e-05	0.000529031	1.09489	maroon
USP8P1	ENSG00000214892.4	processed_pseudogene	ubiquitin specific peptidase 8 pseudogene 1 [Source:HGNC Symbol;Acc:HGNC:13987]	6	G2_vs_G6	up	7.18621	1.43303	0.577784	2.45225	0.0141966	0.0297584	1.95257
AF064858.3	ENSG00000288266.1	TEC	TEC	21	G2_vs_G6	up	2.81243	1.43303	0.641028	2.39372	0.0166783	0.0475822	1.29876
LINC01305	ENSG00000231453.1	lncRNA	long intergenic non-protein coding RNA 1305 [Source:HGNC Symbol;Acc:HGNC:27690]	2	G2_vs_G6	up	5.4371	1.43264	0.583996	2.46152	0.0138351	0.0366194	1.47739
BAZ1A	ENSG00000198604.11	protein_coding	bromodomain adjacent to zinc finger domain 1A [Source:HGNC Symbol;Acc:HGNC:960]	14	G2_vs_G6	up	6494.41	1.43135	0.163735	8.73915	2.3487e-18	5.21183e-16	1.16539	maroon
EXO1	ENSG00000174371.17	protein_coding	exonuclease 1 [Source:HGNC Symbol;Acc:HGNC:3511]	1	G2_vs_G6	up	47.5551	1.43103	0.33037	4.32976	1.4927e-05	9.24549e-05	1.62051
U62317.1	ENSG00000272666.1	lncRNA	uncharacterized LOC105373098 [Source:NCBI gene;Acc:105373098]	22	G2_vs_G6	up	55.9124	1.4309	0.419133	3.39348	0.000690113	0.00264083	1.62051
MCTP1	ENSG00000175471.19	protein_coding	multiple C2 and transmembrane domain containing 1 [Source:HGNC Symbol;Acc:HGNC:26183]	5	G2_vs_G6	up	3167.3	1.43088	0.189073	7.56192	3.97158e-14	2.81219e-12	1.09489	maroon
P2RY14	ENSG00000174944.9	protein_coding	purinergic receptor P2Y14 [Source:HGNC Symbol;Acc:HGNC:16442]	3	G2_vs_G6	up	361.562	1.43075	0.484759	2.93966	0.00328575	0.00961251	1.71382	maroon
AL022313.2	ENSG00000228719.1	lncRNA	novel transcript	22	G2_vs_G6	up	38.201	1.43001	0.295231	4.80677	1.53387e-06	1.24412e-05	1.62051
AL662797.2	ENSG00000272540.1	lncRNA	novel transcript, antisense to TUBB	6	G2_vs_G6	up	37.249	1.42965	0.384924	3.69226	0.000222269	0.000709496	2.35308
PCA3	ENSG00000225937.3	lncRNA	prostate cancer associated 3 [Source:HGNC Symbol;Acc:HGNC:8637]	9	G2_vs_G6	up	5.1627	1.42937	0.594083	2.38698	0.0169873	0.04344	1.47739
SNORA73B	ENSG00000200087.1	snoRNA	small nucleolar RNA, H/ACA box 73B [Source:HGNC Symbol;Acc:HGNC:10116]	1	G2_vs_G6	up	8532.73	1.42817	0.384247	3.69172	0.000222741	0.00139365	1.09489	white
GNG10	ENSG00000242616.4	protein_coding	G protein subunit gamma 10 [Source:HGNC Symbol;Acc:HGNC:4402]	9	G2_vs_G6	up	69.5654	1.42783	0.252541	5.64044	1.69613e-08	2.14464e-07	1.70631
AP000894.4	ENSG00000273355.1	lncRNA	novel transcript	18	G2_vs_G6	up	6.08123	1.42744	0.557602	2.52875	0.0114469	0.0248829	1.95257
ICAM5	ENSG00000105376.5	protein_coding	intercellular adhesion molecule 5 [Source:HGNC Symbol;Acc:HGNC:5348]	19	G2_vs_G6	up	27.2912	1.42606	0.347535	4.08371	4.4322e-05	0.000243159	1.59589
AC005632.3	ENSG00000261596.2	lncRNA	novel transcript, sense intronic to METTL9	16	G2_vs_G6	up	451.078	1.42598	0.203968	6.9861	2.82641e-12	8.91867e-11	1.68694	lightgreen
HMGB1P9	ENSG00000224159.1	processed_pseudogene	high mobility group box 1 pseudogene 9 [Source:HGNC Symbol;Acc:HGNC:13320]	2	G2_vs_G6	up	13.2656	1.42574	0.456591	3.09227	0.00198635	0.00586348	1.86381
PSORS1C3	ENSG00000204528.3	lncRNA	psoriasis susceptibility 1 candidate 3 [Source:HGNC Symbol;Acc:HGNC:17203]	6	G2_vs_G6	up	18.8439	1.42572	0.526022	2.68604	0.00723047	0.0169027	1.95257
AC073517.1	ENSG00000239480.1	lncRNA	novel transcript	7	G2_vs_G6	up	8.74161	1.42558	0.535214	2.641	0.00826622	0.0189051	1.95257
FNDC3B	ENSG00000075420.13	protein_coding	fibronectin type III domain containing 3B [Source:HGNC Symbol;Acc:HGNC:24670]	3	G2_vs_G6	up	8038.26	1.42555	0.1396	10.2048	1.88757e-24	2.51596e-21	1.07826	lightgreen
GBP3	ENSG00000117226.12	protein_coding	guanylate binding protein 3 [Source:HGNC Symbol;Acc:HGNC:4184]	1	G2_vs_G6	up	1395.28	1.42513	0.275655	5.16909	2.35241e-07	2.25288e-06	1.68694	maroon
DNM1P33	ENSG00000260096.1	unprocessed_pseudogene	dynamin 1 pseudogene 33 [Source:HGNC Symbol;Acc:HGNC:35180]	15	G2_vs_G6	up	8.5305	1.42444	0.59393	2.39153	0.0167785	0.0346813	1.91751
CTSD	ENSG00000117984.14	protein_coding	cathepsin D [Source:HGNC Symbol;Acc:HGNC:2529]	11	G2_vs_G6	up	2552.56	1.4238	0.228217	6.21765	5.04643e-10	1.03412e-08	1.48646	lightgreen
AC018761.3	ENSG00000267212.1	lncRNA	novel transcript	19	G2_vs_G6	up	56.3492	1.42366	0.224544	6.33615	2.35578e-10	4.86991e-09	1.60252
AL513327.2	ENSG00000233246.1	lncRNA	novel transcript	1	G2_vs_G6	up	11.6708	1.42285	0.514772	2.74292	0.00608957	0.0151949	1.86381
AP000943.3	ENSG00000280167.1	TEC	TEC	11	G2_vs_G6	up	20.5037	1.42187	0.460166	3.09355	0.0019778	0.00649045	1.64233
MXD1	ENSG00000059728.11	protein_coding	MAX dimerization protein 1 [Source:HGNC Symbol;Acc:HGNC:6761]	2	G2_vs_G6	up	34811.8	1.42169	0.140986	10.0739	7.20661e-24	6.60221e-21	1.16539	lightgreen
MILR1	ENSG00000271605.6	protein_coding	mast cell immunoglobulin like receptor 1 [Source:HGNC Symbol;Acc:HGNC:27570]	17	G2_vs_G6	up	685.677	1.42093	0.28142	5.03257	4.83943e-07	4.80483e-06	1.48646
TNNT3	ENSG00000130595.19	protein_coding	troponin T3, fast skeletal type [Source:HGNC Symbol;Acc:HGNC:11950]	11	G2_vs_G6	up	143.84	1.4209	0.381914	3.69735	0.000217863	0.00100372	1.5568	pink
LRRC70	ENSG00000186105.8	protein_coding	leucine rich repeat containing 70 [Source:HGNC Symbol;Acc:HGNC:35155]	5	G2_vs_G6	up	29.6809	1.42065	0.437603	3.2513	0.00114878	0.00408763	1.63478
DGKH	ENSG00000102780.16	protein_coding	diacylglycerol kinase eta [Source:HGNC Symbol;Acc:HGNC:2854]	13	G2_vs_G6	up	1201.38	1.41871	0.292697	4.85613	1.197e-06	1.07706e-05	1.48646	darkgreen
AL163541.1	ENSG00000285534.1	lncRNA	novel transcript	13	G2_vs_G6	up	227.265	1.41863	0.48499	2.90874	0.00362888	0.0113484	1.56076	lightgreen
ACCSL	ENSG00000205126.2	protein_coding	1-aminocyclopropane-1-carboxylate synthase homolog (inactive) like [Source:HGNC Symbol;Acc:HGNC:34391]	11	G2_vs_G6	up	8.25512	1.4181	0.594734	2.36617	0.0179733	0.0363884	1.93349
MEF2A	ENSG00000068305.17	protein_coding	myocyte enhancer factor 2A [Source:HGNC Symbol;Acc:HGNC:6993]	15	G2_vs_G6	up	2869.88	1.41759	0.163516	8.67013	4.31622e-18	9.40766e-16	1.07826	lightgreen
TAP1	ENSG00000168394.11	protein_coding	transporter 1, ATP binding cassette subfamily B member [Source:HGNC Symbol;Acc:HGNC:43]	6	G2_vs_G6	up	10333	1.41712	0.243808	5.79925	6.66133e-09	1.3894e-07	1.08844	lightgreen
PTGES3P1	ENSG00000234518.2	processed_pseudogene	prostaglandin E synthase 3 pseudogene 1 [Source:HGNC Symbol;Acc:HGNC:43824]	1	G2_vs_G6	up	123.427	1.41665	0.283906	4.98156	6.30725e-07	6.01411e-06	1.49806
MEP1B	ENSG00000141434.12	protein_coding	meprin A subunit beta [Source:HGNC Symbol;Acc:HGNC:7020]	18	G2_vs_G6	up	4.59172	1.41637	0.55949	2.51639	0.0118565	0.0322704	1.47739
ARNTL2	ENSG00000029153.14	protein_coding	aryl hydrocarbon receptor nuclear translocator like 2 [Source:HGNC Symbol;Acc:HGNC:18984]	12	G2_vs_G6	up	76.1677	1.41589	0.291355	4.84202	1.28528e-06	1.05472e-05	1.63448
PTEN	ENSG00000171862.11	protein_coding	phosphatase and tensin homolog [Source:HGNC Symbol;Acc:HGNC:9588]	10	G2_vs_G6	up	16623.8	1.41547	0.200759	7.04664	1.8329e-12	9.03562e-11	1.07826	maroon
MTF1	ENSG00000188786.10	protein_coding	metal regulatory transcription factor 1 [Source:HGNC Symbol;Acc:HGNC:7428]	1	G2_vs_G6	up	3137.14	1.41429	0.169322	8.34252	7.27213e-17	1.21372e-14	0.960922	lightgreen
PLBD1-AS1	ENSG00000256751.6	lncRNA	PLBD1 antisense RNA 1 [Source:HGNC Symbol;Acc:HGNC:51143]	12	G2_vs_G6	up	618.87	1.41355	0.229223	6.15732	7.39846e-10	1.46333e-08	1.48646
LINC00677	ENSG00000259717.1	lncRNA	long intergenic non-protein coding RNA 677 [Source:HGNC Symbol;Acc:HGNC:20121]	14	G2_vs_G6	up	38.2792	1.41316	0.314013	4.48307	7.35771e-06	4.88899e-05	1.63938
FAM157A	ENSG00000236438.7	transcribed_unprocessed_pseudogene	family with sequence similarity 157 member A [Source:HGNC Symbol;Acc:HGNC:34079]	3	G2_vs_G6	up	1278.48	1.41254	0.265632	5.29301	1.20317e-07	1.39901e-06	1.48646	lightgreen
APOBEC3A	ENSG00000128383.13	protein_coding	apolipoprotein B mRNA editing enzyme catalytic subunit 3A [Source:HGNC Symbol;Acc:HGNC:17343]	22	G2_vs_G6	up	9377.77	1.41175	0.213585	6.59216	4.33466e-11	1.53443e-09	1.07826	lightgreen
RNA5SP450	ENSG00000223138.1	rRNA_pseudogene	RNA, 5S ribosomal pseudogene 450 [Source:HGNC Symbol;Acc:HGNC:43350]	18	G2_vs_G6	up	13.7081	1.41157	0.443857	3.16343	0.00155921	0.00456618	1.95257
AC103996.2	ENSG00000258831.1	lncRNA	novel transcript	15	G2_vs_G6	up	74.8185	1.41099	0.506753	2.77316	0.00555153	0.0163865	1.5568	darkgreen
TXN	ENSG00000136810.13	protein_coding	thioredoxin [Source:HGNC Symbol;Acc:HGNC:12435]	9	G2_vs_G6	up	684.753	1.41089	0.242225	5.81214	6.16809e-09	9.9453e-08	1.46127	maroon
AC068189.1	ENSG00000254248.1	lncRNA	novel transcript, antisense to NDUFAF6	8	G2_vs_G6	up	5.24483	1.41018	0.564061	2.4788	0.0131825	0.0374091	1.37239
RAB33B	ENSG00000172007.7	protein_coding	RAB33B, member RAS oncogene family [Source:HGNC Symbol;Acc:HGNC:16075]	4	G2_vs_G6	up	1074.89	1.40993	0.187443	7.51496	5.69272e-14	2.95161e-12	1.48294	maroon
AC233755.2	ENSG00000277856.1	protein_coding		KI270726.1	G2_vs_G6	up	35.2975	1.40964	0.620831	2.28622	0.0222412	0.0497902	1.63938	white
IGHV3-53	ENSG00000211967.3	IG_V_gene	immunoglobulin heavy variable 3-53 [Source:HGNC Symbol;Acc:HGNC:5610]	14	G2_vs_G6	up	52.3493	1.40955	0.504943	2.76886	0.00562532	0.0160144	1.62051
ERCC6L	ENSG00000186871.7	protein_coding	ERCC excision repair 6 like, spindle assembly checkpoint helicase [Source:HGNC Symbol;Acc:HGNC:20794]	X	G2_vs_G6	up	21.75	1.40872	0.41955	3.34816	0.000813502	0.00252365	2.0123
MAFG	ENSG00000197063.11	protein_coding	MAF bZIP transcription factor G [Source:HGNC Symbol;Acc:HGNC:6781]	17	G2_vs_G6	up	754.649	1.40816	0.203976	6.88027	5.97372e-12	1.94035e-10	1.50581	pink
SCARNA22	ENSG00000249784.1	scaRNA	small Cajal body-specific RNA 22 [Source:HGNC Symbol;Acc:HGNC:32580]	4	G2_vs_G6	up	91.7447	1.40789	0.422177	3.30024	0.000966012	0.00337948	1.70631	white
MAK	ENSG00000111837.11	protein_coding	male germ cell associated kinase [Source:HGNC Symbol;Acc:HGNC:6816]	6	G2_vs_G6	up	744.572	1.40768	0.26856	5.23102	1.68579e-07	1.68819e-06	1.68694	lightgreen
CDKN2B	ENSG00000147883.12	protein_coding	cyclin dependent kinase inhibitor 2B [Source:HGNC Symbol;Acc:HGNC:1788]	9	G2_vs_G6	up	92.3464	1.40683	0.311283	4.50509	6.6344e-06	4.6727e-05	1.5568
MMP25	ENSG00000008516.17	protein_coding	matrix metallopeptidase 25 [Source:HGNC Symbol;Acc:HGNC:14246]	16	G2_vs_G6	up	11192.3	1.40674	0.208122	6.73531	1.63581e-11	7.11551e-10	0.960922	lightgreen
ELMO2	ENSG00000062598.18	protein_coding	engulfment and cell motility 2 [Source:HGNC Symbol;Acc:HGNC:17233]	20	G2_vs_G6	up	2511.82	1.40597	0.200735	7.00417	2.48452e-12	8.90988e-11	1.48646	lightgreen
F3	ENSG00000117525.14	protein_coding	coagulation factor III, tissue factor [Source:HGNC Symbol;Acc:HGNC:3541]	1	G2_vs_G6	up	4.0653	1.40578	0.587976	2.38058	0.0172853	0.0428976	1.52601
AC110373.1	ENSG00000249244.1	unprocessed_pseudogene	glycerol kinase 2 pseudogene	4	G2_vs_G6	up	6.60814	1.4056	0.575958	2.43247	0.0149962	0.0310845	1.95257
FAS	ENSG00000026103.22	protein_coding	Fas cell surface death receptor [Source:HGNC Symbol;Acc:HGNC:11920]	10	G2_vs_G6	up	2342.61	1.40442	0.193112	7.27476	3.47033e-13	1.49227e-11	1.48294	maroon
AJ011931.1	ENSG00000276633.1	lncRNA	novel transcript	21	G2_vs_G6	up	12.9304	1.40413	0.543809	2.56523	0.0103107	0.0227859	1.95257
AP001977.1	ENSG00000286044.1	lncRNA	novel transcript	11	G2_vs_G6	up	47.3779	1.40404	0.349063	3.99405	6.49554e-05	0.000334563	1.62051
AL031123.1	ENSG00000226281.4	lncRNA	novel transcript	6	G2_vs_G6	up	127.256	1.40402	0.292056	4.80102	1.57861e-06	1.28924e-05	1.60208
AC078886.1	ENSG00000258215.1	processed_pseudogene	tripartite motif containing 61 (TRIM61) pseudogene	12	G2_vs_G6	up	114.404	1.40381	0.239674	5.85638	4.73052e-09	7.57148e-08	1.52794
AC104232.1	ENSG00000254006.5	lncRNA	novel transcript	8	G2_vs_G6	up	19.6661	1.40373	0.567104	2.45371	0.0141391	0.0296606	1.95257
RNA5SP207	ENSG00000212176.1	rRNA_pseudogene	RNA, 5S ribosomal pseudogene 207 [Source:HGNC Symbol;Acc:HGNC:43107]	6	G2_vs_G6	up	16.0158	1.40355	0.428993	3.25053	0.0011519	0.00408242	1.64233
PAPPA2	ENSG00000116183.11	protein_coding	pappalysin 2 [Source:HGNC Symbol;Acc:HGNC:14615]	1	G2_vs_G6	up	12.4998	1.40253	0.512821	2.68484	0.00725641	0.0174806	1.8832
AL671277.1	ENSG00000227766.1	unprocessed_pseudogene	HLA complex group 4 pseudogene 5	6	G2_vs_G6	up	50.9977	1.40209	0.362011	3.85372	0.000116336	0.000564331	1.60252
CSF2RB	ENSG00000100368.14	protein_coding	colony stimulating factor 2 receptor beta common subunit [Source:HGNC Symbol;Acc:HGNC:2436]	22	G2_vs_G6	up	17659.4	1.40182	0.183802	7.61092	2.72142e-14	2.0414e-12	1.07826	lightgreen
KCNK7	ENSG00000173338.12	protein_coding	potassium two pore domain channel subfamily K member 7 [Source:HGNC Symbol;Acc:HGNC:6282]	11	G2_vs_G6	up	17.399	1.40086	0.465254	2.98956	0.00279376	0.00733174	2.0123
LINC01503	ENSG00000233901.6	lncRNA	long intergenic non-protein coding RNA 1503 [Source:HGNC Symbol;Acc:HGNC:51184]	9	G2_vs_G6	up	162.75	1.39964	0.252696	5.52005	3.38901e-08	4.33617e-07	1.5568	lightgreen
ITGA9	ENSG00000144668.12	protein_coding	integrin subunit alpha 9 [Source:HGNC Symbol;Acc:HGNC:6145]	3	G2_vs_G6	up	82.8286	1.3992	0.427765	3.2524	0.00114433	0.00407572	1.63448
LINC02068	ENSG00000223387.6	lncRNA	long intergenic non-protein coding RNA 2068 [Source:HGNC Symbol;Acc:HGNC:52914]	3	G2_vs_G6	up	31.2291	1.3989	0.552991	2.51531	0.0118928	0.0303279	1.59589
TMEM253	ENSG00000232070.9	protein_coding	transmembrane protein 253 [Source:HGNC Symbol;Acc:HGNC:32545]	14	G2_vs_G6	up	11.3424	1.39849	0.575754	2.41605	0.01569	0.0332799	1.8832
CMTM1	ENSG00000089505.17	protein_coding	CKLF like MARVEL transmembrane domain containing 1 [Source:HGNC Symbol;Acc:HGNC:19172]	16	G2_vs_G6	up	300.138	1.39761	0.197129	7.07108	1.53728e-12	5.08173e-11	1.70244	lightgreen
DDIAS	ENSG00000165490.13	protein_coding	DNA damage induced apoptosis suppressor [Source:HGNC Symbol;Acc:HGNC:26351]	11	G2_vs_G6	up	241.285	1.39719	0.243607	5.725	1.03432e-08	1.39112e-07	1.68694
AC006483.2	ENSG00000272719.1	lncRNA	novel transcript, antisense to ACTB	7	G2_vs_G6	up	12.179	1.3971	0.470761	2.94649	0.00321403	0.00846076	1.95257
H2BC11	ENSG00000124635.8	protein_coding	histone cluster 1 H2B family member j [Source:HGNC Symbol;Acc:HGNC:4761]	6	G2_vs_G6	up	639.934	1.39615	0.207768	6.70085	2.07211e-11	5.96687e-10	1.48646	darkorange
RNA5SP492	ENSG00000223262.1	rRNA_pseudogene	RNA, 5S ribosomal pseudogene 492 [Source:HGNC Symbol;Acc:HGNC:43392]	21	G2_vs_G6	up	7.37689	1.39523	0.479551	2.87933	0.00398522	0.0101964	1.94708
AC132938.7	ENSG00000287193.1	lncRNA	novel transcript	17	G2_vs_G6	up	47.823	1.39515	0.42427	3.27567	0.0010541	0.00385262	1.60252
PLPP3	ENSG00000162407.9	protein_coding	phospholipid phosphatase 3 [Source:HGNC Symbol;Acc:HGNC:9229]	1	G2_vs_G6	up	34.5215	1.39479	0.428921	3.23707	0.00120763	0.00426584	1.63478
FER1L4	ENSG00000088340.16	transcribed_unitary_pseudogene	fer-1 like family member 4 (pseudogene) [Source:HGNC Symbol;Acc:HGNC:15801]	20	G2_vs_G6	up	33.9408	1.39433	0.485927	2.83486	0.00458464	0.0133584	1.63478
CCNA2	ENSG00000145386.10	protein_coding	cyclin A2 [Source:HGNC Symbol;Acc:HGNC:1578]	4	G2_vs_G6	up	130.813	1.39368	0.244774	5.6788	1.35644e-08	1.86438e-07	1.60208	darkorange
AC108463.1	ENSG00000227992.1	processed_pseudogene	pseudogene similar to part of ubiquitin carboxyl-terminal hydrolase L5 UCHL5	2	G2_vs_G6	up	32.8304	1.39334	0.37046	3.75923	0.000170439	0.00079105	1.59589
MBOAT2	ENSG00000143797.12	protein_coding	membrane bound O-acyltransferase domain containing 2 [Source:HGNC Symbol;Acc:HGNC:25193]	2	G2_vs_G6	up	2457.76	1.39272	0.183465	7.58197	3.40354e-14	1.67914e-12	1.68694	maroon
IGKV1-27	ENSG00000244575.3	IG_V_gene	immunoglobulin kappa variable 1-27 [Source:HGNC Symbol;Acc:HGNC:5735]	2	G2_vs_G6	up	87.4383	1.39226	0.487328	2.84207	0.0044821	0.0136459	1.5568	white
GNG8	ENSG00000167414.4	protein_coding	G protein subunit gamma 8 [Source:HGNC Symbol;Acc:HGNC:19664]	19	G2_vs_G6	up	7.16866	1.39202	0.604857	2.29745	0.0215929	0.0424235	1.93349
AL354877.1	ENSG00000224067.2	processed_pseudogene	pseudogene similar to part of HLA-B associated transcript 2 (BAT2)	9	G2_vs_G6	up	131.768	1.39185	0.348381	3.96532	7.32962e-05	0.000377377	1.5922	lightgreen
CDKN2D	ENSG00000129355.7	protein_coding	cyclin dependent kinase inhibitor 2D [Source:HGNC Symbol;Acc:HGNC:1790]	19	G2_vs_G6	up	2189.01	1.39182	0.172812	8.04437	8.66937e-16	6.51159e-14	1.7038	lightgreen
LINC02478	ENSG00000285373.2	lncRNA	long intergenic non-protein coding RNA 2478 [Source:HGNC Symbol;Acc:HGNC:53446]	2	G2_vs_G6	up	67.3164	1.39178	0.238086	5.84232	5.14792e-09	7.73344e-08	1.62051
EGF	ENSG00000138798.13	protein_coding	epidermal growth factor [Source:HGNC Symbol;Acc:HGNC:3229]	4	G2_vs_G6	up	189.649	1.39175	0.339953	4.06633	4.77589e-05	0.000245329	1.70244	darkgrey
SCUBE2	ENSG00000175356.13	protein_coding	signal peptide, CUB domain and EGF like domain containing 2 [Source:HGNC Symbol;Acc:HGNC:30425]	11	G2_vs_G6	up	40.2358	1.39165	0.300535	4.62008	3.83598e-06	2.74442e-05	1.63938
C9orf72	ENSG00000147894.17	protein_coding	C9orf72-SMCR8 complex subunit [Source:HGNC Symbol;Acc:HGNC:28337]	9	G2_vs_G6	up	6451.23	1.39136	0.208776	6.66317	2.67991e-11	1.10281e-09	0.960922	maroon
FAM27E3	ENSG00000274026.2	lncRNA	family with sequence similarity 27 member E3 [Source:HGNC Symbol;Acc:HGNC:28655]	9	G2_vs_G6	up	8.74032	1.39099	0.572548	2.39857	0.0164593	0.0336942	1.94708
ARHGEF40	ENSG00000165801.10	protein_coding	Rho guanine nucleotide exchange factor 40 [Source:HGNC Symbol;Acc:HGNC:25516]	14	G2_vs_G6	up	2999.12	1.38987	0.211469	6.55668	5.50195e-11	1.87778e-09	1.09489	lightgreen
OASL	ENSG00000135114.12	protein_coding	2'-5'-oligoadenylate synthetase like [Source:HGNC Symbol;Acc:HGNC:8090]	12	G2_vs_G6	up	2920.68	1.38967	0.458055	3.02082	0.00252088	0.0106736	1.16539	maroon
AC002467.1	ENSG00000241764.4	lncRNA	novel transcript, antisense to CBLL1	7	G2_vs_G6	up	129.784	1.38899	0.248055	5.59556	2.1991e-08	2.88333e-07	1.5922
SNORD62B	ENSG00000231587.1	snoRNA	small nucleolar RNA, C/D box 62B [Source:HGNC Symbol;Acc:HGNC:23031]	9	G2_vs_G6	up	4.0749	1.38863	0.592774	2.31531	0.0205961	0.0498217	1.51702
IGHV4-34	ENSG00000211956.2	IG_V_gene	immunoglobulin heavy variable 4-34 [Source:HGNC Symbol;Acc:HGNC:5650]	14	G2_vs_G6	up	383.782	1.38843	0.562187	2.45228	0.0141953	0.033303	1.70244
SOD2	ENSG00000112096.18	protein_coding	superoxide dismutase 2 [Source:HGNC Symbol;Acc:HGNC:11180]	6	G2_vs_G6	up	31587.8	1.387	0.19314	7.17678	7.1372e-13	4.23121e-11	0.960922	lightgreen
AC010719.1	ENSG00000270933.1	lncRNA	novel transcript	7	G2_vs_G6	up	14.3264	1.3868	0.47513	2.90936	0.00362164	0.00963964	1.8832
AL590385.2	ENSG00000273112.1	lncRNA	novel transcript, readthrough between FCGR2A and FCGR2C polymormphic pseudogene	1	G2_vs_G6	up	125.552	1.38667	0.294425	4.69895	2.61502e-06	2.06e-05	1.5568
GAPDHP1	ENSG00000228232.1	processed_pseudogene	glyceraldehyde-3-phosphate dehydrogenase pseudogene 1 [Source:HGNC Symbol;Acc:HGNC:4159]	X	G2_vs_G6	up	23.4444	1.38611	0.429859	3.21224	0.00131705	0.00458965	1.63938
RGS16	ENSG00000143333.7	protein_coding	regulator of G protein signaling 16 [Source:HGNC Symbol;Acc:HGNC:9997]	1	G2_vs_G6	up	16.6411	1.3859	0.503801	2.7332	0.00627221	0.0173447	1.64233
CEP19	ENSG00000174007.8	protein_coding	centrosomal protein 19 [Source:HGNC Symbol;Acc:HGNC:28209]	3	G2_vs_G6	up	720.412	1.38579	0.205417	6.73255	1.66717e-11	4.37353e-10	1.68694
E2F1	ENSG00000101412.13	protein_coding	E2F transcription factor 1 [Source:HGNC Symbol;Acc:HGNC:3113]	20	G2_vs_G6	up	147.55	1.38466	0.297525	4.61286	3.97159e-06	3.0165e-05	1.52794	darkgrey
IFNGR1	ENSG00000027697.14	protein_coding	interferon gamma receptor 1 [Source:HGNC Symbol;Acc:HGNC:5439]	6	G2_vs_G6	up	5790.65	1.38444	0.19192	7.20872	5.6482e-13	3.43733e-11	0.960922	maroon
RBM47	ENSG00000163694.15	protein_coding	RNA binding motif protein 47 [Source:HGNC Symbol;Acc:HGNC:30358]	4	G2_vs_G6	up	5210.83	1.38407	0.147775	9.35557	8.31506e-21	3.41913e-18	1.09489	lightgreen
HAUS4	ENSG00000092036.18	protein_coding	HAUS augmin like complex subunit 4 [Source:HGNC Symbol;Acc:HGNC:20163]	14	G2_vs_G6	up	716.437	1.384	0.211831	6.52286	6.89805e-11	1.53474e-09	1.71382	lightgreen
AC097376.3	ENSG00000273247.5	lncRNA	novel transcript, antisense to RAB33B	4	G2_vs_G6	up	1194.77	1.38359	0.167337	8.26393	1.40952e-16	1.47588e-14	1.50581	maroon
FKBP9	ENSG00000122642.11	protein_coding	FKBP prolyl isomerase 9 [Source:HGNC Symbol;Acc:HGNC:3725]	7	G2_vs_G6	up	111.611	1.38253	0.278391	4.95166	7.35844e-07	6.77822e-06	1.52794	lightgreen
TMTC1	ENSG00000133687.16	protein_coding	transmembrane O-mannosyltransferase targeting cadherins 1 [Source:HGNC Symbol;Acc:HGNC:24099]	12	G2_vs_G6	up	886.45	1.38176	0.539269	2.53241	0.0113281	0.0278536	1.68694
AC012640.4	ENSG00000259802.1	lncRNA	novel transcript, antisense to MARCH6	5	G2_vs_G6	up	16.5239	1.38061	0.441984	3.11228	0.00185646	0.00517474	2.0114
NFE2	ENSG00000123405.14	protein_coding	nuclear factor, erythroid 2 [Source:HGNC Symbol;Acc:HGNC:7780]	12	G2_vs_G6	up	8848.25	1.3805	0.164942	8.35392	6.60329e-17	9.36869e-15	1.16539	lightgreen
MET	ENSG00000105976.15	protein_coding	MET proto-oncogene, receptor tyrosine kinase [Source:HGNC Symbol;Acc:HGNC:7029]	7	G2_vs_G6	up	13.2754	1.38043	0.555761	2.46628	0.0136526	0.0288821	1.94708
C1orf167	ENSG00000215910.7	protein_coding	chromosome 1 open reading frame 167 [Source:HGNC Symbol;Acc:HGNC:25262]	1	G2_vs_G6	up	4.5171	1.38017	0.587253	2.35334	0.0186057	0.0461569	1.50284
HHEX	ENSG00000152804.11	protein_coding	hematopoietically expressed homeobox [Source:HGNC Symbol;Acc:HGNC:4901]	10	G2_vs_G6	up	873.551	1.37991	0.189176	7.28732	3.16171e-13	1.23087e-11	1.68694	lightgreen
C1QTNF7-AS1	ENSG00000249252.5	lncRNA	novel transcript	4	G2_vs_G6	up	33.2388	1.37967	0.444768	3.08959	0.0020043	0.00482334	2.35308
AP005329.1	ENSG00000264235.6	lncRNA	novel transcript, antisense to MYL12A	18	G2_vs_G6	up	17.4036	1.37953	0.423905	3.24956	0.00115585	0.00364025	1.87723
MAN1A1	ENSG00000111885.7	protein_coding	mannosidase alpha class 1A member 1 [Source:HGNC Symbol;Acc:HGNC:6821]	6	G2_vs_G6	up	3255.92	1.37935	0.180381	7.63695	2.22436e-14	1.68703e-12	1.09489	maroon
H2BC13	ENSG00000185130.5	protein_coding	histone cluster 1 H2B family member l [Source:HGNC Symbol;Acc:HGNC:4748]	6	G2_vs_G6	up	215.661	1.37782	0.290136	4.72086	2.34846e-06	1.51853e-05	1.97441	darkorange
FAM157C	ENSG00000260528.5	lncRNA	family with sequence similarity 157 member C [Source:HGNC Symbol;Acc:HGNC:34081]	16	G2_vs_G6	up	1460.94	1.37763	0.22554	6.09112	1.12125e-09	2.73977e-08	1.11872	lightgreen
AC084018.4	ENSG00000286586.1	lncRNA	novel transcript	12	G2_vs_G6	up	6.89981	1.3776	0.567912	2.40259	0.0162793	0.0335708	1.93349
RAB5IF	ENSG00000101084.18	protein_coding	RAB5 interacting factor [Source:HGNC Symbol;Acc:HGNC:15870]	20	G2_vs_G6	up	264.595	1.37756	0.186194	7.38517	1.52262e-13	5.48904e-12	1.97441	lightgreen
AC012150.2	ENSG00000275278.1	lncRNA	novel transcript, antisense to FAR2	12	G2_vs_G6	up	15.3235	1.37635	0.449989	3.04929	0.00229385	0.00635055	1.95257
AC022217.4	ENSG00000253736.3	lncRNA	novel transcript, antisense to DUSP1	5	G2_vs_G6	up	25.7832	1.37628	0.442959	3.08223	0.00205455	0.00671704	1.63938
ITGAM	ENSG00000169896.18	protein_coding	integrin subunit alpha M [Source:HGNC Symbol;Acc:HGNC:6149]	16	G2_vs_G6	up	8969.25	1.37605	0.214143	6.40126	1.54099e-10	5.27978e-09	0.960922	pink
ZNF415P1	ENSG00000266127.1	processed_pseudogene	zinc finger protein 415 pseudogene 1 [Source:HGNC Symbol;Acc:HGNC:49869]	18	G2_vs_G6	up	161.818	1.37556	0.277243	4.95967	7.06136e-07	6.53163e-06	1.52794	maroon
DOCK8-AS1	ENSG00000183784.7	lncRNA	DOCK8 antisense RNA 1 [Source:HGNC Symbol;Acc:HGNC:26436]	9	G2_vs_G6	up	84.5463	1.37367	0.242366	5.66386	1.48007e-08	2.01489e-07	1.59589
PRDM5	ENSG00000138738.10	protein_coding	PR/SET domain 5 [Source:HGNC Symbol;Acc:HGNC:9349]	4	G2_vs_G6	up	452.35	1.37364	0.337586	4.06399	4.82409e-05	0.000245987	1.71382
TMED8	ENSG00000100580.8	protein_coding	transmembrane p24 trafficking protein family member 8 [Source:HGNC Symbol;Acc:HGNC:18633]	14	G2_vs_G6	up	2399.71	1.37277	0.207917	6.59925	4.13241e-11	1.10047e-09	1.48646	darkgreen
QPCT	ENSG00000115828.17	protein_coding	glutaminyl-peptide cyclotransferase [Source:HGNC Symbol;Acc:HGNC:9753]	2	G2_vs_G6	up	3721.18	1.37219	0.23128	5.90892	3.44351e-09	7.76937e-08	1.07826	maroon
CD63	ENSG00000135404.11	protein_coding	CD63 molecule [Source:HGNC Symbol;Acc:HGNC:1692]	12	G2_vs_G6	up	2798.71	1.37053	0.177645	7.70219	1.33759e-14	1.19302e-12	0.960922	lightgreen
ZDHHC20	ENSG00000180776.15	protein_coding	zinc finger DHHC-type containing 20 [Source:HGNC Symbol;Acc:HGNC:20749]	13	G2_vs_G6	up	4110.59	1.37001	0.186524	7.34009	2.13445e-13	1.28335e-11	1.08844	maroon
RNU1-103P	ENSG00000252311.1	snRNA	RNA, U1 small nuclear 103, pseudogene [Source:HGNC Symbol;Acc:HGNC:48445]	16	G2_vs_G6	up	7.08233	1.36968	0.555335	2.44039	0.0146713	0.0306086	1.94708
SHISA5	ENSG00000164054.15	protein_coding	shisa family member 5 [Source:HGNC Symbol;Acc:HGNC:30376]	3	G2_vs_G6	up	7967.18	1.36934	0.253471	5.38728	7.15305e-08	1.15893e-06	1.08844	maroon
FAM126B	ENSG00000155744.9	protein_coding	family with sequence similarity 126 member B [Source:HGNC Symbol;Acc:HGNC:28593]	2	G2_vs_G6	up	9354.64	1.3693	0.194144	7.04371	1.87188e-12	8.57445e-11	1.16539	maroon
MRVI1	ENSG00000072952.18	protein_coding	murine retrovirus integration site 1 homolog [Source:HGNC Symbol;Acc:HGNC:7237]	11	G2_vs_G6	up	2285.99	1.36901	0.207984	6.57229	4.95473e-11	1.14629e-09	1.7038	lightgreen
IRAK2	ENSG00000134070.5	protein_coding	interleukin 1 receptor associated kinase 2 [Source:HGNC Symbol;Acc:HGNC:6113]	3	G2_vs_G6	up	343.403	1.36851	0.248065	5.51355	3.51662e-08	4.1679e-07	1.68694
AL732372.2	ENSG00000237094.12	transcribed_unprocessed_pseudogene	pseudogene similar to part of septin 14 SEPT14	1	G2_vs_G6	up	519.04	1.36838	0.244803	5.57064	2.538e-08	3.08975e-07	1.70244	lightgreen
GCLM	ENSG00000023909.10	protein_coding	glutamate-cysteine ligase modifier subunit [Source:HGNC Symbol;Acc:HGNC:4312]	1	G2_vs_G6	up	656.546	1.36799	0.184743	7.40204	1.34109e-13	6.33714e-12	1.48646	maroon
ADORA2B	ENSG00000170425.3	protein_coding	adenosine A2b receptor [Source:HGNC Symbol;Acc:HGNC:264]	17	G2_vs_G6	up	49.1067	1.36743	0.234191	5.81329	6.12559e-09	8.92752e-08	1.63938
ACSS3	ENSG00000111058.8	protein_coding	acyl-CoA synthetase short chain family member 3 [Source:HGNC Symbol;Acc:HGNC:24723]	12	G2_vs_G6	up	1334.73	1.36741	0.264403	5.16115	2.45431e-07	2.62772e-06	1.48646	maroon
AC010878.1	ENSG00000225402.1	processed_pseudogene	serine/threonine kinase receptor associated protein (STRAP) pseudogene	2	G2_vs_G6	up	4.89438	1.36684	0.503679	2.7085	0.00675875	0.0198894	1.50284
CHSY1	ENSG00000131873.7	protein_coding	chondroitin sulfate synthase 1 [Source:HGNC Symbol;Acc:HGNC:17198]	15	G2_vs_G6	up	3173.38	1.36662	0.174814	7.81002	5.71799e-15	5.80572e-13	0.960922	lightgreen
PTGFR	ENSG00000122420.10	protein_coding	prostaglandin F receptor [Source:HGNC Symbol;Acc:HGNC:9600]	1	G2_vs_G6	up	70.2828	1.36614	0.544508	2.4881	0.0128428	0.0323384	1.59589
AUNIP	ENSG00000127423.10	protein_coding	aurora kinase A and ninein interacting protein [Source:HGNC Symbol;Acc:HGNC:28363]	1	G2_vs_G6	up	10.4974	1.36555	0.548351	2.47287	0.0134032	0.0294951	1.86381
AC079753.2	ENSG00000287937.1	lncRNA	novel transcript	2	G2_vs_G6	up	8.06911	1.36542	0.596106	2.2925	0.0218767	0.043155	1.91751
APOL1	ENSG00000100342.20	protein_coding	apolipoprotein L1 [Source:HGNC Symbol;Acc:HGNC:618]	22	G2_vs_G6	up	1243.73	1.36472	0.271131	5.02452	5.04691e-07	5.46874e-06	1.33613	maroon
IGKV2-30	ENSG00000243238.1	IG_V_gene	immunoglobulin kappa variable 2-30 [Source:HGNC Symbol;Acc:HGNC:5785]	2	G2_vs_G6	up	60.2955	1.36439	0.564322	2.39968	0.0164096	0.0391147	1.62051	white
ARHGAP29	ENSG00000137962.13	protein_coding	Rho GTPase activating protein 29 [Source:HGNC Symbol;Acc:HGNC:30207]	1	G2_vs_G6	up	65.6685	1.36386	0.337982	4.03037	5.56893e-05	0.000290417	1.63448
LDHAP7	ENSG00000235847.2	processed_pseudogene	lactate dehydrogenase A pseudogene 7 [Source:HGNC Symbol;Acc:HGNC:23144]	2	G2_vs_G6	up	24.9097	1.36385	0.40923	3.31569	0.000914165	0.00333559	1.63938
ESPL1	ENSG00000135476.12	protein_coding	extra spindle pole bodies like 1, separase [Source:HGNC Symbol;Acc:HGNC:16856]	12	G2_vs_G6	up	61.9992	1.36385	0.315386	4.29803	1.72324e-05	0.000105041	1.62051
PCYT1B	ENSG00000102230.14	protein_coding	phosphate cytidylyltransferase 1, choline, beta [Source:HGNC Symbol;Acc:HGNC:8755]	X	G2_vs_G6	up	102.032	1.36333	0.326233	4.13524	3.54586e-05	0.000188939	1.70631	darkgrey
MIR1249	ENSG00000221598.3	miRNA	microRNA 1249 [Source:HGNC Symbol;Acc:HGNC:35315]	22	G2_vs_G6	up	10.707	1.36274	0.477984	2.83946	0.00451895	0.0110248	2.0114
MIR924HG	ENSG00000267374.2	lncRNA	MIR924 host gene [Source:HGNC Symbol;Acc:HGNC:44332]	18	G2_vs_G6	up	14.8788	1.36205	0.492316	2.74932	0.00597199	0.0140023	2.0123
SIRPD	ENSG00000125900.13	protein_coding	signal regulatory protein delta [Source:HGNC Symbol;Acc:HGNC:16248]	20	G2_vs_G6	up	104.86	1.36051	0.220006	6.17281	6.70868e-10	1.22996e-08	1.63448
SLC16A4	ENSG00000168679.18	protein_coding	solute carrier family 16 member 4 [Source:HGNC Symbol;Acc:HGNC:10925]	1	G2_vs_G6	up	34.3891	1.3604	0.370101	3.67707	0.000235931	0.00105246	1.59589
DNAJC3-DT	ENSG00000247400.4	lncRNA	DNAJC3 divergent transcript [Source:HGNC Symbol;Acc:HGNC:39808]	13	G2_vs_G6	up	247.583	1.35987	0.312326	4.34451	1.39585e-05	7.28974e-05	1.97441
TNFAIP3	ENSG00000118503.15	protein_coding	TNF alpha induced protein 3 [Source:HGNC Symbol;Acc:HGNC:11896]	6	G2_vs_G6	up	1979.02	1.35983	0.213549	6.36496	1.95341e-10	4.41212e-09	1.48646	lightgreen
ZNF429	ENSG00000197013.10	protein_coding	zinc finger protein 429 [Source:HGNC Symbol;Acc:HGNC:20817]	19	G2_vs_G6	up	1250.79	1.35979	0.27663	4.90666	9.26417e-07	8.55731e-06	1.48294
TXNDC5	ENSG00000239264.9	protein_coding	thioredoxin domain containing 5 [Source:HGNC Symbol;Acc:HGNC:21073]	6	G2_vs_G6	up	89.7627	1.35863	0.356621	3.79024	0.0001505	0.000724082	1.5568
ZKSCAN7	ENSG00000196345.13	protein_coding	zinc finger with KRAB and SCAN domains 7 [Source:HGNC Symbol;Acc:HGNC:12955]	3	G2_vs_G6	up	229.576	1.35781	0.229806	5.91621	3.29437e-09	4.90905e-08	1.70244
AC107067.2	ENSG00000286978.1	lncRNA	novel transcript	4	G2_vs_G6	up	8.15285	1.35664	0.558374	2.41811	0.0156012	0.0322396	1.94708
AC116021.1	ENSG00000254639.1	lncRNA	novel transcript	11	G2_vs_G6	up	15.4071	1.35662	0.508111	2.64425	0.00818729	0.0187448	1.95257
SESN2	ENSG00000130766.5	protein_coding	sestrin 2 [Source:HGNC Symbol;Acc:HGNC:20746]	1	G2_vs_G6	up	303.887	1.35624	0.286084	4.72936	2.2523e-06	1.6668e-05	1.70244
RNF149	ENSG00000163162.9	protein_coding	ring finger protein 149 [Source:HGNC Symbol;Acc:HGNC:23137]	2	G2_vs_G6	up	18995.8	1.35595	0.145967	9.28212	1.66135e-20	6.05347e-18	1.16539	lightgreen
AL671883.2	ENSG00000271581.1	unprocessed_pseudogene	HLA complex group 4 (HCG4) pseudogene	6	G2_vs_G6	up	74.443	1.35395	0.323328	4.16439	3.12181e-05	0.000183255	1.5568
AC009962.1	ENSG00000260742.1	lncRNA	novel transcript, antisense to SSFA2	2	G2_vs_G6	up	28.0496	1.35373	0.397728	3.38109	0.000721978	0.00271787	1.63938
KPTN	ENSG00000118162.14	protein_coding	kaptin, actin binding protein [Source:HGNC Symbol;Acc:HGNC:6404]	19	G2_vs_G6	up	109.622	1.35301	0.281997	4.78809	1.68379e-06	1.36929e-05	1.5922
AC023157.1	ENSG00000223722.3	processed_pseudogene	interferon induced transmembrane protein 3 (1-8U) (IFITM3) pseudogene	12	G2_vs_G6	up	20.658	1.35297	0.563173	2.38065	0.0172822	0.0341674	2.0114
AC135782.1	ENSG00000256982.2	lncRNA	novel transcript	16	G2_vs_G6	up	13.1	1.35268	0.517005	2.59212	0.00953866	0.0208018	2.0114
GAS2L1	ENSG00000185340.15	protein_coding	growth arrest specific 2 like 1 [Source:HGNC Symbol;Acc:HGNC:16955]	22	G2_vs_G6	up	201.836	1.35257	0.292128	4.58951	4.44287e-06	2.66181e-05	1.97441	darkgrey
SLC40A1	ENSG00000138449.10	protein_coding	solute carrier family 40 member 1 [Source:HGNC Symbol;Acc:HGNC:10909]	2	G2_vs_G6	up	3912.72	1.35182	0.169067	7.98774	1.37433e-15	1.47001e-13	1.07826	maroon
ASPM	ENSG00000066279.18	protein_coding	abnormal spindle microtubule assembly [Source:HGNC Symbol;Acc:HGNC:19048]	1	G2_vs_G6	up	239.842	1.35165	0.27605	4.88405	1.03929e-06	8.38681e-06	1.70244	darkorange
ZFP36	ENSG00000128016.7	protein_coding	ZFP36 ring finger protein [Source:HGNC Symbol;Acc:HGNC:12862]	19	G2_vs_G6	up	4719.97	1.35147	0.203727	6.60785	3.89946e-11	1.39318e-09	1.07826	pink
IFIT1	ENSG00000185745.10	protein_coding	interferon induced protein with tetratricopeptide repeats 1 [Source:HGNC Symbol;Acc:HGNC:5407]	10	G2_vs_G6	up	7334.06	1.351	0.552545	2.43301	0.0149738	0.0476037	1.16539	maroon
MTHFD2	ENSG00000065911.12	protein_coding	methylenetetrahydrofolate dehydrogenase (NADP+ dependent) 2, methenyltetrahydrofolate cyclohydrolase [Source:HGNC Symbol;Acc:HGNC:7434]	2	G2_vs_G6	up	866.706	1.3504	0.205534	6.56734	5.12205e-11	1.33295e-09	1.48646
TMEM140	ENSG00000146859.6	protein_coding	transmembrane protein 140 [Source:HGNC Symbol;Acc:HGNC:21870]	7	G2_vs_G6	up	5832.08	1.34995	0.183108	7.36298	1.79854e-13	1.23087e-11	0.960922	maroon
AC068580.4	ENSG00000250644.3	protein_coding	novel protein	11	G2_vs_G6	up	144.993	1.3492	0.356884	3.76347	0.000167569	0.000822648	1.49806
PLAAT2	ENSG00000133328.4	protein_coding	phospholipase A and acyltransferase 2 [Source:HGNC Symbol;Acc:HGNC:17824]	11	G2_vs_G6	up	12.4946	1.34895	0.568513	2.35459	0.018543	0.0371472	1.94708
MFSD13A	ENSG00000138111.14	protein_coding	major facilitator superfamily domain containing 13A [Source:HGNC Symbol;Acc:HGNC:26196]	10	G2_vs_G6	up	183.667	1.34854	0.223344	6.02565	1.68429e-09	2.87276e-08	1.5922	lightgreen
CD14	ENSG00000170458.14	protein_coding	CD14 molecule [Source:HGNC Symbol;Acc:HGNC:1628]	5	G2_vs_G6	up	5387.45	1.34785	0.236804	5.67048	1.42394e-08	2.76458e-07	1.07826
ASPRV1	ENSG00000244617.2	protein_coding	aspartic peptidase retroviral like 1 [Source:HGNC Symbol;Acc:HGNC:26321]	2	G2_vs_G6	up	544.531	1.34734	0.25137	5.34237	9.17386e-08	1.09768e-06	1.48646	lightgreen
PAG1	ENSG00000076641.4	protein_coding	phosphoprotein membrane anchor with glycosphingolipid microdomains 1 [Source:HGNC Symbol;Acc:HGNC:30043]	8	G2_vs_G6	up	9261.63	1.34505	0.169434	7.93705	2.07049e-15	2.10939e-13	1.09489	maroon
JAK3	ENSG00000105639.19	protein_coding	Janus kinase 3 [Source:HGNC Symbol;Acc:HGNC:6193]	19	G2_vs_G6	up	8357.62	1.34499	0.192081	6.98545	2.83939e-12	1.25405e-10	1.16539	lightgreen
LINC00963	ENSG00000204054.14	lncRNA	long intergenic non-protein coding RNA 963 [Source:HGNC Symbol;Acc:HGNC:48716]	9	G2_vs_G6	up	2262.76	1.34469	0.164603	8.15368	3.53017e-16	3.27041e-14	1.48294	lightgreen
H2AZ2P1	ENSG00000258741.4	transcribed_processed_pseudogene	H2A histone family member V pseudogene 1 [Source:HGNC Symbol;Acc:HGNC:31026]	15	G2_vs_G6	up	60.977	1.34431	0.388103	3.43949	0.00058282	0.00229838	1.60252
DTL	ENSG00000143476.18	protein_coding	denticleless E3 ubiquitin protein ligase homolog [Source:HGNC Symbol;Acc:HGNC:30288]	1	G2_vs_G6	up	113.398	1.34372	0.292776	4.57277	4.81309e-06	3.42163e-05	1.60208
CASP1	ENSG00000137752.24	protein_coding	caspase 1 [Source:HGNC Symbol;Acc:HGNC:1499]	11	G2_vs_G6	up	4908.06	1.34365	0.186323	7.20723	5.71023e-13	3.13617e-11	1.07826	maroon
RNU7-40P	ENSG00000252206.1	snRNA	RNA, U7 small nuclear 40 pseudogene [Source:HGNC Symbol;Acc:HGNC:34136]	12	G2_vs_G6	up	13.404	1.34354	0.420246	3.19229	0.00141147	0.00436018	1.86381
LRRN1	ENSG00000175928.6	protein_coding	leucine rich repeat neuronal 1 [Source:HGNC Symbol;Acc:HGNC:20980]	3	G2_vs_G6	up	375.293	1.3435	0.39032	3.42929	0.000605163	0.0022713	1.68694
MIR4435-2HG	ENSG00000172965.17	lncRNA	MIR4435-2 host gene [Source:HGNC Symbol;Acc:HGNC:35163]	2	G2_vs_G6	up	2545.98	1.34271	0.156112	8.59411	8.39133e-18	1.12908e-15	1.7038	lightgreen
SLA	ENSG00000155926.14	protein_coding	Src like adaptor [Source:HGNC Symbol;Acc:HGNC:10902]	8	G2_vs_G6	up	17155.6	1.34246	0.175376	7.64712	2.05524e-14	1.57982e-12	1.09489	lightgreen
AC093382.1	ENSG00000226276.1	lncRNA	novel transcript	2	G2_vs_G6	up	6.20728	1.34167	0.473507	2.83499	0.00458277	0.0114452	1.95257
ADAM32	ENSG00000197140.15	protein_coding	ADAM metallopeptidase domain 32 [Source:HGNC Symbol;Acc:HGNC:15479]	8	G2_vs_G6	up	18.8465	1.34149	0.319931	4.16962	3.05108e-05	0.000152293	1.87723
AC027601.6	ENSG00000287431.1	lncRNA	novel transcript	17	G2_vs_G6	up	54.2973	1.34141	0.310928	4.295	1.74694e-05	0.000106345	1.62051
DSC2	ENSG00000134755.17	protein_coding	desmocollin 2 [Source:HGNC Symbol;Acc:HGNC:3036]	18	G2_vs_G6	up	1658.82	1.34121	0.325874	4.09072	4.30044e-05	0.000223291	1.7038
DDX60	ENSG00000137628.17	protein_coding	DExD/H-box helicase 60 [Source:HGNC Symbol;Acc:HGNC:25942]	4	G2_vs_G6	up	5492.06	1.34115	0.429126	3.13438	0.00172215	0.00908935	0.960922	maroon
IGHV4-31	ENSG00000231475.3	IG_V_gene	immunoglobulin heavy variable 4-31 [Source:HGNC Symbol;Acc:HGNC:5649]	14	G2_vs_G6	up	62.3777	1.34092	0.538867	2.45883	0.013939	0.034511	1.60252
AC006064.3	ENSG00000255966.1	lncRNA	novel transcript	12	G2_vs_G6	up	7.7282	1.34048	0.465742	2.87232	0.00407471	0.0103809	1.94708
AC099550.1	ENSG00000251379.1	lncRNA	novel transcript	4	G2_vs_G6	up	101.384	1.33989	0.277738	4.82285	1.41525e-06	1.14982e-05	1.63448
STBD1	ENSG00000118804.8	protein_coding	starch binding domain 1 [Source:HGNC Symbol;Acc:HGNC:24854]	4	G2_vs_G6	up	17.0316	1.33871	0.457821	2.90817	0.00363551	0.00914295	2.0123
CES1	ENSG00000198848.12	protein_coding	carboxylesterase 1 [Source:HGNC Symbol;Acc:HGNC:1863]	16	G2_vs_G6	up	520.955	1.33756	0.439756	3.02059	0.00252282	0.00774369	1.70244
RALGAPA2	ENSG00000188559.15	protein_coding	Ral GTPase activating protein catalytic alpha subunit 2 [Source:HGNC Symbol;Acc:HGNC:16207]	20	G2_vs_G6	up	8252.55	1.33719	0.154176	8.66685	4.44223e-18	9.6218e-16	1.07826	lightgreen
CLEC2B	ENSG00000110852.4	protein_coding	C-type lectin domain family 2 member B [Source:HGNC Symbol;Acc:HGNC:2053]	12	G2_vs_G6	up	1411.21	1.3366	0.265641	5.02666	4.9909e-07	4.40812e-06	1.68694	maroon
CNIH2	ENSG00000174871.11	protein_coding	cornichon family AMPA receptor auxiliary protein 2 [Source:HGNC Symbol;Acc:HGNC:28744]	11	G2_vs_G6	up	12.7565	1.33631	0.474932	2.7871	0.00531821	0.0134243	1.8832
LGALS1	ENSG00000100097.12	protein_coding	galectin 1 [Source:HGNC Symbol;Acc:HGNC:6561]	22	G2_vs_G6	up	1877.23	1.33608	0.221234	6.02505	1.69059e-09	2.71438e-08	1.7038
HSD17B13	ENSG00000170509.12	protein_coding	hydroxysteroid 17-beta dehydrogenase 13 [Source:HGNC Symbol;Acc:HGNC:18685]	4	G2_vs_G6	up	64.5622	1.33528	0.257914	5.1664	2.38645e-07	2.45424e-06	1.5568
AC025270.1	ENSG00000206957.2	misc_RNA	Y RNA [Source:RFAM;Acc:RF00019]	15	G2_vs_G6	up	18.2665	1.3348	0.378888	3.54612	0.000390944	0.00137534	1.95257
AL590822.2	ENSG00000271806.1	lncRNA	novel transcript, antisense PRKCZ	1	G2_vs_G6	up	15.2803	1.33478	0.49042	2.70785	0.00677216	0.0165427	1.87723
HCAR2	ENSG00000182782.8	protein_coding	hydroxycarboxylic acid receptor 2 [Source:HGNC Symbol;Acc:HGNC:24827]	12	G2_vs_G6	up	1267.39	1.33388	0.211039	6.30636	2.85672e-10	6.1963e-09	1.48646	lightgreen
FOSL2	ENSG00000075426.12	protein_coding	FOS like 2, AP-1 transcription factor subunit [Source:HGNC Symbol;Acc:HGNC:3798]	2	G2_vs_G6	up	8182.41	1.33315	0.165548	8.03831	9.10868e-16	1.0249e-13	1.07826	lightgreen
EXOC6	ENSG00000138190.17	protein_coding	exocyst complex component 6 [Source:HGNC Symbol;Acc:HGNC:23196]	10	G2_vs_G6	up	1616.68	1.33291	0.202985	6.56304	5.2723e-11	1.77349e-09	1.11872	maroon
CAV1	ENSG00000105974.12	protein_coding	caveolin 1 [Source:HGNC Symbol;Acc:HGNC:1527]	7	G2_vs_G6	up	34.8302	1.33225	0.488803	2.68968	0.00715196	0.0193796	1.63938
CSF1	ENSG00000184371.14	protein_coding	colony stimulating factor 1 [Source:HGNC Symbol;Acc:HGNC:2432]	1	G2_vs_G6	up	343.446	1.33033	0.277864	4.76377	1.90008e-06	1.43369e-05	1.70244	darkgrey
IFI44	ENSG00000137965.11	protein_coding	interferon induced protein 44 [Source:HGNC Symbol;Acc:HGNC:16938]	1	G2_vs_G6	up	5887.42	1.32991	0.518624	2.55888	0.010501	0.0355029	1.16539	maroon
KIF11	ENSG00000138160.6	protein_coding	kinesin family member 11 [Source:HGNC Symbol;Acc:HGNC:6388]	10	G2_vs_G6	up	184.379	1.32915	0.274951	4.81591	1.46528e-06	1.0037e-05	1.97441	darkorange
TIGD4	ENSG00000169989.3	protein_coding	tigger transposable element derived 4 [Source:HGNC Symbol;Acc:HGNC:18335]	4	G2_vs_G6	up	14.2098	1.3283	0.42906	3.09494	0.00196854	0.00544629	2.0114
CXCL16	ENSG00000161921.15	protein_coding	C-X-C motif chemokine ligand 16 [Source:HGNC Symbol;Acc:HGNC:16642]	17	G2_vs_G6	up	857.061	1.3282	0.248972	5.3152	1.06541e-07	1.23836e-06	1.50581	lightgreen
ATP6V1C1	ENSG00000155097.12	protein_coding	ATPase H+ transporting V1 subunit C1 [Source:HGNC Symbol;Acc:HGNC:856]	8	G2_vs_G6	up	1833.77	1.32757	0.184195	7.20517	5.79724e-13	2.10507e-11	1.7038	maroon
PADI2	ENSG00000117115.13	protein_coding	peptidyl arginine deiminase 2 [Source:HGNC Symbol;Acc:HGNC:18341]	1	G2_vs_G6	up	4791.19	1.3275	0.275112	4.80793	1.52505e-06	1.74661e-05	1.09489	lightgreen
SHKBP1	ENSG00000160410.15	protein_coding	SH3KBP1 binding protein 1 [Source:HGNC Symbol;Acc:HGNC:19214]	19	G2_vs_G6	up	4762.12	1.32734	0.200877	6.59	4.39819e-11	1.44643e-09	1.16539	lightgreen
MIR340	ENSG00000198995.3	miRNA	microRNA 340 [Source:HGNC Symbol;Acc:HGNC:31777]	5	G2_vs_G6	up	13.0227	1.32685	0.482739	2.75461	0.00587626	0.0141672	1.95257
AC104581.3	ENSG00000279174.1	TEC	TEC	17	G2_vs_G6	up	7.1435	1.32666	0.588648	2.23089	0.0256887	0.0492877	1.91751
CMTM5	ENSG00000166091.21	protein_coding	CKLF like MARVEL transmembrane domain containing 5 [Source:HGNC Symbol;Acc:HGNC:19176]	14	G2_vs_G6	up	198.227	1.32607	0.338415	3.87768	0.000105457	0.000494604	1.68694	darkgrey
AC131011.2	ENSG00000233785.1	lncRNA	novel transcript	X	G2_vs_G6	up	24.9405	1.32583	0.536668	2.45112	0.0142411	0.0344744	1.63938
SNORD3B-1	ENSG00000265185.5	snoRNA	small nucleolar RNA, C/D box 3B-1 [Source:HGNC Symbol;Acc:HGNC:10168]	17	G2_vs_G6	up	17.6128	1.32544	0.504498	2.57944	0.00989605	0.0214617	2.0114
APOL4	ENSG00000100336.17	protein_coding	apolipoprotein L4 [Source:HGNC Symbol;Acc:HGNC:14867]	22	G2_vs_G6	up	31.5819	1.32389	0.464735	2.83666	0.00455882	0.0111136	2.0114
RNU6-188P	ENSG00000201077.1	snRNA	RNA, U6 small nuclear 188, pseudogene [Source:HGNC Symbol;Acc:HGNC:47151]	15	G2_vs_G6	up	20.1376	1.32361	0.35763	3.6988	0.00021662	0.000951501	1.64233
H4C14	ENSG00000270882.2	protein_coding	histone cluster 2 H4 family member a [Source:HGNC Symbol;Acc:HGNC:4794]	1	G2_vs_G6	up	10.9875	1.32352	0.543303	2.41726	0.0156379	0.0331765	1.8832
RNASE3	ENSG00000169397.3	protein_coding	ribonuclease A family member 3 [Source:HGNC Symbol;Acc:HGNC:10046]	14	G2_vs_G6	up	107.161	1.32233	0.476236	2.742	0.00610666	0.0171476	1.62051
GALNT3	ENSG00000115339.14	protein_coding	polypeptide N-acetylgalactosaminyltransferase 3 [Source:HGNC Symbol;Acc:HGNC:4125]	2	G2_vs_G6	up	1032.58	1.32176	0.207271	6.37385	1.84342e-10	4.1399e-09	1.50581	maroon
RRAGD	ENSG00000025039.15	protein_coding	Ras related GTP binding D [Source:HGNC Symbol;Acc:HGNC:19903]	6	G2_vs_G6	up	1006.01	1.32148	0.169548	7.7877	6.82379e-15	4.12996e-13	1.68694
LINC00640	ENSG00000258479.6	lncRNA	long intergenic non-protein coding RNA 640 [Source:HGNC Symbol;Acc:HGNC:44291]	14	G2_vs_G6	up	17.2089	1.32105	0.450243	2.92226	0.00347501	0.00933383	1.87723
IFIH1	ENSG00000115267.8	protein_coding	interferon induced with helicase C domain 1 [Source:HGNC Symbol;Acc:HGNC:18873]	2	G2_vs_G6	up	2960.58	1.32104	0.374118	3.53464	0.000408334	0.00234932	1.09489	maroon
CFAP58	ENSG00000120051.15	protein_coding	cilia and flagella associated protein 58 [Source:HGNC Symbol;Acc:HGNC:26676]	10	G2_vs_G6	up	135.941	1.32076	0.262362	5.02017	5.16262e-07	4.76332e-06	1.60208
RSPH14	ENSG00000100218.12	protein_coding	radial spoke head 14 homolog [Source:HGNC Symbol;Acc:HGNC:13437]	22	G2_vs_G6	up	32.0397	1.32046	0.466922	2.7977	0.00514682	0.0123458	2.0114
CFAP45	ENSG00000213085.10	protein_coding	cilia and flagella associated protein 45 [Source:HGNC Symbol;Acc:HGNC:17229]	1	G2_vs_G6	up	197.585	1.31987	0.391638	3.34246	0.000830381	0.0029685	1.70244
RMI2	ENSG00000175643.10	protein_coding	RecQ mediated genome instability 2 [Source:HGNC Symbol;Acc:HGNC:28349]	16	G2_vs_G6	up	97.8845	1.3193	0.353866	3.71441	0.000203676	0.000913039	1.62051	maroon
MROH6	ENSG00000204839.9	protein_coding	maestro heat like repeat family member 6 [Source:HGNC Symbol;Acc:HGNC:27814]	8	G2_vs_G6	up	147.031	1.31886	0.322825	4.05849	4.93914e-05	0.000281929	1.49806	pink
NOD2	ENSG00000167207.13	protein_coding	nucleotide binding oligomerization domain containing 2 [Source:HGNC Symbol;Acc:HGNC:5331]	16	G2_vs_G6	up	2711.16	1.31881	0.246976	5.32101	1.03194e-07	1.61037e-06	1.08844	white
NHLH1	ENSG00000171786.6	protein_coding	nescient helix-loop-helix 1 [Source:HGNC Symbol;Acc:HGNC:7817]	1	G2_vs_G6	up	10.9185	1.31866	0.546174	2.38322	0.017162	0.0348945	1.94708
IGHV3-23	ENSG00000211949.3	IG_V_gene	immunoglobulin heavy variable 3-23 [Source:HGNC Symbol;Acc:HGNC:5588]	14	G2_vs_G6	up	475.109	1.31856	0.435017	3.00531	0.00265312	0.00917463	1.46127
GRINA	ENSG00000178719.17	protein_coding	glutamate ionotropic receptor NMDA type subunit associated protein 1 [Source:HGNC Symbol;Acc:HGNC:4589]	8	G2_vs_G6	up	2063.61	1.31809	0.267522	4.9007	9.54951e-07	8.79509e-06	1.48294	pink
AC245052.7	ENSG00000269524.1	lncRNA	novel transcript	19	G2_vs_G6	up	14.3145	1.31803	0.436938	2.98913	0.00279769	0.00754322	1.94708
IGHV4-39	ENSG00000211959.2	IG_V_gene	immunoglobulin heavy variable 4-39 [Source:HGNC Symbol;Acc:HGNC:5651]	14	G2_vs_G6	up	142.78	1.31644	0.452616	2.88271	0.00394274	0.0122445	1.5568
CTBS	ENSG00000117151.13	protein_coding	chitobiase [Source:HGNC Symbol;Acc:HGNC:2496]	1	G2_vs_G6	up	2898.88	1.3155	0.19144	6.87025	6.4091e-12	2.78294e-10	1.09489	maroon
AL355490.3	ENSG00000231970.1	lncRNA	novel transcript	10	G2_vs_G6	up	22.107	1.31502	0.473835	2.75977	0.00578425	0.013631	2.0123
AP003119.1	ENSG00000254632.2	lncRNA	novel transcript	11	G2_vs_G6	up	25.5133	1.3145	0.554714	2.34466	0.0190447	0.0369635	2.0114
SMIM3	ENSG00000256235.2	protein_coding	small integral membrane protein 3 [Source:HGNC Symbol;Acc:HGNC:30248]	5	G2_vs_G6	up	410.206	1.31408	0.186761	7.02037	2.21287e-12	7.00444e-11	1.71382	darkgrey
MKI67	ENSG00000148773.14	protein_coding	marker of proliferation Ki-67 [Source:HGNC Symbol;Acc:HGNC:7107]	10	G2_vs_G6	up	877.857	1.31362	0.239172	5.47035	4.49138e-08	6.34722e-07	1.33613
LOXHD1	ENSG00000167210.17	protein_coding	lipoxygenase homology domains 1 [Source:HGNC Symbol;Acc:HGNC:26521]	18	G2_vs_G6	up	445.039	1.31341	0.350512	3.7384	0.000185197	0.000799764	1.71382
OLR1	ENSG00000173391.9	protein_coding	oxidized low density lipoprotein receptor 1 [Source:HGNC Symbol;Acc:HGNC:8133]	12	G2_vs_G6	up	75.8836	1.31306	0.54928	2.36483	0.0180386	0.0419963	1.63448
BUB1	ENSG00000169679.15	protein_coding	BUB1 mitotic checkpoint serine/threonine kinase [Source:HGNC Symbol;Acc:HGNC:1148]	2	G2_vs_G6	up	278.101	1.31259	0.303572	4.29374	1.75687e-05	0.000103142	1.68694
HMGB2	ENSG00000164104.12	protein_coding	high mobility group box 2 [Source:HGNC Symbol;Acc:HGNC:5000]	4	G2_vs_G6	up	2744.6	1.31253	0.323199	4.04635	5.20215e-05	0.000388249	1.09489
AL117336.1	ENSG00000269952.1	lncRNA	novel transcript, sense intronic to CREM	10	G2_vs_G6	up	6.3996	1.31217	0.544006	2.41964	0.0155358	0.0322971	1.93349
TMEM38A	ENSG00000072954.7	protein_coding	transmembrane protein 38A [Source:HGNC Symbol;Acc:HGNC:28462]	19	G2_vs_G6	up	109.666	1.31206	0.256243	5.11152	3.19584e-07	3.2914e-06	1.49806
MSRB2	ENSG00000148450.13	protein_coding	methionine sulfoxide reductase B2 [Source:HGNC Symbol;Acc:HGNC:17061]	10	G2_vs_G6	up	387.208	1.31204	0.219802	5.95685	2.57143e-09	3.9694e-08	1.68694
CPD	ENSG00000108582.12	protein_coding	carboxypeptidase D [Source:HGNC Symbol;Acc:HGNC:2301]	17	G2_vs_G6	up	9084	1.31185	0.197796	6.62734	3.41801e-11	1.37171e-09	0.960922	lightgreen
TIMP2	ENSG00000035862.12	protein_coding	TIMP metallopeptidase inhibitor 2 [Source:HGNC Symbol;Acc:HGNC:11821]	17	G2_vs_G6	up	2261.76	1.31131	0.187804	6.96478	3.28927e-12	1.48072e-10	1.11872	pink
AC104695.4	ENSG00000270640.1	lncRNA	novel transcript, sense intronic to FOSL2	2	G2_vs_G6	up	248.34	1.31075	0.212837	6.14439	8.02709e-10	1.50734e-08	1.56076	lightgreen
ODF3B	ENSG00000177989.13	protein_coding	outer dense fiber of sperm tails 3B [Source:HGNC Symbol;Acc:HGNC:34388]	22	G2_vs_G6	up	858.93	1.31063	0.319685	4.07534	4.59469e-05	0.000239086	1.68694	maroon
CMPK2	ENSG00000134326.11	protein_coding	cytidine/uridine monophosphate kinase 2 [Source:HGNC Symbol;Acc:HGNC:27015]	2	G2_vs_G6	up	3496.83	1.31028	0.51266	2.54901	0.0108028	0.0382462	1.09489	maroon
SLC2A5	ENSG00000142583.18	protein_coding	solute carrier family 2 member 5 [Source:HGNC Symbol;Acc:HGNC:11010]	1	G2_vs_G6	up	89.7554	1.31011	0.357784	3.63518	0.000277783	0.00124095	1.5568
BRI3	ENSG00000164713.10	protein_coding	brain protein I3 [Source:HGNC Symbol;Acc:HGNC:1109]	7	G2_vs_G6	up	1914.95	1.30969	0.150564	8.68908	3.65374e-18	5.50582e-16	1.68694	lightgreen
KRT7	ENSG00000135480.16	protein_coding	keratin 7 [Source:HGNC Symbol;Acc:HGNC:6445]	12	G2_vs_G6	up	6.21597	1.30944	0.575458	2.24997	0.0244506	0.0466022	1.95257
KLLN	ENSG00000227268.4	protein_coding	killin, p53 regulated DNA replication inhibitor [Source:HGNC Symbol;Acc:HGNC:37212]	10	G2_vs_G6	up	103.422	1.30927	0.231146	5.65732	1.53751e-08	2.132e-07	1.5568
MTCO2P11	ENSG00000235917.1	unprocessed_pseudogene	MT-CO2 pseudogene 11 [Source:HGNC Symbol;Acc:HGNC:52027]	9	G2_vs_G6	up	187.458	1.30924	0.225559	5.80099	6.59229e-09	9.15526e-08	1.71382	white
KIF4A	ENSG00000090889.12	protein_coding	kinesin family member 4A [Source:HGNC Symbol;Acc:HGNC:13339]	X	G2_vs_G6	up	48.4699	1.3089	0.363554	3.56812	0.000359549	0.00148658	1.63938
AC145207.8	ENSG00000264769.1	lncRNA	novel transcript, antisense MAFG	17	G2_vs_G6	up	9.27302	1.30832	0.543685	2.37511	0.0175438	0.0367852	1.86381
OSCAR	ENSG00000170909.13	protein_coding	osteoclast associated Ig-like receptor [Source:HGNC Symbol;Acc:HGNC:29960]	19	G2_vs_G6	up	979.722	1.30817	0.213573	6.10329	1.03907e-09	1.99413e-08	1.48294	pink
TOMM40L	ENSG00000158882.15	protein_coding	translocase of outer mitochondrial membrane 40 like [Source:HGNC Symbol;Acc:HGNC:25756]	1	G2_vs_G6	up	479.007	1.30814	0.18289	7.14299	9.13224e-13	3.57594e-11	1.48646	lightgreen
AC116651.1	ENSG00000273133.1	lncRNA	novel transcript, antisense to CC2D2A	4	G2_vs_G6	up	239.225	1.30804	0.283776	4.58273	4.58955e-06	3.09295e-05	1.71382
EVI2A	ENSG00000126860.11	protein_coding	ecotropic viral integration site 2A [Source:HGNC Symbol;Acc:HGNC:3499]	17	G2_vs_G6	up	1047.64	1.30766	0.310293	4.20131	2.65377e-05	0.000165623	1.48646	maroon
AL391988.1	ENSG00000277879.1	lncRNA	novel transcript, antisense to SLC18A2	10	G2_vs_G6	up	46.1205	1.30657	0.378755	3.42481	0.000615241	0.00236918	1.63448
PTTG1	ENSG00000164611.13	protein_coding	PTTG1 regulator of sister chromatid separation, securin [Source:HGNC Symbol;Acc:HGNC:9690]	5	G2_vs_G6	up	123.083	1.30646	0.266613	4.8837	1.04113e-06	9.1106e-06	1.5568
AL353616.1	ENSG00000224025.2	processed_pseudogene	dermatan sulfate epimerase (DSE) pseudogene	9	G2_vs_G6	up	18.2044	1.30604	0.45618	2.86357	0.00418892	0.0123109	1.64233
MIR5690	ENSG00000265527.1	miRNA	microRNA 5690 [Source:HGNC Symbol;Acc:HGNC:43490]	6	G2_vs_G6	up	56.7337	1.30537	0.361026	3.6218	0.000292559	0.00124369	1.63448
ZNF267	ENSG00000185947.15	protein_coding	zinc finger protein 267 [Source:HGNC Symbol;Acc:HGNC:13060]	16	G2_vs_G6	up	2560.05	1.30526	0.193978	6.72641	1.73895e-11	5.10098e-10	1.48646	maroon
TNFSF10	ENSG00000121858.11	protein_coding	TNF superfamily member 10 [Source:HGNC Symbol;Acc:HGNC:11925]	3	G2_vs_G6	up	7716.28	1.30518	0.214957	6.06822	1.29335e-09	3.21536e-08	1.07826	maroon
ECE1	ENSG00000117298.16	protein_coding	endothelin converting enzyme 1 [Source:HGNC Symbol;Acc:HGNC:3146]	1	G2_vs_G6	up	7688.12	1.30473	0.168601	7.72372	1.12986e-14	9.27245e-13	1.08844	lightgreen
TRPM2	ENSG00000142185.16	protein_coding	transient receptor potential cation channel subfamily M member 2 [Source:HGNC Symbol;Acc:HGNC:12339]	21	G2_vs_G6	up	659.039	1.30472	0.218175	5.96281	2.47931e-09	3.78827e-08	1.71382	lightgreen
DYNLT1	ENSG00000146425.11	protein_coding	dynein light chain Tctex-type 1 [Source:HGNC Symbol;Acc:HGNC:11697]	6	G2_vs_G6	up	1836.72	1.30443	0.189012	6.89809	5.27078e-12	1.74758e-10	1.48294	maroon
EPB41L4B	ENSG00000095203.14	protein_coding	erythrocyte membrane protein band 4.1 like 4B [Source:HGNC Symbol;Acc:HGNC:19818]	9	G2_vs_G6	up	9.37263	1.30364	0.640013	2.24163	0.0249855	0.0488842	1.8832
CASP4	ENSG00000196954.14	protein_coding	caspase 4 [Source:HGNC Symbol;Acc:HGNC:1505]	11	G2_vs_G6	up	7908.09	1.30343	0.156349	8.33031	8.063e-17	1.20444e-14	1.07826	maroon
C18orf65	ENSG00000275763.3	lncRNA	chromosome 18 open reading frame 65 [Source:HGNC Symbol;Acc:HGNC:51248]	18	G2_vs_G6	up	9.5955	1.30281	0.544206	2.3687	0.0178506	0.037323	1.86381
TTK	ENSG00000112742.10	protein_coding	TTK protein kinase [Source:HGNC Symbol;Acc:HGNC:12401]	6	G2_vs_G6	up	45.501	1.30191	0.368607	3.51299	0.000443094	0.00178883	1.63448
GPR141BP	ENSG00000283444.1	unitary_pseudogene	G protein-coupled receptor 141B, pseudogene [Source:HGNC Symbol;Acc:HGNC:53813]	7	G2_vs_G6	up	113.784	1.30154	0.267118	4.86958	1.11838e-06	1.0093e-05	1.49806
OR2W6P	ENSG00000168126.3	unprocessed_pseudogene	olfactory receptor family 2 subfamily W member 6 pseudogene [Source:HGNC Symbol;Acc:HGNC:15072]	6	G2_vs_G6	up	33.2439	1.30143	0.429314	2.99949	0.0027043	0.00624208	2.35308
FGR	ENSG00000000938.13	protein_coding	FGR proto-oncogene, Src family tyrosine kinase [Source:HGNC Symbol;Acc:HGNC:3697]	1	G2_vs_G6	up	17142	1.30125	0.178284	7.28569	3.20035e-13	2.06734e-11	0.960922	lightgreen
PLP2	ENSG00000102007.11	protein_coding	proteolipid protein 2 [Source:HGNC Symbol;Acc:HGNC:9087]	X	G2_vs_G6	up	2105.36	1.30091	0.24141	5.37479	7.66722e-08	8.32956e-07	1.68694
AL355472.3	ENSG00000273367.1	lncRNA	novel transcript	1	G2_vs_G6	up	7.64272	1.30057	0.537452	2.41453	0.0157553	0.0331726	1.89777
LINC01736	ENSG00000228058.2	lncRNA	long intergenic non-protein coding RNA 1736 [Source:HGNC Symbol;Acc:HGNC:52524]	1	G2_vs_G6	up	6.75563	1.30054	0.554868	2.34054	0.0192558	0.0391771	1.89777
ZNF281	ENSG00000162702.8	protein_coding	zinc finger protein 281 [Source:HGNC Symbol;Acc:HGNC:13075]	1	G2_vs_G6	up	2265.16	1.30037	0.172932	7.51448	5.71373e-14	2.95642e-12	1.48294	maroon
IGHV3-49	ENSG00000211965.4	IG_V_gene	immunoglobulin heavy variable 3-49 [Source:HGNC Symbol;Acc:HGNC:5607]	14	G2_vs_G6	up	95.6576	1.29994	0.533054	2.40838	0.0160237	0.0380414	1.63448	white
IFI6	ENSG00000126709.15	protein_coding	interferon alpha inducible protein 6 [Source:HGNC Symbol;Acc:HGNC:4054]	1	G2_vs_G6	up	4458.23	1.29966	0.48404	2.67448	0.00748445	0.0282879	1.09489	maroon
TEDC2	ENSG00000162062.15	protein_coding	tubulin epsilon and delta complex 2 [Source:HGNC Symbol;Acc:HGNC:25849]	16	G2_vs_G6	up	8.40441	1.29934	0.565687	2.27472	0.022923	0.044834	1.91751
AC010173.1	ENSG00000258101.2	lncRNA	novel transcript, antisense to TUBA1C	12	G2_vs_G6	up	63.9435	1.29891	0.300204	4.29748	1.72754e-05	0.000100727	1.70631
P2RX1	ENSG00000108405.4	protein_coding	purinergic receptor P2X 1 [Source:HGNC Symbol;Acc:HGNC:8533]	17	G2_vs_G6	up	1758.9	1.29853	0.193274	6.70091	2.07119e-11	7.63608e-10	1.11872	lightgreen
SIRPA	ENSG00000198053.11	protein_coding	signal regulatory protein alpha [Source:HGNC Symbol;Acc:HGNC:9662]	20	G2_vs_G6	up	5379.47	1.29812	0.154815	8.37081	5.72237e-17	8.89712e-15	1.07826	lightgreen
DUSP13	ENSG00000079393.20	protein_coding	dual specificity phosphatase 13 [Source:HGNC Symbol;Acc:HGNC:19681]	10	G2_vs_G6	up	65.9474	1.29663	0.432374	2.97085	0.00296976	0.00925171	1.62051
LLCFC1	ENSG00000165131.7	protein_coding	LLLL and CFNLAS motif containing 1 [Source:HGNC Symbol;Acc:HGNC:21750]	7	G2_vs_G6	up	27.0917	1.29658	0.427699	2.99681	0.00272818	0.00855667	1.63478
AC060766.4	ENSG00000267547.1	lncRNA	novel transcript	17	G2_vs_G6	up	63.5301	1.29541	0.378123	3.41812	0.000630563	0.00241989	1.63448
NFASC	ENSG00000163531.15	protein_coding	neurofascin [Source:HGNC Symbol;Acc:HGNC:29866]	1	G2_vs_G6	up	12.9211	1.29457	0.547889	2.34992	0.0187774	0.038599	1.8832
ARID5A	ENSG00000196843.17	protein_coding	AT-rich interaction domain 5A [Source:HGNC Symbol;Acc:HGNC:17361]	2	G2_vs_G6	up	1270.07	1.2945	0.197163	6.55651	5.50823e-11	1.40774e-09	1.50581	lightgreen
CBX1P4	ENSG00000214321.3	processed_pseudogene	chromobox 1 pseudogene 4 [Source:HGNC Symbol;Acc:HGNC:38658]	X	G2_vs_G6	up	11.3327	1.29407	0.557195	2.30313	0.0212715	0.0427992	1.8832
CYP26C1	ENSG00000187553.10	protein_coding	cytochrome P450 family 26 subfamily C member 1 [Source:HGNC Symbol;Acc:HGNC:20577]	10	G2_vs_G6	up	46.3201	1.29345	0.286345	4.49627	6.91574e-06	4.6323e-05	1.63938
ENTPD7	ENSG00000198018.7	protein_coding	ectonucleoside triphosphate diphosphohydrolase 7 [Source:HGNC Symbol;Acc:HGNC:19745]	10	G2_vs_G6	up	605.312	1.2927	0.227929	5.6676	1.44816e-08	1.86286e-07	1.71382	lightgreen
SPC24	ENSG00000161888.11	protein_coding	SPC24 component of NDC80 kinetochore complex [Source:HGNC Symbol;Acc:HGNC:26913]	19	G2_vs_G6	up	42.3238	1.29255	0.365876	3.50595	0.000454977	0.00185899	1.60252
AC124283.5	ENSG00000279613.1	TEC	TEC	17	G2_vs_G6	up	11.2035	1.29194	0.493567	2.62429	0.00868296	0.0197005	1.95257
H2BC8	ENSG00000273802.2	protein_coding	histone cluster 1 H2B family member g [Source:HGNC Symbol;Acc:HGNC:4746]	6	G2_vs_G6	up	776.335	1.29187	0.224193	5.74658	9.10639e-09	1.53053e-07	1.33613	darkorange
CXCR2	ENSG00000180871.8	protein_coding	C-X-C motif chemokine receptor 2 [Source:HGNC Symbol;Acc:HGNC:6027]	2	G2_vs_G6	up	23004.4	1.29183	0.186532	6.91318	4.73905e-12	2.11573e-10	1.08844	lightgreen
LSMEM2	ENSG00000179564.4	protein_coding	leucine rich single-pass membrane protein 2 [Source:HGNC Symbol;Acc:HGNC:26781]	3	G2_vs_G6	up	10.3298	1.29139	0.558893	2.27582	0.0228566	0.045413	1.8832
AC006017.2	ENSG00000276213.1	misc_RNA	Metazoan signal recognition particle RNA [Source:RFAM;Acc:RF00017]	7	G2_vs_G6	up	7.19696	1.29075	0.529443	2.39527	0.0166082	0.0343877	1.91751
TMEM185B	ENSG00000226479.4	protein_coding	transmembrane protein 185B [Source:HGNC Symbol;Acc:HGNC:18896]	2	G2_vs_G6	up	1523.36	1.29035	0.178642	7.21839	5.26061e-13	2.17668e-11	1.48294	lightgreen
ACOX2	ENSG00000168306.13	protein_coding	acyl-CoA oxidase 2 [Source:HGNC Symbol;Acc:HGNC:120]	3	G2_vs_G6	up	15.6024	1.2901	0.525743	2.4349	0.0148957	0.0301619	2.0114
RAB1A	ENSG00000138069.18	protein_coding	RAB1A, member RAS oncogene family [Source:HGNC Symbol;Acc:HGNC:9758]	2	G2_vs_G6	up	2187.45	1.2896	0.129737	9.93828	2.83671e-23	1.82851e-20	1.48646	maroon
RP2	ENSG00000102218.6	protein_coding	RP2 activator of ARL3 GTPase [Source:HGNC Symbol;Acc:HGNC:10274]	X	G2_vs_G6	up	2457.72	1.28941	0.164213	7.84734	4.24938e-15	2.69713e-13	1.68694	maroon
FAM209B	ENSG00000213714.1	protein_coding	family with sequence similarity 209 member B [Source:HGNC Symbol;Acc:HGNC:16101]	20	G2_vs_G6	up	20.5964	1.28937	0.357658	3.57562	0.000349399	0.00124359	1.95257
SLC22A15	ENSG00000163393.13	protein_coding	solute carrier family 22 member 15 [Source:HGNC Symbol;Acc:HGNC:20301]	1	G2_vs_G6	up	2326.22	1.28917	0.202384	6.36501	1.95278e-10	4.41212e-09	1.48646
AL627311.1	ENSG00000236073.2	processed_pseudogene	ribosomal protein L34 (RPL34) pseudogene	1	G2_vs_G6	up	19.0036	1.28916	0.423518	3.04504	0.00232647	0.0074608	1.64233
AC011346.1	ENSG00000247199.5	lncRNA	novel transcript, antisense to SPINK9, SPINK7 and SPINK13	5	G2_vs_G6	up	229.639	1.2889	0.246988	5.21815	1.8072e-07	1.79687e-06	1.68694
LONRF3	ENSG00000175556.17	protein_coding	LON peptidase N-terminal domain and ring finger 3 [Source:HGNC Symbol;Acc:HGNC:21152]	X	G2_vs_G6	up	374.486	1.28865	0.206931	6.21447	5.14973e-10	9.32593e-09	1.71382
TREML2	ENSG00000112195.9	protein_coding	triggering receptor expressed on myeloid cells like 2 [Source:HGNC Symbol;Acc:HGNC:21092]	6	G2_vs_G6	up	2991.13	1.28865	0.183308	7.01637	2.27702e-12	1.22304e-10	0.960922	lightgreen
MUC1	ENSG00000185499.16	protein_coding	mucin 1, cell surface associated [Source:HGNC Symbol;Acc:HGNC:7508]	1	G2_vs_G6	up	13.603	1.28854	0.51279	2.50487	0.0122495	0.026379	1.94708
HOXA-AS2	ENSG00000253552.8	lncRNA	HOXA cluster antisense RNA 2 [Source:HGNC Symbol;Acc:HGNC:43745]	7	G2_vs_G6	up	39.3931	1.28847	0.48275	2.63965	0.00829905	0.0220315	1.63448
SDCBP	ENSG00000137575.12	protein_coding	syndecan binding protein [Source:HGNC Symbol;Acc:HGNC:10662]	8	G2_vs_G6	up	13835.3	1.28825	0.180493	7.13139	9.93597e-13	5.76696e-11	0.960922	maroon
PADI4	ENSG00000159339.13	protein_coding	peptidyl arginine deiminase 4 [Source:HGNC Symbol;Acc:HGNC:18368]	1	G2_vs_G6	up	3912.15	1.28779	0.241968	5.30303	1.13897e-07	1.95895e-06	0.960922	lightgreen
LINC01002	ENSG00000282508.2	lncRNA	long intergenic non-protein coding RNA 1002 [Source:HGNC Symbol;Acc:HGNC:38538]	19	G2_vs_G6	up	442.417	1.28743	0.25285	5.07159	3.94506e-07	3.52387e-06	1.71382	lightgreen
AL022328.4	ENSG00000273253.2	lncRNA	novel transcript, antisense TRABD	22	G2_vs_G6	up	104.582	1.28653	0.274934	4.65649	3.21639e-06	2.27515e-05	1.70631
UCKL1-AS1	ENSG00000280213.1	lncRNA	UCKL1 antisense RNA 1 [Source:HGNC Symbol;Acc:HGNC:31967]	20	G2_vs_G6	up	98.1624	1.28508	0.301461	4.24725	2.16408e-05	0.000122621	1.70631
NFE2L2	ENSG00000116044.16	protein_coding	nuclear factor, erythroid 2 like 2 [Source:HGNC Symbol;Acc:HGNC:7782]	2	G2_vs_G6	up	2972.03	1.28499	0.139026	9.23953	2.47585e-20	8.85418e-18	1.08844	maroon
SELP	ENSG00000174175.17	protein_coding	selectin P [Source:HGNC Symbol;Acc:HGNC:10721]	1	G2_vs_G6	up	591.093	1.28469	0.266417	4.79661	1.61375e-06	1.24548e-05	1.70244	darkgrey
TMEM260	ENSG00000070269.14	protein_coding	transmembrane protein 260 [Source:HGNC Symbol;Acc:HGNC:20185]	14	G2_vs_G6	up	1983.26	1.28443	0.179579	7.15116	8.60462e-13	3.03028e-11	1.68694	maroon
TOP2A	ENSG00000131747.15	protein_coding	DNA topoisomerase II alpha [Source:HGNC Symbol;Acc:HGNC:11989]	17	G2_vs_G6	up	265.319	1.28394	0.301339	4.24724	2.16418e-05	0.000122874	1.70244	darkorange
MXRA7	ENSG00000182534.13	protein_coding	matrix remodeling associated 7 [Source:HGNC Symbol;Acc:HGNC:7541]	17	G2_vs_G6	up	171.229	1.28349	0.487062	2.6134	0.00896473	0.0248974	1.52794
RAB13	ENSG00000143545.10	protein_coding	RAB13, member RAS oncogene family [Source:HGNC Symbol;Acc:HGNC:9762]	1	G2_vs_G6	up	11.759	1.28308	0.482886	2.63922	0.0083097	0.0189825	1.95257
OIP5	ENSG00000104147.9	protein_coding	Opa interacting protein 5 [Source:HGNC Symbol;Acc:HGNC:20300]	15	G2_vs_G6	up	17.4944	1.28305	0.502065	2.53477	0.0112521	0.0253316	1.87723
AC138123.1	ENSG00000257322.6	lncRNA	novel transcript, antisense to novel protein	12	G2_vs_G6	up	46.062	1.28188	0.361189	3.53641	0.000405597	0.0016544	1.63448
CTSA	ENSG00000064601.18	protein_coding	cathepsin A [Source:HGNC Symbol;Acc:HGNC:9251]	20	G2_vs_G6	up	2872.15	1.2815	0.201893	6.32824	2.47978e-10	7.20899e-09	1.09489	lightgreen
HDAC4	ENSG00000068024.16	protein_coding	histone deacetylase 4 [Source:HGNC Symbol;Acc:HGNC:14063]	2	G2_vs_G6	up	4857.58	1.28135	0.154162	8.30091	1.03317e-16	1.49035e-14	1.08844	lightgreen
AL133383.4	ENSG00000279401.1	TEC	TEC	1	G2_vs_G6	up	9.04064	1.2798	0.541104	2.34675	0.0189377	0.0378119	1.94708
FAM225A	ENSG00000231528.3	lncRNA	family with sequence similarity 225 member A [Source:HGNC Symbol;Acc:HGNC:27855]	9	G2_vs_G6	up	12.5791	1.27955	0.559618	2.27117	0.0231365	0.0458497	1.8832
TGFA-IT1	ENSG00000224606.1	lncRNA	TGFA intronic transcript 1 [Source:HGNC Symbol;Acc:HGNC:41389]	2	G2_vs_G6	up	29.2034	1.27937	0.46876	2.70087	0.00691589	0.0138872	2.35308
ZNF215	ENSG00000149054.16	protein_coding	zinc finger protein 215 [Source:HGNC Symbol;Acc:HGNC:13007]	11	G2_vs_G6	up	31.1723	1.27908	0.48406	2.6338	0.00844354	0.0164747	2.35308
VWA3B	ENSG00000168658.19	protein_coding	von Willebrand factor A domain containing 3B [Source:HGNC Symbol;Acc:HGNC:28385]	2	G2_vs_G6	up	5.96932	1.27903	0.540334	2.36889	0.0178417	0.0364116	1.91751
CHEK1	ENSG00000149554.13	protein_coding	checkpoint kinase 1 [Source:HGNC Symbol;Acc:HGNC:1925]	11	G2_vs_G6	up	88.7799	1.27865	0.263451	4.84411	1.27178e-06	1.05379e-05	1.62051
RN7SKP227	ENSG00000201315.1	misc_RNA	RN7SK pseudogene 227 [Source:HGNC Symbol;Acc:HGNC:45951]	3	G2_vs_G6	up	21.0778	1.2784	0.537395	2.36807	0.0178814	0.0371472	1.87723
GM2A	ENSG00000196743.9	protein_coding	GM2 ganglioside activator [Source:HGNC Symbol;Acc:HGNC:4367]	5	G2_vs_G6	up	1968.69	1.27772	0.239333	5.33785	9.40541e-08	1.44576e-06	1.11872
ADGRE2	ENSG00000127507.18	protein_coding	adhesion G protein-coupled receptor E2 [Source:HGNC Symbol;Acc:HGNC:3337]	19	G2_vs_G6	up	6974.93	1.2775	0.168288	7.57415	3.615e-14	2.60734e-12	1.08844	lightgreen
TCN2	ENSG00000185339.9	protein_coding	transcobalamin 2 [Source:HGNC Symbol;Acc:HGNC:11653]	22	G2_vs_G6	up	260.659	1.2772	0.372193	3.40632	0.000658453	0.00241088	1.71382
DAPP1	ENSG00000070190.13	protein_coding	dual adaptor of phosphotyrosine and 3-phosphoinositides 1 [Source:HGNC Symbol;Acc:HGNC:16500]	4	G2_vs_G6	up	4058.48	1.27613	0.187269	6.81333	9.53648e-12	4.37841e-10	0.960922	maroon
MLLT1	ENSG00000130382.9	protein_coding	MLLT1 super elongation complex subunit [Source:HGNC Symbol;Acc:HGNC:7134]	19	G2_vs_G6	up	939.797	1.27601	0.235726	5.39561	6.8293e-08	8.42331e-07	1.48294	lightgreen
RN7SKP16	ENSG00000222112.1	misc_RNA	RN7SK pseudogene 16 [Source:HGNC Symbol;Acc:HGNC:45740]	1	G2_vs_G6	up	407.934	1.27517	0.21506	5.92151	3.19003e-09	4.81033e-08	1.68694	darkgreen
DRD4	ENSG00000069696.7	protein_coding	dopamine receptor D4 [Source:HGNC Symbol;Acc:HGNC:3025]	11	G2_vs_G6	up	6.29137	1.27373	0.556408	2.2695	0.0232378	0.0453578	1.91751
GCH1	ENSG00000131979.19	protein_coding	GTP cyclohydrolase 1 [Source:HGNC Symbol;Acc:HGNC:4193]	14	G2_vs_G6	up	1369.01	1.27362	0.240821	5.29244	1.20698e-07	1.40546e-06	1.48294	maroon
AJ009632.2	ENSG00000229425.3	lncRNA	novel transcript	21	G2_vs_G6	up	12.0382	1.27309	0.502342	2.53223	0.011334	0.0240427	2.0114
APMAP	ENSG00000101474.12	protein_coding	adipocyte plasma membrane associated protein [Source:HGNC Symbol;Acc:HGNC:13238]	20	G2_vs_G6	up	5440.67	1.27258	0.197204	6.44042	1.19144e-10	3.74924e-09	1.08844	lightgreen
SMIM25	ENSG00000224397.7	lncRNA	small integral membrane protein 25 [Source:HGNC Symbol;Acc:HGNC:50328]	20	G2_vs_G6	up	3279.38	1.27224	0.216751	5.84857	4.95827e-09	1.07597e-07	1.07826	lightgreen
CEACAM4	ENSG00000105352.10	protein_coding	carcinoembryonic antigen related cell adhesion molecule 4 [Source:HGNC Symbol;Acc:HGNC:1816]	19	G2_vs_G6	up	1736.33	1.27135	0.190458	6.6635	2.67388e-11	6.70024e-10	1.68694	lightgreen
TNNI2	ENSG00000130598.16	protein_coding	troponin I2, fast skeletal type [Source:HGNC Symbol;Acc:HGNC:11946]	11	G2_vs_G6	up	79.5435	1.27018	0.250419	5.06565	4.07005e-07	3.93608e-06	1.5568
AC108463.3	ENSG00000271590.1	lncRNA	novel transcript	2	G2_vs_G6	up	72.1801	1.27007	0.309765	4.08983	4.31692e-05	0.000237558	1.59589
AC006449.2	ENSG00000275532.1	lncRNA	novel transcript, antisense to MLLT6	17	G2_vs_G6	up	10.0964	1.27	0.520426	2.39642	0.0165563	0.033779	1.95257
CFLAR	ENSG00000003402.20	protein_coding	CASP8 and FADD like apoptosis regulator [Source:HGNC Symbol;Acc:HGNC:1876]	2	G2_vs_G6	up	44691.6	1.26961	0.1346	9.42497	4.30211e-21	2.2013e-18	0.960922	lightgreen
LINC00862	ENSG00000203721.7	lncRNA	long intergenic non-protein coding RNA 862 [Source:HGNC Symbol;Acc:HGNC:21901]	1	G2_vs_G6	up	268.879	1.26937	0.238597	5.30941	1.09978e-07	1.23388e-06	1.56076	lightgreen
CFAP97D1	ENSG00000231256.8	protein_coding	CFAP97 domain containing 1 [Source:HGNC Symbol;Acc:HGNC:37241]	17	G2_vs_G6	up	13.9527	1.26926	0.494349	2.53069	0.011384	0.0255156	1.8832
GLT1D1	ENSG00000151948.12	protein_coding	glycosyltransferase 1 domain containing 1 [Source:HGNC Symbol;Acc:HGNC:26483]	12	G2_vs_G6	up	4547.78	1.26921	0.158812	7.98033	1.45948e-15	1.52332e-13	1.09489	lightgreen
EXT1	ENSG00000182197.11	protein_coding	exostosin glycosyltransferase 1 [Source:HGNC Symbol;Acc:HGNC:3512]	8	G2_vs_G6	up	941.789	1.26714	0.180219	7.0261	2.12388e-12	7.56181e-11	1.50581	lightgreen
SNORA80B	ENSG00000206633.1	snoRNA	small nucleolar RNA, H/ACA box 80B [Source:HGNC Symbol;Acc:HGNC:34355]	2	G2_vs_G6	up	66.6826	1.26619	0.359893	3.48842	0.000485882	0.00196765	1.59589
KIF18B	ENSG00000186185.14	protein_coding	kinesin family member 18B [Source:HGNC Symbol;Acc:HGNC:27102]	17	G2_vs_G6	up	37.9041	1.26614	0.412277	3.03995	0.00236618	0.00759353	1.63448
SLC9A8	ENSG00000197818.11	protein_coding	solute carrier family 9 member A8 [Source:HGNC Symbol;Acc:HGNC:20728]	20	G2_vs_G6	up	2321.83	1.26586	0.158717	7.96524	1.64901e-15	1.67419e-13	1.11872	lightgreen
PDGFC	ENSG00000145431.11	protein_coding	platelet derived growth factor C [Source:HGNC Symbol;Acc:HGNC:8801]	4	G2_vs_G6	up	167.434	1.26498	0.28516	4.43794	9.08249e-06	6.2606e-05	1.52794	lightgreen
HLX	ENSG00000136630.13	protein_coding	H2.0 like homeobox [Source:HGNC Symbol;Acc:HGNC:4978]	1	G2_vs_G6	up	529.864	1.26388	0.192304	6.55874	5.42628e-11	1.4276e-09	1.46127	lightgreen
HNRNPA1P52	ENSG00000269119.1	processed_pseudogene	heterogeneous nuclear ribonucleoprotein A1 pseudogene 52 [Source:HGNC Symbol;Acc:HGNC:48782]	19	G2_vs_G6	up	51.9082	1.26314	0.331834	3.77551	0.00015968	0.000745844	1.59589
LYPLA1P3	ENSG00000218350.1	processed_pseudogene	LYPLA1 pseudogene 3 [Source:HGNC Symbol;Acc:HGNC:44007]	6	G2_vs_G6	up	6.52916	1.2631	0.520177	2.38746	0.0169653	0.0345495	1.94708
AL591506.1	ENSG00000286536.1	lncRNA	novel transcript	9	G2_vs_G6	up	48.1678	1.26282	0.31046	4.04364	5.26281e-05	0.000276281	1.63448
CLIC4	ENSG00000169504.15	protein_coding	chloride intracellular channel 4 [Source:HGNC Symbol;Acc:HGNC:13518]	1	G2_vs_G6	up	1020.68	1.26243	0.185757	6.79277	1.09999e-11	3.34933e-10	1.50581
TFPI	ENSG00000003436.16	protein_coding	tissue factor pathway inhibitor [Source:HGNC Symbol;Acc:HGNC:11760]	2	G2_vs_G6	up	118.93	1.26226	0.333961	3.75252	0.000175064	0.0008262	1.5568	darkgrey
GTSE1	ENSG00000075218.19	protein_coding	G2 and S-phase expressed 1 [Source:HGNC Symbol;Acc:HGNC:13698]	22	G2_vs_G6	up	55.1138	1.26195	0.354857	3.52243	0.000427612	0.00176324	1.60252
PI3	ENSG00000124102.5	protein_coding	peptidase inhibitor 3 [Source:HGNC Symbol;Acc:HGNC:8947]	20	G2_vs_G6	up	672.401	1.26192	0.499707	2.47563	0.0133003	0.0353217	1.48646
SCO2	ENSG00000284194.2	protein_coding	SCO cytochrome c oxidase assembly protein 2 [Source:HGNC Symbol;Acc:HGNC:10604]	22	G2_vs_G6	up	1047.07	1.26191	0.370061	3.385	0.000711782	0.00289138	1.50581
AC012150.1	ENSG00000257258.2	lncRNA	novel transcript	12	G2_vs_G6	up	26.9087	1.26136	0.445986	2.81688	0.00484926	0.0139598	1.63938
AC097376.2	ENSG00000248863.2	transcribed_processed_pseudogene	glucose-fructose oxidoreductase domain containing 2 (GFOD2) pseudogene	4	G2_vs_G6	up	119.175	1.26134	0.223704	5.63882	1.71217e-08	2.38054e-07	1.52794
TIMP1	ENSG00000102265.12	protein_coding	TIMP metallopeptidase inhibitor 1 [Source:HGNC Symbol;Acc:HGNC:11820]	X	G2_vs_G6	up	1416.12	1.26071	0.20852	6.0283	1.65695e-09	2.66427e-08	1.7038	lightgreen
AC016745.2	ENSG00000272563.1	lncRNA	novel transcript	2	G2_vs_G6	up	5.50832	1.26066	0.478584	2.66874	0.00761373	0.0223225	1.47739
ANKRD2	ENSG00000165887.12	protein_coding	ankyrin repeat domain 2 [Source:HGNC Symbol;Acc:HGNC:495]	10	G2_vs_G6	up	12.3411	1.26056	0.545259	2.27798	0.0227275	0.0428056	2.0114
HLA-J	ENSG00000204622.11	transcribed_unprocessed_pseudogene	major histocompatibility complex, class I, J (pseudogene) [Source:HGNC Symbol;Acc:HGNC:4967]	6	G2_vs_G6	up	383.15	1.26054	0.276223	4.54326	5.5391e-06	6.58047e-05	0.879598
CHMP2B	ENSG00000083937.9	protein_coding	charged multivesicular body protein 2B [Source:HGNC Symbol;Acc:HGNC:24537]	3	G2_vs_G6	up	784.404	1.25997	0.182956	6.89125	5.5303e-12	1.80104e-10	1.50581	maroon
RNU6-407P	ENSG00000202150.1	snRNA	RNA, U6 small nuclear 407, pseudogene [Source:HGNC Symbol;Acc:HGNC:47370]	20	G2_vs_G6	up	18.892	1.25979	0.436155	2.9076	0.00364217	0.00915336	2.0123
AC090587.1	ENSG00000228661.1	lncRNA	novel transcript	11	G2_vs_G6	up	7.71893	1.25922	0.546773	2.27179	0.0230991	0.0454969	1.89777
DISC1	ENSG00000162946.22	protein_coding	DISC1 scaffold protein [Source:HGNC Symbol;Acc:HGNC:2888]	1	G2_vs_G6	up	1716.92	1.25876	0.188318	6.68574	2.29755e-11	5.85661e-10	1.68694	lightgreen
IFI16	ENSG00000163565.18	protein_coding	interferon gamma inducible protein 16 [Source:HGNC Symbol;Acc:HGNC:5395]	1	G2_vs_G6	up	9667.94	1.25852	0.221092	5.69411	1.2402e-08	2.27628e-07	1.16539	maroon
TREML1	ENSG00000161911.11	protein_coding	triggering receptor expressed on myeloid cells like 1 [Source:HGNC Symbol;Acc:HGNC:20434]	6	G2_vs_G6	up	503.799	1.25832	0.314536	3.96575	7.31642e-05	0.000354189	1.71382	darkgrey
TTC26	ENSG00000105948.13	protein_coding	tetratricopeptide repeat domain 26 [Source:HGNC Symbol;Acc:HGNC:21882]	7	G2_vs_G6	up	182.595	1.25831	0.378642	3.33156	0.000863593	0.00332247	1.5568
DUSP3	ENSG00000108861.9	protein_coding	dual specificity phosphatase 3 [Source:HGNC Symbol;Acc:HGNC:3069]	17	G2_vs_G6	up	1460.6	1.25704	0.186357	6.7334	1.65742e-11	4.35518e-10	1.68694	maroon
RNU7-41P	ENSG00000251726.1	snRNA	RNA, U7 small nuclear 41 pseudogene [Source:HGNC Symbol;Acc:HGNC:34137]	14	G2_vs_G6	up	26.4027	1.25668	0.421929	2.97587	0.00292156	0.00904779	1.63938
AC106820.1	ENSG00000243445.1	processed_pseudogene	ribosomal protein S16 (RPS16) pseudogene	16	G2_vs_G6	up	7.78151	1.2566	0.548036	2.28107	0.0225446	0.0435946	1.95257
GPRIN1	ENSG00000169258.7	protein_coding	G protein regulated inducer of neurite outgrowth 1 [Source:HGNC Symbol;Acc:HGNC:24835]	5	G2_vs_G6	up	39.0144	1.2566	0.395919	3.15435	0.00160857	0.00555853	1.60252
AP001922.3	ENSG00000254826.1	lncRNA	novel transcript	11	G2_vs_G6	up	265.059	1.25652	0.260392	4.80889	1.51773e-06	1.17224e-05	1.71382	lightgreen
LRRC4	ENSG00000128594.8	protein_coding	leucine rich repeat containing 4 [Source:HGNC Symbol;Acc:HGNC:15586]	7	G2_vs_G6	up	2202.87	1.2556	0.17261	7.25846	3.91532e-13	1.66095e-11	1.48294	lightgreen
TOM1L1	ENSG00000141198.16	protein_coding	target of myb1 like 1 membrane trafficking protein [Source:HGNC Symbol;Acc:HGNC:11983]	17	G2_vs_G6	up	6.84197	1.25481	0.490422	2.52761	0.0114842	0.0251476	1.93349
MYO1B	ENSG00000128641.19	protein_coding	myosin IB [Source:HGNC Symbol;Acc:HGNC:7596]	2	G2_vs_G6	up	46.2744	1.25477	0.479973	2.6448	0.00817395	0.0221193	1.60252	darkgreen
RAB19	ENSG00000146955.11	protein_coding	RAB19, member RAS oncogene family [Source:HGNC Symbol;Acc:HGNC:19982]	7	G2_vs_G6	up	110.821	1.25298	0.306136	4.0779	4.5444e-05	0.000247598	1.60208	lightgreen
AC012184.4	ENSG00000285710.1	lncRNA	novel transcript, antisense to DDX19A	16	G2_vs_G6	up	52.3496	1.25296	0.345262	3.58969	0.000331067	0.0013888	1.63448
GALM	ENSG00000143891.17	protein_coding	galactose mutarotase [Source:HGNC Symbol;Acc:HGNC:24063]	2	G2_vs_G6	up	585.326	1.25283	0.318575	3.92594	8.63928e-05	0.000414944	1.68694	maroon
SLC15A4	ENSG00000139370.12	protein_coding	solute carrier family 15 member 4 [Source:HGNC Symbol;Acc:HGNC:23090]	12	G2_vs_G6	up	3814.61	1.25264	0.142611	8.77821	1.6609e-18	4.02025e-16	1.09489	lightgreen
AC138035.1	ENSG00000238035.8	lncRNA	novel transcript	5	G2_vs_G6	up	95.1772	1.25204	0.28152	4.42453	9.66528e-06	6.00139e-05	1.70631	lightgreen
SATB2-AS1	ENSG00000225953.3	lncRNA	SATB2 antisense RNA 1 [Source:HGNC Symbol;Acc:HGNC:26490]	2	G2_vs_G6	up	7.80335	1.25183	0.541795	2.27395	0.0229689	0.0453084	1.89777
TRIM9	ENSG00000100505.13	protein_coding	tripartite motif containing 9 [Source:HGNC Symbol;Acc:HGNC:16288]	14	G2_vs_G6	up	106.022	1.25179	0.360946	3.44082	0.00057995	0.00234748	1.5568
CKAP2L	ENSG00000169607.13	protein_coding	cytoskeleton associated protein 2 like [Source:HGNC Symbol;Acc:HGNC:26877]	2	G2_vs_G6	up	49.9229	1.25144	0.363525	3.41838	0.000629957	0.00241088	1.63938
SUMO1P1	ENSG00000241721.1	processed_pseudogene	SUMO1 pseudogene 1 [Source:HGNC Symbol;Acc:HGNC:33148]	20	G2_vs_G6	up	66.5947	1.25123	0.285296	4.38774	1.14535e-05	7.55066e-05	1.5568
ITGB3	ENSG00000259207.8	protein_coding	integrin subunit beta 3 [Source:HGNC Symbol;Acc:HGNC:6156]	17	G2_vs_G6	up	2738.2	1.25122	0.324046	3.82974	0.000128278	0.000961901	0.960922	darkgrey
TRIQK	ENSG00000205133.12	protein_coding	triple QxxK/R motif containing [Source:HGNC Symbol;Acc:HGNC:27828]	8	G2_vs_G6	up	574.392	1.25055	0.207148	6.03462	1.5934e-09	2.59721e-08	1.68694	maroon
MIR4433A	ENSG00000283222.1	miRNA	microRNA 4433a [Source:HGNC Symbol;Acc:HGNC:41634]	2	G2_vs_G6	up	28.1975	1.25046	0.446297	2.77301	0.005554	0.0131863	2.0114
GAPDH	ENSG00000111640.15	protein_coding	glyceraldehyde-3-phosphate dehydrogenase [Source:HGNC Symbol;Acc:HGNC:4141]	12	G2_vs_G6	up	18890.4	1.25035	0.182017	6.85505	7.12898e-12	3.04897e-10	1.09489	lightgreen
AC002456.1	ENSG00000223969.6	lncRNA	novel transcript	7	G2_vs_G6	up	159.83	1.24907	0.252203	4.93753	7.91165e-07	6.92706e-06	1.60208
LINC01094	ENSG00000251442.6	lncRNA	long intergenic non-protein coding RNA 1094 [Source:HGNC Symbol;Acc:HGNC:49219]	4	G2_vs_G6	up	182.923	1.24862	0.317097	3.91867	8.90401e-05	0.000472761	1.49806
HERC5	ENSG00000138646.9	protein_coding	HECT and RLD domain containing E3 ubiquitin protein ligase 5 [Source:HGNC Symbol;Acc:HGNC:24368]	4	G2_vs_G6	up	3579.75	1.24854	0.479358	2.61077	0.0090339	0.0330073	1.09489	maroon
AL445669.1	ENSG00000230116.1	processed_pseudogene	ribosomal protein S3a (RPS3A) pseudogene	1	G2_vs_G6	up	5.60119	1.24781	0.527429	2.3798	0.0173221	0.0469272	1.37239
EIF4E3	ENSG00000163412.13	protein_coding	eukaryotic translation initiation factor 4E family member 3 [Source:HGNC Symbol;Acc:HGNC:31837]	3	G2_vs_G6	up	7589.86	1.24722	0.153913	8.09726	5.62086e-16	6.64829e-14	1.07826	maroon
AC060766.7	ENSG00000267745.1	lncRNA	novel transcript	17	G2_vs_G6	up	42.5058	1.24715	0.437428	2.84652	0.00441999	0.013216	1.59589
MEGF9	ENSG00000106780.9	protein_coding	multiple EGF like domains 9 [Source:HGNC Symbol;Acc:HGNC:3234]	9	G2_vs_G6	up	12503.5	1.24685	0.175368	7.09939	1.25307e-12	6.35813e-11	1.07826	lightgreen
GLIPR2	ENSG00000122694.16	protein_coding	GLI pathogenesis related 2 [Source:HGNC Symbol;Acc:HGNC:18007]	9	G2_vs_G6	up	5040.06	1.24662	0.130013	9.58034	9.67224e-22	4.92281e-19	1.16539	lightgreen
AC026877.1	ENSG00000240809.1	processed_pseudogene	CAP, adenylate cyclase-associated protein 1 (yeast) (CAP1) pseudogene	3	G2_vs_G6	up	27.4494	1.24651	0.313307	3.96982	7.19272e-05	0.000362402	1.63938
HPSE	ENSG00000173083.15	protein_coding	heparanase [Source:HGNC Symbol;Acc:HGNC:5164]	4	G2_vs_G6	up	1391.57	1.24618	0.20074	6.18893	6.05731e-10	1.577e-08	1.11872
PIP4P2	ENSG00000155099.8	protein_coding	phosphatidylinositol-4,5-bisphosphate 4-phosphatase 2 [Source:HGNC Symbol;Acc:HGNC:25452]	8	G2_vs_G6	up	1718.52	1.24533	0.179256	6.93812	3.97356e-12	1.74758e-10	1.11872	maroon
TNFSF14	ENSG00000125735.10	protein_coding	TNF superfamily member 14 [Source:HGNC Symbol;Acc:HGNC:11930]	19	G2_vs_G6	up	2179.03	1.24529	0.168082	7.39668	1.39633e-13	5.81112e-12	1.7038	lightgreen
LINC01694	ENSG00000233922.3	lncRNA	long intergenic non-protein coding RNA 1694 [Source:HGNC Symbol;Acc:HGNC:52481]	21	G2_vs_G6	up	12.7985	1.24515	0.502927	2.4489	0.0143294	0.0311059	1.86381
AL844908.1	ENSG00000272825.1	lncRNA	novel transcript	21	G2_vs_G6	up	128.594	1.24465	0.213462	5.83107	5.50724e-09	8.80599e-08	1.49806
H2BC21	ENSG00000184678.10	protein_coding	histone cluster 2 H2B family member e [Source:HGNC Symbol;Acc:HGNC:4760]	1	G2_vs_G6	up	3428.72	1.24438	0.209225	5.92875	3.05244e-09	6.99172e-08	1.07826	white
U73166.1	ENSG00000230454.1	lncRNA	novel transcript	3	G2_vs_G6	up	207.987	1.24415	0.210295	5.8939	3.77184e-09	5.56015e-08	1.70244
SPATA1	ENSG00000122432.17	protein_coding	spermatogenesis associated 1 [Source:HGNC Symbol;Acc:HGNC:14682]	1	G2_vs_G6	up	44.0151	1.24343	0.341201	3.64417	0.000268257	0.00117338	1.60252
AC020915.5	ENSG00000283515.1	protein_coding	novel protein	19	G2_vs_G6	up	16.1606	1.2434	0.445183	2.79663	0.00516389	0.013143	1.87723
SLC16A3	ENSG00000141526.16	protein_coding	solute carrier family 16 member 3 [Source:HGNC Symbol;Acc:HGNC:10924]	17	G2_vs_G6	up	7672.42	1.24309	0.170677	7.26901	3.6213e-13	2.08124e-11	1.07826	lightgreen
XRN1	ENSG00000114127.10	protein_coding	5'-3' exoribonuclease 1 [Source:HGNC Symbol;Acc:HGNC:30654]	3	G2_vs_G6	up	7677.95	1.24291	0.184161	6.75565	1.42197e-11	5.30175e-10	1.16539	maroon
TYMP	ENSG00000025708.14	protein_coding	thymidine phosphorylase [Source:HGNC Symbol;Acc:HGNC:3148]	22	G2_vs_G6	up	5239.75	1.2428	0.246606	5.0217	5.12167e-07	6.64283e-06	1.08844	maroon
PRKG1	ENSG00000185532.19	protein_coding	protein kinase cGMP-dependent 1 [Source:HGNC Symbol;Acc:HGNC:9414]	10	G2_vs_G6	up	22.2761	1.24184	0.42627	2.90418	0.00368222	0.00980705	1.87723
H2BC6	ENSG00000274290.2	protein_coding	histone cluster 1 H2B family member e [Source:HGNC Symbol;Acc:HGNC:4753]	6	G2_vs_G6	up	527.121	1.24172	0.221007	5.59707	2.18004e-08	2.67492e-07	1.71382	darkorange
AL022328.3	ENSG00000273188.1	lncRNA	novel transcript, antisense to TRABD	22	G2_vs_G6	up	6.40484	1.24167	0.531621	2.31479	0.0206245	0.0406053	1.94708
B3GNT8	ENSG00000177191.2	protein_coding	UDP-GlcNAc:betaGal beta-1,3-N-acetylglucosaminyltransferase 8 [Source:HGNC Symbol;Acc:HGNC:24139]	19	G2_vs_G6	up	801.902	1.24066	0.21105	5.86303	4.545e-09	8.21663e-08	1.33613	lightgreen
RNF24	ENSG00000101236.17	protein_coding	ring finger protein 24 [Source:HGNC Symbol;Acc:HGNC:13779]	20	G2_vs_G6	up	11937.2	1.24061	0.16511	7.49943	6.4098e-14	4.26438e-12	1.09489	lightgreen
KIAA0825	ENSG00000185261.14	protein_coding	KIAA0825 [Source:HGNC Symbol;Acc:HGNC:28532]	5	G2_vs_G6	up	1257.13	1.23916	0.261007	4.74273	2.10862e-06	1.77523e-05	1.48646	maroon
CD58	ENSG00000116815.16	protein_coding	CD58 molecule [Source:HGNC Symbol;Acc:HGNC:1688]	1	G2_vs_G6	up	1503.33	1.23854	0.164562	7.52153	5.41386e-14	2.53006e-12	1.68694	maroon
H2BC9	ENSG00000275713.2	protein_coding	histone cluster 1 H2B family member h [Source:HGNC Symbol;Acc:HGNC:4755]	6	G2_vs_G6	up	723.909	1.23761	0.241823	5.10029	3.39132e-07	3.1016e-06	1.70244	darkorange
MIR4668	ENSG00000266315.1	miRNA	microRNA 4668 [Source:HGNC Symbol;Acc:HGNC:41545]	9	G2_vs_G6	up	6.97888	1.23761	0.527679	2.32907	0.0198551	0.0393327	1.94708
RNU6-646P	ENSG00000201441.1	snRNA	RNA, U6 small nuclear 646, pseudogene [Source:HGNC Symbol;Acc:HGNC:47609]	3	G2_vs_G6	up	22.0197	1.2352	0.449846	2.72932	0.0063465	0.0175288	1.64233
TRIM21	ENSG00000132109.10	protein_coding	tripartite motif containing 21 [Source:HGNC Symbol;Acc:HGNC:11312]	11	G2_vs_G6	up	2310.39	1.23445	0.185373	6.65378	2.85656e-11	7.89133e-10	1.48646	lightgreen
UBXN2B	ENSG00000215114.9	protein_coding	UBX domain protein 2B [Source:HGNC Symbol;Acc:HGNC:27035]	8	G2_vs_G6	up	4079.26	1.23391	0.146539	8.4134	3.98301e-17	6.05279e-15	1.16539	lightgreen
AC092650.1	ENSG00000230773.9	lncRNA	novel transcript	2	G2_vs_G6	up	66.9291	1.23384	0.321008	3.84615	0.000119988	0.000593832	1.5568
RIT1	ENSG00000143622.11	protein_coding	Ras like without CAAX 1 [Source:HGNC Symbol;Acc:HGNC:10023]	1	G2_vs_G6	up	2246.4	1.23362	0.146587	8.41277	4.00452e-17	4.34792e-15	1.7038	maroon
C4orf3	ENSG00000164096.13	protein_coding	chromosome 4 open reading frame 3 [Source:HGNC Symbol;Acc:HGNC:19225]	4	G2_vs_G6	up	2279.63	1.23318	0.166559	7.40386	1.32278e-13	6.2624e-12	1.48646	maroon
AP000346.1	ENSG00000211683.3	lncRNA	novel transcript	22	G2_vs_G6	up	17.0968	1.23118	0.413637	2.98863	0.00280235	0.00735014	2.0123
PRR16	ENSG00000184838.15	protein_coding	proline rich 16 [Source:HGNC Symbol;Acc:HGNC:29654]	5	G2_vs_G6	up	10.3451	1.23074	0.493982	2.47979	0.0131459	0.0279891	1.94708
ROM1	ENSG00000149489.8	protein_coding	retinal outer segment membrane protein 1 [Source:HGNC Symbol;Acc:HGNC:10254]	11	G2_vs_G6	up	27.453	1.23008	0.4275	2.85812	0.00426153	0.0125225	1.63938
AC099489.2	ENSG00000262636.1	processed_pseudogene	mitochondrial ribosomal protein L18 (MRPL18) pseudogene	16	G2_vs_G6	up	45.3002	1.23005	0.30519	4.00034	6.3252e-05	0.000324526	1.63448
AC093425.1	ENSG00000224609.8	lncRNA	novel transcript	1	G2_vs_G6	up	13.0606	1.23001	0.456682	2.6942	0.00705568	0.0161669	2.0114
MTND5P14	ENSG00000230225.1	unprocessed_pseudogene	MT-ND5 pseudogene 14 [Source:HGNC Symbol;Acc:HGNC:42276]	9	G2_vs_G6	up	138.189	1.22933	0.255131	4.81593	1.46514e-06	1.21333e-05	1.5922	white
HTRA1	ENSG00000166033.13	protein_coding	HtrA serine peptidase 1 [Source:HGNC Symbol;Acc:HGNC:9476]	10	G2_vs_G6	up	18.0627	1.22917	0.510361	2.38052	0.0172883	0.0341674	2.0123
FTH1P8	ENSG00000219507.4	processed_pseudogene	ferritin heavy chain 1 pseudogene 8 [Source:HGNC Symbol;Acc:HGNC:3995]	X	G2_vs_G6	up	8.17666	1.22887	0.520326	2.30503	0.021165	0.0414292	1.95257
TMEM165	ENSG00000134851.13	protein_coding	transmembrane protein 165 [Source:HGNC Symbol;Acc:HGNC:30760]	4	G2_vs_G6	up	2918.87	1.22849	0.156545	7.84234	4.42237e-15	4.13699e-13	1.08844	lightgreen
IL17RA	ENSG00000177663.14	protein_coding	interleukin 17 receptor A [Source:HGNC Symbol;Acc:HGNC:5985]	22	G2_vs_G6	up	14827.8	1.2265	0.159229	7.68609	1.51699e-14	1.12597e-12	1.16539	lightgreen
MAP1LC3B2	ENSG00000258102.5	protein_coding	microtubule associated protein 1 light chain 3 beta 2 [Source:HGNC Symbol;Acc:HGNC:34390]	12	G2_vs_G6	up	129.113	1.22633	0.328401	3.69952	0.000216008	0.00102925	1.49806	pink
FES	ENSG00000182511.12	protein_coding	FES proto-oncogene, tyrosine kinase [Source:HGNC Symbol;Acc:HGNC:3657]	15	G2_vs_G6	up	2573.56	1.22621	0.163291	7.49842	6.45911e-14	3.25402e-12	1.48646	lightgreen
RHBDF2	ENSG00000129667.12	protein_coding	rhomboid 5 homolog 2 [Source:HGNC Symbol;Acc:HGNC:20788]	17	G2_vs_G6	up	1849.96	1.22597	0.225163	5.43419	5.50458e-08	6.12519e-07	1.7038	lightgreen
RAP2C	ENSG00000123728.10	protein_coding	RAP2C, member of RAS oncogene family [Source:HGNC Symbol;Acc:HGNC:21165]	X	G2_vs_G6	up	1475.15	1.2257	0.169936	7.21006	5.59267e-13	2.06132e-11	1.68694	maroon
FTH1	ENSG00000167996.16	protein_coding	ferritin heavy chain 1 [Source:HGNC Symbol;Acc:HGNC:3976]	11	G2_vs_G6	up	11341.4	1.22567	0.214008	5.70261	1.17986e-08	2.33119e-07	1.07826	lightgreen
RTEL1P1	ENSG00000251441.3	transcribed_processed_pseudogene	regulator of telomere elongation helicase 1 pseudogene 1 [Source:HGNC Symbol;Acc:HGNC:44213]	4	G2_vs_G6	up	1160.85	1.22551	0.157049	7.79499	6.44128e-15	4.36461e-13	1.48646	lightgreen
LINC00659	ENSG00000228705.2	lncRNA	long intergenic non-protein coding RNA 659 [Source:HGNC Symbol;Acc:HGNC:44316]	20	G2_vs_G6	up	60.5073	1.22533	0.399279	3.06683	0.00216345	0.00709139	1.62051
AC099343.4	ENSG00000271646.1	lncRNA	novel transcript	4	G2_vs_G6	up	561.053	1.22482	0.190233	6.43492	1.2354e-10	2.95216e-09	1.48646	maroon
HNRNPLL	ENSG00000143889.16	protein_coding	heterogeneous nuclear ribonucleoprotein L like [Source:HGNC Symbol;Acc:HGNC:25127]	2	G2_vs_G6	up	1503.99	1.22463	0.171736	7.13179	9.90754e-13	3.84954e-11	1.48646	maroon
SAP30	ENSG00000164105.4	protein_coding	Sin3A associated protein 30 [Source:HGNC Symbol;Acc:HGNC:10532]	4	G2_vs_G6	up	220.076	1.22401	0.321654	3.8019	0.00014359	0.000565228	1.97441	darkgreen
AC092746.1	ENSG00000255801.1	lncRNA	novel transcript	12	G2_vs_G6	up	491.637	1.22398	0.356747	3.42964	0.000604381	0.00226913	1.68694	darkgreen
AC005798.1	ENSG00000248188.2	processed_pseudogene	prefoldin subunit 1 (PFDN1) pseudogene	4	G2_vs_G6	up	42.3267	1.22384	0.298051	4.10524	4.03899e-05	0.000219076	1.63448
AC024270.5	ENSG00000286872.1	lncRNA	novel transcript, antisense to TM6SF1	15	G2_vs_G6	up	86.6154	1.22367	0.302215	4.03915	5.36448e-05	0.000282968	1.62051
TIMM10	ENSG00000134809.9	protein_coding	translocase of inner mitochondrial membrane 10 [Source:HGNC Symbol;Acc:HGNC:11814]	11	G2_vs_G6	up	363.675	1.22316	0.347274	3.50318	0.000459746	0.00177201	1.71382
CMTM6	ENSG00000091317.8	protein_coding	CKLF like MARVEL transmembrane domain containing 6 [Source:HGNC Symbol;Acc:HGNC:19177]	3	G2_vs_G6	up	8779.67	1.22307	0.163999	7.45323	9.10814e-14	6.6081e-12	0.960922	maroon
HECW2	ENSG00000138411.13	protein_coding	HECT, C2 and WW domain containing E3 ubiquitin protein ligase 2 [Source:HGNC Symbol;Acc:HGNC:29853]	2	G2_vs_G6	up	504.082	1.22289	0.222344	5.49291	3.95363e-08	4.57176e-07	1.70244
CAMP	ENSG00000164047.6	protein_coding	cathelicidin antimicrobial peptide [Source:HGNC Symbol;Acc:HGNC:1472]	3	G2_vs_G6	up	653.118	1.22092	0.425237	2.82637	0.00470787	0.0132042	1.70244
C5orf67	ENSG00000225940.6	protein_coding	chromosome 5 open reading frame 67 [Source:HGNC Symbol;Acc:HGNC:51252]	5	G2_vs_G6	up	44.2376	1.21927	0.405379	2.9795	0.00288719	0.0089831	1.63448
IGHV4-59	ENSG00000224373.3	IG_V_gene	immunoglobulin heavy variable 4-59 [Source:HGNC Symbol;Acc:HGNC:5654]	14	G2_vs_G6	up	154.189	1.21904	0.486518	2.46544	0.0136844	0.0358669	1.49806	white
ACVR1B	ENSG00000135503.13	protein_coding	activin A receptor type 1B [Source:HGNC Symbol;Acc:HGNC:172]	12	G2_vs_G6	up	961.462	1.21882	0.144865	8.40665	4.21884e-17	4.5587e-15	1.68694	lightgreen
SOS2	ENSG00000100485.12	protein_coding	SOS Ras/Rho guanine nucleotide exchange factor 2 [Source:HGNC Symbol;Acc:HGNC:11188]	14	G2_vs_G6	up	4851.29	1.21817	0.164859	7.38666	1.50561e-13	1.04366e-11	0.960922	maroon
CLDN9	ENSG00000213937.4	protein_coding	claudin 9 [Source:HGNC Symbol;Acc:HGNC:2051]	16	G2_vs_G6	up	60.7111	1.21796	0.390164	3.0726	0.00212201	0.00692564	1.63448
AC002091.2	ENSG00000266389.1	lncRNA	novel transcript	17	G2_vs_G6	up	55.8902	1.21771	0.2627	4.62616	3.72514e-06	2.73242e-05	1.60252
PLOD2	ENSG00000152952.12	protein_coding	procollagen-lysine,2-oxoglutarate 5-dioxygenase 2 [Source:HGNC Symbol;Acc:HGNC:9082]	3	G2_vs_G6	up	41.2775	1.21731	0.415175	2.90722	0.0036466	0.0109567	1.63448
RNU6-574P	ENSG00000206992.1	snRNA	RNA, U6 small nuclear 574, pseudogene [Source:HGNC Symbol;Acc:HGNC:47537]	12	G2_vs_G6	up	6.58313	1.2172	0.515841	2.35291	0.0186271	0.0377732	1.91751
MEFV	ENSG00000103313.12	protein_coding	MEFV innate immuity regulator, pyrin [Source:HGNC Symbol;Acc:HGNC:6998]	16	G2_vs_G6	up	8191.68	1.21634	0.134862	9.00996	2.06136e-19	6.32193e-17	1.07826	lightgreen
AC092171.4	ENSG00000272953.1	lncRNA	novel transcript	7	G2_vs_G6	up	83.1931	1.21604	0.341765	3.53271	0.00041133	0.00174777	1.5568
AC062037.3	ENSG00000273196.1	lncRNA	novel transcript, antisense to ELMOD3	2	G2_vs_G6	up	14.7629	1.21553	0.455475	2.67843	0.00739681	0.0177977	1.87723
NRADDP	ENSG00000236409.2	transcribed_unitary_pseudogene	neurotrophin receptor associated death domain, pseudogene [Source:HGNC Symbol;Acc:HGNC:19337]	3	G2_vs_G6	up	69.46	1.21546	0.266832	4.52756	5.96698e-06	3.91012e-05	1.70631
GP9	ENSG00000169704.4	protein_coding	glycoprotein IX platelet [Source:HGNC Symbol;Acc:HGNC:4444]	3	G2_vs_G6	up	335.259	1.21404	0.326443	3.67299	0.00023973	0.0010179	1.68694	darkgrey
AC022121.2	ENSG00000241597.2	processed_pseudogene	ribosomal protein S9 (RPS9) pseudogene	5	G2_vs_G6	up	53.554	1.21377	0.335114	3.59838	0.000320205	0.00135856	1.62051
SYNPO2	ENSG00000172403.11	protein_coding	synaptopodin 2 [Source:HGNC Symbol;Acc:HGNC:17732]	4	G2_vs_G6	up	54.6087	1.21356	0.418094	2.92	0.00350029	0.010661	1.62051
KIAA0040	ENSG00000235750.10	protein_coding	KIAA0040 [Source:HGNC Symbol;Acc:HGNC:28950]	1	G2_vs_G6	up	6568.17	1.21304	0.15164	7.99244	1.32294e-15	1.33395e-13	1.16539	lightgreen
CDA	ENSG00000158825.6	protein_coding	cytidine deaminase [Source:HGNC Symbol;Acc:HGNC:1712]	1	G2_vs_G6	up	1005.42	1.21264	0.23304	5.18346	2.17813e-07	2.09959e-06	1.68694	pink
RASSF1-AS1	ENSG00000281358.1	lncRNA	RASSF1 antisense RNA 1 [Source:HGNC Symbol;Acc:HGNC:49091]	3	G2_vs_G6	up	37.8674	1.21221	0.319554	3.76958	0.000163525	0.000751756	1.62051
ARHGEF17	ENSG00000110237.5	protein_coding	Rho guanine nucleotide exchange factor 17 [Source:HGNC Symbol;Acc:HGNC:21726]	11	G2_vs_G6	up	38.1054	1.21127	0.40295	2.98121	0.00287113	0.00894409	1.63448
GP1BA	ENSG00000185245.8	protein_coding	glycoprotein Ib platelet subunit alpha [Source:HGNC Symbol;Acc:HGNC:4439]	17	G2_vs_G6	up	122.891	1.21119	0.414267	2.86423	0.00418023	0.0126232	1.5922	pink
AC007728.3	ENSG00000270120.1	lncRNA	novel transcript	16	G2_vs_G6	up	298.647	1.21093	0.258141	4.67647	2.91853e-06	2.35354e-05	1.48646	white
AL139383.1	ENSG00000230490.3	lncRNA	novel transcript	13	G2_vs_G6	up	23.3401	1.21026	0.494102	2.41745	0.0156298	0.0313849	2.0114
GNAQP1	ENSG00000214077.4	processed_pseudogene	G protein subunit alpha q pseudogene 1 [Source:HGNC Symbol;Acc:HGNC:4391]	2	G2_vs_G6	up	15.985	1.20961	0.457896	2.63163	0.00849765	0.0188643	2.0123
CHST13	ENSG00000180767.10	protein_coding	carbohydrate sulfotransferase 13 [Source:HGNC Symbol;Acc:HGNC:21755]	3	G2_vs_G6	up	67.3903	1.20924	0.43685	2.74228	0.00610144	0.0171351	1.62051	pink
AC120057.3	ENSG00000279641.1	TEC	TEC	17	G2_vs_G6	up	23.9165	1.20874	0.35181	3.42474	0.00061538	0.00197625	2.0114
AC092755.2	ENSG00000259238.1	lncRNA	novel transcript, antisense to BNIP2	15	G2_vs_G6	up	8.51806	1.20803	0.493841	2.42041	0.0155031	0.0322453	1.93349
AC124242.1	ENSG00000245281.8	lncRNA	novel transcript	8	G2_vs_G6	up	14.5929	1.20755	0.440792	2.73435	0.00625043	0.0145707	2.0114
AC040970.1	ENSG00000253210.2	lncRNA	novel transcript	8	G2_vs_G6	up	277.645	1.20669	0.234434	5.13044	2.89072e-07	2.91534e-06	1.56076
PKMYT1	ENSG00000127564.17	protein_coding	protein kinase, membrane associated tyrosine/threonine 1 [Source:HGNC Symbol;Acc:HGNC:29650]	16	G2_vs_G6	up	33.787	1.20607	0.415432	2.84894	0.00438653	0.012868	1.63478
H2BC5	ENSG00000158373.8	protein_coding	histone cluster 1 H2B family member d [Source:HGNC Symbol;Acc:HGNC:4747]	6	G2_vs_G6	up	1463.92	1.20584	0.198513	6.06294	1.3366e-09	2.19914e-08	1.7038
MMADHC	ENSG00000168288.13	protein_coding	metabolism of cobalamin associated D [Source:HGNC Symbol;Acc:HGNC:25221]	2	G2_vs_G6	up	1326.69	1.20583	0.162009	7.44341	9.81165e-14	4.78219e-12	1.48294	maroon
SNORA80A	ENSG00000200792.1	snoRNA	small nucleolar RNA, H/ACA box 80A [Source:HGNC Symbol;Acc:HGNC:32666]	21	G2_vs_G6	up	64.0567	1.20575	0.441267	2.72235	0.00648196	0.0182483	1.59589
CDADC1	ENSG00000102543.14	protein_coding	cytidine and dCMP deaminase domain containing 1 [Source:HGNC Symbol;Acc:HGNC:20299]	13	G2_vs_G6	up	300.637	1.20524	0.182587	6.60901	3.86907e-11	9.08081e-10	1.71382
AL451165.2	ENSG00000272288.6	lncRNA	novel transcript, antisense to C6orf106	6	G2_vs_G6	up	34.0573	1.20513	0.325099	3.69289	0.000221722	0.000813425	2.0114
PHACTR1	ENSG00000112137.17	protein_coding	phosphatase and actin regulator 1 [Source:HGNC Symbol;Acc:HGNC:20990]	6	G2_vs_G6	up	705.036	1.20504	0.31539	3.81066	0.000138599	0.000701053	1.48646
IFNGR2	ENSG00000159128.14	protein_coding	interferon gamma receptor 2 [Source:HGNC Symbol;Acc:HGNC:5440]	21	G2_vs_G6	up	5523.7	1.20477	0.115122	10.4595	1.32491e-25	3.2861e-22	1.08844	lightgreen
ARL11	ENSG00000152213.4	protein_coding	ADP ribosylation factor like GTPase 11 [Source:HGNC Symbol;Acc:HGNC:24046]	13	G2_vs_G6	up	2501.56	1.20466	0.160996	7.47283	7.84878e-14	3.878e-12	1.48294	maroon
AL162377.1	ENSG00000231856.2	lncRNA	novel transcript	13	G2_vs_G6	up	170.307	1.20366	0.185892	6.45849	1.05752e-10	2.46683e-09	1.5568
LYN	ENSG00000254087.8	protein_coding	LYN proto-oncogene, Src family tyrosine kinase [Source:HGNC Symbol;Acc:HGNC:6735]	8	G2_vs_G6	up	15639.3	1.20328	0.135505	8.87435	7.03434e-19	1.79011e-16	1.16539	lightgreen
SNX10	ENSG00000086300.15	protein_coding	sorting nexin 10 [Source:HGNC Symbol;Acc:HGNC:14974]	7	G2_vs_G6	up	2631.66	1.20323	0.171199	7.02465	2.14603e-12	6.85111e-11	1.7038	maroon
PGRMC1	ENSG00000101856.10	protein_coding	progesterone receptor membrane component 1 [Source:HGNC Symbol;Acc:HGNC:16090]	X	G2_vs_G6	up	761.067	1.20301	0.225808	5.31181	1.08545e-07	1.40346e-06	1.33613	darkgrey
H3C10	ENSG00000278828.1	protein_coding	histone cluster 1 H3 family member h [Source:HGNC Symbol;Acc:HGNC:4775]	6	G2_vs_G6	up	1340.01	1.2029	0.219241	5.45813	4.81186e-08	5.45117e-07	1.7038
E2F3	ENSG00000112242.15	protein_coding	E2F transcription factor 3 [Source:HGNC Symbol;Acc:HGNC:3115]	6	G2_vs_G6	up	1664.7	1.20235	0.14574	8.24226	1.68993e-16	1.5342e-14	1.68694	lightgreen
RHOU	ENSG00000116574.6	protein_coding	ras homolog family member U [Source:HGNC Symbol;Acc:HGNC:17794]	1	G2_vs_G6	up	576.126	1.20227	0.233729	5.14373	2.69331e-07	2.50853e-06	1.71382
DDR2	ENSG00000162733.19	protein_coding	discoidin domain receptor tyrosine kinase 2 [Source:HGNC Symbol;Acc:HGNC:2731]	1	G2_vs_G6	up	32.8401	1.20143	0.422398	2.84515	0.00443906	0.0132696	1.59589
IPMK	ENSG00000151151.6	protein_coding	inositol polyphosphate multikinase [Source:HGNC Symbol;Acc:HGNC:20739]	10	G2_vs_G6	up	1924.82	1.20116	0.203027	5.91518	3.3152e-09	4.93281e-08	1.7038	maroon
LINC00173	ENSG00000196668.4	lncRNA	long intergenic non-protein coding RNA 173 [Source:HGNC Symbol;Acc:HGNC:33791]	12	G2_vs_G6	up	354.135	1.20054	0.249322	4.78755	1.68832e-06	1.30768e-05	1.68694	pink
C1RL	ENSG00000139178.11	protein_coding	complement C1r subcomponent like [Source:HGNC Symbol;Acc:HGNC:21265]	12	G2_vs_G6	up	3400.43	1.19986	0.140189	8.54913	1.2402e-17	2.64991e-15	0.960922	lightgreen
AL353898.1	ENSG00000225183.1	processed_pseudogene	cytochrome c oxidase subunit VIIb (COX7B) pseudogene	1	G2_vs_G6	up	7.03511	1.19973	0.489425	2.45914	0.0139268	0.029733	1.91751
RGS2	ENSG00000116741.8	protein_coding	regulator of G protein signaling 2 [Source:HGNC Symbol;Acc:HGNC:9998]	1	G2_vs_G6	up	13485.6	1.19913	0.214724	5.57339	2.4983e-08	4.56407e-07	1.07826	maroon
RNVU1-28	ENSG00000277918.1	snRNA	U1 spliceosomal RNA [Source:RFAM;Acc:RF00003]	1	G2_vs_G6	up	31.5206	1.19888	0.494612	2.39939	0.0164223	0.0396381	1.59589
H2AC6	ENSG00000180573.9	protein_coding	histone cluster 1 H2A family member c [Source:HGNC Symbol;Acc:HGNC:4733]	6	G2_vs_G6	up	6680.95	1.19817	0.202048	5.92024	3.2148e-09	8.09165e-08	0.960922	white
AC004825.2	ENSG00000274818.1	lncRNA	novel transcript	14	G2_vs_G6	up	6.85324	1.19754	0.523626	2.28081	0.0225599	0.043725	1.94708
AC132872.1	ENSG00000260563.3	lncRNA	novel transcript	17	G2_vs_G6	up	164.797	1.19747	0.28828	4.13857	3.4947e-05	0.000201621	1.5568	lightgreen
AGPAT2	ENSG00000169692.13	protein_coding	1-acylglycerol-3-phosphate O-acyltransferase 2 [Source:HGNC Symbol;Acc:HGNC:325]	9	G2_vs_G6	up	502.526	1.19725	0.1745	6.84924	7.42419e-12	2.40202e-10	1.48646	lightgreen
CAPNS2	ENSG00000256812.2	protein_coding	calpain small subunit 2 [Source:HGNC Symbol;Acc:HGNC:16371]	16	G2_vs_G6	up	125.496	1.19693	0.300089	3.98674	6.69869e-05	0.000349723	1.5922
AL590560.4	ENSG00000279430.1	TEC	novel transcript	1	G2_vs_G6	up	79.3691	1.19657	0.4326	2.72747	0.00638221	0.017043	1.70631	white
TP53I11	ENSG00000175274.18	protein_coding	tumor protein p53 inducible protein 11 [Source:HGNC Symbol;Acc:HGNC:16842]	11	G2_vs_G6	up	1482.34	1.19625	0.254068	4.68062	2.86005e-06	2.07446e-05	1.68694	pink
AC022001.2	ENSG00000271716.1	lncRNA	novel transcript, antisense to VGLL4	3	G2_vs_G6	up	7.33421	1.19565	0.539695	2.22597	0.0260165	0.0490592	1.95257
SPATA2L	ENSG00000158792.16	protein_coding	spermatogenesis associated 2 like [Source:HGNC Symbol;Acc:HGNC:28393]	16	G2_vs_G6	up	149.264	1.19455	0.232527	5.12408	2.99e-07	2.93152e-06	1.60208	lightgreen
HTATSF1P2	ENSG00000271361.1	processed_pseudogene	HIV-1 Tat specific factor 1 pseudogene 2 [Source:HGNC Symbol;Acc:HGNC:38586]	6	G2_vs_G6	up	277.807	1.19423	0.337192	3.52574	0.000422301	0.00166718	1.68694
CSGALNACT1	ENSG00000147408.14	protein_coding	chondroitin sulfate N-acetylgalactosaminyltransferase 1 [Source:HGNC Symbol;Acc:HGNC:24290]	8	G2_vs_G6	up	1639.48	1.19299	0.249783	4.77309	1.81419e-06	1.55284e-05	1.48646	darkgreen
UBE2L6	ENSG00000156587.16	protein_coding	ubiquitin conjugating enzyme E2 L6 [Source:HGNC Symbol;Acc:HGNC:12490]	11	G2_vs_G6	up	3199.07	1.19221	0.291934	4.08333	4.43954e-05	0.000319965	1.16539	maroon
H3-3B	ENSG00000132475.10	protein_coding	H3 histone family member 3B [Source:HGNC Symbol;Acc:HGNC:4765]	17	G2_vs_G6	up	14108.9	1.19214	0.142877	8.33913	7.48403e-17	1.12279e-14	1.07826	maroon
SATB2	ENSG00000119042.17	protein_coding	SATB homeobox 2 [Source:HGNC Symbol;Acc:HGNC:21637]	2	G2_vs_G6	up	37.476	1.19211	0.379356	3.11526	0.00183782	0.00512815	2.0114
MIR617	ENSG00000207763.1	miRNA	microRNA 617 [Source:HGNC Symbol;Acc:HGNC:32873]	12	G2_vs_G6	up	32.0018	1.19092	0.341438	3.46701	0.000526277	0.00151322	2.35308
AC108704.1	ENSG00000274695.1	lncRNA	novel transcript	12	G2_vs_G6	up	12.2802	1.19054	0.378018	3.16563	0.00154749	0.00453533	1.95257
RELB	ENSG00000104856.14	protein_coding	RELB proto-oncogene, NF-kB subunit [Source:HGNC Symbol;Acc:HGNC:9956]	19	G2_vs_G6	up	599.34	1.18955	0.230941	5.13905	2.76138e-07	2.60624e-06	1.68694	pink
SPARC	ENSG00000113140.11	protein_coding	secreted protein acidic and cysteine rich [Source:HGNC Symbol;Acc:HGNC:11219]	5	G2_vs_G6	up	2000.6	1.18908	0.288785	4.08972	4.3189e-05	0.000252789	1.48646	darkgrey
MTND4P14	ENSG00000236254.1	unprocessed_pseudogene	MT-ND4 pseudogene 14 [Source:HGNC Symbol;Acc:HGNC:42201]	9	G2_vs_G6	up	229.452	1.18875	0.215903	5.50504	3.69085e-08	4.29199e-07	1.71382	white
MIR545	ENSG00000207820.1	miRNA	microRNA 545 [Source:HGNC Symbol;Acc:HGNC:32531]	X	G2_vs_G6	up	18.0167	1.18872	0.432241	2.74708	0.00601276	0.0140801	2.0123
RHOG	ENSG00000177105.10	protein_coding	ras homolog family member G [Source:HGNC Symbol;Acc:HGNC:672]	11	G2_vs_G6	up	2639.27	1.1887	0.198468	5.96881	2.38996e-09	4.16075e-08	1.48646	pink
TRAFD1	ENSG00000135148.12	protein_coding	TRAF-type zinc finger domain containing 1 [Source:HGNC Symbol;Acc:HGNC:24808]	12	G2_vs_G6	up	2984.19	1.18813	0.196248	6.05199	1.43072e-09	3.27682e-08	1.16539	lightgreen
NCF4	ENSG00000100365.16	protein_coding	neutrophil cytosolic factor 4 [Source:HGNC Symbol;Acc:HGNC:7662]	22	G2_vs_G6	up	5094.01	1.18748	0.179392	6.60236	4.04677e-11	1.43987e-09	1.07826	lightgreen
CKAP2LP1	ENSG00000271461.1	processed_pseudogene	cytoskeleton associated protein 2-like (CKAP2L) pseudogene	20	G2_vs_G6	up	127.168	1.18719	0.279721	4.23992	2.23596e-05	0.000141201	1.49806
AC018634.1	ENSG00000225314.1	processed_pseudogene	pseudogene similar to part of cell division cycle associated 3 CDCA3	7	G2_vs_G6	up	73.2847	1.18707	0.221436	5.36105	8.27399e-08	9.25734e-07	1.62051
RN7SL788P	ENSG00000241745.3	misc_RNA	RNA, 7SL, cytoplasmic 788, pseudogene [Source:HGNC Symbol;Acc:HGNC:46804]	1	G2_vs_G6	up	13.1136	1.18673	0.438591	2.68133	0.00733298	0.0176351	1.8832
CNTNAP3	ENSG00000106714.17	protein_coding	contactin associated protein like 3 [Source:HGNC Symbol;Acc:HGNC:13834]	9	G2_vs_G6	up	1013.09	1.18655	0.423181	2.79946	0.00511889	0.0159383	1.48294
IGHV3-74	ENSG00000224650.2	IG_V_gene	immunoglobulin heavy variable 3-74 [Source:HGNC Symbol;Acc:HGNC:5624]	14	G2_vs_G6	up	60.2163	1.18606	0.394107	2.96764	0.00300095	0.00941559	1.60252
TUFT1	ENSG00000143367.16	protein_coding	tuftelin 1 [Source:HGNC Symbol;Acc:HGNC:12422]	1	G2_vs_G6	up	180.582	1.18579	0.219534	5.38804	7.12291e-08	8.37685e-07	1.5568
SAMD9	ENSG00000205413.8	protein_coding	sterile alpha motif domain containing 9 [Source:HGNC Symbol;Acc:HGNC:1348]	7	G2_vs_G6	up	6128.19	1.18557	0.400135	2.96709	0.00300635	0.0124368	1.16539	maroon
AC084290.1	ENSG00000229899.1	processed_pseudogene	pseudogene similar to part of the cytochrome c oxidase subunit I (COX1)	12	G2_vs_G6	up	247.927	1.18491	0.214565	5.5198	3.39383e-08	4.0115e-07	1.70244	maroon
MIR548AC	ENSG00000264419.1	miRNA	microRNA 548ac [Source:HGNC Symbol;Acc:HGNC:41626]	1	G2_vs_G6	up	26.9216	1.18437	0.295317	4.00154	6.29322e-05	0.000235096	2.35308
IL13RA1	ENSG00000131724.11	protein_coding	interleukin 13 receptor subunit alpha 1 [Source:HGNC Symbol;Acc:HGNC:5974]	X	G2_vs_G6	up	3644.76	1.18398	0.161537	7.32449	2.39805e-13	1.33959e-11	1.16539	lightgreen
DUTP6	ENSG00000225171.2	processed_pseudogene	deoxyuridine triphosphatase pseudogene 6 [Source:HGNC Symbol;Acc:HGNC:39519]	1	G2_vs_G6	up	7.48889	1.18391	0.531125	2.22006	0.0264145	0.0497902	1.94708
FBXO43	ENSG00000156509.14	protein_coding	F-box protein 43 [Source:HGNC Symbol;Acc:HGNC:28521]	8	G2_vs_G6	up	9.20635	1.18377	0.519144	2.26257	0.0236621	0.0454461	1.94708
NMI	ENSG00000123609.11	protein_coding	N-myc and STAT interactor [Source:HGNC Symbol;Acc:HGNC:7854]	2	G2_vs_G6	up	2216.85	1.18362	0.189327	6.2511	4.07572e-10	8.58713e-09	1.48294	maroon
LINC01220	ENSG00000259687.2	lncRNA	long intergenic non-protein coding RNA 1220 [Source:HGNC Symbol;Acc:HGNC:49664]	14	G2_vs_G6	up	67.6341	1.18346	0.312551	3.75404	0.000174006	0.000788852	1.63448
LINC01513	ENSG00000246016.2	lncRNA	long intergenic non-protein coding RNA 1513 [Source:HGNC Symbol;Acc:HGNC:51202]	5	G2_vs_G6	up	88.0179	1.18307	0.226827	5.19797	2.01473e-07	1.95404e-06	1.70631
CETP	ENSG00000087237.12	protein_coding	cholesteryl ester transfer protein [Source:HGNC Symbol;Acc:HGNC:1869]	16	G2_vs_G6	up	20.1295	1.18219	0.478272	2.44389	0.0145299	0.0295852	2.0123
DDX58	ENSG00000107201.10	protein_coding	DExD/H-box helicase 58 [Source:HGNC Symbol;Acc:HGNC:19102]	9	G2_vs_G6	up	6730.41	1.18215	0.317862	3.72578	0.000194712	0.00123704	1.09489	maroon
FRAT2	ENSG00000181274.7	protein_coding	FRAT regulator of WNT signaling pathway 2 [Source:HGNC Symbol;Acc:HGNC:16048]	10	G2_vs_G6	up	7963.72	1.18101	0.141535	8.33483	7.76119e-17	1.08562e-14	1.16539	lightgreen
FRMD3	ENSG00000172159.16	protein_coding	FERM domain containing 3 [Source:HGNC Symbol;Acc:HGNC:24125]	9	G2_vs_G6	up	404.863	1.18091	0.268358	4.38442	1.16297e-05	7.12431e-05	1.68694
TOM1	ENSG00000100284.21	protein_coding	target of myb1 membrane trafficking protein [Source:HGNC Symbol;Acc:HGNC:11982]	22	G2_vs_G6	up	1775.54	1.18061	0.166469	7.07833	1.45898e-12	7.05261e-11	1.11872	lightgreen
NDUFB8P2	ENSG00000270264.1	processed_pseudogene	NADH:ubiquinone oxidoreductase subunit B8 pseudogene 2 [Source:HGNC Symbol;Acc:HGNC:33978]	17	G2_vs_G6	up	14.2093	1.18043	0.527811	2.22924	0.0257976	0.0488363	1.94708
FSTL3	ENSG00000070404.10	protein_coding	follistatin like 3 [Source:HGNC Symbol;Acc:HGNC:3973]	19	G2_vs_G6	up	72.9303	1.17985	0.266053	4.40893	1.03883e-05	6.68195e-05	1.62051
EFCAB12	ENSG00000172771.12	protein_coding	EF-hand calcium binding domain 12 [Source:HGNC Symbol;Acc:HGNC:28061]	3	G2_vs_G6	up	110.281	1.1795	0.268708	4.37165	1.23313e-05	8.06946e-05	1.5568
SDHAF3	ENSG00000196636.8	protein_coding	succinate dehydrogenase complex assembly factor 3 [Source:HGNC Symbol;Acc:HGNC:21752]	7	G2_vs_G6	up	127.612	1.17937	0.261795	4.50755	6.55795e-06	4.53479e-05	1.5922	maroon
AC005005.4	ENSG00000278920.1	lncRNA	novel transcript, sense overlapping SMTN	22	G2_vs_G6	up	6.31698	1.17926	0.520435	2.2623	0.0236788	0.0457266	1.93349
ENTPD1	ENSG00000138185.20	protein_coding	ectonucleoside triphosphate diphosphohydrolase 1 [Source:HGNC Symbol;Acc:HGNC:3363]	10	G2_vs_G6	up	9371.86	1.17902	0.168833	6.97787	2.99685e-12	1.4103e-10	1.07826	lightgreen
HCG9	ENSG00000204625.10	lncRNA	HLA complex group 9 [Source:HGNC Symbol;Acc:HGNC:21243]	6	G2_vs_G6	up	22.3997	1.17874	0.39336	2.98539	0.00283213	0.00880443	1.64233
PKHD1L1	ENSG00000205038.12	protein_coding	PKHD1 like 1 [Source:HGNC Symbol;Acc:HGNC:20313]	8	G2_vs_G6	up	347.516	1.17872	0.222594	5.28032	1.28959e-07	1.32805e-06	1.68694
LITAF	ENSG00000189067.12	protein_coding	lipopolysaccharide induced TNF factor [Source:HGNC Symbol;Acc:HGNC:16841]	16	G2_vs_G6	up	20781.7	1.17865	0.166431	7.0714	1.53374e-12	7.5209e-11	1.09489	lightgreen
RAB27A	ENSG00000069974.16	protein_coding	RAB27A, member RAS oncogene family [Source:HGNC Symbol;Acc:HGNC:9766]	15	G2_vs_G6	up	3550.61	1.17783	0.138539	8.49944	1.90503e-17	3.40641e-15	1.08844	maroon
PTCRA	ENSG00000171611.9	protein_coding	pre T cell antigen receptor alpha [Source:HGNC Symbol;Acc:HGNC:21290]	6	G2_vs_G6	up	157.967	1.17769	0.334261	3.4788	0.000503656	0.00211091	1.52794	darkgrey
VASP	ENSG00000125753.14	protein_coding	vasodilator stimulated phosphoprotein [Source:HGNC Symbol;Acc:HGNC:12652]	19	G2_vs_G6	up	8644.61	1.17742	0.165064	7.11839	1.09192e-12	5.60351e-11	1.08844	lightgreen
AC010746.2	ENSG00000225979.1	lncRNA	novel transcript	2	G2_vs_G6	up	15.0992	1.17687	0.343539	3.43466	0.000593289	0.00196475	1.95257
AL513314.2	ENSG00000276997.4	lncRNA	novel transcript	1	G2_vs_G6	up	11.6726	1.17626	0.464049	2.51669	0.0118464	0.0266088	1.86381
F8	ENSG00000185010.15	protein_coding	coagulation factor VIII [Source:HGNC Symbol;Acc:HGNC:3546]	X	G2_vs_G6	up	106.726	1.17599	0.208454	5.63671	1.73325e-08	2.18401e-07	1.70631
SH2B2	ENSG00000160999.10	protein_coding	SH2B adaptor protein 2 [Source:HGNC Symbol;Acc:HGNC:17381]	7	G2_vs_G6	up	420.591	1.17575	0.215393	5.43797	5.38924e-08	5.98302e-07	1.71382	pink
SNORA23	ENSG00000201998.1	snoRNA	small nucleolar RNA, H/ACA box 23 [Source:HGNC Symbol;Acc:HGNC:32613]	11	G2_vs_G6	up	229.376	1.17572	0.452154	2.58585	0.00971388	0.0261375	1.56076	white
CNEP1R1	ENSG00000205423.11	protein_coding	CTD nuclear envelope phosphatase 1 regulatory subunit 1 [Source:HGNC Symbol;Acc:HGNC:26759]	16	G2_vs_G6	up	1087.67	1.17542	0.174018	6.74895	1.48922e-11	4.37353e-10	1.50581	maroon
AC008443.7	ENSG00000274525.1	unprocessed_pseudogene	general transcription factor IIi (GTF2I) pseudogene	5	G2_vs_G6	up	31.435	1.1754	0.342573	3.41624	0.000634911	0.0024877	1.59589
AL132639.2	ENSG00000258940.2	lncRNA	novel transcript, antisense to CTAGE5	14	G2_vs_G6	up	20.8143	1.17518	0.41264	2.84618	0.00442465	0.0108259	2.0123
ARL8A	ENSG00000143862.8	protein_coding	ADP ribosylation factor like GTPase 8A [Source:HGNC Symbol;Acc:HGNC:25192]	1	G2_vs_G6	up	645.176	1.17488	0.190957	6.13585	8.47041e-10	1.45768e-08	1.71382	lightgreen
RNF19B	ENSG00000116514.16	protein_coding	ring finger protein 19B [Source:HGNC Symbol;Acc:HGNC:26886]	1	G2_vs_G6	up	2550.98	1.17476	0.163359	7.17884	7.03038e-13	2.49475e-11	1.7038	lightgreen
AL132780.1	ENSG00000257285.6	lncRNA	novel transcript, antisense to HAUS4	14	G2_vs_G6	up	52.6959	1.17466	0.322228	3.63403	0.000279028	0.00121916	1.59589
HCK	ENSG00000101336.14	protein_coding	HCK proto-oncogene, Src family tyrosine kinase [Source:HGNC Symbol;Acc:HGNC:4840]	20	G2_vs_G6	up	13599	1.1743	0.166433	7.04366	1.87249e-12	9.13148e-11	1.08844	lightgreen
GINS1	ENSG00000101003.10	protein_coding	GINS complex subunit 1 [Source:HGNC Symbol;Acc:HGNC:28980]	20	G2_vs_G6	up	46.4346	1.17399	0.298749	3.91203	9.15244e-05	0.000447587	1.63938
LTBR	ENSG00000111321.11	protein_coding	lymphotoxin beta receptor [Source:HGNC Symbol;Acc:HGNC:6718]	12	G2_vs_G6	up	1235.64	1.17377	0.158434	7.39203	1.446e-13	6.68225e-12	1.50581	pink
ADAMTSL4-AS2	ENSG00000237781.3	lncRNA	novel transcript, antisense to ADAMTSL4	1	G2_vs_G6	up	806.468	1.17336	0.194821	6.00194	1.94978e-09	3.43402e-08	1.50581	pink
AC092053.5	ENSG00000287620.1	lncRNA	novel transcript	3	G2_vs_G6	up	9.36769	1.17322	0.511672	2.31085	0.0208413	0.0409606	1.94708
NFKBIZ	ENSG00000144802.11	protein_coding	NFKB inhibitor zeta [Source:HGNC Symbol;Acc:HGNC:29805]	3	G2_vs_G6	up	4418.3	1.1728	0.145988	8.02665	1.00167e-15	1.23268e-13	0.960922	lightgreen
OR52B4	ENSG00000221996.6	protein_coding	olfactory receptor family 52 subfamily B member 4 (gene/pseudogene) [Source:HGNC Symbol;Acc:HGNC:15209]	11	G2_vs_G6	up	15.0377	1.17258	0.469784	2.48812	0.0128419	0.0267015	2.0123
FEM1C	ENSG00000145780.8	protein_coding	fem-1 homolog C [Source:HGNC Symbol;Acc:HGNC:16933]	5	G2_vs_G6	up	1438.66	1.17223	0.160286	7.31052	2.66118e-13	1.18268e-11	1.48294	maroon
NRBF2	ENSG00000148572.16	protein_coding	nuclear receptor binding factor 2 [Source:HGNC Symbol;Acc:HGNC:19692]	10	G2_vs_G6	up	1708.82	1.1722	0.159409	7.34602	2.04196e-13	9.3046e-12	1.48294	maroon
AL049634.1	ENSG00000242324.1	unprocessed_pseudogene	PTPNS (protein tyrosine phosphatase, non-receptor type substrate 1) protein family pseudogene	20	G2_vs_G6	up	233.608	1.1717	0.18011	6.49569	8.26512e-11	1.969e-09	1.56076
NT5C3A	ENSG00000122643.21	protein_coding	5'-nucleotidase, cytosolic IIIA [Source:HGNC Symbol;Acc:HGNC:17820]	7	G2_vs_G6	up	1468.91	1.17169	0.244076	4.80032	1.58414e-06	1.23516e-05	1.68694	maroon
FMN1	ENSG00000248905.10	protein_coding	formin 1 [Source:HGNC Symbol;Acc:HGNC:3768]	15	G2_vs_G6	up	532.965	1.17144	0.391183	2.99027	0.00278732	0.00942568	1.48646	darkgreen
GNG5	ENSG00000174021.11	protein_coding	G protein subunit gamma 5 [Source:HGNC Symbol;Acc:HGNC:4408]	1	G2_vs_G6	up	196.794	1.17108	0.184489	6.33362	2.39467e-10	4.72354e-09	1.68694	maroon
IFI35	ENSG00000068079.7	protein_coding	interferon induced protein 35 [Source:HGNC Symbol;Acc:HGNC:5399]	17	G2_vs_G6	up	1320.74	1.17105	0.336015	3.47994	0.000501524	0.00275937	1.11872	maroon
NLRP6	ENSG00000174885.12	protein_coding	NLR family pyrin domain containing 6 [Source:HGNC Symbol;Acc:HGNC:22944]	11	G2_vs_G6	up	819.702	1.17038	0.228516	5.09971	3.40172e-07	3.13448e-06	1.68694	lightgreen
IFNAR1	ENSG00000142166.13	protein_coding	interferon alpha and beta receptor subunit 1 [Source:HGNC Symbol;Acc:HGNC:5432]	21	G2_vs_G6	up	6086.04	1.17026	0.150235	7.78384	7.03536e-15	6.14099e-13	1.09489	lightgreen
SBF2	ENSG00000133812.15	protein_coding	SET binding factor 2 [Source:HGNC Symbol;Acc:HGNC:2135]	11	G2_vs_G6	up	4115.48	1.16998	0.131972	8.86171	7.87991e-19	2.09714e-16	1.08844	lightgreen
AC021016.3	ENSG00000273361.1	lncRNA	novel transcript, antisense to CTDSP1	2	G2_vs_G6	up	28.2521	1.16957	0.326645	3.54898	0.000386729	0.00158791	1.63478
AL353803.5	ENSG00000268615.1	lncRNA	novel transcript	9	G2_vs_G6	up	19.1079	1.1692	0.497527	2.32978	0.019818	0.0405025	1.87723
PPP1R15A	ENSG00000087074.8	protein_coding	protein phosphatase 1 regulatory subunit 15A [Source:HGNC Symbol;Acc:HGNC:14375]	19	G2_vs_G6	up	1816.43	1.1689	0.190631	6.11592	9.60002e-10	1.85499e-08	1.48646	lightgreen
AL109806.2	ENSG00000287079.1	lncRNA	novel transcript	20	G2_vs_G6	up	8.69421	1.16841	0.500484	2.29325	0.0218339	0.0425581	1.94708
H3P16	ENSG00000178458.5	processed_pseudogene	H3 histone, family 3A, pseudogene 6 [Source:HGNC Symbol;Acc:HGNC:42982]	4	G2_vs_G6	up	5.856	1.16774	0.482585	2.38406	0.0171227	0.0427807	1.51702
CSF3R	ENSG00000119535.17	protein_coding	colony stimulating factor 3 receptor [Source:HGNC Symbol;Acc:HGNC:2439]	1	G2_vs_G6	up	66691.7	1.16761	0.169378	6.87966	5.9994e-12	2.93462e-10	0.960922	lightgreen
FAM209A	ENSG00000124103.9	protein_coding	family with sequence similarity 209 member A [Source:HGNC Symbol;Acc:HGNC:16100]	20	G2_vs_G6	up	36.5207	1.16753	0.34309	3.38014	0.000724498	0.0019881	2.35308
ITGA2B	ENSG00000005961.19	protein_coding	integrin subunit alpha 2b [Source:HGNC Symbol;Acc:HGNC:6138]	17	G2_vs_G6	up	1715.4	1.16637	0.369408	3.10646	0.00189344	0.00612031	1.68694	darkgrey
H2AC11	ENSG00000196787.3	protein_coding	histone cluster 1 H2A family member g [Source:HGNC Symbol;Acc:HGNC:4737]	6	G2_vs_G6	up	969.497	1.16578	0.248504	4.67101	2.99721e-06	2.37934e-05	1.50581	darkorange
MMP19	ENSG00000123342.16	protein_coding	matrix metallopeptidase 19 [Source:HGNC Symbol;Acc:HGNC:7165]	12	G2_vs_G6	up	13.6131	1.16567	0.425408	2.70123	0.00690835	0.0167765	1.8832
ZNF467	ENSG00000181444.13	protein_coding	zinc finger protein 467 [Source:HGNC Symbol;Acc:HGNC:23154]	7	G2_vs_G6	up	988.173	1.16567	0.197652	5.87533	4.22004e-09	7.70692e-08	1.33613	pink
PHF21A	ENSG00000135365.15	protein_coding	PHD finger protein 21A [Source:HGNC Symbol;Acc:HGNC:24156]	11	G2_vs_G6	up	5049.59	1.16516	0.138373	8.41118	4.05917e-17	6.51206e-15	1.08844	lightgreen
CHMP5	ENSG00000086065.14	protein_coding	charged multivesicular body protein 5 [Source:HGNC Symbol;Acc:HGNC:26942]	9	G2_vs_G6	up	890.221	1.1651	0.304144	3.83254	0.000126825	0.0006406	1.50581	maroon
LINC01136	ENSG00000233791.5	lncRNA	long intergenic non-protein coding RNA 1136 [Source:HGNC Symbol;Acc:HGNC:49452]	1	G2_vs_G6	up	106.289	1.1648	0.300631	3.85329	0.00011654	0.000566964	1.59589
RNU6-1003P	ENSG00000252908.1	snRNA	RNA, U6 small nuclear 1003, pseudogene [Source:HGNC Symbol;Acc:HGNC:47966]	5	G2_vs_G6	up	90.6944	1.16453	0.341005	3.40213	0.000668624	0.00245437	1.70631	lightgreen
UPK3B	ENSG00000243566.6	protein_coding	uroplakin 3B [Source:HGNC Symbol;Acc:HGNC:21444]	7	G2_vs_G6	up	43.7601	1.16438	0.304019	3.80078	0.000144244	0.000679084	1.60252
RERE-AS1	ENSG00000232912.6	lncRNA	RERE antisense RNA 1 [Source:HGNC Symbol;Acc:HGNC:40501]	1	G2_vs_G6	up	220.838	1.16409	0.206088	5.64139	1.68679e-08	2.30643e-07	1.56076
LRRC39	ENSG00000122477.12	protein_coding	leucine rich repeat containing 39 [Source:HGNC Symbol;Acc:HGNC:28228]	1	G2_vs_G6	up	16.7586	1.16357	0.449032	2.59628	0.00942404	0.0218336	1.87723
RHOBTB1	ENSG00000072422.17	protein_coding	Rho related BTB domain containing 1 [Source:HGNC Symbol;Acc:HGNC:18738]	10	G2_vs_G6	up	216.901	1.16351	0.299218	3.86606	0.000110608	0.000517122	1.68694	darkgrey
PTENP1	ENSG00000237984.3	transcribed_processed_pseudogene	phosphatase and tensin homolog pseudogene 1 [Source:HGNC Symbol;Acc:HGNC:9589]	9	G2_vs_G6	up	228.456	1.16351	0.199386	5.83331	5.43381e-09	7.72349e-08	1.71382
AC024896.1	ENSG00000247903.1	lncRNA	novel transcript, antisense to TM7SF3	12	G2_vs_G6	up	18.0237	1.16341	0.449447	2.58485	0.00974225	0.0251191	1.64233
TOX4P1	ENSG00000248697.1	processed_pseudogene	TOX high mobility group box family member 4 pseudogene 1 [Source:HGNC Symbol;Acc:HGNC:44009]	4	G2_vs_G6	up	64.9895	1.16339	0.289529	4.00399	6.22833e-05	0.000308667	1.70631
CAPG	ENSG00000042493.16	protein_coding	capping actin protein, gelsolin like [Source:HGNC Symbol;Acc:HGNC:1474]	2	G2_vs_G6	up	1454	1.16318	0.210354	5.52112	3.36838e-08	4.47792e-07	1.48646	lightgreen
ST20-AS1	ENSG00000259642.2	lncRNA	ST20 antisense RNA 1 [Source:HGNC Symbol;Acc:HGNC:27521]	15	G2_vs_G6	up	167.54	1.16289	0.233503	4.96566	6.8468e-07	6.3548e-06	1.52794
ZNF230	ENSG00000159882.13	protein_coding	zinc finger protein 230 [Source:HGNC Symbol;Acc:HGNC:13024]	19	G2_vs_G6	up	778.095	1.16144	0.189808	6.11398	9.71764e-10	2.05735e-08	1.33613	maroon
N4BP1	ENSG00000102921.8	protein_coding	NEDD4 binding protein 1 [Source:HGNC Symbol;Acc:HGNC:29850]	16	G2_vs_G6	up	4130.47	1.16117	0.119475	9.71764	2.53598e-22	1.69012e-19	1.07826	lightgreen
CLIC1	ENSG00000213719.8	protein_coding	chloride intracellular channel 1 [Source:HGNC Symbol;Acc:HGNC:2062]	6	G2_vs_G6	up	7961.12	1.16068	0.138376	8.38006	5.29008e-17	8.29304e-15	1.08844	lightgreen
AP000763.1	ENSG00000255786.1	processed_pseudogene	nucleophosmin/nucleoplasmin 3 (NPM3) pseudogene	11	G2_vs_G6	up	14.6636	1.16037	0.429489	2.69236	0.00709483	0.0162338	2.0123
VAPA	ENSG00000101558.13	protein_coding	VAMP associated protein A [Source:HGNC Symbol;Acc:HGNC:12648]	18	G2_vs_G6	up	3941.93	1.16006	0.159268	7.27919	3.35836e-13	1.80075e-11	1.16539	maroon
ZNF366	ENSG00000178175.12	protein_coding	zinc finger protein 366 [Source:HGNC Symbol;Acc:HGNC:18316]	5	G2_vs_G6	up	46.8197	1.15983	0.358473	3.24402	0.00117855	0.00425151	1.60252
BST1	ENSG00000109743.11	protein_coding	bone marrow stromal cell antigen 1 [Source:HGNC Symbol;Acc:HGNC:1118]	4	G2_vs_G6	up	2528.56	1.1596	0.177256	6.53104	6.53152e-11	1.67091e-09	1.48294	lightgreen
IFI30	ENSG00000216490.4	protein_coding	IFI30 lysosomal thiol reductase [Source:HGNC Symbol;Acc:HGNC:5398]	19	G2_vs_G6	up	246.051	1.15936	0.203	5.69162	1.25841e-08	1.65004e-07	1.70244	lightgreen
LINC02289	ENSG00000258819.2	lncRNA	long intergenic non-protein coding RNA 2289 [Source:HGNC Symbol;Acc:HGNC:53205]	14	G2_vs_G6	up	711.6	1.15922	0.463659	2.49014	0.0127693	0.0346389	1.46127
GASK1B	ENSG00000164125.15	protein_coding	golgi associated kinase 1B [Source:HGNC Symbol;Acc:HGNC:25312]	4	G2_vs_G6	up	1964.37	1.15918	0.243529	4.74621	2.07268e-06	1.75205e-05	1.48294
ZNF684	ENSG00000117010.17	protein_coding	zinc finger protein 684 [Source:HGNC Symbol;Acc:HGNC:28418]	1	G2_vs_G6	up	151.769	1.15909	0.347053	3.35144	0.000803915	0.0032224	1.49806	maroon
GBA	ENSG00000177628.16	protein_coding	glucosylceramidase beta [Source:HGNC Symbol;Acc:HGNC:4177]	1	G2_vs_G6	up	794.803	1.15859	0.200032	5.77385	7.74789e-09	1.20454e-07	1.48294	lightgreen
AL121933.2	ENSG00000286646.1	lncRNA	novel transcript, antisense to MAP3K5	6	G2_vs_G6	up	289.414	1.15826	0.169852	6.81621	9.34767e-12	2.65127e-10	1.68694
TDRD7	ENSG00000196116.8	protein_coding	tudor domain containing 7 [Source:HGNC Symbol;Acc:HGNC:30831]	9	G2_vs_G6	up	1702.17	1.15753	0.248548	4.66266	3.12141e-06	2.23911e-05	1.68694	maroon
C5AR1	ENSG00000197405.8	protein_coding	complement C5a receptor 1 [Source:HGNC Symbol;Acc:HGNC:1338]	19	G2_vs_G6	up	5062.87	1.15731	0.215894	5.3391	9.34087e-08	1.64587e-06	0.960922	pink
ITPRIP	ENSG00000148841.17	protein_coding	inositol 1,4,5-trisphosphate receptor interacting protein [Source:HGNC Symbol;Acc:HGNC:29370]	10	G2_vs_G6	up	5443.99	1.157	0.11935	9.68601	3.45769e-22	2.17348e-19	1.07826	lightgreen
AKIRIN2	ENSG00000135334.9	protein_coding	akirin 2 [Source:HGNC Symbol;Acc:HGNC:21407]	6	G2_vs_G6	up	1265.25	1.15699	0.153053	7.54951	4.36898e-14	2.35743e-12	1.48294	lightgreen
BACH1	ENSG00000156273.16	protein_coding	BTB domain and CNC homolog 1 [Source:HGNC Symbol;Acc:HGNC:935]	21	G2_vs_G6	up	11936.3	1.15691	0.142204	8.13314	4.18301e-16	5.64817e-14	0.960922	maroon
AL732446.1	ENSG00000202523.1	misc_RNA	Y RNA [Source:RFAM;Acc:RF00019]	9	G2_vs_G6	up	11.5838	1.15638	0.496762	2.34035	0.0192659	0.0397843	1.86381
LYRM1	ENSG00000102897.10	protein_coding	LYR motif containing 1 [Source:HGNC Symbol;Acc:HGNC:25074]	16	G2_vs_G6	up	638.883	1.15574	0.159721	7.23161	4.7731e-13	1.99985e-11	1.48646	maroon
C19orf38	ENSG00000214212.9	protein_coding	chromosome 19 open reading frame 38 [Source:HGNC Symbol;Acc:HGNC:34073]	19	G2_vs_G6	up	1417.31	1.155	0.165115	6.98329	2.88355e-12	1.01811e-10	1.48646	lightgreen
SFN	ENSG00000175793.12	protein_coding	stratifin [Source:HGNC Symbol;Acc:HGNC:10773]	1	G2_vs_G6	up	12.3938	1.15479	0.489451	2.29761	0.0215841	0.0433183	1.8832
IGHG2	ENSG00000211893.4	IG_C_gene	immunoglobulin heavy constant gamma 2 (G2m marker) [Source:HGNC Symbol;Acc:HGNC:5526]	14	G2_vs_G6	up	741.066	1.15477	0.422783	2.70914	0.00674571	0.0198248	1.50581
MLKL	ENSG00000168404.13	protein_coding	mixed lineage kinase domain like pseudokinase [Source:HGNC Symbol;Acc:HGNC:26617]	16	G2_vs_G6	up	2777.13	1.15471	0.169603	6.80424	1.01581e-11	4.13883e-10	1.09489	lightgreen
ZC3H12A	ENSG00000163874.11	protein_coding	zinc finger CCCH-type containing 12A [Source:HGNC Symbol;Acc:HGNC:26259]	1	G2_vs_G6	up	828.871	1.15404	0.228893	5.03577	4.75927e-07	5.19987e-06	1.33613	lightgreen
ABLIM3	ENSG00000173210.19	protein_coding	actin binding LIM protein family member 3 [Source:HGNC Symbol;Acc:HGNC:29132]	5	G2_vs_G6	up	261.184	1.15354	0.417244	2.72626	0.00640562	0.0151145	1.97441	darkgrey
IRF1	ENSG00000125347.14	protein_coding	interferon regulatory factor 1 [Source:HGNC Symbol;Acc:HGNC:6116]	5	G2_vs_G6	up	18523	1.15325	0.168709	6.82695	8.67413e-12	4.03488e-10	0.960922	lightgreen
CRACD	ENSG00000109265.14	protein_coding	KIAA1211 [Source:HGNC Symbol;Acc:HGNC:29219]	4	G2_vs_G6	up	38.5542	1.15268	0.417662	2.72698	0.00639169	0.0179699	1.60252
SLC36A1	ENSG00000123643.13	protein_coding	solute carrier family 36 member 1 [Source:HGNC Symbol;Acc:HGNC:18761]	5	G2_vs_G6	up	1961.29	1.15127	0.169005	6.80317	1.02339e-11	2.86592e-10	1.68694	lightgreen
ATG3	ENSG00000144848.11	protein_coding	autophagy related 3 [Source:HGNC Symbol;Acc:HGNC:20962]	3	G2_vs_G6	up	1935.32	1.14984	0.172337	6.66989	2.56e-11	7.18991e-10	1.48294	maroon
MYD88	ENSG00000172936.14	protein_coding	MYD88 innate immune signal transduction adaptor [Source:HGNC Symbol;Acc:HGNC:7562]	3	G2_vs_G6	up	6832.04	1.14975	0.147472	7.78607	6.91248e-15	6.7371e-13	0.960922	lightgreen
STAT1	ENSG00000115415.19	protein_coding	signal transducer and activator of transcription 1 [Source:HGNC Symbol;Acc:HGNC:11362]	2	G2_vs_G6	up	17842.4	1.1496	0.244621	4.70481	2.54098e-06	2.72883e-05	1.09489	maroon
AP000240.1	ENSG00000273017.1	lncRNA	novel transcript, sense intronic BACH1	21	G2_vs_G6	up	68.4514	1.14954	0.26132	4.40835	1.04159e-05	6.40574e-05	1.70631
AL355916.1	ENSG00000232774.8	lncRNA	novel transcript	14	G2_vs_G6	up	36.8698	1.14936	0.316302	3.6323	0.000280904	0.000871715	2.35308
TP53I3	ENSG00000115129.14	protein_coding	tumor protein p53 inducible protein 3 [Source:HGNC Symbol;Acc:HGNC:19373]	2	G2_vs_G6	up	184.159	1.14872	0.286937	3.98407	6.77454e-05	0.000292264	1.97441
AL022344.1	ENSG00000259869.2	lncRNA	novel transcript	10	G2_vs_G6	up	13.7169	1.1486	0.50582	2.2562	0.0240581	0.0478006	1.86381
FSTL1	ENSG00000163430.12	protein_coding	follistatin like 1 [Source:HGNC Symbol;Acc:HGNC:3972]	3	G2_vs_G6	up	166.022	1.14824	0.377611	3.02075	0.00252149	0.00862306	1.49806	darkgrey
MSL3	ENSG00000005302.19	protein_coding	MSL complex subunit 3 [Source:HGNC Symbol;Acc:HGNC:7370]	X	G2_vs_G6	up	3582.72	1.148	0.148914	7.70624	1.29576e-14	9.77601e-13	1.16539	lightgreen
CCNJL	ENSG00000135083.15	protein_coding	cyclin J like [Source:HGNC Symbol;Acc:HGNC:25876]	5	G2_vs_G6	up	2062.88	1.1479	0.247643	4.62265	3.78869e-06	2.63541e-05	1.7038	lightgreen
KAZN	ENSG00000189337.17	protein_coding	kazrin, periplakin interacting protein [Source:HGNC Symbol;Acc:HGNC:29173]	1	G2_vs_G6	up	293.261	1.14746	0.315849	3.60285	0.000314753	0.00129331	1.68694
RNU6-238P	ENSG00000200183.1	snRNA	RNA, U6 small nuclear 238, pseudogene [Source:HGNC Symbol;Acc:HGNC:47201]	12	G2_vs_G6	up	12.8576	1.14645	0.441485	2.58972	0.00960553	0.0221193	1.8832
CAMKK2	ENSG00000110931.19	protein_coding	calcium/calmodulin dependent protein kinase kinase 2 [Source:HGNC Symbol;Acc:HGNC:1470]	12	G2_vs_G6	up	4623.03	1.14644	0.177491	6.44755	1.13673e-10	3.40325e-09	1.16539	lightgreen
QSOX1	ENSG00000116260.17	protein_coding	quiescin sulfhydryl oxidase 1 [Source:HGNC Symbol;Acc:HGNC:9756]	1	G2_vs_G6	up	1328.28	1.14628	0.189506	6.03125	1.62692e-09	2.97288e-08	1.48294	pink
DPY19L3	ENSG00000178904.19	protein_coding	dpy-19 like C-mannosyltransferase 3 [Source:HGNC Symbol;Acc:HGNC:27120]	19	G2_vs_G6	up	1261.92	1.1457	0.208548	5.49213	3.97109e-08	4.62245e-07	1.68694	maroon
GALNT4	ENSG00000257594.4	protein_coding	polypeptide N-acetylgalactosaminyltransferase 4 [Source:HGNC Symbol;Acc:HGNC:4126]	12	G2_vs_G6	up	46.6589	1.14561	0.247676	4.62383	3.76725e-06	2.74995e-05	1.60252
OPRL1	ENSG00000125510.18	polymorphic_pseudogene	opioid related nociceptin receptor 1 [Source:HGNC Symbol;Acc:HGNC:8155]	20	G2_vs_G6	up	510.304	1.14561	0.21555	5.29426	1.19497e-07	1.22969e-06	1.70244	pink
MIR4632	ENSG00000263676.1	miRNA	microRNA 4632 [Source:HGNC Symbol;Acc:HGNC:41593]	1	G2_vs_G6	up	14.7002	1.14525	0.490528	2.3236	0.0201467	0.0387543	2.0114
AL139113.1	ENSG00000200834.1	misc_RNA	Y RNA [Source:RFAM;Acc:RF00019]	9	G2_vs_G6	up	38.5025	1.14506	0.37604	3.03354	0.002417	0.00778729	1.62051
IGHV3-72	ENSG00000225698.3	IG_V_gene	immunoglobulin heavy variable 3-72 [Source:HGNC Symbol;Acc:HGNC:5622]	14	G2_vs_G6	up	48.0556	1.14478	0.486216	2.30471	0.0211829	0.0487368	1.60252
CFAP54	ENSG00000188596.11	protein_coding	cilia and flagella associated protein 54 [Source:HGNC Symbol;Acc:HGNC:26456]	12	G2_vs_G6	up	100.457	1.14457	0.356462	3.20175	0.00136596	0.00484461	1.59589
TLR6	ENSG00000174130.12	protein_coding	toll like receptor 6 [Source:HGNC Symbol;Acc:HGNC:16711]	4	G2_vs_G6	up	5292.76	1.1444	0.1644	6.95306	3.57459e-12	1.62882e-10	1.09489	maroon
RNU6-890P	ENSG00000206848.1	snRNA	RNA, U6 small nuclear 890, pseudogene [Source:HGNC Symbol;Acc:HGNC:47853]	6	G2_vs_G6	up	47.5285	1.14361	0.373919	3.05755	0.00223155	0.00722847	1.63448
REM2	ENSG00000139890.10	protein_coding	RRAD and GEM like GTPase 2 [Source:HGNC Symbol;Acc:HGNC:20248]	14	G2_vs_G6	up	418.888	1.14317	0.200384	5.68735	1.29025e-08	1.68379e-07	1.70244	lightgreen
AC116407.2	ENSG00000277511.1	lncRNA	novel transcript	17	G2_vs_G6	up	50.957	1.14307	0.413408	2.77333	0.00554862	0.0157173	1.63448
FNIP1	ENSG00000217128.12	protein_coding	folliculin interacting protein 1 [Source:HGNC Symbol;Acc:HGNC:29418]	5	G2_vs_G6	up	4270.03	1.14226	0.157956	7.23178	4.76699e-13	2.6475e-11	1.07826	maroon
SPHK1	ENSG00000176170.13	protein_coding	sphingosine kinase 1 [Source:HGNC Symbol;Acc:HGNC:11240]	17	G2_vs_G6	up	105.105	1.14039	0.265919	4.26926	1.96121e-05	0.000112583	1.70631
AC011815.3	ENSG00000279989.1	TEC	TEC	18	G2_vs_G6	up	19.4389	1.13938	0.439091	2.59695	0.00940558	0.0205671	2.0114
CAP1P2	ENSG00000232004.1	processed_pseudogene	CAP1 pseudogene 2 [Source:HGNC Symbol;Acc:HGNC:31970]	10	G2_vs_G6	up	5.81082	1.13925	0.389047	2.93155	0.00337279	0.0119205	1.37239
TDP2	ENSG00000111802.14	protein_coding	tyrosyl-DNA phosphodiesterase 2 [Source:HGNC Symbol;Acc:HGNC:17768]	6	G2_vs_G6	up	2402.65	1.13921	0.1617	7.04019	1.91975e-12	7.00444e-11	1.48646	maroon
ACOXL-AS1	ENSG00000204581.3	lncRNA	ACOXL antisense RNA 1 [Source:HGNC Symbol;Acc:HGNC:41112]	2	G2_vs_G6	up	10.9598	1.13892	0.487817	2.34234	0.0191635	0.0381674	1.94708
B3GNT2	ENSG00000170340.11	protein_coding	UDP-GlcNAc:betaGal beta-1,3-N-acetylglucosaminyltransferase 2 [Source:HGNC Symbol;Acc:HGNC:15629]	2	G2_vs_G6	up	921.901	1.13889	0.167526	6.79496	1.08343e-11	3.67724e-10	1.33613	maroon
TPST2	ENSG00000128294.16	protein_coding	tyrosylprotein sulfotransferase 2 [Source:HGNC Symbol;Acc:HGNC:12021]	22	G2_vs_G6	up	2331.43	1.13837	0.156463	7.26609	3.70034e-13	1.41568e-11	1.68694	lightgreen
AC006517.6	ENSG00000287713.1	lncRNA	novel transcript, antisense to SLC2A14	12	G2_vs_G6	up	79.0181	1.13812	0.333796	3.38718	0.000706141	0.00257354	1.70631
NUDT16	ENSG00000198585.11	protein_coding	nudix hydrolase 16 [Source:HGNC Symbol;Acc:HGNC:26442]	3	G2_vs_G6	up	1617.17	1.13712	0.205204	5.54155	2.99813e-08	4.05739e-07	1.48294	darkgreen
GPX3	ENSG00000211445.12	protein_coding	glutathione peroxidase 3 [Source:HGNC Symbol;Acc:HGNC:4555]	5	G2_vs_G6	up	20.7922	1.13684	0.412928	2.76511	0.00569033	0.0142551	1.87723
MTCO3P11	ENSG00000237711.1	unprocessed_pseudogene	MT-CO3 pseudogene 11 [Source:HGNC Symbol;Acc:HGNC:52041]	9	G2_vs_G6	up	232.708	1.13674	0.211248	5.37628	7.60417e-08	7.15653e-07	1.97441
CAPZA2	ENSG00000198898.14	protein_coding	capping actin protein of muscle Z-line subunit alpha 2 [Source:HGNC Symbol;Acc:HGNC:1490]	7	G2_vs_G6	up	3015.37	1.13645	0.202873	5.59937	2.15135e-08	4.43824e-07	0.960922	maroon
AC008429.4	ENSG00000254328.1	processed_pseudogene	coiled-coil domain containing 72 (CCDC72) pseudogene	5	G2_vs_G6	up	45.1403	1.13604	0.291388	3.89467	9.83338e-05	0.000488334	1.59589
F2RL1	ENSG00000164251.5	protein_coding	F2R like trypsin receptor 1 [Source:HGNC Symbol;Acc:HGNC:3538]	5	G2_vs_G6	up	841.028	1.13594	0.219797	5.15076	2.59432e-07	2.46115e-06	1.68694
TCF3P1	ENSG00000236567.2	processed_pseudogene	transcription factor 3 pseudogene 1 [Source:HGNC Symbol;Acc:HGNC:49742]	9	G2_vs_G6	up	251.143	1.13536	0.245993	4.6026	4.17243e-06	3.08896e-05	1.56076
SH3TC2	ENSG00000169247.13	protein_coding	SH3 domain and tetratricopeptide repeats 2 [Source:HGNC Symbol;Acc:HGNC:29427]	5	G2_vs_G6	up	181.15	1.13512	0.293902	3.83374	0.000126209	0.000608975	1.5922	darkgrey
LINC00482	ENSG00000185168.5	lncRNA	long intergenic non-protein coding RNA 482 [Source:HGNC Symbol;Acc:HGNC:26816]	17	G2_vs_G6	up	73.1417	1.13482	0.323684	3.47458	0.000511649	0.0021051	1.5568
TBKBP1	ENSG00000198933.9	protein_coding	TBK1 binding protein 1 [Source:HGNC Symbol;Acc:HGNC:30140]	17	G2_vs_G6	up	550.369	1.13434	0.239875	4.70411	2.54976e-06	1.85193e-05	1.71382	pink
MYLK	ENSG00000065534.18	protein_coding	myosin light chain kinase [Source:HGNC Symbol;Acc:HGNC:7590]	3	G2_vs_G6	up	488.914	1.13399	0.277445	4.06338	4.83662e-05	0.000250089	1.68694	darkgrey
TMEM170B	ENSG00000205269.6	protein_coding	transmembrane protein 170B [Source:HGNC Symbol;Acc:HGNC:34244]	6	G2_vs_G6	up	2672.24	1.13375	0.204503	5.53733	3.07121e-08	6.0687e-07	0.960922	maroon
LINC00528	ENSG00000269220.1	lncRNA	long intergenic non-protein coding RNA 528 [Source:HGNC Symbol;Acc:HGNC:26875]	22	G2_vs_G6	up	608.288	1.13352	0.191403	5.90723	3.47905e-09	5.20716e-08	1.68694
ACTA2	ENSG00000107796.13	protein_coding	actin alpha 2, smooth muscle [Source:HGNC Symbol;Acc:HGNC:130]	10	G2_vs_G6	up	103.473	1.13344	0.261138	4.32468	1.5275e-05	9.36756e-05	1.63448
AC133552.1	ENSG00000260714.1	processed_pseudogene	thyroid hormone receptor interactor 11 (TRIP11) pseudogene	16	G2_vs_G6	up	7.50434	1.13287	0.49921	2.26396	0.0235764	0.0453243	1.94708
AATK	ENSG00000181409.14	protein_coding	apoptosis associated tyrosine kinase [Source:HGNC Symbol;Acc:HGNC:21]	17	G2_vs_G6	up	2508.08	1.13231	0.234586	4.8024	1.56775e-06	1.75551e-05	1.11872	pink
RTN3	ENSG00000133318.14	protein_coding	reticulon 3 [Source:HGNC Symbol;Acc:HGNC:10469]	11	G2_vs_G6	up	5331.55	1.1316	0.145571	7.76353	8.25987e-15	7.08938e-13	1.08844	lightgreen
RFX2	ENSG00000087903.13	protein_coding	regulatory factor X2 [Source:HGNC Symbol;Acc:HGNC:9983]	19	G2_vs_G6	up	716.42	1.13048	0.26409	4.25857	2.05739e-05	0.000132695	1.48646	lightgreen
GPAT3	ENSG00000138678.11	protein_coding	glycerol-3-phosphate acyltransferase 3 [Source:HGNC Symbol;Acc:HGNC:28157]	4	G2_vs_G6	up	1341.84	1.13037	0.19384	5.8217	5.82536e-09	8.31703e-08	1.68694	maroon
AC068669.1	ENSG00000279199.1	TEC	novel transcript	17	G2_vs_G6	up	33.9711	1.12998	0.358742	3.13743	0.00170438	0.00587405	1.59589
AC132872.2	ENSG00000264548.1	lncRNA	novel transcript, antisense CCDC57	17	G2_vs_G6	up	28.5932	1.12981	0.441591	2.50983	0.012079	0.0300479	1.63938
HINT3	ENSG00000111911.7	protein_coding	histidine triad nucleotide binding protein 3 [Source:HGNC Symbol;Acc:HGNC:18468]	6	G2_vs_G6	up	584.402	1.12939	0.182026	6.20259	5.55411e-10	1.12879e-08	1.48646	maroon
HNRNPKP4	ENSG00000243547.1	processed_pseudogene	heterogeneous nuclear ribonucleoprotein K pseudogene 4 [Source:HGNC Symbol;Acc:HGNC:42377]	3	G2_vs_G6	up	14.7458	1.12822	0.38467	2.93518	0.00333357	0.00902579	1.87723
ADAM17	ENSG00000151694.14	protein_coding	ADAM metallopeptidase domain 17 [Source:HGNC Symbol;Acc:HGNC:195]	2	G2_vs_G6	up	3151.4	1.12789	0.131997	8.54254	1.31308e-17	2.76013e-15	0.960922	maroon
JPT1	ENSG00000189159.16	protein_coding	Jupiter microtubule associated homolog 1 [Source:HGNC Symbol;Acc:HGNC:14569]	17	G2_vs_G6	up	1705.53	1.12751	0.153612	7.33444	2.22649e-13	1.00545e-11	1.48294	lightgreen
GNS	ENSG00000135677.11	protein_coding	glucosamine (N-acetyl)-6-sulfatase [Source:HGNC Symbol;Acc:HGNC:4422]	12	G2_vs_G6	up	7071.28	1.12718	0.176523	6.379	1.78252e-10	5.37287e-09	1.08844	lightgreen
REPS2	ENSG00000169891.18	protein_coding	RALBP1 associated Eps domain containing 2 [Source:HGNC Symbol;Acc:HGNC:9963]	X	G2_vs_G6	up	3113.59	1.12641	0.177392	6.34233	2.26309e-10	6.66344e-09	1.08844	lightgreen
RN7SL322P	ENSG00000276588.1	misc_RNA	RNA, 7SL, cytoplasmic 322, pseudogene [Source:HGNC Symbol;Acc:HGNC:46338]	19	G2_vs_G6	up	5.63425	1.12627	0.445479	2.50885	0.0121127	0.0319654	1.52601
YIPF1	ENSG00000058799.15	protein_coding	Yip1 domain family member 1 [Source:HGNC Symbol;Acc:HGNC:25231]	1	G2_vs_G6	up	953.504	1.12626	0.131777	8.54273	1.31085e-17	1.90482e-15	1.48646	lightgreen
SMG7-AS1	ENSG00000232860.8	lncRNA	SMG7 antisense RNA 1 [Source:HGNC Symbol;Acc:HGNC:24518]	1	G2_vs_G6	up	14.1146	1.12615	0.38961	2.88909	0.00386357	0.0103008	1.86381
HTATIP2	ENSG00000109854.13	protein_coding	HIV-1 Tat interactive protein 2 [Source:HGNC Symbol;Acc:HGNC:16637]	11	G2_vs_G6	up	1077.08	1.12607	0.162164	6.93964	3.931e-12	1.33632e-10	1.50581	maroon
HSDL2	ENSG00000119471.15	protein_coding	hydroxysteroid dehydrogenase like 2 [Source:HGNC Symbol;Acc:HGNC:18572]	9	G2_vs_G6	up	1313.3	1.12605	0.191632	5.87468	4.23649e-09	6.20678e-08	1.7038	maroon
AC015912.2	ENSG00000262408.1	processed_pseudogene	family with sequence similarity 89, member B (FAM89B) pseudogene	17	G2_vs_G6	up	46.8409	1.12586	0.310656	3.59865	0.000319869	0.00137629	1.59589
AC104561.3	ENSG00000253986.1	lncRNA	novel transcript	8	G2_vs_G6	up	36.2986	1.1256	0.406083	2.74628	0.00602752	0.0141157	2.0114
LRRK2	ENSG00000188906.16	protein_coding	leucine rich repeat kinase 2 [Source:HGNC Symbol;Acc:HGNC:18618]	12	G2_vs_G6	up	36661.7	1.12558	0.173135	6.50016	8.02339e-11	2.63301e-09	1.09489	maroon
PELI1	ENSG00000197329.12	protein_coding	pellino E3 ubiquitin protein ligase 1 [Source:HGNC Symbol;Acc:HGNC:8827]	2	G2_vs_G6	up	6276.69	1.12531	0.163074	6.89816	5.26805e-12	2.18523e-10	1.16539	maroon
CENPW	ENSG00000203760.8	protein_coding	centromere protein W [Source:HGNC Symbol;Acc:HGNC:21488]	6	G2_vs_G6	up	26.3389	1.12484	0.294464	3.80457	0.000142052	0.000479381	2.35308
AC099489.1	ENSG00000188897.9	protein_coding	novel lipoprotein amino terminal region containing protein	16	G2_vs_G6	up	5458.01	1.12453	0.23927	4.66284	3.11872e-06	3.26603e-05	1.09489	pink
ASAH1	ENSG00000104763.19	protein_coding	N-acylsphingosine amidohydrolase 1 [Source:HGNC Symbol;Acc:HGNC:735]	8	G2_vs_G6	up	8685.07	1.12415	0.163223	6.88387	5.82493e-12	2.86592e-10	0.960922	maroon
LINC01762	ENSG00000233154.6	lncRNA	long intergenic non-protein coding RNA 1762 [Source:HGNC Symbol;Acc:HGNC:52552]	1	G2_vs_G6	up	164.844	1.12378	0.233478	4.79197	1.65151e-06	1.3731e-05	1.5568
ARPC5	ENSG00000162704.16	protein_coding	actin related protein 2/3 complex subunit 5 [Source:HGNC Symbol;Acc:HGNC:708]	1	G2_vs_G6	up	9297.32	1.12362	0.157275	7.14087	9.27387e-13	4.80948e-11	1.08844	maroon
UBTD1	ENSG00000165886.5	protein_coding	ubiquitin domain containing 1 [Source:HGNC Symbol;Acc:HGNC:25683]	10	G2_vs_G6	up	161.526	1.12355	0.243654	4.57828	4.68805e-06	3.36367e-05	1.5922	lightgreen
AC018755.5	ENSG00000286236.1	lncRNA	novel transcript, sense intronic to FPR1	19	G2_vs_G6	up	31.9517	1.1232	0.463995	2.39628	0.0165625	0.0289765	2.35308
MPIG6B	ENSG00000204420.10	protein_coding	megakaryocyte and platelet inhibitory receptor G6b [Source:HGNC Symbol;Acc:HGNC:13937]	6	G2_vs_G6	up	685.209	1.12316	0.349894	3.15639	0.00159733	0.00598496	1.46127	darkgrey
SNORA14B	ENSG00000207181.1	snoRNA	small nucleolar RNA, H/ACA box 14B [Source:HGNC Symbol;Acc:HGNC:32603]	1	G2_vs_G6	up	65.054	1.12255	0.438834	2.53028	0.011397	0.0287577	1.63448	white
SSH1	ENSG00000084112.15	protein_coding	slingshot protein phosphatase 1 [Source:HGNC Symbol;Acc:HGNC:30579]	12	G2_vs_G6	up	2946.56	1.12231	0.201292	5.5632	2.64879e-08	4.73306e-07	1.09489	lightgreen
MTATP6P11	ENSG00000228097.1	unprocessed_pseudogene	MT-ATP6 pseudogene 11 [Source:HGNC Symbol;Acc:HGNC:52057]	9	G2_vs_G6	up	109.392	1.12216	0.229144	4.89435	9.86326e-07	8.66575e-06	1.5568
AC069200.2	ENSG00000239040.1	misc_RNA	Y RNA [Source:RFAM;Acc:RF00019]	4	G2_vs_G6	up	53.6007	1.12187	0.335183	3.34098	0.000834838	0.0031544	1.59589
AL162377.3	ENSG00000285444.1	protein_coding	novel transcript	13	G2_vs_G6	up	400.498	1.12176	0.259404	4.3056	1.66534e-05	9.70622e-05	1.71382	lightgreen
SLC38A2	ENSG00000134294.14	protein_coding	solute carrier family 38 member 2 [Source:HGNC Symbol;Acc:HGNC:13448]	12	G2_vs_G6	up	5721.44	1.12161	0.17827	6.28849	3.20576e-10	9.24277e-09	1.07826	maroon
AC109454.2	ENSG00000248559.1	lncRNA	novel transcript	5	G2_vs_G6	up	88.3323	1.12139	0.270737	4.12855	3.65058e-05	0.000202211	1.62051
GRAMD1A	ENSG00000089351.14	protein_coding	GRAM domain containing 1A [Source:HGNC Symbol;Acc:HGNC:29305]	19	G2_vs_G6	up	2772.57	1.12103	0.177794	6.28745	3.22725e-10	1.02617e-08	0.960922	pink
[truncated: 338 more rows]

## Sheet: G4_vs_G6_upDEGs
Table S8: G4_vs_G6_upDEGs
SYMBOL	GENEID	GENETYPE	DESCRIPTION	CHR	comparison	regulation	baseMean	log2FoldChange	lfcSE	stat	pvalue	padj	weight	CoCena_module
IGKV6-21	ENSG00000211611.2	IG_V_gene	immunoglobulin kappa variable 6-21 (non-functional) [Source:HGNC Symbol;Acc:HGNC:5836]	2	G4_vs_G6	up	13.8815	4.49023	0.556406	3.1505	0.0016299	0.0316587	0.47078	white
IGLV3-25	ENSG00000211659.2	IG_V_gene	immunoglobulin lambda variable 3-25 [Source:HGNC Symbol;Acc:HGNC:5908]	22	G4_vs_G6	up	1592.09	4.33872	0.547843	7.84341	4.38458e-15	2.46164e-12	2.46513	darkorange
IGLV3-27	ENSG00000211658.2	IG_V_gene	immunoglobulin lambda variable 3-27 [Source:HGNC Symbol;Acc:HGNC:5910]	22	G4_vs_G6	up	116.018	3.61661	0.612524	5.86031	4.62009e-09	3.46856e-07	2.52992	darkorange
IGLV7-46	ENSG00000211649.3	IG_V_gene	immunoglobulin lambda variable 7-46 (gene/pseudogene) [Source:HGNC Symbol;Acc:HGNC:5930]	22	G4_vs_G6	up	95.9344	3.52667	0.545914	6.40421	1.51152e-10	3.48412e-08	1.40968	white
DCC	ENSG00000187323.12	protein_coding	DCC netrin 1 receptor [Source:HGNC Symbol;Acc:HGNC:2701]	18	G4_vs_G6	up	12.2439	3.50548	0.60555	6.19305	5.90129e-10	2.53015e-07	0.479561
IGLC3	ENSG00000211679.2	IG_C_gene	immunoglobulin lambda constant 3 (Kern-Oz+ marker) [Source:HGNC Symbol;Acc:HGNC:5857]	22	G4_vs_G6	up	1492.26	3.44418	0.488073	7.02575	2.12927e-12	5.29164e-10	2.50604
IGHV1-24	ENSG00000211950.2	IG_V_gene	immunoglobulin heavy variable 1-24 [Source:HGNC Symbol;Acc:HGNC:5551]	14	G4_vs_G6	up	221.691	3.36432	0.529592	6.3696	1.89518e-10	2.64374e-08	2.45757
IGHV5-51	ENSG00000211966.2	IG_V_gene	immunoglobulin heavy variable 5-51 [Source:HGNC Symbol;Acc:HGNC:5659]	14	G4_vs_G6	up	386.078	3.35953	0.514128	6.49815	8.13148e-11	1.40205e-08	2.13513	darkorange
BVES	ENSG00000112276.14	protein_coding	blood vessel epicardial substance [Source:HGNC Symbol;Acc:HGNC:1152]	6	G4_vs_G6	up	6.99583	3.33338	0.521434	6.20016	5.64065e-10	3.25257e-07	0.341074
JCHAIN	ENSG00000132465.11	protein_coding	joining chain of multimeric IgA and IgM [Source:HGNC Symbol;Acc:HGNC:5713]	4	G4_vs_G6	up	6633.9	3.29945	0.379618	8.67721	4.05585e-18	5.7183e-15	2.40947	darkorange
IGHV6-1	ENSG00000211933.2	IG_V_gene	immunoglobulin heavy variable 6-1 [Source:HGNC Symbol;Acc:HGNC:5662]	14	G4_vs_G6	up	147.881	3.29206	0.460343	7.14842	8.77798e-13	4.04518e-10	1.39807	darkorange
PYCR1	ENSG00000183010.17	protein_coding	pyrroline-5-carboxylate reductase 1 [Source:HGNC Symbol;Acc:HGNC:9721]	17	G4_vs_G6	up	41.5974	3.26607	0.459168	7.10173	1.23208e-12	3.21526e-10	2.60351
IGLV3-10	ENSG00000211669.3	IG_V_gene	immunoglobulin lambda variable 3-10 [Source:HGNC Symbol;Acc:HGNC:5897]	22	G4_vs_G6	up	214.565	3.24306	0.577517	5.67176	1.41341e-08	8.69726e-07	2.6289	darkorange
IGHGP	ENSG00000253755.1	IG_C_pseudogene	immunoglobulin heavy constant gamma P (non-functional) [Source:HGNC Symbol;Acc:HGNC:5529]	14	G4_vs_G6	up	353.083	3.10747	0.544101	5.81497	6.06454e-09	5.03026e-07	2.13513	white
IGKV1-17	ENSG00000240382.3	IG_V_gene	immunoglobulin kappa variable 1-17 [Source:HGNC Symbol;Acc:HGNC:5733]	2	G4_vs_G6	up	117.629	3.07788	0.413952	7.41565	1.21031e-13	4.15288e-11	2.53268	white
ASS1	ENSG00000130707.18	protein_coding	argininosuccinate synthase 1 [Source:HGNC Symbol;Acc:HGNC:758]	9	G4_vs_G6	up	4.53976	3.07284	0.621007	5.07332	3.90934e-07	8.04213e-05	0.250896
MZB1	ENSG00000170476.16	protein_coding	marginal zone B and B1 cell specific protein [Source:HGNC Symbol;Acc:HGNC:30125]	5	G4_vs_G6	up	999.49	3.03724	0.408516	7.42147	1.1583e-13	4.15288e-11	2.46513	darkorange
IGKV6D-21	ENSG00000225523.2	IG_V_gene	immunoglobulin kappa variable 6D-21 (non-functional) [Source:HGNC Symbol;Acc:HGNC:5837]	2	G4_vs_G6	up	18.6282	3.02923	0.646893	4.6491	3.33391e-06	0.00018151	0.762623	white
UCHL1	ENSG00000154277.13	protein_coding	ubiquitin C-terminal hydrolase L1 [Source:HGNC Symbol;Acc:HGNC:12513]	4	G4_vs_G6	up	18.52	3.02421	0.549782	5.42523	5.78804e-08	7.41582e-06	0.753636
IGKV3-20	ENSG00000239951.1	IG_V_gene	immunoglobulin kappa variable 3-20 [Source:HGNC Symbol;Acc:HGNC:5817]	2	G4_vs_G6	up	927.347	3.02242	0.403936	7.46854	8.10865e-14	3.61112e-11	2.1515
IGLV2-14	ENSG00000211666.2	IG_V_gene	immunoglobulin lambda variable 2-14 [Source:HGNC Symbol;Acc:HGNC:5888]	22	G4_vs_G6	up	1166.01	2.9996	0.473703	6.296	3.05429e-10	3.5566e-08	2.76642
FBXO16	ENSG00000214050.8	protein_coding	F-box protein 16 [Source:HGNC Symbol;Acc:HGNC:13618]	8	G4_vs_G6	up	4.47053	2.99158	0.559767	5.22938	1.70078e-07	3.92273e-05	0.26421
PBK	ENSG00000168078.10	protein_coding	PDZ binding kinase [Source:HGNC Symbol;Acc:HGNC:18282]	8	G4_vs_G6	up	20.8716	2.97712	0.483574	6.13679	8.42054e-10	2.35887e-07	0.753636
IGLV1-40	ENSG00000211653.2	IG_V_gene	immunoglobulin lambda variable 1-40 [Source:HGNC Symbol;Acc:HGNC:5877]	22	G4_vs_G6	up	503.204	2.94261	0.477705	6.13994	8.25546e-10	7.42542e-08	3.05479
BHLHA15	ENSG00000180535.3	protein_coding	basic helix-loop-helix family member a15 [Source:HGNC Symbol;Acc:HGNC:22265]	7	G4_vs_G6	up	33.4916	2.93014	0.507878	5.78153	7.40261e-09	8.79354e-07	1.33293
H3C8	ENSG00000273983.1	protein_coding	histone cluster 1 H3 family member g [Source:HGNC Symbol;Acc:HGNC:4772]	6	G4_vs_G6	up	542.684	2.90946	0.313082	9.28083	1.68158e-20	4.9103e-17	2.75725	darkorange
IGHV1-46	ENSG00000211962.2	IG_V_gene	immunoglobulin heavy variable 1-46 [Source:HGNC Symbol;Acc:HGNC:5554]	14	G4_vs_G6	up	85.8175	2.89857	0.50023	5.80034	6.61825e-09	7.79721e-07	1.40968	white
CHAC1	ENSG00000128965.13	protein_coding	ChaC glutathione specific gamma-glutamylcyclotransferase 1 [Source:HGNC Symbol;Acc:HGNC:28680]	15	G4_vs_G6	up	11.3433	2.89033	0.547748	5.30728	1.11271e-07	2.20668e-05	0.359594
IGKV3D-20	ENSG00000211625.2	IG_V_gene	immunoglobulin kappa variable 3D-20 [Source:HGNC Symbol;Acc:HGNC:5825]	2	G4_vs_G6	up	20.664	2.87677	0.504519	5.65437	1.56422e-08	2.591e-06	0.753636
GPRC5D	ENSG00000111291.8	protein_coding	G protein-coupled receptor class C group 5 member D [Source:HGNC Symbol;Acc:HGNC:13310]	12	G4_vs_G6	up	13.102	2.86349	0.530009	5.40599	6.44509e-08	1.169e-05	0.470707
CDC25A	ENSG00000164045.12	protein_coding	cell division cycle 25A [Source:HGNC Symbol;Acc:HGNC:1725]	3	G4_vs_G6	up	55.531	2.83815	0.28377	9.97798	1.90297e-23	2.81078e-19	2.52992
LINC01484	ENSG00000253686.2	lncRNA	long intergenic non-protein coding RNA 1484 [Source:HGNC Symbol;Acc:HGNC:51136]	5	G4_vs_G6	up	28.2229	2.83607	0.527476	5.3848	7.25261e-08	5.60353e-06	1.39515
H3C12	ENSG00000197153.4	protein_coding	histone cluster 1 H3 family member j [Source:HGNC Symbol;Acc:HGNC:4774]	6	G4_vs_G6	up	467.524	2.8006	0.32949	8.48902	2.08378e-17	2.53275e-14	2.196	darkorange
H3C3	ENSG00000287080.1	protein_coding	histone cluster 1 H3 family member c [Source:HGNC Symbol;Acc:HGNC:4768]	6	G4_vs_G6	up	608.604	2.76298	0.316805	8.70852	3.07863e-18	5.34706e-15	2.1515	darkorange
H3C2	ENSG00000286522.1	protein_coding	histone cluster 1 H3 family member b [Source:HGNC Symbol;Acc:HGNC:4776]	6	G4_vs_G6	up	792.664	2.75388	0.305263	9.00902	2.07899e-19	3.50164e-16	2.46513	darkorange
IGLC2	ENSG00000211677.2	IG_C_gene	immunoglobulin lambda constant 2 [Source:HGNC Symbol;Acc:HGNC:5856]	22	G4_vs_G6	up	2320.26	2.73496	0.495522	5.51729	3.44262e-08	2.19235e-06	2.06614	darkorange
H2BC14	ENSG00000273703.1	protein_coding	histone cluster 1 H2B family member m [Source:HGNC Symbol;Acc:HGNC:4750]	6	G4_vs_G6	up	412.236	2.72868	0.299992	9.08422	1.04447e-19	2.22164e-16	2.196	darkorange
H2BC3	ENSG00000276410.3	protein_coding	histone cluster 1 H2B family member b [Source:HGNC Symbol;Acc:HGNC:4751]	6	G4_vs_G6	up	227.304	2.72694	0.299899	9.08253	1.0608e-19	2.15409e-16	2.6289	darkorange
IGLV3-1	ENSG00000211673.2	IG_V_gene	immunoglobulin lambda variable 3-1 [Source:HGNC Symbol;Acc:HGNC:5896]	22	G4_vs_G6	up	674.114	2.72485	0.483462	5.63043	1.79757e-08	1.23519e-06	2.1515
AP003086.3	ENSG00000288393.1	transcribed_processed_pseudogene	zinc finger protein 75C, pseudogene	11	G4_vs_G6	up	75.5936	2.69528	0.57195	4.9957	5.86214e-07	2.16349e-05	1.94052
RRM2	ENSG00000171848.15	protein_coding	ribonucleotide reductase regulatory subunit M2 [Source:HGNC Symbol;Acc:HGNC:10452]	2	G4_vs_G6	up	561.289	2.64834	0.320303	8.25852	1.47494e-16	1.28086e-13	2.1515	darkorange
H2AC14	ENSG00000276368.1	protein_coding	histone cluster 1 H2A family member j [Source:HGNC Symbol;Acc:HGNC:4727]	6	G4_vs_G6	up	391.716	2.64552	0.327575	8.06492	7.3286e-16	5.42201e-13	2.196	darkorange
IGHV1-58	ENSG00000211968.3	IG_V_gene	immunoglobulin heavy variable 1-58 [Source:HGNC Symbol;Acc:HGNC:5555]	14	G4_vs_G6	up	17.7301	2.64335	0.578409	4.59721	4.28177e-06	0.000214725	0.784363
GLDC	ENSG00000178445.9	protein_coding	glycine decarboxylase [Source:HGNC Symbol;Acc:HGNC:4313]	9	G4_vs_G6	up	72.9188	2.63417	0.454535	5.78997	7.03976e-09	4.96972e-07	2.53268	white
AP003086.2	ENSG00000254649.1	lncRNA	novel transcript	11	G4_vs_G6	up	16.7738	2.63385	0.56434	4.78272	1.72936e-06	0.000108222	0.762623
AL031777.1	ENSG00000217275.2	processed_pseudogene	ribosomal protein S10 (RPS10) pseudogene	6	G4_vs_G6	up	176.164	2.62515	0.443303	5.91008	3.41951e-09	2.71547e-07	2.52992	white
TNFRSF17	ENSG00000048462.11	protein_coding	TNF receptor superfamily member 17 [Source:HGNC Symbol;Acc:HGNC:11913]	16	G4_vs_G6	up	93.7423	2.62297	0.353006	7.42137	1.15912e-13	4.15288e-11	2.53268	darkorange
SHCBP1	ENSG00000171241.9	protein_coding	SHC binding and spindle associated 1 [Source:HGNC Symbol;Acc:HGNC:29547]	16	G4_vs_G6	up	144.877	2.61437	0.301858	8.64894	5.19797e-18	1.19194e-14	1.358	darkorange
H1-5	ENSG00000184357.4	protein_coding	histone cluster 1 H1 family member b [Source:HGNC Symbol;Acc:HGNC:4719]	6	G4_vs_G6	up	1862.07	2.61356	0.277013	9.42498	4.30179e-21	2.4905e-17	2.1515	darkorange
IGLV4-69	ENSG00000211637.2	IG_V_gene	immunoglobulin lambda variable 4-69 [Source:HGNC Symbol;Acc:HGNC:5921]	22	G4_vs_G6	up	109.525	2.59277	0.589245	4.4534	8.45197e-06	0.000145682	2.53268
IGLV1-36	ENSG00000211655.3	IG_V_gene	immunoglobulin lambda variable 1-36 [Source:HGNC Symbol;Acc:HGNC:5876]	22	G4_vs_G6	up	31.2508	2.58803	0.528956	4.88179	1.05126e-06	4.78599e-05	1.27652
IGHA1	ENSG00000211895.5	IG_C_gene	immunoglobulin heavy constant alpha 1 [Source:HGNC Symbol;Acc:HGNC:5478]	14	G4_vs_G6	up	5446.71	2.58545	0.469274	5.50991	3.59026e-08	2.24065e-06	2.06614	darkorange
SDC1	ENSG00000115884.11	protein_coding	syndecan 1 [Source:HGNC Symbol;Acc:HGNC:10658]	2	G4_vs_G6	up	70.7495	2.5791	0.60802	4.45157	8.52439e-06	0.000234161	1.40968	white
CDC20	ENSG00000117399.14	protein_coding	cell division cycle 20 [Source:HGNC Symbol;Acc:HGNC:1723]	1	G4_vs_G6	up	86.6708	2.57782	0.358968	7.16533	7.75969e-13	2.29228e-10	2.52992
H2AC12	ENSG00000274997.1	protein_coding	histone cluster 1 H2A family member h [Source:HGNC Symbol;Acc:HGNC:13671]	6	G4_vs_G6	up	385.101	2.57215	0.277247	9.26998	1.86183e-20	4.9103e-17	2.36146	darkorange
IGLV6-57	ENSG00000211640.4	IG_V_gene	immunoglobulin lambda variable 6-57 [Source:HGNC Symbol;Acc:HGNC:5927]	22	G4_vs_G6	up	203.814	2.5364	0.475817	5.31802	1.04904e-07	4.61093e-06	2.54161
ALDH1L2	ENSG00000136010.14	protein_coding	aldehyde dehydrogenase 1 family member L2 [Source:HGNC Symbol;Acc:HGNC:26777]	12	G4_vs_G6	up	63.2984	2.52589	0.386797	6.51672	7.18624e-11	1.10907e-08	2.60351
CDC6	ENSG00000094804.12	protein_coding	cell division cycle 6 [Source:HGNC Symbol;Acc:HGNC:1744]	17	G4_vs_G6	up	120.571	2.51967	0.293996	8.5559	1.16953e-17	1.32736e-14	2.53268	darkorange
AP003086.1	ENSG00000254420.1	lncRNA	novel transcript	11	G4_vs_G6	up	74.3657	2.51841	0.584851	4.51321	6.38549e-06	0.000143945	1.94052	maroon
IGKV3OR2-268	ENSG00000233999.3	IG_V_gene	immunoglobulin kappa variable 3/OR2-268 (non-functional) [Source:HGNC Symbol;Acc:HGNC:5830]	2	G4_vs_G6	up	4.63032	2.49688	0.586547	4.14498	3.39841e-05	0.00256854	0.264251
SKA1	ENSG00000154839.10	protein_coding	spindle and kinetochore associated complex subunit 1 [Source:HGNC Symbol;Acc:HGNC:28109]	18	G4_vs_G6	up	49.6748	2.49452	0.318503	7.81871	5.33655e-15	2.49188e-12	2.60351
IGF1	ENSG00000017427.16	protein_coding	insulin like growth factor 1 [Source:HGNC Symbol;Acc:HGNC:5464]	12	G4_vs_G6	up	22.8167	2.48847	0.423923	5.83956	5.23378e-09	6.93259e-07	1.27652
CDK1	ENSG00000170312.16	protein_coding	cyclin dependent kinase 1 [Source:HGNC Symbol;Acc:HGNC:1722]	10	G4_vs_G6	up	76.4979	2.48403	0.343115	7.2276	4.91616e-13	2.55526e-10	1.40968
BIRC5	ENSG00000089685.15	protein_coding	baculoviral IAP repeat containing 5 [Source:HGNC Symbol;Acc:HGNC:593]	17	G4_vs_G6	up	85.0594	2.47302	0.338015	7.30175	2.84058e-13	9.31354e-11	2.53268
IGKV3-15	ENSG00000244437.1	IG_V_gene	immunoglobulin kappa variable 3-15 [Source:HGNC Symbol;Acc:HGNC:5816]	2	G4_vs_G6	up	169.371	2.47251	0.364089	6.7794	1.20678e-11	2.6577e-09	2.12097
SNORD3B-1	ENSG00000265185.5	snoRNA	small nucleolar RNA, C/D box 3B-1 [Source:HGNC Symbol;Acc:HGNC:10168]	17	G4_vs_G6	up	17.6128	2.47005	0.492877	4.97885	6.39618e-07	4.83655e-05	0.762623
IGKV3D-11	ENSG00000211632.4	IG_V_gene	immunoglobulin kappa variable 3D-11 [Source:HGNC Symbol;Acc:HGNC:5823]	2	G4_vs_G6	up	7.1399	2.46523	0.533485	4.55202	5.31326e-06	0.000493322	0.341074
IGLV2-23	ENSG00000211660.3	IG_V_gene	immunoglobulin lambda variable 2-23 [Source:HGNC Symbol;Acc:HGNC:5890]	22	G4_vs_G6	up	473.907	2.46173	0.426621	5.75837	8.49301e-09	5.40388e-07	2.75725	white
TRIP13	ENSG00000071539.14	protein_coding	thyroid hormone receptor interactor 13 [Source:HGNC Symbol;Acc:HGNC:12307]	5	G4_vs_G6	up	41.9783	2.46022	0.356188	6.8873	5.68622e-12	1.19852e-09	2.53268
HASPIN	ENSG00000177602.5	protein_coding	histone H3 associated protein kinase [Source:HGNC Symbol;Acc:HGNC:19682]	17	G4_vs_G6	up	31.8494	2.45989	0.415421	5.90317	3.56585e-09	4.97068e-07	1.27652
IGKV2D-29	ENSG00000243264.2	IG_V_gene	immunoglobulin kappa variable 2D-29 [Source:HGNC Symbol;Acc:HGNC:5800]	2	G4_vs_G6	up	26.9633	2.44919	0.490559	4.96235	6.9645e-07	3.20678e-05	1.38728
AC233755.2	ENSG00000277856.1	protein_coding		KI270726.1	G4_vs_G6	up	35.2975	2.44244	0.616246	3.89205	9.93992e-05	0.00164664	1.38728	white
RN7SL471P	ENSG00000263426.2	misc_RNA	RNA, 7SL, cytoplasmic 471, pseudogene [Source:HGNC Symbol;Acc:HGNC:46487]	6	G4_vs_G6	up	46.0491	2.43552	0.372913	6.51737	7.15488e-11	1.19025e-08	2.3645
TYMS	ENSG00000176890.16	protein_coding	thymidylate synthetase [Source:HGNC Symbol;Acc:HGNC:12441]	18	G4_vs_G6	up	104.222	2.43418	0.322377	7.53645	4.82927e-14	1.9814e-11	2.52992	darkorange
HMMR	ENSG00000072571.20	protein_coding	hyaluronan mediated motility receptor [Source:HGNC Symbol;Acc:HGNC:5012]	5	G4_vs_G6	up	57.3767	2.43117	0.349303	6.94905	3.67744e-12	9.08084e-10	2.3645
GGH	ENSG00000137563.12	protein_coding	gamma-glutamyl hydrolase [Source:HGNC Symbol;Acc:HGNC:4248]	8	G4_vs_G6	up	90.5088	2.42967	0.348635	6.95935	3.41845e-12	8.14387e-10	2.52992	darkorange
IGKV1-6	ENSG00000239855.1	IG_V_gene	immunoglobulin kappa variable 1-6 [Source:HGNC Symbol;Acc:HGNC:5742]	2	G4_vs_G6	up	48.9614	2.42219	0.422494	5.72355	1.04323e-08	6.9334e-07	2.53268
MET	ENSG00000105976.15	protein_coding	MET proto-oncogene, receptor tyrosine kinase [Source:HGNC Symbol;Acc:HGNC:7029]	7	G4_vs_G6	up	13.2754	2.42149	0.545733	4.41245	1.02206e-05	0.000799168	0.359594
CEP55	ENSG00000138180.16	protein_coding	centrosomal protein 55 [Source:HGNC Symbol;Acc:HGNC:1161]	10	G4_vs_G6	up	64.59	2.41729	0.332165	7.26594	3.70461e-13	1.35977e-10	2.12097
IGLV3-16	ENSG00000211665.3	IG_V_gene	immunoglobulin lambda variable 3-16 [Source:HGNC Symbol;Acc:HGNC:5901]	22	G4_vs_G6	up	21.0452	2.41484	0.579581	4.14164	3.44833e-05	0.00113782	0.762623
IGKV1-12	ENSG00000243290.3	IG_V_gene	immunoglobulin kappa variable 1-12 [Source:HGNC Symbol;Acc:HGNC:5730]	2	G4_vs_G6	up	130.258	2.40603	0.461563	5.20286	1.96249e-07	1.21262e-05	1.358
MIXL1	ENSG00000185155.11	protein_coding	Mix paired-like homeobox [Source:HGNC Symbol;Acc:HGNC:13363]	1	G4_vs_G6	up	10.9465	2.40236	0.52868	4.54913	5.38691e-06	0.000391802	0.470707
IGKV1-5	ENSG00000243466.1	IG_V_gene	immunoglobulin kappa variable 1-5 [Source:HGNC Symbol;Acc:HGNC:5741]	2	G4_vs_G6	up	728.951	2.4017	0.396614	6.04315	1.51134e-09	1.34308e-07	2.76642
CDCA5	ENSG00000146670.10	protein_coding	cell division cycle associated 5 [Source:HGNC Symbol;Acc:HGNC:14626]	11	G4_vs_G6	up	47.4052	2.39979	0.320392	7.46985	8.02855e-14	3.11441e-11	2.60351
IGKC	ENSG00000211592.8	IG_C_gene	immunoglobulin kappa constant [Source:HGNC Symbol;Acc:HGNC:5716]	2	G4_vs_G6	up	13528	2.39871	0.390189	6.13127	8.71814e-10	9.52168e-08	2.40947	white
RNASE1	ENSG00000129538.14	protein_coding	ribonuclease A family member 1, pancreatic [Source:HGNC Symbol;Acc:HGNC:10044]	14	G4_vs_G6	up	72.7124	2.38108	0.53192	4.52843	5.94249e-06	0.000111529	2.52992
HJURP	ENSG00000123485.12	protein_coding	Holliday junction recognition protein [Source:HGNC Symbol;Acc:HGNC:25444]	2	G4_vs_G6	up	77.3949	2.36976	0.299678	7.8959	2.88222e-15	2.49188e-12	1.40968
HP	ENSG00000257017.9	protein_coding	haptoglobin [Source:HGNC Symbol;Acc:HGNC:5141]	16	G4_vs_G6	up	563.992	2.36775	0.424503	5.56326	2.64774e-08	1.69692e-06	2.196	maroon
NT5DC2	ENSG00000168268.11	protein_coding	5'-nucleotidase domain containing 2 [Source:HGNC Symbol;Acc:HGNC:25717]	3	G4_vs_G6	up	103.49	2.35818	0.34108	6.9011	5.16018e-12	1.10341e-09	2.53268	darkorange
IGHV3-20	ENSG00000211946.3	IG_V_gene	immunoglobulin heavy variable 3-20 [Source:HGNC Symbol;Acc:HGNC:5585]	14	G4_vs_G6	up	53.6535	2.35019	0.54778	4.27572	1.90522e-05	0.000280542	2.53268	white
IGLV7-43	ENSG00000211652.2	IG_V_gene	immunoglobulin lambda variable 7-43 [Source:HGNC Symbol;Acc:HGNC:5929]	22	G4_vs_G6	up	87.393	2.34066	0.52812	4.42213	9.77318e-06	0.000201714	1.94052
IGHV3-7	ENSG00000211938.2	IG_V_gene	immunoglobulin heavy variable 3-7 [Source:HGNC Symbol;Acc:HGNC:5620]	14	G4_vs_G6	up	384.322	2.33556	0.491987	4.74831	2.0512e-06	5.4565e-05	2.10605	white
CA12	ENSG00000074410.14	protein_coding	carbonic anhydrase 12 [Source:HGNC Symbol;Acc:HGNC:1371]	15	G4_vs_G6	up	34.8179	2.33405	0.494308	4.72834	2.26361e-06	8.84605e-05	1.29392
IGHV4-59	ENSG00000224373.3	IG_V_gene	immunoglobulin heavy variable 4-59 [Source:HGNC Symbol;Acc:HGNC:5654]	14	G4_vs_G6	up	154.189	2.33355	0.477818	4.86745	1.1305e-06	4.81547e-05	1.358	white
H2AC4	ENSG00000278463.1	protein_coding	histone cluster 1 H2A family member b [Source:HGNC Symbol;Acc:HGNC:4734]	6	G4_vs_G6	up	217.697	2.33273	0.294293	7.91647	2.44344e-15	1.42897e-12	2.45757	darkorange
KCNN3	ENSG00000143603.19	protein_coding	potassium calcium-activated channel subfamily N member 3 [Source:HGNC Symbol;Acc:HGNC:6292]	1	G4_vs_G6	up	40.875	2.32239	0.443255	5.22552	1.73663e-07	7.22244e-06	2.3645
H2BC17	ENSG00000274641.1	protein_coding	histone cluster 1 H2B family member o [Source:HGNC Symbol;Acc:HGNC:4758]	6	G4_vs_G6	up	391.964	2.31622	0.282171	8.19659	2.47311e-16	2.0611e-13	2.13513	darkorange
NEK2	ENSG00000117650.13	protein_coding	NIMA related kinase 2 [Source:HGNC Symbol;Acc:HGNC:7745]	1	G4_vs_G6	up	28.2358	2.30028	0.403438	5.68914	1.27682e-08	1.37672e-06	1.33293
NMRAL2P	ENSG00000171658.8	transcribed_unprocessed_pseudogene	NmrA like redox sensor 2, pseudogene [Source:HGNC Symbol;Acc:HGNC:52332]	3	G4_vs_G6	up	99.3364	2.29035	0.507263	4.52906	5.92469e-06	0.000111336	2.52992	lightgreen
DEPDC1	ENSG00000024526.17	protein_coding	DEP domain containing 1 [Source:HGNC Symbol;Acc:HGNC:22949]	1	G4_vs_G6	up	29.6604	2.2871	0.422669	5.39515	6.84671e-08	5.36209e-06	1.39515
H3C7	ENSG00000277775.1	protein_coding	histone cluster 1 H3 family member f [Source:HGNC Symbol;Acc:HGNC:4773]	6	G4_vs_G6	up	483.419	2.2658	0.289207	7.82929	4.9062e-15	2.52987e-12	2.196	darkorange
H2BC13	ENSG00000185130.5	protein_coding	histone cluster 1 H2B family member l [Source:HGNC Symbol;Acc:HGNC:4748]	6	G4_vs_G6	up	215.661	2.2612	0.282546	7.99703	1.2746e-15	8.07526e-13	2.45757	darkorange
LINC01485	ENSG00000254211.6	lncRNA	long intergenic non-protein coding RNA 1485 [Source:HGNC Symbol;Acc:HGNC:51138]	5	G4_vs_G6	up	10.2371	2.24739	0.518055	4.32821	1.50324e-05	0.000861284	0.479561
NCAPG	ENSG00000109805.10	protein_coding	non-SMC condensin I complex subunit G [Source:HGNC Symbol;Acc:HGNC:24304]	4	G4_vs_G6	up	117.462	2.24409	0.318849	7.03038	2.05968e-12	8.73836e-10	1.39807	darkorange
IGLV1-47	ENSG00000211648.2	IG_V_gene	immunoglobulin lambda variable 1-47 [Source:HGNC Symbol;Acc:HGNC:5880]	22	G4_vs_G6	up	340.544	2.23512	0.522847	4.30161	1.69563e-05	0.000297585	2.10605	white
IGLV2-5	ENSG00000253234.1	IG_V_pseudogene	immunoglobulin lambda variable 2-5 (pseudogene) [Source:HGNC Symbol;Acc:HGNC:5894]	22	G4_vs_G6	up	17.3971	2.22733	0.504055	4.40375	1.06394e-05	0.000452077	0.76274
IGKV1-9	ENSG00000241755.1	IG_V_gene	immunoglobulin kappa variable 1-9 [Source:HGNC Symbol;Acc:HGNC:5744]	2	G4_vs_G6	up	105.66	2.21061	0.481755	4.58133	4.62029e-06	0.00014375	1.40968
AL035661.1	ENSG00000274173.1	lncRNA	novel transcript	20	G4_vs_G6	up	237.978	2.20606	0.459171	4.79647	1.61486e-06	3.78457e-05	2.61819
IGLV2-28	ENSG00000253451.1	IG_V_pseudogene	immunoglobulin lambda variable 2-28 (pseudogene) [Source:HGNC Symbol;Acc:HGNC:5891]	22	G4_vs_G6	up	10.5906	2.20345	0.595314	3.74217	0.000182438	0.00609557	0.465161
IGKV1-27	ENSG00000244575.3	IG_V_gene	immunoglobulin kappa variable 1-27 [Source:HGNC Symbol;Acc:HGNC:5735]	2	G4_vs_G6	up	87.4383	2.20332	0.478547	4.58519	4.53568e-06	0.000141616	1.40968	white
CAV1	ENSG00000105974.12	protein_coding	caveolin 1 [Source:HGNC Symbol;Acc:HGNC:1527]	7	G4_vs_G6	up	34.8302	2.17059	0.479011	4.5213	6.14607e-06	0.000195774	1.27652
DLGAP5	ENSG00000126787.13	protein_coding	DLG associated protein 5 [Source:HGNC Symbol;Acc:HGNC:16864]	14	G4_vs_G6	up	83.5217	2.16319	0.282125	7.66098	1.84514e-14	8.00704e-12	2.53268
SLC9A4	ENSG00000180251.5	protein_coding	solute carrier family 9 member A4 [Source:HGNC Symbol;Acc:HGNC:11077]	2	G4_vs_G6	up	22.6549	2.16082	0.628079	3.79385	0.000148328	0.00346398	0.784363
KCTD14	ENSG00000151364.17	protein_coding	potassium channel tetramerization domain containing 14 [Source:HGNC Symbol;Acc:HGNC:23295]	11	G4_vs_G6	up	22.8103	2.16016	0.582481	3.65815	0.000254046	0.00537714	0.762623
CAVIN3	ENSG00000170955.10	protein_coding	caveolae associated protein 3 [Source:HGNC Symbol;Acc:HGNC:9400]	11	G4_vs_G6	up	22.4757	2.15916	0.528964	4.09508	4.22021e-05	0.00135002	0.753636
AC106882.1	ENSG00000248571.1	lncRNA	novel transcript	4	G4_vs_G6	up	7.79248	2.1542	0.559087	3.81414	0.000136655	0.00637288	0.32975
H2BC10	ENSG00000278588.1	protein_coding	histone cluster 1 H2B family member i [Source:HGNC Symbol;Acc:HGNC:4756]	6	G4_vs_G6	up	508.24	2.15171	0.254569	8.44957	2.92371e-17	3.27957e-14	2.1515	darkorange
E2F8	ENSG00000129173.13	protein_coding	E2F transcription factor 8 [Source:HGNC Symbol;Acc:HGNC:24727]	11	G4_vs_G6	up	45.4997	2.14871	0.401607	5.33892	9.35e-08	4.15522e-06	2.53268
AC084871.4	ENSG00000286256.2	lncRNA	novel transcript, antisense to ACSL1	4	G4_vs_G6	up	69.4285	2.14772	0.384125	5.56374	2.64054e-08	1.7359e-06	2.12097
MCEMP1	ENSG00000183019.7	protein_coding	mast cell expressed membrane protein 1 [Source:HGNC Symbol;Acc:HGNC:27291]	19	G4_vs_G6	up	1142.23	2.14277	0.338244	6.28616	3.25424e-10	3.75647e-08	2.76684	lightgreen
IGLV1-44	ENSG00000211651.3	IG_V_gene	immunoglobulin lambda variable 1-44 [Source:HGNC Symbol;Acc:HGNC:5879]	22	G4_vs_G6	up	226.208	2.14192	0.406672	5.25513	1.47916e-07	6.11319e-06	2.53268
H2AC13	ENSG00000196747.4	protein_coding	histone cluster 1 H2A family member i [Source:HGNC Symbol;Acc:HGNC:4725]	6	G4_vs_G6	up	660.9	2.1355	0.253411	8.41672	3.8718e-17	3.27957e-14	2.75725	darkorange
SLC2A14	ENSG00000173262.11	protein_coding	solute carrier family 2 member 14 [Source:HGNC Symbol;Acc:HGNC:18301]	12	G4_vs_G6	up	38.6066	2.13107	0.467248	4.54936	5.38089e-06	0.000103218	2.52992
IGKV4-1	ENSG00000211598.2	IG_V_gene	immunoglobulin kappa variable 4-1 [Source:HGNC Symbol;Acc:HGNC:5834]	2	G4_vs_G6	up	1892.39	2.12151	0.461665	4.5895	4.44315e-06	8.95442e-05	2.50566	white
IGHG1	ENSG00000211896.7	IG_C_gene	immunoglobulin heavy constant gamma 1 (G1m marker) [Source:HGNC Symbol;Acc:HGNC:5525]	14	G4_vs_G6	up	5467.93	2.12072	0.539873	3.93838	8.20324e-05	0.000913297	2.40947	white
PLAAT2	ENSG00000133328.4	protein_coding	phospholipase A and acyltransferase 2 [Source:HGNC Symbol;Acc:HGNC:17824]	11	G4_vs_G6	up	12.4946	2.11886	0.559777	3.72236	0.000197367	0.00634149	0.479561
RNU6-1257P	ENSG00000207355.1	snRNA	RNA, U6 small nuclear 1257, pseudogene [Source:HGNC Symbol;Acc:HGNC:48220]	20	G4_vs_G6	up	4.17054	2.11726	0.633824	3.74423	0.000180945	0.00921827	0.271742
IGLV5-45	ENSG00000211650.2	IG_V_gene	immunoglobulin lambda variable 5-45 [Source:HGNC Symbol;Acc:HGNC:5924]	22	G4_vs_G6	up	36.4861	2.11572	0.563574	3.71798	0.000200826	0.00280592	1.39515
IGKV3-11	ENSG00000241351.3	IG_V_gene	immunoglobulin kappa variable 3-11 [Source:HGNC Symbol;Acc:HGNC:5815]	2	G4_vs_G6	up	517.61	2.11566	0.404746	5.21338	1.85433e-07	6.71946e-06	2.75725
PPARG	ENSG00000132170.21	protein_coding	peroxisome proliferator activated receptor gamma [Source:HGNC Symbol;Acc:HGNC:9236]	3	G4_vs_G6	up	82.171	2.11063	0.419196	5.01512	5.30001e-07	1.62237e-05	2.53268
IGLV8-61	ENSG00000211638.2	IG_V_gene	immunoglobulin lambda variable 8-61 [Source:HGNC Symbol;Acc:HGNC:5931]	22	G4_vs_G6	up	123.875	2.10758	0.404158	5.19869	2.00697e-07	8.64538e-06	2.12097
ITGA8	ENSG00000077943.8	protein_coding	integrin subunit alpha 8 [Source:HGNC Symbol;Acc:HGNC:6144]	10	G4_vs_G6	up	8.26156	2.10284	0.594041	3.57177	0.000354575	0.0131958	0.32975
SPC25	ENSG00000152253.9	protein_coding	SPC25 component of NDC80 kinetochore complex [Source:HGNC Symbol;Acc:HGNC:24031]	2	G4_vs_G6	up	15.2913	2.09993	0.49106	4.2562	2.07928e-05	0.00077478	0.762623
IGKV1D-8	ENSG00000239819.2	IG_V_gene	immunoglobulin kappa variable 1D-8 [Source:HGNC Symbol;Acc:HGNC:5759]	2	G4_vs_G6	up	11.9874	2.0948	0.460431	4.52956	5.91068e-06	0.000412326	0.479561
TK1	ENSG00000167900.12	protein_coding	thymidine kinase 1 [Source:HGNC Symbol;Acc:HGNC:11830]	17	G4_vs_G6	up	51.5756	2.09376	0.414011	5.04732	4.48054e-07	1.5098e-05	2.3645
AC073172.1	ENSG00000254789.3	lncRNA	novel transcript	11	G4_vs_G6	up	305.725	2.09222	0.354706	5.86945	4.37249e-09	3.78837e-07	2.13513
AL353759.1	ENSG00000283064.1	lncRNA	novel transcript, antisense to HIST1H2BD	6	G4_vs_G6	up	256.17	2.08601	0.352161	5.90445	3.53833e-09	2.79175e-07	2.53268	white
IGHV3-30	ENSG00000270550.1	IG_V_gene	immunoglobulin heavy variable 3-30 [Source:HGNC Symbol;Acc:HGNC:5591]	14	G4_vs_G6	up	362.359	2.07441	0.477807	4.34146	1.41541e-05	0.000232341	2.36146	white
IGHV3-11	ENSG00000211941.3	IG_V_gene	immunoglobulin heavy variable 3-11 (gene/pseudogene) [Source:HGNC Symbol;Acc:HGNC:5580]	14	G4_vs_G6	up	74.9309	2.07355	0.393867	5.25839	1.45322e-07	9.26015e-06	1.40968
ZNF341-AS1	ENSG00000230753.6	lncRNA	ZNF341 antisense RNA 1 [Source:HGNC Symbol;Acc:HGNC:50736]	20	G4_vs_G6	up	3.97399	2.07272	0.628313	3.36165	0.000774769	0.0291029	0.250896
LINC00887	ENSG00000214145.7	lncRNA	long intergenic non-protein coding RNA 887 [Source:HGNC Symbol;Acc:HGNC:48574]	3	G4_vs_G6	up	4.57758	2.07105	0.586608	3.51034	0.000447534	0.0185319	0.264251
CYP19A1	ENSG00000137869.15	protein_coding	cytochrome P450 family 19 subfamily A member 1 [Source:HGNC Symbol;Acc:HGNC:2594]	15	G4_vs_G6	up	30.0955	2.05907	0.587007	3.56618	0.000362224	0.00469099	1.29392
FAM20A	ENSG00000108950.12	protein_coding	FAM20A golgi associated secretory pathway pseudokinase [Source:HGNC Symbol;Acc:HGNC:23015]	17	G4_vs_G6	up	280.428	2.05349	0.455389	4.49601	6.92394e-06	0.000125966	2.53268
IGKV2-30	ENSG00000243238.1	IG_V_gene	immunoglobulin kappa variable 2-30 [Source:HGNC Symbol;Acc:HGNC:5785]	2	G4_vs_G6	up	60.2955	2.04995	0.557006	3.66855	0.000243927	0.00205422	2.53268	white
IGKV2-24	ENSG00000241294.1	IG_V_gene	immunoglobulin kappa variable 2-24 [Source:HGNC Symbol;Acc:HGNC:5781]	2	G4_vs_G6	up	58.5945	2.04799	0.442207	4.62317	3.77912e-06	7.78751e-05	2.53268
TEDC2	ENSG00000162062.15	protein_coding	tubulin epsilon and delta complex 2 [Source:HGNC Symbol;Acc:HGNC:25849]	16	G4_vs_G6	up	8.40441	2.04721	0.555614	3.67701	0.000235988	0.0112456	0.272753
MYBL2	ENSG00000101057.16	protein_coding	MYB proto-oncogene like 2 [Source:HGNC Symbol;Acc:HGNC:7548]	20	G4_vs_G6	up	398.378	2.04453	0.326171	6.25554	3.96152e-10	6.58099e-08	1.77119	darkorange
AC023825.1	ENSG00000259922.1	processed_pseudogene	chromosome 7 open reading frame 63 (C7orf63) pseudogene	16	G4_vs_G6	up	4.53592	2.03668	0.643984	3.32181	0.000894363	0.0310732	0.26421
AC079209.1	ENSG00000253214.2	lncRNA	novel transcript	8	G4_vs_G6	up	208.089	2.03453	0.357002	5.66575	1.46386e-08	8.81555e-07	2.61819	maroon
FOXM1	ENSG00000111206.12	protein_coding	forkhead box M1 [Source:HGNC Symbol;Acc:HGNC:3818]	12	G4_vs_G6	up	66.8469	2.02638	0.36159	5.58562	2.3287e-08	2.18351e-06	1.40968
MCM10	ENSG00000065328.16	protein_coding	minichromosome maintenance 10 replication initiation factor [Source:HGNC Symbol;Acc:HGNC:18043]	10	G4_vs_G6	up	80.1337	2.02611	0.297628	6.79851	1.05703e-11	2.05432e-09	2.52992
IGHV3-33	ENSG00000211955.2	IG_V_gene	immunoglobulin heavy variable 3-33 [Source:HGNC Symbol;Acc:HGNC:5596]	14	G4_vs_G6	up	121.077	2.02096	0.488139	4.12905	3.64269e-05	0.000463324	2.53268
ZWINT	ENSG00000122952.17	protein_coding	ZW10 interacting kinetochore protein [Source:HGNC Symbol;Acc:HGNC:13195]	10	G4_vs_G6	up	106.984	2.01523	0.249412	8.07799	6.58456e-16	4.41596e-13	2.53268	darkorange
IGKV1-16	ENSG00000240864.3	IG_V_gene	immunoglobulin kappa variable 1-16 [Source:HGNC Symbol;Acc:HGNC:5732]	2	G4_vs_G6	up	105.233	2.01397	0.463816	4.33207	1.47712e-05	0.000263672	2.12097
TICRR	ENSG00000140534.14	protein_coding	TOPBP1 interacting checkpoint and replication regulator [Source:HGNC Symbol;Acc:HGNC:28704]	15	G4_vs_G6	up	43.1015	2.0117	0.342304	5.8619	4.576e-09	3.46856e-07	2.52992
AC016026.2	ENSG00000286990.1	lncRNA	novel transcript, antisense to MICAL3	22	G4_vs_G6	up	5.28032	2.00809	0.59292	3.56748	0.000360436	0.0163717	0.250896
H2AC16	ENSG00000276903.1	protein_coding	histone cluster 1 H2A family member l [Source:HGNC Symbol;Acc:HGNC:4730]	6	G4_vs_G6	up	234.833	1.99981	0.284052	7.02721	2.107e-12	5.25052e-10	2.54161	darkorange
AL133467.1	ENSG00000258572.1	lncRNA	novel transcript	14	G4_vs_G6	up	9.48039	1.99881	0.56088	3.55724	0.000374771	0.0106272	0.465161
BAMBI	ENSG00000095739.11	protein_coding	BMP and activin membrane bound inhibitor [Source:HGNC Symbol;Acc:HGNC:30251]	10	G4_vs_G6	up	41.88	1.99611	0.445731	4.46492	8.00972e-06	0.000137024	2.60351
VNN1	ENSG00000112299.8	protein_coding	vanin 1 [Source:HGNC Symbol;Acc:HGNC:12705]	6	G4_vs_G6	up	3058.59	1.98972	0.296083	6.69293	2.18743e-11	4.08728e-09	2.40947
HPDL	ENSG00000186603.6	protein_coding	4-hydroxyphenylpyruvate dioxygenase like [Source:HGNC Symbol;Acc:HGNC:28242]	1	G4_vs_G6	up	11.3749	1.98579	0.52749	3.75115	0.000176023	0.00588499	0.470707
ZDHHC19	ENSG00000163958.14	protein_coding	zinc finger DHHC-type containing 19 [Source:HGNC Symbol;Acc:HGNC:20713]	3	G4_vs_G6	up	275.544	1.98467	0.537214	3.81902	0.000133982	0.00124802	2.6289	pink
IGLV3-19	ENSG00000211663.2	IG_V_gene	immunoglobulin lambda variable 3-19 [Source:HGNC Symbol;Acc:HGNC:5903]	22	G4_vs_G6	up	1443.56	1.9836	0.580454	3.43793	0.000586175	0.00459219	2.1515
CCNA2	ENSG00000145386.10	protein_coding	cyclin A2 [Source:HGNC Symbol;Acc:HGNC:1578]	4	G4_vs_G6	up	130.813	1.98049	0.237715	8.32816	8.21111e-17	1.18918e-13	1.358	darkorange
IGLV2-11	ENSG00000211668.2	IG_V_gene	immunoglobulin lambda variable 2-11 [Source:HGNC Symbol;Acc:HGNC:5887]	22	G4_vs_G6	up	290.628	1.97788	0.401535	4.90768	9.21581e-07	2.83962e-05	2.13513	white
IGKV1D-16	ENSG00000241244.1	IG_V_gene	immunoglobulin kappa variable 1D-16 [Source:HGNC Symbol;Acc:HGNC:5748]	2	G4_vs_G6	up	14.8455	1.97399	0.586846	3.33694	0.000847059	0.013235	0.784363
CCNB1	ENSG00000134057.15	protein_coding	cyclin B1 [Source:HGNC Symbol;Acc:HGNC:1579]	5	G4_vs_G6	up	124.067	1.97314	0.199314	9.89512	4.37079e-23	5.84118e-19	1.39807	darkorange
AURKB	ENSG00000178999.13	protein_coding	aurora kinase B [Source:HGNC Symbol;Acc:HGNC:11390]	17	G4_vs_G6	up	43.8342	1.97014	0.356847	5.50456	3.70084e-08	2.24065e-06	2.12097
IGKV2D-40	ENSG00000251039.2	IG_V_gene	immunoglobulin kappa variable 2D-40 [Source:HGNC Symbol;Acc:HGNC:5804]	2	G4_vs_G6	up	8.3064	1.96711	0.609654	3.12983	0.00174907	0.0424425	0.341074
DEPDC1B	ENSG00000035499.13	protein_coding	DEP domain containing 1B [Source:HGNC Symbol;Acc:HGNC:24902]	5	G4_vs_G6	up	51.525	1.96677	0.440975	4.4494	8.61115e-06	0.000170657	2.12097
AC006517.4	ENSG00000241828.2	processed_pseudogene	ribosomal protein S20 (RPS20) pseudogene	12	G4_vs_G6	up	8.0426	1.96492	0.583654	3.38426	0.000713714	0.0226197	0.325864
KIF20A	ENSG00000112984.12	protein_coding	kinesin family member 20A [Source:HGNC Symbol;Acc:HGNC:9787]	5	G4_vs_G6	up	45.1351	1.96482	0.359888	5.44031	5.31889e-08	2.73806e-06	2.3645
CENPA	ENSG00000115163.15	protein_coding	centromere protein A [Source:HGNC Symbol;Acc:HGNC:1851]	2	G4_vs_G6	up	21.978	1.96349	0.378197	5.18857	2.11917e-07	2.04428e-05	0.753636
IGLV2-8	ENSG00000278196.3	IG_V_gene	immunoglobulin lambda variable 2-8 [Source:HGNC Symbol;Acc:HGNC:5895]	22	G4_vs_G6	up	94.4613	1.95918	0.380954	5.13152	2.87411e-07	1.23265e-05	1.94052
MROCKI	ENSG00000227502.3	lncRNA	long intergenic non-protein coding RNA 1268 [Source:HGNC Symbol;Acc:HGNC:50323]	6	G4_vs_G6	up	26.4027	1.9588	0.538737	3.64471	0.000267697	0.00372131	1.29392
LINC01093	ENSG00000249173.6	lncRNA	long intergenic non-protein coding RNA 1093 [Source:HGNC Symbol;Acc:HGNC:49218]	4	G4_vs_G6	up	78.8091	1.95577	0.44559	4.36223	1.28743e-05	0.000203157	2.53268
ESCO2	ENSG00000171320.15	protein_coding	establishment of sister chromatid cohesion N-acetyltransferase 2 [Source:HGNC Symbol;Acc:HGNC:27230]	8	G4_vs_G6	up	62.2176	1.9541	0.300954	6.4898	8.59488e-11	1.30877e-08	2.52992
[truncated: 550 more rows]

## Sheet: G4_vs_G6_downDEGs
Table S8: G4_vs_G6_downDEGs
[truncated: 548 more rows]

[truncated: 7 more sheets: G1_vs_G6_upDEGs, G1_vs_G6_downDEGs, G3_vs_G6_upDEGs, G3_vs_G6_downDEGs, G2_vs_G6_downDEGs, G5_vs_G6_upDEGs, G5_vs_G6_downDEGs]
