# Supplementary material for: Disease severity-specific neutrophil signatures in blood transcriptomes stratify COVID-19 patients
Source: Genome Med. 2021 Jan 13;13:7. doi: 10.1186/s13073-020-00823-5 (PMC7805430; doi:10.1186/s13073-020-00823-5)
Supplement: Supplementary file 10 — Additional file 10: Table S9. Predicted drugs. [file 13073_2020_823_MOESM10_ESM.xlsx]

## Sheet: Data_Cluster_1
Table S9: Data_Cluster_2
	drug_sig	G1_vs_G6	G2_vs_G6	G3_vs_G6	G4_vs_G6	G5_vs_G6	Drug Category
7b_cis_LINCSCP_43781	7b_cis_LINCSCP_43781	0.268657	0.232312	-0.336432	0.354514	0.19172	Exportin antagonist
resorcinol_LINCSCP_119671	resorcinol_LINCSCP_119671	0.259386	-0.220073	0.123263	0.11711	0.217702	Cytochrome P450 inhibitor|SIRT activator
Resveratrol_LINCSCP_119671	Resveratrol_LINCSCP_119671	0.259386	-0.220073	0.123263	0.11711	0.217702	Cytochrome P450 inhibitor|SIRT activator
ISOX_LINCSCP_99121	ISOX_LINCSCP_99121	0.246631	-0.0834228	0.0268598	0.201488	0.0100106	FLT3 inhibitor
MLN_2480_CTRS_1670	MLN_2480_CTRS_1670	0.241682	-0.0222833	0.0092937	0.220374	-0.129444	RAF serine/threonine protein kinase inhibitor
Lapatinib_LINCSCP_11668	Lapatinib_LINCSCP_11668	0.227683	-0.102503	-0.0825575	0.196093	0.213377	EGFR inhibitor|ErbB2 inhibitor
331771_20_1_LINCSCP_38538	331771_20_1_LINCSCP_38538	0.224095	0.174103	-0.157535	0.0645306	-0.0327623	Aurora kinase inhibitor
dihydrodeoxygedunin_LINCSCP_397	dihydrodeoxygedunin_LINCSCP_397	0.222955	-0.051175	0.121776	0.174297	0.256696	Growth factor receptor activator
nalbuphine_LINCSCP_77361	nalbuphine_LINCSCP_77361	0.218612	0.0477632	0.00550995	0.0950208	-0.0352974	Opioid receptor agonist|Opioid receptor antagonist
GDC_0941_LINCSCP_145716	GDC_0941_LINCSCP_145716	0.21823	0.0151144	-0.0728356	0.0139716	0.02593	PI3K inhibitor
Pictilisib_LINCSCP_145716	Pictilisib_LINCSCP_145716	0.21823	0.0151144	-0.0728356	0.0139716	0.02593	PI3K inhibitor
Darunavir_LINCSCP_103615	Darunavir_LINCSCP_103615	0.218202	-0.0764185	0.17653	0.262587	0.298706	Cytochrome P450 3A inhibitor
Fcodpguefhccia_Uhfffaoysa_N_LINCSCP_54211	Fcodpguefhccia_Uhfffaoysa_N_LINCSCP_54211	0.217454	0.0874637	0.0450952	0.260225	0.217957	Caspase activator
BDBM50127227_LINCSCP_54330	BDBM50127227_LINCSCP_54330	0.216525	0.174353	-0.034316	0.325573	0.113553	Farnesyltransferase inhibitor|NFkB pathway inhibitor
Gefitinib_LINCSCP_39616	Gefitinib_LINCSCP_39616	0.21619	0.121121	-0.0938824	0.299688	0.258925	EGFR inhibitor
geldanamycin_LINCSCP_21761	geldanamycin_LINCSCP_21761	0.215058	-0.0893108	0.10052	-0.00244424	0.0762972	Heat shock protein HSP90 inhibitor
TPCA_1_LINCSCP_165260	TPCA_1_LINCSCP_165260	0.214349	0.13906	-0.0767208	0.248733	0.0765385	IKK inhibitor
PB28_LINCSCP_77338	PB28_LINCSCP_77338	0.207925	-0.166257	-0.196338	-0.00637916	0.027289	EGFR inhibitor
Nimodipine_LINCSCP_74956	Nimodipine_LINCSCP_74956	0.203323	0.139594	0.033514	0.273887	0.181837	#N/A
PF_04447943_LINCSCP_77738	PF_04447943_LINCSCP_77738	0.201351	0.0503132	-0.0109923	0.267695	0.262137	#N/A
butabindide_LINCSCP_42604	butabindide_LINCSCP_42604	0.20117	-0.0668312	-0.0186966	0.146148	0.0796266	Tripeptidyl peptidase inhibitor
Calcium_LINCSCP_18316	Calcium_LINCSCP_18316	0.200947	0.144336	-0.171275	0.0297137	0.10179	Calcium channel blocker
BIO2_000376_LINCSCP_14328	BIO2_000376_LINCSCP_14328	0.200842	-0.0312165	0.0813114	0.297724	0.0122413	Integrin antagonist
Cyclo_[Arg_Gly_Asp_D_Phe_Val]_LINCSCP_14328	Cyclo_[Arg_Gly_Asp_D_Phe_Val]_LINCSCP_14328	0.200842	-0.0312165	0.0813114	0.297724	0.0122413	Integrin antagonist
valproic_acid_LINCSCP_13349	valproic_acid_LINCSCP_13349	0.199377	0.00825581	0.0562485	0.271841	0.0809026	Succinate semialdehyde dehydrogenase inhibitor
SCH_23390_LINCSCP_192480	SCH_23390_LINCSCP_192480	0.196086	-0.0742616	-0.199163	0.112974	0.228886	Dopamine receptor antagonist
rifampicin_LINCSCP_151452	rifampicin_LINCSCP_151452	0.194568	0.0615866	-0.0467581	0.0916505	0.197569	#N/A
Indapamide_LINCSCP_175772	Indapamide_LINCSCP_175772	0.193454	0.0449527	0.147355	0.211883	0.241263	Thiazide diuretic
noscapine_LINCSCP_81631	noscapine_LINCSCP_81631	0.192451	-0.0471567	0.0270985	-0.0018309	0.160353	#N/A
Fipronil_LINCSCP_262037	Fipronil_LINCSCP_262037	0.191596	-0.062694	0.0512973	0.23192	0.280991	Chloride channel blocker|GABA gated chloride channel blocker
Lenalidomide_LINCSCP_101778	Lenalidomide_LINCSCP_101778	0.191418	0.0625589	0.0820656	0.237549	0.203344	Anticancer agent
Thalidomide_LINCSCP_101778	Thalidomide_LINCSCP_101778	0.191418	0.0625589	0.0820656	0.237549	0.203344	Anticancer agent
GSK_1070916_LINCSCP_251350	GSK_1070916_LINCSCP_251350	0.191064	0.112376	-0.0649903	0.295119	0.180179	Aurora kinase inhibitor
CP466722_LINCSCP_11911	CP466722_LINCSCP_11911	0.190924	-0.109198	0.00951314	0.219231	-0.0156065	ATM kinase inhibitor
x_LINCSOE_12368	x_LINCSOE_12368	0.190755	-0.0664003	-0.0842669	0.109385	-0.00136247	#N/A
ATPA_LINCSCP_93992	ATPA_LINCSCP_93992	0.188221	0.125668	-0.00262378	0.171995	0.196901	ATPase inhibitor
Omeprazole_LINCSCP_93992	Omeprazole_LINCSCP_93992	0.188221	0.125668	-0.00262378	0.171995	0.196901	ATPase inhibitor
torin_1_LINCSCP_73484	torin_1_LINCSCP_73484	0.18716	0.227808	-0.0968596	0.274056	0.198569	MTOR inhibitor|PI3K inhibitor
TORIN1_LINCSCP_73484	TORIN1_LINCSCP_73484	0.18716	0.227808	-0.0968596	0.274056	0.198569	MTOR inhibitor|PI3K inhibitor
Dovitinib_LINCSCP_116252	Dovitinib_LINCSCP_116252	0.185973	-0.0495713	-0.20102	0.0603999	-0.0195534	EGFR inhibitor|FGFR inhibitor|FLT3 inhibitor|PDGFR tyrosine kinase receptor inhibitor|VEGFR inhibitor
Nicardipine_LINCSCP_101232	Nicardipine_LINCSCP_101232	0.184645	0.182846	-0.177067	0.109443	0.185342	Calcium channel blocker
Saracatinib_LINCSCP_85866	Saracatinib_LINCSCP_85866	0.183526	-0.0833455	0.0325674	0.160488	0.287699	Src inhibitor
IN1549_LINCSCP_55199	IN1549_LINCSCP_55199	0.18137	0.0887792	0.0539618	0.190784	0.224285	Calpain inhibitor
Losartan_DM_942	Losartan_DM_942	0.180193	-0.175984	0.0916444	-0.0385657	0.106807	#N/A
BMS_754807_CTRS_1420	BMS_754807_CTRS_1420	0.179792	-0.095772	0.0571843	0.141437	0.24032	IGF-1 inhibitor
Fedratinib_LINCSCP_145167	Fedratinib_LINCSCP_145167	0.176251	0.0175948	-0.166651	0.332647	0.0795231	FLT3 inhibitor|JAK inhibitor
TG_101348_LINCSCP_145167	TG_101348_LINCSCP_145167	0.176251	0.0175948	-0.166651	0.332647	0.0795231	FLT3 inhibitor|JAK inhibitor
Tamoxifen_LINCSCP_10126	Tamoxifen_LINCSCP_10126	0.17619	-0.000417245	-0.246519	0.302033	0.306781	Estrogen receptor antagonist|Selective estrogen receptor modulator (SERM)
Toremifene_LINCSCP_10126	Toremifene_LINCSCP_10126	0.17619	-0.000417245	-0.246519	0.302033	0.306781	Estrogen receptor antagonist|Selective estrogen receptor modulator (SERM)
Tivozanib_LINCSCP_222517	Tivozanib_LINCSCP_222517	0.175675	0.0850805	-0.0687049	0.0383199	0.0671901	VEGFR inhibitor
etoposide_CTRS_1564	etoposide_CTRS_1564	0.175346	0.00234297	-0.144677	0.253374	0.0701337	DNA topoisomerase II inhibitor
simvastatin_LINCSCP_56852	simvastatin_LINCSCP_56852	0.170958	0.155883	-0.0322267	0.336093	0.00882556	HMG-CoA reductase inhibitor
Imatinib_DM_823	Imatinib_DM_823	0.170691	0.201156	-0.338181	0.0362738	0.161167	#N/A
Theobromine_LINCSCP_293920	Theobromine_LINCSCP_293920	0.170473	0.229084	-0.0307939	0.238218	0.0422504	Phosphodiesterase inhibitor
MPEP_LINCSCP_41224	MPEP_LINCSCP_41224	0.169707	-0.13658	0.134629	0.166112	0.265034	Glutamate receptor antagonist
Quercetin_LINCSCP_242163	Quercetin_LINCSCP_242163	0.168045	0.0974385	-0.30171	0.304784	0.0964979	Polar auxin transport inhibitor
teniposide_LINCSCP_52531	teniposide_LINCSCP_52531	0.167394	0.260278	-0.108178	0.285712	0.103345	Topoisomerase inhibitor
WZ_4002_LINCSCP_83228	WZ_4002_LINCSCP_83228	0.165743	-0.0633764	0.136575	-0.0327888	0.0584295	EGFR inhibitor
mycophenolate_mofetil_LINCSCP_111075	mycophenolate_mofetil_LINCSCP_111075	0.165621	0.0676122	-0.0951563	0.101927	-0.0512275	Inosine-5'-monophosphate dehydrogenase (IMPDH) inhibitor (Inosine-5'-monophosphate dehydrogenase
Mycophenolic_acid_LINCSCP_111075	Mycophenolic_acid_LINCSCP_111075	0.165621	0.0676122	-0.0951563	0.101927	-0.0512275	Inosine-5'-monophosphate dehydrogenase (IMPDH) inhibitor (Inosine-5'-monophosphate dehydrogenase
Vandetanib_LINCSCP_128309	Vandetanib_LINCSCP_128309	0.162962	-0.148763	0.0773642	0.0188775	0.0197795	Ephrin receptor inhibitor|Epidermal growth factor receptor inhibitor|Tyrosine-protein kinase BRK inhibitor|Tyrosine-protein kinase receptor RET inhibitor|Tyrosine-protein kinase SRC inhibitor|Tyrosine-protein kinase TIE-2 inhibitor|Vascular endothelial growth factor receptor inhibitor
estriol_LINCSCP_18102	estriol_LINCSCP_18102	0.162162	0.0230954	0.0786916	0.0815622	0.0205782	Estrogen receptor agonist
FK_506_(Tacrolimus)_CTRS_2275	FK_506_(Tacrolimus)_CTRS_2275	0.161707	0.11971	-0.00517108	0.125599	0.177946	Calcineurin inhibitor
Tacrolimus_CTRS_2275	Tacrolimus_CTRS_2275	0.161707	0.11971	-0.00517108	0.125599	0.177946	Calcineurin inhibitor
W_12_CTRS_2275	W_12_CTRS_2275	0.161707	0.11971	-0.00517108	0.125599	0.177946	Calcineurin inhibitor
SIB_1757_LINCSCP_14172	SIB_1757_LINCSCP_14172	0.161254	0.050981	0.176105	0.24281	-0.0759721	Glutamate receptor antagonist
forskolin_LINCSCP_13238	forskolin_LINCSCP_13238	0.160872	-0.105699	0.207622	0.0311044	0.106489	Adenylyl cyclase activator
Colchicine_LINCSCP_101241	Colchicine_LINCSCP_101241	0.160648	-0.066978	0.222295	0.173866	0.184834	GABA receptor antagonist
BMS_536924_LINCSCP_54220	BMS_536924_LINCSCP_54220	0.160542	-0.0551868	0.0896863	-0.0492329	0.0312628	IGF-1 inhibitor
Piclidenoson_LINCSCP_167042	Piclidenoson_LINCSCP_167042	0.160292	0.0170754	-0.400609	0.1022	-0.00269382	Adenosine A3 receptor agonist
LY_2183240_LINCSCP_53331	LY_2183240_LINCSCP_53331	0.160143	0.184614	-0.161424	0.060682	0.121838	FAAH inhibitor|FAAH reuptake inhibitor
Hydrocortisone_LINCSCP_19169	Hydrocortisone_LINCSCP_19169	0.15985	-0.0411079	0.0195841	-0.00583232	-0.0188501	Glucocorticoid receptor agonist
staurosporine_LINCSTP_345	staurosporine_LINCSTP_345	0.159687	0.200367	-0.371717	0.20576	0.195126	PKC inhibitor
rilmenidine_LINCSCP_74522	rilmenidine_LINCSCP_74522	0.158937	0.231862	-0.238451	0.0836561	-0.0345674	Adrenergic receptor agonist|Imidazoline receptor agonist
Hyoscyamine_LINCSCP_47517	Hyoscyamine_LINCSCP_47517	0.157999	0.120724	0.00348398	0.0716157	0.0683632	Acetylcholine receptor antagonist
Olmesartan_LINCSCP_148	Olmesartan_LINCSCP_148	0.157655	-0.132236	0.0478826	0.0754754	0.19747	Angiotensin receptor antagonist
Amiodarone_DM_1717	Amiodarone_DM_1717	0.157503	0.0655961	-0.120942	0.202556	0.221684	HERG blocker
BJM_AF_64_LINCSCP_8029	BJM_AF_64_LINCSCP_8029	0.157459	0.0663148	0.00878243	0.359499	0.16983	#N/A
CAY_10578_LINCSCP_58383	CAY_10578_LINCSCP_58383	0.157229	-0.0565679	0.0929574	0.238647	0.105407	Casein kinase inhibitor
Liothyronine_LINCSCP_19207	Liothyronine_LINCSCP_19207	0.156678	-0.0993812	0.157731	0.0953546	0.188152	Thyroid hormone stimulant
4_Iodo_6_phenylpyrimidine_LINCSCP_15289	4_Iodo_6_phenylpyrimidine_LINCSCP_15289	0.156457	0.107235	-0.0528915	0.0560134	0.0805907	Macrophage inhibitor
UREA_LINCSTP_156	UREA_LINCSTP_156	0.156215	-0.0508597	-0.37367	0.0698568	-0.0150894	DNA replication inhibitor|STAT inhibitor
indolophenanthridine_LINCSCP_2730	indolophenanthridine_LINCSCP_2730	0.154841	0.217138	-0.186896	0.303564	0.158465	CALY activator
LY_364947_LINCSCP_2849	LY_364947_LINCSCP_2849	0.15434	-0.104006	0.210579	0.181769	0.0468533	P38 MAPK inhibitor|TGF beta receptor inhibitor
ampicillin_LINCSCP_8004	ampicillin_LINCSCP_8004	0.153704	-0.113224	0.206232	0.144858	0.230894	Bacterial cell wall synthesis inhibitor
penicillin_LINCSCP_8004	penicillin_LINCSCP_8004	0.153704	-0.113224	0.206232	0.144858	0.230894	Bacterial cell wall synthesis inhibitor
Chlorothiazide_LINCSCP_47827	Chlorothiazide_LINCSCP_47827	0.152386	0.0896709	0.0827685	0.265041	0.220402	Chloride channel blocker
Hydrochlorothiazide_LINCSCP_47827	Hydrochlorothiazide_LINCSCP_47827	0.152386	0.0896709	0.0827685	0.265041	0.220402	Chloride channel blocker
Enzastaurin_LINCSCP_126531	Enzastaurin_LINCSCP_126531	0.151727	0.0309085	0.0603356	0.16603	0.179937	PKC inhibitor
TWS_119_LINCSCP_24837	TWS_119_LINCSCP_24837	0.151517	-0.0334097	0.0751044	0.172687	0.215567	Glycogen synthase kinase inhibitor
2',5'_dideoxyadenosine_LINCSCP_17556	2',5'_dideoxyadenosine_LINCSCP_17556	0.150614	-0.0498104	-0.0551486	0.324273	0.314245	Adenylyl cyclase inhibitor
danoprevir_LINCSCP_2320	danoprevir_LINCSCP_2320	0.149442	0.0752877	-0.113858	0.0423974	0.185068	HCV inhibitor
Idelalisib_LINCSCP_105979	Idelalisib_LINCSCP_105979	0.148883	0.243856	-0.0231603	0.192661	0.204876	PI3K inhibitor
MK_2206_LINCSCP_21242	MK_2206_LINCSCP_21242	0.148319	-0.0425504	0.148197	0.159332	0.258537	AKT inhibitor
LDN_193189_LINCSCP_111315	LDN_193189_LINCSCP_111315	0.147793	0.113419	0.00611432	0.229355	0.174936	Serine/threonine kinase inhibitor
Nifedipine_LINCSCP_1056	Nifedipine_LINCSCP_1056	0.145258	0.0724248	0.0110665	0.0843683	0.122939	Voltage-gated L-type calcium channel blocker
Thioguanine_LINCSCP_124628	Thioguanine_LINCSCP_124628	0.145049	0.158553	-0.114994	0.324846	0.0476166	#N/A
coumaric_acid_LINCSCP_220852	coumaric_acid_LINCSCP_220852	0.144768	-0.0603847	0.24219	0.228485	0.362485	Antioxidant
Compound_2_LINCSCP_73478	Compound_2_LINCSCP_73478	0.144366	0.117408	0.00923269	0.293013	0.134962	MTOR inhibitor|PI3K inhibitor
PI_103_LINCSCP_73478	PI_103_LINCSCP_73478	0.144366	0.117408	0.00923269	0.293013	0.134962	MTOR inhibitor|PI3K inhibitor
entecavir_LINCSCP_90795	entecavir_LINCSCP_90795	0.141662	-0.000755375	0.0272865	0.367237	0.230611	DNA replication inhibitor|Reverse transcriptase inhibitor
SB_203580_LINCSCP_89100	SB_203580_LINCSCP_89100	0.140973	0.090019	0.157296	0.262182	0.180149	P38 MAPK inhibitor
NVP_AUY922_LINCSCP_163291	NVP_AUY922_LINCSCP_163291	0.138436	0.118879	-0.055157	0.337677	0.131557	#N/A
Dexamethasone_LINCSCP_219611	Dexamethasone_LINCSCP_219611	0.137507	0.146518	-0.0128366	0.26291	0.255618	Glucocorticoid receptor agonist
Nicotine_LINCSCP_121635	Nicotine_LINCSCP_121635	0.136762	0.028744	0.0149489	0.199043	0.223092	Acetylcholine receptor agonist
ellipticine_LINCSCP_282554	ellipticine_LINCSCP_282554	0.135473	0.0237165	0.112201	-0.000941036	0.0481143	Topoisomerase inhibitor
RVX_208_LINCSCP_72913	RVX_208_LINCSCP_72913	0.135249	-0.0624726	0.0977941	0.00184636	0.122827	#N/A
erythromycin_LINCSCP_47741	erythromycin_LINCSCP_47741	0.134708	-0.0707249	0.0559298	0.393613	0.315274	Bacterial 50S ribosomal subunit inhibitor
NVP_TAE684_LINCSCP_191613	NVP_TAE684_LINCSCP_191613	0.134355	-0.101357	-0.0407003	0.128904	0.225521	ALK tyrosine kinase receptor inhibitor
TAE_684_LINCSCP_191613	TAE_684_LINCSCP_191613	0.134355	-0.101357	-0.0407003	0.128904	0.225521	ALK tyrosine kinase receptor inhibitor
Progesterone_LINCSCP_89625	Progesterone_LINCSCP_89625	0.134064	0.037933	-0.437639	-0.0308988	0.167436	Progesterone receptor agonist
GR_144053_LINCSCP_22899	GR_144053_LINCSCP_22899	0.13303	0.137454	-0.0900778	-0.0244937	0.0697165	Integrin antagonist
EX_8678_LINCSCP_12290	EX_8678_LINCSCP_12290	0.132246	-0.00405879	-0.117056	0.408147	0.282261	MTOR inhibitor|PI3K inhibitor
Nitric_Oxide_LINCSCP_40058	Nitric_Oxide_LINCSCP_40058	0.132229	-0.14207	-0.0381298	0.352203	0.431289	Nitric oxide synthase inhibitor
Dabrafenib_LINCSCP_165052	Dabrafenib_LINCSCP_165052	0.131943	-0.0494829	0.213472	0.095879	0.166932	RAF inhibitor
ZSTK_474_LINCSCP_130350	ZSTK_474_LINCSCP_130350	0.131938	-0.249036	0.030093	0.110808	0.252263	PI3K inhibitor
herniarin_LINCSCP_27029	herniarin_LINCSCP_27029	0.131061	-0.0250542	0.148897	0.298505	0.287658	Acetylcholinesterase inhibitor
phylloquinone_LINCSCP_93107	phylloquinone_LINCSCP_93107	0.130756	0.0973781	0.056328	0.227055	0.303813	#N/A
NAS_181_LINCSCP_18477	NAS_181_LINCSCP_18477	0.130162	-0.153287	-0.217439	-0.0449387	0.0176967	Serotonin receptor antagonist
evodiamine_LINCSCP_597	evodiamine_LINCSCP_597	0.129672	0.00712799	0.237586	0.137101	0.181943	ATPase inhibitor|TRPV agonist
alpha_estradiol_LINCSCP_9571	alpha_estradiol_LINCSCP_9571	0.129195	-0.0838977	-0.0147608	0.257859	-0.0602724	Estrogen receptor alpha agonist
estradiol_cypionate_LINCSCP_9571	estradiol_cypionate_LINCSCP_9571	0.129195	-0.0838977	-0.0147608	0.257859	-0.0602724	Estrogen receptor alpha agonist
Ponatinib_LINCSCP_52007	Ponatinib_LINCSCP_52007	0.128926	0.0558748	0.0176493	0.0757209	0.00833843	Bcr-Abl kinase inhibitor|FLT3 inhibitor|PDGFR tyrosine kinase receptor inhibitor
Ruxolitinib_LINCSCP_111505	Ruxolitinib_LINCSCP_111505	0.126829	0.120998	-0.0122523	0.0438713	0.14412	JAK inhibitor
LY2874455_LINCSCP_153272	LY2874455_LINCSCP_153272	0.126406	-0.287219	0.338951	-0.0812302	0.0576871	#N/A
PP_2_LINCSKD_36740	PP_2_LINCSKD_36740	0.125376	-0.260946	0.110949	0.373168	0.21964	#N/A
PF_562271_LINCSCP_130190	PF_562271_LINCSCP_130190	0.124909	0.220337	-0.336415	0.174298	-0.0356486	Focal adhesion kinase inhibitor
SMR000200744_LINCSCP_15985	SMR000200744_LINCSCP_15985	0.124178	0.0723469	-0.00787991	0.383592	0.163126	#N/A
QL_XI_92_LINCSCP_100829	QL_XI_92_LINCSCP_100829	0.122717	-0.168746	-0.0217472	0.0858325	0.21784	DDR1 inhibitor
A_443644_LINCSCP_38979	A_443644_LINCSCP_38979	0.121258	-0.016221	-0.179304	0.139754	-0.0393054	AKT inhibitor
Formoterol_LINCSCP_213977	Formoterol_LINCSCP_213977	0.120998	-0.0496683	0.2971	0.203251	0.244502	Adrenergic receptor agonist
NSC_3852_LINCSCP_13315	NSC_3852_LINCSCP_13315	0.120191	0.0774323	-0.0869143	0.254576	0.276919	HDAC inhibitor
esculin_LINCSCP_43988	esculin_LINCSCP_43988	0.120144	-0.0272435	0.187698	0.35049	0.186703	Antioxidant
pyrvinium_pamoate_LINCSCP_13307	pyrvinium_pamoate_LINCSCP_13307	0.118995	-0.00136298	0.0115362	0.485817	0.0755664	Androgen receptor antagonist
UNC0638_CTRS_6122	UNC0638_CTRS_6122	0.11883	-0.0838246	0.138295	0.417373	-0.0341609	#N/A
daunorubicin_DM_2871	daunorubicin_DM_2871	0.11874	0.118999	0.0957572	0.258056	0.152952	DNA topoisomerase II alpha inhibitor
doxorubicin_DM_2871	doxorubicin_DM_2871	0.11874	0.118999	0.0957572	0.258056	0.152952	DNA topoisomerase II alpha inhibitor
Naltrexone_LINCSCP_2562	Naltrexone_LINCSCP_2562	0.11696	-0.14196	0.158922	0.067107	0.0419046	Opioid receptor antagonist
PD_184352_LINCSCP_2119	PD_184352_LINCSCP_2119	0.116586	0.0783428	0.174858	0.18265	0.124261	MEK inhibitor
selinidin_LINCSCP_13865	selinidin_LINCSCP_13865	0.116146	-0.0950284	-0.181987	0.0750475	0.16058	Mast cell stabilizer
PIT_LINCSCP_14096	PIT_LINCSCP_14096	0.116053	-0.0456936	-0.246597	-0.0671405	0.186489	Histamine receptor antagonist
Navitoclax_CTRS_3579	Navitoclax_CTRS_3579	0.115647	0.32717	-0.118746	0.221976	0.166874	BCL inhibitor
apigenin_LINCSCP_111459	apigenin_LINCSCP_111459	0.115473	0.12528	-0.0821932	0.184723	0.320731	Casein kinase inhibitor|Cell proliferation inhibitor|Cytochrome P450 inhibitor
89778_26_7_LINCSCP_58032	89778_26_7_LINCSCP_58032	0.115405	0.0168295	-0.312675	-0.0391047	-2.18013e-05	Estrogen receptor antagonist|Selective estrogen receptor modulator (SERM)
GSK_525762A_LINCSCP_154161	GSK_525762A_LINCSCP_154161	0.115275	0.150149	-0.126892	0.310339	0.303725	#N/A
Ascorbic_acid_LINCSCP_9740	Ascorbic_acid_LINCSCP_9740	0.111306	-0.0472169	0.0401179	-0.0235396	0.130104	Mitochondrial DNA polymerase inhibitor|Phosphatase inhibitor
Lisinopril_LINCSCP_174217	Lisinopril_LINCSCP_174217	0.111108	-0.0543811	-0.257574	0.0608923	0.255288	Angiotensin converting enzyme inhibitor
fludrocortisone_LINCSCP_30326	fludrocortisone_LINCSCP_30326	0.110659	-0.0340375	0.124778	0.118131	-0.0167162	Glucocorticoid receptor agonist|Mineralocorticoid receptor agonist
SMR000036591_LINCSCP_261492	SMR000036591_LINCSCP_261492	0.109617	-0.190715	0.0205992	0.0231936	-0.0393545	#N/A
Compound_10_LINCSCP_36672	Compound_10_LINCSCP_36672	0.109487	0.126153	-0.239451	0.252724	0.258949	Aurora kinase inhibitor
SCHEMBL17052537_LINCSCP_51453	SCHEMBL17052537_LINCSCP_51453	0.108204	-0.378767	-0.101928	0.118352	0.267924	MTOR inhibitor
Budesonide_LINCSCP_19031	Budesonide_LINCSCP_19031	0.106443	0.132811	-0.00972055	0.271247	0.168821	Glucocorticoid receptor agonist
Temoporfin_LINCSCP_120453	Temoporfin_LINCSCP_120453	0.106311	0.23401	-0.195026	0.184133	-0.14578	#N/A
AZD_7762_LINCSCP_131373	AZD_7762_LINCSCP_131373	0.105995	-0.0670262	0.140446	0.113586	0.0909277	CHK inhibitor
camptothecin_LINCSCP_21074	camptothecin_LINCSCP_21074	0.105929	0.0871388	-0.0176302	0.399908	0.0788871	Topoisomerase inhibitor
topotecan_LINCSCP_21074	topotecan_LINCSCP_21074	0.105929	0.0871388	-0.0176302	0.399908	0.0788871	Topoisomerase inhibitor
AZD_2014_LINCSCP_53820	AZD_2014_LINCSCP_53820	0.104271	-0.0518548	0.266567	0.222828	0.130607	MTOR inhibitor
KU_0063794_LINCSCP_53820	KU_0063794_LINCSCP_53820	0.104271	-0.0518548	0.266567	0.222828	0.130607	MTOR inhibitor
IN1345_LINCSCP_19145	IN1345_LINCSCP_19145	0.104059	-0.121676	-0.0930242	0.0676143	0.282968	EGFR inhibitor|Tyrosine kinase inhibitor
Cyclohexanecarboxamide,_4_(1_aminoethyl)_n_4_pyridinyl_,_trans__LINCSCP_51937	Cyclohexanecarboxamide,_4_(1_aminoethyl)_n_4_pyridinyl_,_trans__LINCSCP_51937	0.103294	0.0186045	-0.0123486	0.308547	0.238171	Rho associated kinase inhibitor
Y_27632_LINCSCP_51937	Y_27632_LINCSCP_51937	0.103294	0.0186045	-0.0123486	0.308547	0.238171	Rho associated kinase inhibitor
Sirolimus_LINCSCP_51533	Sirolimus_LINCSCP_51533	0.103232	-0.0536363	-0.0635845	-0.0289091	0.0767293	MTOR inhibitor
AC1NQ6YI_LINCSCP_52536	AC1NQ6YI_LINCSCP_52536	0.103144	0.0186406	0.191537	0.169277	0.0354252	Serotonin receptor agonist
AGK_2_LINCSCP_53688	AGK_2_LINCSCP_53688	0.102852	0.00589383	-0.0723928	0.105391	0.308651	SIRT inhibitor
JW_7_24_1_LINCSCP_145313	JW_7_24_1_LINCSCP_145313	0.102676	0.0505613	-0.207797	0.0624729	0.121106	LCK Inhibitor
SCHEMBL6874948_LINCSCP_145313	SCHEMBL6874948_LINCSCP_145313	0.102676	0.0505613	-0.207797	0.0624729	0.121106	LCK Inhibitor
GSK_1904529A_LINCSCP_132713	GSK_1904529A_LINCSCP_132713	0.102568	-0.12946	0.136357	0.231194	0.338446	IGF-1 inhibitor|Insulin growth factor receptor inhibitor|Insulin receptor ligand
lestaurtinib_LINCSCP_171327	lestaurtinib_LINCSCP_171327	0.102239	0.222871	-0.0609542	0.170477	0.265422	Protein farnesyltransferase inhibitor
idarubicin_LINCSCP_9785	idarubicin_LINCSCP_9785	0.10218	0.135237	-0.232793	0.139778	0.0814387	Topoisomerase inhibitor
Trifluoperazine_CTRS_9878	Trifluoperazine_CTRS_9878	0.101985	-0.0700484	0.110062	-0.013275	0.109456	Serotonin 2a (5-HT2a) receptor antagonist (Serotonin 2a|Serotonin 2c (5-HT2c) receptor antagonist (Serotonin 2c|D2-like dopamine receptor antagonist
PP_1_LINCSKD_2471	PP_1_LINCSKD_2471	0.101888	0.0206652	0.144632	0.185627	0.244837	#N/A
FR_180204_LINCSCP_31506	FR_180204_LINCSCP_31506	0.101684	0.147762	0.0892104	0.330234	-0.0283866	MAP kinase inhibitor
antimycin_a_LINCSCP_2036	antimycin_a_LINCSCP_2036	0.100461	0.0234187	-0.180096	0.0818045	-0.184471	ATP synthase inhibitor
BMS_345541_LINCSCP_113375	BMS_345541_LINCSCP_113375	0.100133	0.160708	-0.0896394	0.0919221	0.26323	IKK inhibitor
Chenodeoxycholic_acid_LINCSCP_259917	Chenodeoxycholic_acid_LINCSCP_259917	0.100066	-0.17345	0.318174	0.193506	0.164717	11-beta-HSD1 inhibitor|FXR agonist
SCHEMBL3958507_LINCSCP_132914	SCHEMBL3958507_LINCSCP_132914	0.0999883	0.0701791	-0.195881	0.233767	0.146417	Protein kinase inhibitor
NECA_DM_301	NECA_DM_301	0.0990411	-0.107282	-0.133524	0.177193	0.268617	Sodium channel alpha subunit blocker
AZD_5438_LINCSCP_52072	AZD_5438_LINCSCP_52072	0.0977731	-0.000402106	0.0915602	0.243103	0.0836784	CDK inhibitor
FR_122047_LINCSCP_52586	FR_122047_LINCSCP_52586	0.0976517	0.0394752	-0.161775	0.028971	0.129052	Cyclooxygenase inhibitor
WH_4_025_LINCSCP_163442	WH_4_025_LINCSCP_163442	0.097594	0.110332	0.101993	0.0632642	0.0925796	#N/A
fluocinolone_LINCSCP_121503	fluocinolone_LINCSCP_121503	0.097306	0.210307	0.0415437	0.327758	0.0885886	Corticosteroid agonist|Glucocorticoid receptor agonist
reboxetine_LINCSCP_105566	reboxetine_LINCSCP_105566	0.0967936	-0.0887136	0.135607	0.117425	0.113528	#N/A
enobosarm_LINCSCP_89631	enobosarm_LINCSCP_89631	0.09631	0.0483731	-0.113265	0.231281	-0.0112407	Androgen Receptor modulator
Isotretinoin_LINCSCP_26700	Isotretinoin_LINCSCP_26700	0.0957152	0.0168371	0.0130269	0.106429	-0.0824806	Retinoic acid receptor agonist
TGX_115_LINCSCP_13552	TGX_115_LINCSCP_13552	0.0954364	-0.0625914	-0.150988	0.215704	0.358634	PI3K inhibitor
trichostatin_a_LINCSCP_9615	trichostatin_a_LINCSCP_9615	0.0942836	0.0783259	-0.174759	-0.00125147	-0.064991	CDK expression enhancer|HDAC inhibitor|ID1 expression inhibitor
Erastin_LINCSCP_55407	Erastin_LINCSCP_55407	0.0937947	-0.00581222	0.171869	0.123334	-0.0267884	Ion channel antagonist
Hydrocortisone_succinate_LINCSCP_212228	Hydrocortisone_succinate_LINCSCP_212228	0.0912664	-0.214042	0.00575595	0.214382	0.317721	Glucocorticoid receptor agonist
GSK_1059615_LINCSCP_130112	GSK_1059615_LINCSCP_130112	0.0911575	0.111475	0.139182	0.165832	-0.00374563	PI3K inhibitor
AZD_8330_LINCSCP_24900	AZD_8330_LINCSCP_24900	0.090924	0.0847198	-0.0816546	0.0667155	-0.0948148	MEK inhibitor
Daminozide_LINCSCP_128962	Daminozide_LINCSCP_128962	0.0908505	0.00412137	0.0405289	0.310597	-0.0408433	#N/A
Nalidixic_acid_LINCSCP_47643	Nalidixic_acid_LINCSCP_47643	0.0903014	0.0739162	-0.214874	0.113084	0.0928002	Bacterial DNA gyrase inhibitor
Cediranib_LINCSCP_49986	Cediranib_LINCSCP_49986	0.0895478	0.0235496	-0.0150727	0.210294	0.227705	KIT inhibitor|VEGFR inhibitor
Tigecycline_LINCSCP_233241	Tigecycline_LINCSCP_233241	0.0895242	-0.15362	0.0404988	0.296439	0.248536	Bacterial 30S ribosomal subunit inhibitor
Trametinib_LINCSCP_85441	Trametinib_LINCSCP_85441	0.0889275	-0.189113	-0.198133	0.234293	0.349935	MEK inhibitor
tyrphostin_AG_1478_LINCSCP_53597	tyrphostin_AG_1478_LINCSCP_53597	0.0882375	0.0928773	0.114337	0.093253	0.140082	EGFR inhibitor
YM_201636_LINCSCP_144869	YM_201636_LINCSCP_144869	0.0880969	-0.0438781	0.00426423	0.273836	-0.0497663	PI3K inhibitor
Sorafenib_LINCSCP_112907	Sorafenib_LINCSCP_112907	0.0874349	-0.0368523	0.0433532	0.0841655	0.113318	Discoidin domain-containing receptor 2 inhibitor|Fibroblast growth factor receptor 1 inhibitor|Fibroblast growth factor receptor 2 inhibitor|MAP kinase p38 beta inhibitor|Platelet-derived growth factor receptor inhibitor|Serine/threonine-protein kinase B-raf inhibitor|Serine/threonine-protein kinase RAF inhibitor|Stem cell growth factor receptor inhibitor|Tyrosine-protein kinase ABL inhibitor|Tyr…
XAV_939_LINCSCP_207607	XAV_939_LINCSCP_207607	0.0866848	-0.0216428	0.157075	0.197878	0.0356268	Tankyrase inhibitor
ZINC77024257_LINCSCP_12191	ZINC77024257_LINCSCP_12191	0.0858676	0.0216531	-0.0460638	0.188194	0.191014	MDM inhibitor
entinostat_LINCSCP_38754	entinostat_LINCSCP_38754	0.085189	0.160048	-0.0468802	0.286365	-0.0434663	HDAC inhibitor
Dapsone_LINCSCP_140363	Dapsone_LINCSCP_140363	0.0846541	-3.87026e-05	0.168714	0.0727029	0.155527	Bacterial antifolate
PCI_32765_LINCSCP_51927	PCI_32765_LINCSCP_51927	0.0844031	0.0814127	0.227458	0.216036	0.194386	BTK inhibitor
HG_9_91_01_LINCSCP_88494	HG_9_91_01_LINCSCP_88494	0.0841824	-0.0450856	0.0209616	0.446441	-0.0325331	#N/A
cetirizine_LINCSCP_44429	cetirizine_LINCSCP_44429	0.0832955	0.36609	-0.250995	0.0435145	0.00456989	Histamine receptor antagonist
levofloxacin_LINCSCP_136110	levofloxacin_LINCSCP_136110	0.0828575	-0.102263	-0.128026	0.0620451	0.249836	Bacterial DNA gyrase inhibitor
Prazosin_LINCSCP_208984	Prazosin_LINCSCP_208984	0.0826448	0.0759329	-0.0248759	0.0931804	0.229486	Adrenergic receptor alpha-1 antagonist
Buparlisib_LINCSCP_51994	Buparlisib_LINCSCP_51994	0.0823572	-0.29219	-0.0208401	0.24549	0.405094	PI3K inhibitor
U_46619_LINCSCP_213869	U_46619_LINCSCP_213869	0.0822598	-0.181408	-0.0832833	-0.0554625	0.158641	Thromboxane receptor agonist
olaparib_LINCSCP_100488	olaparib_LINCSCP_100488	0.0817398	0.0784371	0.0813035	0.053185	0.107991	PARP inhibitor
CGS_21680_LINCSCP_213444	CGS_21680_LINCSCP_213444	0.0797263	-0.088422	0.048831	0.114542	-0.126723	Adenosine receptor agonist
CHEMBL1083527_LINCSCP_52098	CHEMBL1083527_LINCSCP_52098	0.0796227	0.0712905	-0.0519574	0.0710953	0.249487	IGF-1 inhibitor
WYE_125132_LINCSCP_145879	WYE_125132_LINCSCP_145879	0.0791087	-0.137662	0.0786837	0.487174	0.133373	MTOR inhibitor
NS_3694_LINCSCP_47945	NS_3694_LINCSCP_47945	0.0786281	0.322458	-0.20881	0.324948	0.108032	Carbonic anhydrase inhibitor
norethisterone_LINCSCP_75936	norethisterone_LINCSCP_75936	0.0785729	0.215537	0.0425229	0.341938	0.0719932	Progesterone receptor agonist
n_formylmethionylalanine_LINCSCP_30339	n_formylmethionylalanine_LINCSCP_30339	0.0783259	-0.0440132	0.111898	0.281209	0.14743	Macrophage activator
Tozasertib_LINCSCP_16508	Tozasertib_LINCSCP_16508	0.0781724	0.164151	0.00634615	0.259618	0.223316	Aurora kinase inhibitor|Bcr-Abl kinase inhibitor|FLT3 inhibitor|JAK inhibitor
SB_202190_LINCSCP_44242	SB_202190_LINCSCP_44242	0.0771856	0.331224	-0.145605	0.361662	0.0872189	P38 MAPK inhibitor
MGCD_265_LINCSCP_152451	MGCD_265_LINCSCP_152451	0.0768802	-0.0913813	-0.0283705	0.0882099	0.00925306	VEGFR inhibitor
AS_601245_LINCSCP_145260	AS_601245_LINCSCP_145260	0.0766337	0.0142506	-0.00453798	0.251975	0.395967	JNK inhibitor
MK_5108_LINCSCP_24035	MK_5108_LINCSCP_24035	0.0763911	-0.0900339	-0.0715062	0.0753499	0.226257	Aurora kinase inhibitor
Radicicol_LINCSCP_43902	Radicicol_LINCSCP_43902	0.0760761	-0.180224	0.377872	0.00474292	0.127239	HSP inhibitor
TIE2_Kinase_Inhibitor_LINCSCP_84010	TIE2_Kinase_Inhibitor_LINCSCP_84010	0.0760382	0.0456794	0.0244617	0.235022	-0.0169665	#N/A
Kaempferol_LINCSCP_22966	Kaempferol_LINCSCP_22966	0.075759	-0.0195305	0.107398	0.211144	-0.00244298	Phosphodiesterase inhibitor
PJ34_LINCSCP_19293	PJ34_LINCSCP_19293	0.0755398	-0.260585	-0.320139	0.179278	0.223124	PARP inhibitor
Chloroquine_LINCSCP_284865	Chloroquine_LINCSCP_284865	0.0753201	-0.00797297	0.112369	0.174452	0.0130991	Antimalarial agent
belinostat_LINCSCP_146940	belinostat_LINCSCP_146940	0.07366	-0.0977159	-0.34316	0.0620464	0.165148	HDAC inhibitor
AKT_Inhibitor_VIII_LINCSCP_68996	AKT_Inhibitor_VIII_LINCSCP_68996	0.0734516	-0.133612	0.0136177	-0.0677047	0.258913	AKT inhibitor
naftifine_LINCSCP_47965	naftifine_LINCSCP_47965	0.0734045	-0.0297002	-0.107472	-0.0797067	0.18104	Fungal squalene epoxidase inhibitor
Colforsin_LINCSCP_167447	Colforsin_LINCSCP_167447	0.0730796	-0.0558169	0.00905933	-0.0826573	0.185932	#N/A
SB_590885_LINCSCP_36446	SB_590885_LINCSCP_36446	0.0729914	0.0932379	-0.00243026	-0.0392391	0.0788087	RAF inhibitor
SB590885_LINCSCP_36446	SB590885_LINCSCP_36446	0.0729914	0.0932379	-0.00243026	-0.0392391	0.0788087	RAF inhibitor
PIK_90_LINCSCP_29178	PIK_90_LINCSCP_29178	0.0729257	0.171424	0.022154	0.409135	-0.0618725	PI3K inhibitor
JQ1_LINCSCP_83370	JQ1_LINCSCP_83370	0.0704322	0.0751507	0.0578926	0.000851038	0.0465453	#N/A
BRD_K99433267_LINCSCP_52310	BRD_K99433267_LINCSCP_52310	0.0704108	0.00633763	0.173781	0.201431	0.164912	#N/A
lobeline_LINCSCP_22856	lobeline_LINCSCP_22856	0.0698555	-0.00945265	0.186801	0.0832205	0.0731044	Acetylcholine receptor antagonist|Dopamine receptor modulator|Opioid receptor antagonist|Vesicular monoamine transporter ligand
L_745870_LINCSCP_2686	L_745870_LINCSCP_2686	0.0698031	-0.0551848	-0.134259	0.111808	0.14762	Dopamine receptor antagonist
Cimetidine_LINCSCP_227176	Cimetidine_LINCSCP_227176	0.0692367	0.0347223	-0.128827	0.231391	0.290956	Histamine receptor antagonist
CDK9_Inhibitor_LINCSCP_84236	CDK9_Inhibitor_LINCSCP_84236	0.0687906	0.0835672	-0.0590887	0.268367	0.334095	#N/A
Methylprednisolone_LINCSCP_8039	Methylprednisolone_LINCSCP_8039	0.0684959	-0.0510018	-0.323963	0.0157206	0.0556367	Glucocorticoid receptor agonist
Infigratinib_LINCSCP_129718	Infigratinib_LINCSCP_129718	0.0671103	-0.123449	0.129763	0.000665435	0.30258	FGFR inhibitor
RS_504393_LINCSCP_44163	RS_504393_LINCSCP_44163	0.0647209	-0.204111	-0.201942	0.00735032	0.217324	CC chemokine receptor antagonist
MEK1_2_inhibitor_LINCSCP_13879	MEK1_2_inhibitor_LINCSCP_13879	0.064189	0.0464131	0.0581363	0.0935452	0.228194	MEK inhibitor
Chlorpromazine_LINCSCP_43324	Chlorpromazine_LINCSCP_43324	0.0636431	0.149805	-0.126312	0.219923	0.361641	#N/A
ioxaglic_acid_LINCSCP_11477	ioxaglic_acid_LINCSCP_11477	0.063128	0.0038939	0.1037	0.0302068	0.310343	Radiopaque medium
Atorvastatin_DM_1823	Atorvastatin_DM_1823	0.0624438	-0.0375289	0.350354	0.0898567	0.0745155	#N/A
fostamatinib_LINCSCP_53999	fostamatinib_LINCSCP_53999	0.0624348	-0.159362	-0.131343	-0.0447976	0.196322	SYK inhibitor
Tamatinib_LINCSCP_53999	Tamatinib_LINCSCP_53999	0.0624348	-0.159362	-0.131343	-0.0447976	0.196322	SYK inhibitor
Prostoglandin_A1_LINCSCP_41840	Prostoglandin_A1_LINCSCP_41840	0.0619478	0.0986567	0.117393	0.223629	-0.0412594	HSP inducer|NFkB pathway inhibitor
orlistat_LINCSCP_124146	orlistat_LINCSCP_124146	0.0615994	0.241139	-0.197064	-0.0614871	0.0979447	Lipase inhibitor
triciribine_LINCSCP_37586	triciribine_LINCSCP_37586	0.0615048	-0.189803	0.219563	0.286266	0.108472	AKT inhibitor
VU_0404997_2_LINCSCP_15919	VU_0404997_2_LINCSCP_15919	0.0613584	-0.0748066	-0.0925844	0.177296	0.0786925	Glutamate receptor modulator
quinapril_LINCSCP_56453	quinapril_LINCSCP_56453	0.0596902	-0.207929	-0.0644354	0.0403589	0.00446132	Angiotensin converting enzyme inhibitor
Lersivirine_LINCSCP_105425	Lersivirine_LINCSCP_105425	0.0592974	-0.11987	0.231954	0.465495	0.0212241	#N/A
practolol_LINCSCP_32969	practolol_LINCSCP_32969	0.0572248	0.0477181	-0.0825522	0.439879	0.163199	Adrenergic receptor antagonist
alosetron_LINCSCP_211200	alosetron_LINCSCP_211200	0.0560637	-0.0274167	-0.0352322	-0.0398804	0.247779	Serotonin receptor antagonist
Ivermectin_LINCSCP_107802	Ivermectin_LINCSCP_107802	0.0558479	-0.217299	0.115834	0.166481	0.391243	GABA receptor agonist
BRD_K98624380_LINCSCP_27434	BRD_K98624380_LINCSCP_27434	0.0557122	0.120357	-0.165439	-0.0685255	0.0418127	#N/A
PD_0325901_LINCSCP_141262	PD_0325901_LINCSCP_141262	0.0555422	0.0401764	-0.210563	0.266711	0.372997	MAP kinase inhibitor|MEK inhibitor|Protein kinase inhibitor
Fingolimod_LINCSCP_92130	Fingolimod_LINCSCP_92130	0.0551422	-0.142218	0.138245	0.135789	0.187875	Sphingosine 1-phosphate receptor agonist
Canertinib_LINCSCP_52016	Canertinib_LINCSCP_52016	0.0550088	-0.152233	0.148266	-0.045648	0.117652	EGFR inhibitor
BMS_509744_LINCSCP_39372	BMS_509744_LINCSCP_39372	0.0544778	-0.171816	-0.300043	0.347462	0.408947	ITK inhibitor
Irbesartan_LINCSCP_220572	Irbesartan_LINCSCP_220572	0.0543994	-0.00787114	0.376779	0.286467	0.0679846	Angiotensin receptor antagonist
Apomorphine_LINCSCP_33324	Apomorphine_LINCSCP_33324	0.0539123	-0.12965	-0.174676	0.00979752	0.239039	#N/A
NCGC00010694_LINCSCP_45931	NCGC00010694_LINCSCP_45931	0.0525534	-0.353717	-0.0921621	0.335276	0.489027	#N/A
sulmazole_LINCSCP_168319	sulmazole_LINCSCP_168319	0.0524824	-0.0937429	0.234639	0.19594	0.138445	#N/A
PI_828_LINCSCP_18144	PI_828_LINCSCP_18144	0.0517616	-0.182188	-0.253482	0.258494	0.356095	PI3K inhibitor
C21H27N7O3_LINCSCP_85571	C21H27N7O3_LINCSCP_85571	0.0513959	-0.135233	-0.222863	0.360329	0.13179	AKT inhibitor
PHA_793887_LINCSCP_29783	PHA_793887_LINCSCP_29783	0.0512222	0.314414	0.0155069	0.294142	-0.0192153	CDK inhibitor
AT_7519_LINCSCP_38942	AT_7519_LINCSCP_38942	0.0504426	0.143037	-0.0538919	0.190715	0.184816	CDK inhibitor|Cell cycle inhibitor
Rivaroxaban_LINCSCP_125105	Rivaroxaban_LINCSCP_125105	0.049994	0.0399732	0.09314	0.378483	0.167613	#N/A
Foretinib_LINCSCP_24684	Foretinib_LINCSCP_24684	0.0499324	0.148115	-0.122257	0.00893036	0.129259	VEGFR inhibitor
PD_98059_LINCSCP_205761	PD_98059_LINCSCP_205761	0.0498638	-0.0114122	0.265292	0.329327	0.133335	MAP kinase inhibitor|MEK inhibitor
Amlodipine_LINCSCP_5816	Amlodipine_LINCSCP_5816	0.0487872	-0.288837	-0.165584	0.162858	0.227461	Calcium channel blocker
phentermine_LINCSCP_6842	phentermine_LINCSCP_6842	0.0484436	0.0336022	0.0882095	0.348286	0.123862	Adrenergic receptor agonist
Minoxidil_LINCSCP_234723	Minoxidil_LINCSCP_234723	0.0484244	-0.151018	0.141233	0.148211	0.307952	KATP activator|Kir6 channel (KATP) activator|Vasodilator
CAY_10594_LINCSCP_51177	CAY_10594_LINCSCP_51177	0.0466232	0.0681788	0.229917	0.305301	0.0862718	Phospholipase inhibitor
FTI_276_LINCSCP_287930	FTI_276_LINCSCP_287930	0.0462867	0.017796	-0.0722948	0.0992678	0.148392	Farnesyltransferase inhibitor
ER_27319_LINCSCP_18098	ER_27319_LINCSCP_18098	0.0455627	0.0756846	-0.177718	0.185259	0.0192748	Mediator release inhibitor|SYK inhibitor
puromycin_LINCSCP_52798	puromycin_LINCSCP_52798	0.0448168	-0.257329	-0.0745521	-0.0327931	0.138686	Protein synthesis inhibitor
GSK_2334470_LINCSCP_101020	GSK_2334470_LINCSCP_101020	0.0438846	0.217833	0.0933195	0.338893	0.00318352	Pyruvate dehydrogenase kinase inhibitor
PDK1_Inhibitor_LINCSCP_101020	PDK1_Inhibitor_LINCSCP_101020	0.0438846	0.217833	0.0933195	0.338893	0.00318352	Pyruvate dehydrogenase kinase inhibitor
quinidine_LINCSCP_287703	quinidine_LINCSCP_287703	0.0438272	0.00155808	0.0439706	-0.0689821	0.236563	Hemozoin biocrystallization inhibitor
bosutinib_CTRS_532	bosutinib_CTRS_532	0.0437181	-0.0641185	0.0248567	-0.0616285	0.126011	#N/A
KU_0060648_LINCSCP_36246	KU_0060648_LINCSCP_36246	0.0431894	-0.00507766	0.0805433	0.0876377	0.213483	DNA dependent protein kinase inhibitor|PI3K inhibitor
Ganetespib_(STA_9090)_LINCSCP_91573	Ganetespib_(STA_9090)_LINCSCP_91573	0.0427576	0.12986	0.15666	0.192967	0.134068	Heat shock protein HSP90 inhibitor
Talniflumate_LINCSCP_55770	Talniflumate_LINCSCP_55770	0.0425788	0.153649	0.00568699	-0.0218055	0.0376331	Cyclooxygenase inhibitor
Tamsulosin_HCl_LINCSCP_97631	Tamsulosin_HCl_LINCSCP_97631	0.0421105	0.0411976	0.0953001	0.243292	0.321841	Adrenergic receptor alpha-1 antagonist
BIIB_021_LINCSCP_258135	BIIB_021_LINCSCP_258135	0.0410979	0.0143744	-0.262149	0.264063	-0.0013238	HSP inhibitor
BIIB021_LINCSCP_258135	BIIB021_LINCSCP_258135	0.0410979	0.0143744	-0.262149	0.264063	-0.0013238	HSP inhibitor
Withaferin_A_LINCSCP_86293	Withaferin_A_LINCSCP_86293	0.0410795	0.0435505	0.0884673	0.18845	-0.00393844	IKK inhibitor
GSK429286A_LINCSCP_84753	GSK429286A_LINCSCP_84753	0.0409176	0.0767934	0.151273	0.13716	0.167454	Rho associated kinase inhibitor
busulfan_LINCSCP_136584	busulfan_LINCSCP_136584	0.0407741	-0.0389872	-0.0831256	-0.104066	0.227541	DNA inhibitor
Linsitinib_LINCSCP_132521	Linsitinib_LINCSCP_132521	0.0401627	-0.105453	-0.138572	0.300753	0.379875	IGF-1 inhibitor
Pyridostigmine_LINCSCP_120590	Pyridostigmine_LINCSCP_120590	0.039957	0.0501245	-0.16562	-0.0395818	-0.0954603	Cholinesterase inhibitor
AZD_1480_LINCSCP_87462	AZD_1480_LINCSCP_87462	0.0398983	0.149816	0.0306098	0.0883902	-0.0069265	JAK inhibitor
Gimeracil_LINCSCP_90339	Gimeracil_LINCSCP_90339	0.0396611	0.0935993	0.113599	0.286661	-0.0360528	#N/A
SN_38_LINCSCP_50892	SN_38_LINCSCP_50892	0.0385552	0.207746	0.0784133	0.237691	0.0422157	Topoisomerase inhibitor
Ketotifen_LINCSCP_219156	Ketotifen_LINCSCP_219156	0.0384228	-0.0246394	0.0132399	0.301823	0.0423717	Histamine receptor agonist|Histamine receptor ligand|Leukotriene receptor antagonist|Phosphodiesterase inhibitor
Nitrendipine_LINCSCP_47801	Nitrendipine_LINCSCP_47801	0.0381242	-0.0430998	-0.156873	0.334146	0.148217	Calcium channel blocker
Bevacizumab_LINCSCP_46951	Bevacizumab_LINCSCP_46951	0.0373239	0.178149	-0.20083	-0.0410135	-0.051482	FXR antagonist|MDM inhibitor|PXR ligand|Tyrosine phosphatase inhibitor|Vitamin D receptor agonist|Vitamin D receptor ligand
equol_LINCSCP_123553	equol_LINCSCP_123553	0.0372079	-0.0663744	-0.0703806	0.10366	0.157959	Estrogen receptor beta agonist
Pentamidine_LINCSCP_121289	Pentamidine_LINCSCP_121289	0.0366224	-0.0449236	0.0677775	-0.110149	0.196174	Anti-pneumocystis agent
Hydroxychloroquine_LINCSCP_34460	Hydroxychloroquine_LINCSCP_34460	0.0364103	0.175642	0.030432	0.0795773	0.0852571	Antimalarial agent
Valsartan_LINCSCP_141013	Valsartan_LINCSCP_141013	0.0352339	-0.26151	-0.0350558	0.0685073	0.145944	Angiotensin receptor antagonist
spironolactone_LINCSCP_7714	spironolactone_LINCSCP_7714	0.0336722	-0.118765	-0.0176191	0.252006	0.295038	Mineralocorticoid receptor antagonist
cromakalim_LINCSCP_80061	cromakalim_LINCSCP_80061	0.0334607	-0.11027	0.0515847	0.106783	0.192143	#N/A
trimethobenzamide_LINCSCP_14443	trimethobenzamide_LINCSCP_14443	0.0333769	0.0159977	-0.268395	-0.0742865	-0.0491676	Histamine receptor antagonist
U_18666A_LINCSCP_18087	U_18666A_LINCSCP_18087	0.0333284	-0.067794	-0.112001	0.0573982	0.212441	Oxidosqualene cyclase inhibitor
pidorubicine_LINCSCP_11151	pidorubicine_LINCSCP_11151	0.0326715	0.0437967	-0.101414	0.055867	0.00445378	Topoisomerase inhibitor
pirarubicin_LINCSCP_11151	pirarubicin_LINCSCP_11151	0.0326715	0.0437967	-0.101414	0.055867	0.00445378	Topoisomerase inhibitor
BIBX_1382_LINCSCP_26856	BIBX_1382_LINCSCP_26856	0.031929	-0.0491561	0.192669	0.1438	0.171217	EGFR inhibitor|Tyrosine kinase inhibitor
Falnidamol_LINCSCP_26856	Falnidamol_LINCSCP_26856	0.031929	-0.0491561	0.192669	0.1438	0.171217	EGFR inhibitor|Tyrosine kinase inhibitor
CHEMBL1612677_LINCSCP_41634	CHEMBL1612677_LINCSCP_41634	0.0312589	0.146818	0.135102	0.309939	0.0383878	#N/A
Sildenafil_LINCSCP_244622	Sildenafil_LINCSCP_244622	0.0302143	-0.148252	0.265324	0.0577835	0.17522	Phosphodiesterase inhibitor
CHEMBL2136735_LINCSCP_111694	CHEMBL2136735_LINCSCP_111694	0.0271626	-0.0868516	0.127805	0.178993	-0.00673243	FGFR inhibitor|PDGFR tyrosine kinase receptor inhibitor|VEGFR inhibitor
Nintedanib_LINCSCP_111694	Nintedanib_LINCSCP_111694	0.0271626	-0.0868516	0.127805	0.178993	-0.00673243	FGFR inhibitor|PDGFR tyrosine kinase receptor inhibitor|VEGFR inhibitor
PIK_93_LINCSCP_132423	PIK_93_LINCSCP_132423	0.0267832	0.0893664	0.163007	0.411427	-0.101508	#N/A
guanabenz_LINCSCP_123040	guanabenz_LINCSCP_123040	0.0263581	0.0313654	0.195961	0.284074	-0.0944467	Adrenergic receptor agonist
ICG_001_LINCSCP_29382	ICG_001_LINCSCP_29382	0.0247428	-0.0113006	-0.0837763	0.28077	0.440427	#N/A
milnacipran_LINCSCP_121475	milnacipran_LINCSCP_121475	0.0243354	-0.121911	0.201469	0.0558084	0.166948	Norepinephrine transporter inhibitor|Serotonin transporter inhibitor
Betrixaban_LINCSCP_97798	Betrixaban_LINCSCP_97798	0.0235862	0.0186746	0.021307	0.225916	0.297716	Coagulation factor X inhibitor
AS_703026_LINCSCP_155558	AS_703026_LINCSCP_155558	0.0232534	0.0355835	0.0149492	0.323517	-0.105685	MEK inhibitor
936890_98_1_LINCSCP_86245	936890_98_1_LINCSCP_86245	0.0230889	0.00745384	0.0262066	0.46726	0.112558	mTOR inhibitor
Enzalutamide_LINCSCP_171177	Enzalutamide_LINCSCP_171177	0.0225772	-0.0319689	0.0758354	0.314732	0.16643	Androgen receptor antagonist
triptolide_LINCSCP_53636	triptolide_LINCSCP_53636	0.0222499	-0.157158	-0.183067	-0.047272	0.218604	RNA polymerase inhibitor
Linifanib_CTRS_5927	Linifanib_CTRS_5927	0.0188871	0.311454	-0.048802	0.263404	-0.075405	PDGFR tyrosine kinase receptor inhibitor|VEGFR inhibitor
Nebivolol_LINCSCP_169977	Nebivolol_LINCSCP_169977	0.0186919	0.0494081	-0.0557414	0.189268	0.00895648	#N/A
alisertib_CTRS_2334	alisertib_CTRS_2334	0.0179872	-0.130852	0.0796348	-0.0711478	0.0225854	Aurora kinase inhibitor
aminogenistein_LINCSCP_50076	aminogenistein_LINCSCP_50076	0.0176128	0.0129561	-0.119857	0.110761	0.0688763	Src inhibitor
NSC95397_LINCSCP_26852	NSC95397_LINCSCP_26852	0.0162237	0.0353274	0.0958174	0.207357	-0.0584496	CDC inhibitor
Rottlerin_LINCSCP_11512	Rottlerin_LINCSCP_11512	0.015527	-0.192099	-0.157522	0.317705	0.0441871	MAP kinase inhibitor|Protein kinase inhibitor
PCI_34051_LINCSCP_3907	PCI_34051_LINCSCP_3907	0.0120789	0.0261711	-0.0974472	0.0415987	0.178249	HDAC inhibitor
Ibrutinib_(PCI_32765)_LINCSCP_142559	Ibrutinib_(PCI_32765)_LINCSCP_142559	0.0100947	-0.0397526	-0.0980166	0.209572	0.180704	Tyrosine-protein kinase BTK inhibitor
Bendroflumethiazide_LINCSCP_126877	Bendroflumethiazide_LINCSCP_126877	0.00998214	-0.178977	0.13718	0.059652	0.0898231	Sodium/potassium/chloride transporter inhibitor
piceid_LINCSCP_5744	piceid_LINCSCP_5744	0.00963822	0.0474325	0.231289	0.354612	0.0295673	ICAM1 expression inhibitor
H_89_LINCSCP_167901	H_89_LINCSCP_167901	0.00957445	0.334721	-0.0786512	0.318229	0.0978805	#N/A
Merimepodib_LINCSCP_167901	Merimepodib_LINCSCP_167901	0.00957445	0.334721	-0.0786512	0.318229	0.0978805	#N/A
Diflunisal_DM_2780	Diflunisal_DM_2780	0.00862442	-0.195371	-0.364343	0.36863	0.347027	#N/A
SNX_2112_(PF_04928473)_CTRS_2734	SNX_2112_(PF_04928473)_CTRS_2734	0.00825774	-0.165271	-0.123458	-0.107522	0.0893141	#N/A
Metolazone_LINCSCP_50153	Metolazone_LINCSCP_50153	0.00788637	0.0434361	-0.179579	0.0131868	0.0829646	Carbonic anhydrase inhibitor
Prochlorperazine_LINCSCP_219143	Prochlorperazine_LINCSCP_219143	0.00775164	-0.200353	-0.013176	0.2054	0.423871	Dopamine D2 receptor antagonist
ZINC6718453_LINCSCP_89197	ZINC6718453_LINCSCP_89197	0.00312475	0.0724833	-0.0113711	0.472283	0.107287	#N/A
Alpelisib_LINCSCP_115374	Alpelisib_LINCSCP_115374	0.00197327	0.0338804	0.0757396	0.170627	0.189728	PI3-kinase p110-alpha subunit inhibitor
piperacillin_LINCSCP_243045	piperacillin_LINCSCP_243045	0.0011679	-0.137316	-0.0822056	0.275197	0.261774	Bacterial cell wall synthesis inhibitor
Acetylcysteine_LINCSCP_10250	Acetylcysteine_LINCSCP_10250	0.00106054	-0.129021	0.0761695	0.425659	0.359551	Mucolytic agent
AZ_628_LINCSCP_24246	AZ_628_LINCSCP_24246	1.51718e-05	0.0872633	0.0562291	0.279633	0.17027	RAF inhibitor
Methotrexate_LINCSCP_37277	Methotrexate_LINCSCP_37277	-0.000741804	-0.0503044	-0.0539919	0.0533088	0.121388	Dihydrofolate reductase inhibitor
RG_13022_LINCSCP_204476	RG_13022_LINCSCP_204476	-0.00132095	-0.0638601	-0.366216	0.0546763	0.11888	PDGFR tyrosine kinase receptor inhibitor
BRD_A25736793_LINCSCP_88498	BRD_A25736793_LINCSCP_88498	-0.00200212	0.0845668	-0.00920857	-0.0771889	0.155812	mTOR inhibitor
Everolimus_LINCSCP_88498	Everolimus_LINCSCP_88498	-0.00200212	0.0845668	-0.00920857	-0.0771889	0.155812	mTOR inhibitor
panobinostat_LINCSCP_37065	panobinostat_LINCSCP_37065	-0.00434056	-0.179691	-0.304175	0.190558	0.383505	HDAC inhibitor
linoleic_acid_LINCSCP_221011	linoleic_acid_LINCSCP_221011	-0.0048504	0.109212	0.0934506	0.282024	-0.0296492	ACAT inhibitor
AZD_8055_LINCSCP_53825	AZD_8055_LINCSCP_53825	-0.0052019	0.0793771	0.0951677	0.202099	0.117813	MTOR inhibitor
PF_04217903_LINCSCP_50997	PF_04217903_LINCSCP_50997	-0.00523664	0.218196	-0.0354575	0.326784	0.00430979	C-Met inhibitor
Diltiazem_LINCSCP_7588	Diltiazem_LINCSCP_7588	-0.00526107	-0.0294843	0.244078	0.294864	0.0202018	Voltage-gated L-type calcium channel blocker
BAX_channel_blocker_LINCSCP_9765	BAX_channel_blocker_LINCSCP_9765	-0.00553081	-0.0750246	-0.0418943	0.488023	0.101865	Cytochrome C release inhibitor
Neratinib_LINCSCP_12994	Neratinib_LINCSCP_12994	-0.00586353	0.105743	0.0730897	0.141287	0.00223941	EGFR inhibitor
thiostrepton_LINCSCP_216595	thiostrepton_LINCSCP_216595	-0.00608508	-0.0831345	-0.111006	0.144271	0.0681907	FOXM1 inhibitor|Protein synthesis inhibitor
MT_21_LINCSCP_52822	MT_21_LINCSCP_52822	-0.00651247	-0.00224473	0.0205796	0.104506	0.0179093	Caspase activator
MLS002699813_LINCSCP_19792	MLS002699813_LINCSCP_19792	-0.0065343	0.115344	-0.277357	0.107825	0.0747892	Glucosylceramidase inhibitor
CGP_60474_LINCSCP_85554	CGP_60474_LINCSCP_85554	-0.00740971	0.106761	0.0544473	0.471478	0.021358	CDK inhibitor
myricetin_CTRS_5967	myricetin_CTRS_5967	-0.00787184	0.0851546	-0.287504	0.151401	0.178072	Androgen receptor agonist|Cytochrome P450 inhibitor
riboflavin_LINCSCP_192579	riboflavin_LINCSCP_192579	-0.00805664	-0.0538414	-0.0466206	0.258209	0.26715	Vitamin B2
biochanin_a_LINCSCP_7303	biochanin_a_LINCSCP_7303	-0.00822516	-0.183913	0.0654611	0.372566	0.310024	Estrogen receptor agonist
Blebbistatin_CTRS_3794	Blebbistatin_CTRS_3794	-0.00839393	-0.213089	0.147777	0.0379986	0.0622049	ATPase inhibitor
chlormadinone_acetate_LINCSCP_18746	chlormadinone_acetate_LINCSCP_18746	-0.00840885	-0.0441746	0.0501969	0.430016	-0.0593169	5 alpha reductase inhibitor
Marimastat_LINCSCP_153901	Marimastat_LINCSCP_153901	-0.00919688	0.0981293	0.102454	-0.0876142	0.0736226	#N/A
PU_H71_LINCSCP_22537	PU_H71_LINCSCP_22537	-0.00929638	-0.157362	-0.0397854	-0.0391418	0.0818316	HSP inhibitor
P_1075_LINCSCP_107594	P_1075_LINCSCP_107594	-0.0101401	0.023663	0.157319	0.189468	-0.0238593	PI3-kinase class I inhibitor
Taselisib_LINCSCP_107594	Taselisib_LINCSCP_107594	-0.0101401	0.023663	0.157319	0.189468	-0.0238593	PI3-kinase class I inhibitor
Gly_Gly_Palo_LINCSCP_29318	Gly_Gly_Palo_LINCSCP_29318	-0.0107091	-0.080096	-0.0470137	0.174202	0.240403	#N/A
homatropine_LINCSCP_25244	homatropine_LINCSCP_25244	-0.0109288	-0.136892	-0.174457	-0.0601083	0.139697	Acetylcholine receptor antagonist
HG_5_113_01_LINCSCP_52314	HG_5_113_01_LINCSCP_52314	-0.0118983	0.0631593	-0.144765	0.204282	-0.061306	Protein kinase inhibitor
VX_745_LINCSCP_152331	VX_745_LINCSCP_152331	-0.0126696	-0.0448332	0.178744	0.33161	0.0861153	P38 MAPK inhibitor
Semaxanib_LINCSCP_95523	Semaxanib_LINCSCP_95523	-0.0128837	0.120725	0.174744	0.325091	0.0306617	VEGFR inhibitor
Telmisartan_LINCSCP_273402	Telmisartan_LINCSCP_273402	-0.0132633	-0.276664	-0.25631	0.373046	0.402922	Angiotensin receptor antagonist
apicidin_LINCSCP_32360	apicidin_LINCSCP_32360	-0.0132633	-0.173936	-0.285751	0.0771399	0.173732	HDAC inhibitor
CPCCOEt_LINCSCP_50005	CPCCOEt_LINCSCP_50005	-0.0149185	-0.114952	-0.00609073	0.0933106	0.348561	Glutamate receptor antagonist
NCGC00012852_LINCSCP_15843	NCGC00012852_LINCSCP_15843	-0.0150737	0.174552	-0.0755867	0.217337	0.299665	#N/A
BIX01294_LINCSCP_117406	BIX01294_LINCSCP_117406	-0.0152434	-0.183155	0.0990773	0.192175	0.295864	DNA methyltransferase inhibitor|Histone lysine methyltransferase inhibitor
AT_9283_LINCSCP_168459	AT_9283_LINCSCP_168459	-0.0161744	-0.137316	0.0626154	0.215735	-0.0407562	Abl kinase inhibitor|Aurora kinase inhibitor|Bcr-Abl kinase inhibitor|FLT3 inhibitor|JAK inhibitor|Mitotic inhibitor|Protein kinase inhibitor
AICA_ribonucleotide_LINCSCP_41821	AICA_ribonucleotide_LINCSCP_41821	-0.0166734	0.0124959	-0.163186	0.176167	0.0615885	AMPK activator
6,10,10B_Trihydroxy_3,4a,7,7,10a_pentamethyl_1_oxo_3_vinyldodecahydro_1H_benzo[f]chromen_5_yl_acetate_LINCSCP_12901	6,10,10B_Trihydroxy_3,4a,7,7,10a_pentamethyl_1_oxo_3_vinyldodecahydro_1H_benzo[f]chromen_5_yl_acetate_LINCSCP_12901	-0.0179913	-0.0134938	0.0676091	0.361843	0.222464	Adenylyl cyclase activator
mitomycin_c_LINCSCP_30171	mitomycin_c_LINCSCP_30171	-0.0190269	0.11479	-0.108822	0.189596	0.0155279	DNA alkylating agent|DNA alkylating drug|DNA inhibitor|DNA synthesis inhibitor
AT13387_LINCSCP_171092	AT13387_LINCSCP_171092	-0.0196493	-0.0548072	-0.0609382	0.178023	0.055514	#N/A
BMS_777607_LINCSCP_113887	BMS_777607_LINCSCP_113887	-0.0206553	0.0503511	0.0229181	0.357947	-0.0720985	AXL kinase inhibitor|C-Met inhibitor|FLT3 inhibitor|Hepatocyte growth factor receptor inhibitor|Macrophage inhibitor|Tyrosine kinase inhibitor
BRD_K83509924_LINCSCP_3029	BRD_K83509924_LINCSCP_3029	-0.0235172	-0.0606223	0.113275	0.109662	0.0419653	#N/A
CHEMBL2381524_LINCSCP_20914	CHEMBL2381524_LINCSCP_20914	-0.0239561	0.0936118	0.0132839	0.077912	0.165082	#N/A
clomipramine_LINCSCP_4209	clomipramine_LINCSCP_4209	-0.0244311	0.191722	0.0839819	0.218651	0.0613578	Serotonin transporter inhibitor|Norepinephrine transporter inhibitor
carbacyclin_LINCSCP_18563	carbacyclin_LINCSCP_18563	-0.0267327	0.0303699	0.175487	0.0458644	0.119954	IP receptor activator|PPAR receptor agonist
NNC_63_0532_LINCSCP_290106	NNC_63_0532_LINCSCP_290106	-0.027051	-0.0299857	-0.0468387	-0.0202525	0.149135	Opioid receptor agonist
salsolinol_LINCSCP_241694	salsolinol_LINCSCP_241694	-0.0277641	-0.0151819	-0.0134368	0.0748045	0.28281	Monoamine oxidase inhibitor|Tyrosine hydroxylase inhibitor
Apitolisib_(gdc_0980,_rg7422)_LINCSCP_73102	Apitolisib_(gdc_0980,_rg7422)_LINCSCP_73102	-0.030709	0.0411185	-0.406036	0.337751	0.132747	PI3-kinase class I inhibitor|Serine/threonine-protein kinase mTOR inhibitor
W_7_CTRS_6385	W_7_CTRS_6385	-0.0307219	-0.0387587	0.0359285	0.0450193	-0.0469334	#N/A
SCHEMBL6851809_LINCSCP_53755	SCHEMBL6851809_LINCSCP_53755	-0.0311649	-0.251569	-0.0726957	0.371696	-0.0326648	MTOR inhibitor
ZK_93423_LINCSCP_234026	ZK_93423_LINCSCP_234026	-0.0314985	-0.140098	0.0667748	0.449328	0.0737374	Benzodiazepine receptor agonist
S_verapamil_LINCSCP_12748	S_verapamil_LINCSCP_12748	-0.0324196	0.106098	0.253814	0.268273	0.0675836	Calcium channel blocker
Verapamil_LINCSCP_12748	Verapamil_LINCSCP_12748	-0.0324196	0.106098	0.253814	0.268273	0.0675836	Calcium channel blocker
ZINC01069258_LINCSCP_58429	ZINC01069258_LINCSCP_58429	-0.0325069	0.00949751	0.071096	0.39038	0.238215	#N/A
Brompheniramine_LINCSCP_6797	Brompheniramine_LINCSCP_6797	-0.032802	0.00831187	0.0830141	0.470502	0.156552	Histamine receptor antagonist
HG6_64_1_LINCSCP_39318	HG6_64_1_LINCSCP_39318	-0.0340866	-0.0728908	0.240929	-0.0893559	0.0802247	RAF inhibitor
BRD_K80779790_LINCSCP_48581	BRD_K80779790_LINCSCP_48581	-0.034394	-0.0689684	-0.166292	0.367347	0.357868	#N/A
Angiotensin_II_DM_152	Angiotensin_II_DM_152	-0.0347499	0.178169	-0.129125	-0.0594071	0.0288904	#N/A
atracurium_LINCSCP_178682	atracurium_LINCSCP_178682	-0.035886	0.020028	-0.272258	0.427649	0.252773	Acetylcholine receptor antagonist
cyclopamine_LINCSCP_52762	cyclopamine_LINCSCP_52762	-0.0370904	0.127426	0.101736	0.336588	0.230723	Smoothened receptor antagonist
diethylstilbestrol_DM_2777	diethylstilbestrol_DM_2777	-0.0373906	0.0242236	-0.103439	0.104943	0.0496131	Estrogen receptor alpha agonist
JAK3_inhibitor_VI_LINCSCP_26967	JAK3_inhibitor_VI_LINCSCP_26967	-0.0375438	-0.159132	-0.342939	0.27878	0.135203	JAK inhibitor
amsacrine_LINCSCP_281922	amsacrine_LINCSCP_281922	-0.0377217	-0.175491	0.108906	0.0378658	-0.0655569	Topoisomerase inhibitor
BIBR_1532_LINCSCP_39720	BIBR_1532_LINCSCP_39720	-0.0414294	-0.0465406	0.195946	0.239576	0.266881	Telomerase inhibitor
Deforolimus_LINCSCP_119465	Deforolimus_LINCSCP_119465	-0.0425246	0.139444	0.0567849	0.355539	0.130004	mTOR inhibitor
Perindopril_LINCSCP_73710	Perindopril_LINCSCP_73710	-0.0434219	-0.133659	-0.000394654	0.108324	-0.0611915	Angiotensin converting enzyme inhibitor
Metformin_LINCSCP_174922	Metformin_LINCSCP_174922	-0.0450388	-0.0472081	0.11973	0.162733	0.0329724	Mitochondrial complex I (NADH dehydrogenase) inhibitor (Mitochondrial complex I|Mitochondrial glycerol-3-phosphate dehydrogenase inhibitor
givinostat_LINCSCP_52131	givinostat_LINCSCP_52131	-0.0459052	-0.0588446	-0.314545	0.0576016	0.195872	HDAC inhibitor
SB_216763_LINCSCP_88308	SB_216763_LINCSCP_88308	-0.0465805	-0.220314	-0.0059522	0.288947	-0.150974	Glycogen synthase kinase inhibitor
N_[4_Chloro_3_(trifluoromethyl)phenyl]_2_ethoxybenzamide_LINCSCP_83392	N_[4_Chloro_3_(trifluoromethyl)phenyl]_2_ethoxybenzamide_LINCSCP_83392	-0.0467776	0.0489568	0.100534	0.387069	0.0935449	#N/A
Indomethacin_DM_3459	Indomethacin_DM_3459	-0.0473345	-0.152771	0.19805	0.0273851	-0.0338765	#N/A
L_690488_LINCSCP_21389	L_690488_LINCSCP_21389	-0.0474176	-0.232662	-0.24484	0.163162	0.401347	Inositol monophosphatase inhibitor
gelsemine_LINCSCP_4268	gelsemine_LINCSCP_4268	-0.049125	-0.203237	-0.193962	0.393494	0.0145433	Acetylcholine receptor antagonist|Glycine receptor antagonist
U_0126_LINCSCP_32768	U_0126_LINCSCP_32768	-0.051052	-0.315538	0.079317	0.0329811	-0.0117294	MEK inhibitor
SCHEMBL17497626_LINCSCP_233451	SCHEMBL17497626_LINCSCP_233451	-0.0519879	0.0219776	-0.0858014	0.424529	-0.00100061	#N/A
Pevonedistat_LINCSCP_41745	Pevonedistat_LINCSCP_41745	-0.0520169	0.11933	-0.461102	0.125036	0.175145	Nedd activating enzyme inhibitor
Captopril_DM_299	Captopril_DM_299	-0.0525309	-0.218446	0.211665	-0.141125	0.0948361	#N/A
Glyburide_LINCSCP_7042	Glyburide_LINCSCP_7042	-0.0539563	0.260417	-0.101877	-0.0899118	0.15493	Sulfonylurea
ergocornine_LINCSCP_14422	ergocornine_LINCSCP_14422	-0.0555432	-0.0242371	-0.122834	0.0829428	-0.0900354	Dopamine receptor agonist
Chloramphenicol_LINCSCP_8007	Chloramphenicol_LINCSCP_8007	-0.0555541	-0.058194	0.180319	0.477513	0.136807	Bacterial 50S ribosomal subunit inhibitor
phloretin_LINCSCP_45139	phloretin_LINCSCP_45139	-0.0579885	-0.138652	-0.150001	0.257198	0.0800212	Sodium/glucose cotransporter inhibitor
Tasquinimod_LINCSCP_137984	Tasquinimod_LINCSCP_137984	-0.0608026	-0.320328	0.0362963	0.140017	0.222928	#N/A
9_methyl_5H_6_thia_4,5_diaza_chrysene_6,6_dioxide_LINCSCP_218694	9_methyl_5H_6_thia_4,5_diaza_chrysene_6,6_dioxide_LINCSCP_218694	-0.0612141	-0.0641642	0.0784959	0.290133	0.0673549	NFkB pathway inhibitor
Sulfamethoxazole_LINCSCP_243714	Sulfamethoxazole_LINCSCP_243714	-0.0618022	-0.248234	-0.0594492	0.165384	0.00614676	PABA antagonist
Trimethoprim_LINCSCP_243714	Trimethoprim_LINCSCP_243714	-0.0618022	-0.248234	-0.0594492	0.165384	0.00614676	PABA antagonist
VER_155008_LINCSCP_699	VER_155008_LINCSCP_699	-0.0659505	-0.0593244	-0.0764074	0.00700866	-0.0140998	HSP inhibitor
CGS_20625_LINCSCP_11313	CGS_20625_LINCSCP_11313	-0.0670843	-0.247219	0.0967323	0.0466242	-0.0528341	Benzodiazepine receptor agonist
SU_11652_LINCSCP_54024	SU_11652_LINCSCP_54024	-0.0671351	-0.137585	-0.0416886	0.491082	0.0438099	Tyrosine kinase inhibitor
rolitetracycline_LINCSCP_238465	rolitetracycline_LINCSCP_238465	-0.0679304	-0.113781	0.159961	0.335003	-0.0486319	Bacterial 30S ribosomal subunit inhibitor
Benazepril_LINCSCP_58264	Benazepril_LINCSCP_58264	-0.0688849	-0.0983858	-0.0646631	0.332018	0.0860514	Angiotensin converting enzyme inhibitor
Bromhexine_DM_2057	Bromhexine_DM_2057	-0.070378	-0.0693371	-0.33411	0.195021	0.420957	#N/A
Clofoctol_LINCSCP_122137	Clofoctol_LINCSCP_122137	-0.0708232	-0.00454587	0.261407	0.110871	0.0245607	#N/A
Iodine_LINCSCP_273037	Iodine_LINCSCP_273037	-0.0710021	-0.273031	-0.0693401	0.142961	0.0624391	Mycolic synthesis inhibitor
ZG_10_LINCSCP_52047	ZG_10_LINCSCP_52047	-0.0710646	-0.127321	-0.181133	0.339283	-0.097346	JNK inhibitor
Lopinavir_LINCSCP_295319	Lopinavir_LINCSCP_295319	-0.07333	0.160504	0.0224352	0.317659	-0.130492	HIV protease inhibitor
CHEMBL3400874_LINCSCP_227802	CHEMBL3400874_LINCSCP_227802	-0.075517	-0.017209	-0.0903653	0.329159	0.0188146	#N/A
HC_toxin_LINCSCP_58996	HC_toxin_LINCSCP_58996	-0.0767674	-0.0362327	-0.115925	0.349502	0.0994145	HDAC inhibitor
PLX_4720_LINCSCP_11914	PLX_4720_LINCSCP_11914	-0.0787082	-0.0726704	-0.0479478	0.219541	0.386214	RAF inhibitor
Tropisetron_LINCSCP_97392	Tropisetron_LINCSCP_97392	-0.0795757	-0.018457	-0.0830937	-0.0327279	0.307246	#N/A
NU_7441_LINCSCP_26589	NU_7441_LINCSCP_26589	-0.0799504	-0.00893908	0.0732302	0.22159	-0.0548873	DNA dependent protein kinase inhibitor|P-glycoprotein inhibitor
Allitinib_LINCSCP_112064	Allitinib_LINCSCP_112064	-0.0811954	-0.0888109	-0.123242	-0.0231331	0.0936598	#N/A
SNS_314_LINCSCP_46637	SNS_314_LINCSCP_46637	-0.0811988	-0.0749576	-0.103912	0.0964091	-0.154267	Aurora kinase inhibitor
mofezolac_LINCSCP_294367	mofezolac_LINCSCP_294367	-0.0812305	-0.232415	-0.322128	0.293924	0.301188	Cyclooxygenase inhibitor
CHEMBL2141330_LINCSCP_7975	CHEMBL2141330_LINCSCP_7975	-0.0812907	-0.0858869	0.0395677	-0.11113	0.0701495	#N/A
Arylmorpholine_analog_37_LINCSCP_19197	Arylmorpholine_analog_37_LINCSCP_19197	-0.0823729	0.0680434	0.186	0.283017	-0.0368644	DNA dependent protein kinase inhibitor
loxoprofen_LINCSCP_157316	loxoprofen_LINCSCP_157316	-0.0829359	0.104311	-0.151461	-0.121343	0.0980559	Cyclooxygenase inhibitor|Prostanoid receptor antagonist
Folic_acid_DM_3859	Folic_acid_DM_3859	-0.0834902	-0.0590738	0.021733	0.0467047	0.345881	Dihydrofolate reductase inhibitor
BRD_8899_LINCSCP_261227	BRD_8899_LINCSCP_261227	-0.085914	0.149127	0.000762767	0.249944	-0.114235	Serine/threonine kinase inhibitor
TUL_XXI039_LINCSCP_261227	TUL_XXI039_LINCSCP_261227	-0.085914	0.149127	0.000762767	0.249944	-0.114235	Serine/threonine kinase inhibitor
floxuridine_LINCSCP_20273	floxuridine_LINCSCP_20273	-0.0861467	-0.188055	-0.0933941	0.406691	0.0509294	DNA synthesis inhibitor
MLN_0128_LINCSCP_83213	MLN_0128_LINCSCP_83213	-0.0896474	-0.150342	0.20076	0.366454	-0.0929983	Serine/threonine-protein kinase mTOR inhibitor
Methapyrilene_DM_979	Methapyrilene_DM_979	-0.0917925	-0.00320794	-0.137433	-0.0360258	-0.0559348	#N/A
leucodin_LINCSCP_47986	leucodin_LINCSCP_47986	-0.0920037	-0.0255523	0.000735725	0.118255	-0.0512246	Tyrosinase inhibitor
reversine_LINCSCP_49973	reversine_LINCSCP_49973	-0.0928794	-0.197827	0.00712333	-0.0598779	0.103037	Aurora kinase inhibitor
VU_0418946_1_LINCSCP_16312	VU_0418946_1_LINCSCP_16312	-0.0945019	-0.067442	-0.140718	0.153171	-0.00555571	HIF modulator
SB_431542_CTRS_8869	SB_431542_CTRS_8869	-0.0947711	0.0704013	-0.381687	0.0322485	-0.0699595	TGF beta receptor inhibitor
NCH_51_LINCSCP_34214	NCH_51_LINCSCP_34214	-0.0952141	-0.0839474	-0.162198	0.208801	0.329613	HDAC inhibitor
quipazine_LINCSCP_14944	quipazine_LINCSCP_14944	-0.0956184	-0.086834	-0.16447	-0.0755332	0.206367	Serotonin receptor agonist
Metoprolol_LINCSCP_208413	Metoprolol_LINCSCP_208413	-0.0964742	-0.0742026	0.0400184	0.0206129	0.106933	Adrenergic receptor antagonist
4_Hydroxytamoxifen_LINCSCP_44782	4_Hydroxytamoxifen_LINCSCP_44782	-0.0970521	-0.0286189	-0.0279393	0.100944	0.113758	Estrogen receptor antagonist|Selective estrogen receptor modulator (SERM)
SU_11274_LINCSCP_69166	SU_11274_LINCSCP_69166	-0.0989797	-0.0358032	-0.184819	0.320574	0.156156	Hepatocyte growth factor receptor inhibitor|Tyrosine kinase inhibitor
Enalapril_LINCSCP_171488	Enalapril_LINCSCP_171488	-0.0990859	-0.142665	0.0692808	0.330491	-0.0214716	Angiotensin converting enzyme inhibitor
QS_11_CTRS_2225	QS_11_CTRS_2225	-0.100088	0.212173	-0.0683792	-0.128868	0.201527	ARFGAP inhibitor
zosuquidar_LINCSCP_42447	zosuquidar_LINCSCP_42447	-0.100133	0.118648	-0.120172	0.3331	0.0282686	P-glycoprotein inhibitor
Oseltamivir_LINCSCP_175733	Oseltamivir_LINCSCP_175733	-0.101827	0.0597721	-0.321882	-0.0985375	-0.100601	#N/A
mocetinostat_LINCSCP_83502	mocetinostat_LINCSCP_83502	-0.103707	-0.0358031	-0.228507	0.310365	0.109585	HDAC inhibitor
zalcitabine_LINCSCP_273433	zalcitabine_LINCSCP_273433	-0.103714	-0.123064	0.410748	0.376867	0.0285219	Nucleoside reverse transcriptase inhibitor
oxantel_LINCSCP_34326	oxantel_LINCSCP_34326	-0.10535	-0.197105	0.15983	0.255194	0.255783	Anthelmintic agent
Tubastatin_A_LINCSCP_279665	Tubastatin_A_LINCSCP_279665	-0.1065	0.175758	-0.0803092	0.421103	0.00974578	HDAC inhibitor
WT_171_LINCSCP_16362	WT_171_LINCSCP_16362	-0.107508	0.0299921	-0.0513004	0.342296	-0.152693	HDAC inhibitor
WZ_3146_LINCSCP_59107	WZ_3146_LINCSCP_59107	-0.107683	0.194415	0.00754245	0.230793	0.0248729	EGFR inhibitor
Corvasal_LINCSCP_124007	Corvasal_LINCSCP_124007	-0.10962	-0.213394	-0.0635806	0.272462	-0.0572829	#N/A
cobalt(II)_chloride_LINCSCP_243053	cobalt(II)_chloride_LINCSCP_243053	-0.111984	-0.203844	0.0302267	0.437198	0.0911945	HSP inducer
ZD_7288_LINCSCP_118639	ZD_7288_LINCSCP_118639	-0.113087	-0.163018	-0.0963623	0.227042	0.185385	HCN channel blocker
JNK_9L_LINCSCP_39548	JNK_9L_LINCSCP_39548	-0.11561	0.095571	-0.0451851	0.164287	-0.0564633	JNK inhibitor
azauridine_LINCSCP_45934	azauridine_LINCSCP_45934	-0.11759	0.172339	-0.251735	0.149581	0.0301321	Antiviral
cephalosporanic_acid_LINCSCP_34611	cephalosporanic_acid_LINCSCP_34611	-0.123112	-0.295239	-0.00256684	0.163457	0.182307	Bacterial cell wall synthesis inhibitor
Umeclidinium_(bromide)_LINCSCP_141100	Umeclidinium_(bromide)_LINCSCP_141100	-0.123247	-0.209474	-0.006256	0.0375761	-0.138215	Muscarinic acetylcholine receptor M3 antagonist
Silmitasertib_CTRS_7935	Silmitasertib_CTRS_7935	-0.123663	-0.251717	0.068416	-0.0257685	0.0260652	Casein kinase II alpha inhibitor
Epigalocatechin_Gallate_LINCSCP_100627	Epigalocatechin_Gallate_LINCSCP_100627	-0.12466	-0.272735	0.0133784	0.0891299	-0.0708066	Bacterial DNA gyrase inhibitor
epitestosterone_LINCSCP_33000	epitestosterone_LINCSCP_33000	-0.125219	-0.198396	-0.128023	0.151711	0.0147138	Inactive testosterone analog
Haloperidol_DM_3324	Haloperidol_DM_3324	-0.126273	-0.120729	-0.313863	0.288658	0.0874348	Serotonin 2a (5-HT2a) receptor antagonist (Serotonin 2a|D2-like dopamine receptor inverse agonist
Melatonin_LINCSCP_49814	Melatonin_LINCSCP_49814	-0.12692	0.0902217	-0.0622424	-0.060662	0.0711011	Melatonin receptor agonist|Nitric oxide synthase inhibitor
Prednisone_LINCSCP_124071	Prednisone_LINCSCP_124071	-0.128597	-0.333031	0.137779	-0.0866322	0.144491	Glucocorticoid receptor agonist
Ciclesonide_LINCSCP_90306	Ciclesonide_LINCSCP_90306	-0.129108	-0.201525	-0.155458	0.061264	-0.0416452	Glucocorticoid receptor agonist
Icosapent_LINCSCP_43611	Icosapent_LINCSCP_43611	-0.129994	-0.36225	0.019651	0.0903361	-0.119082	PPAR receptor agonist
Nafamostat_LINCSCP_138282	Nafamostat_LINCSCP_138282	-0.132862	-0.0310633	-0.101302	-0.170255	0.00530834	#N/A
WYE_354_LINCSCP_22593	WYE_354_LINCSCP_22593	-0.135345	-0.0624644	-0.00952052	0.167523	0.104297	MTOR inhibitor
Parbendazole_LINCSCP_40298	Parbendazole_LINCSCP_40298	-0.136567	-0.207123	0.086307	-0.0746758	-0.056187	Tubulin inhibitor
Fluvoxamine_LINCSCP_123474	Fluvoxamine_LINCSCP_123474	-0.138247	-0.0376144	-0.0289794	-0.11019	0.00626052	#N/A
Torcetrapib_LINCSCP_95576	Torcetrapib_LINCSCP_95576	-0.142692	-0.148282	0.012666	0.14489	0.116185	#N/A
BML_259_LINCSCP_21747	BML_259_LINCSCP_21747	-0.159718	0.0899496	-0.258552	0.276422	0.120575	CDK inhibitor
SA_94315_LINCSCP_41639	SA_94315_LINCSCP_41639	-0.161972	-0.0176472	0.0516649	0.282045	-0.179559	Caspase inhibitor
iobenguane_LINCSCP_290417	iobenguane_LINCSCP_290417	-0.162392	0.0016373	0.138238	0.230577	-0.0780213	Antineoplastic agent
gamma_linolenic_acid_LINCSCP_56664	gamma_linolenic_acid_LINCSCP_56664	-0.162505	-0.030117	-0.0553583	0.087729	-0.14117	Cholesterol inhibitor|Platelet aggregation inhibitor|Prostanoid receptor agonist|Prostanoid receptor stimulant
E_52862_LINCSCP_92360	E_52862_LINCSCP_92360	-0.164064	0.0787653	0.026968	0.166074	-0.0970028	#N/A
methylene_blue_LINCSCP_236650	methylene_blue_LINCSCP_236650	-0.166881	0.0356754	-0.124198	0.302077	-0.180673	Guanylyl cyclase inhibitor|Monoamine oxidase inhibitor|Nitric oxide production inhibitor|Tau aggregation inhibitor
damnacanthal_LINCSCP_289556	damnacanthal_LINCSCP_289556	-0.170134	-0.041988	-0.0193811	0.20428	0.274215	Src inhibitor
ethoprop_LINCSCP_25343	ethoprop_LINCSCP_25343	-0.172019	-0.078077	-0.257357	0.09336	0.165713	Acetylcholinesterase inhibitor
pyroxamide_LINCSCP_58700	pyroxamide_LINCSCP_58700	-0.18237	-0.00464202	0.0476471	0.373768	0.11446	HDAC inhibitor
triprolidine_LINCSCP_243499	triprolidine_LINCSCP_243499	-0.183005	-0.243326	-0.105695	0.336981	0.0277584	Serotonin transporter inhibitor|Norepinephrine transporter inhibitor
BRD_A00474148_LINCSCP_154168	BRD_A00474148_LINCSCP_154168	-0.184029	-0.135356	-0.0420756	0.00487624	-0.115172	#N/A
aminopurvalanol_a_LINCSCP_253641	aminopurvalanol_a_LINCSCP_253641	-0.185122	-0.228246	-0.0463439	0.400987	0.194089	CDK inhibitor|Tyrosine kinase inhibitor
purvalanol_a_LINCSCP_253641	purvalanol_a_LINCSCP_253641	-0.185122	-0.228246	-0.0463439	0.400987	0.194089	CDK inhibitor|Tyrosine kinase inhibitor
erismodegib_LINCSCP_234730	erismodegib_LINCSCP_234730	-0.194093	-0.0657208	0.0276337	0.446841	0.0851675	Smoothened receptor antagonist
Meclofenamic_acid_LINCSCP_173106	Meclofenamic_acid_LINCSCP_173106	-0.201047	-0.112727	-0.163747	0.0763118	-0.0352153	Cyclooxygenase inhibitor|Prostanoid receptor antagonist
H_9_LINCSCP_258350	H_9_LINCSCP_258350	-0.21414	-0.133782	0.175995	0.187528	-0.0112733	PKA inhibitor
PIK_75_LINCSCP_12955	PIK_75_LINCSCP_12955	-0.2163	-0.0971712	-0.262966	0.393691	0.207794	DNA protein kinase inhibitor|PI3K inhibitor
amperozide_LINCSCP_290694	amperozide_LINCSCP_290694	-0.217723	-0.0528967	-0.294555	0.342756	0.0690767	Dopamine receptor antagonist
E_2012_LINCSOE_20125	E_2012_LINCSOE_20125	-0.218113	-0.13077	0.00460075	0.0870592	-0.0541898	#N/A
FK_866_LINCSCP_43637	FK_866_LINCSCP_43637	-0.219002	-0.330469	0.0424524	0.0346879	-0.0286501	Niacinamide phosphoribosyltransferase inhibitor
CHEMBL2135279_LINCSCP_64824	CHEMBL2135279_LINCSCP_64824	-0.22026	-0.177765	0.0444551	0.204247	-0.0570688	#N/A
GSK256066_LINCSCP_75309	GSK256066_LINCSCP_75309	-0.231348	-0.172691	0.137188	0.328608	-0.104482	#N/A
chromomycin_a3_LINCSCP_2248	chromomycin_a3_LINCSCP_2248	-0.232413	-0.016385	-0.172229	0.29947	0.0666581	DNA binding agent
azithromycin_LINCSCP_97589	azithromycin_LINCSCP_97589	-0.233084	-0.083948	-0.0634624	0.38317	0.306284	Bacterial 70S ribosome inhibitor
761437_28_9_LINCSCP_146613	761437_28_9_LINCSCP_146613	-0.237568	-0.0271117	0.0716033	0.0603213	0.108649	#N/A
CEFEPIME_HYDROCHLORIDE_LINCSCP_74219	CEFEPIME_HYDROCHLORIDE_LINCSCP_74219	-0.249948	-0.0988755	-0.0233498	0.158414	-0.113457	#N/A
Favipiravir_LINCSCP_138127	Favipiravir_LINCSCP_138127	-0.253221	-0.192451	-0.0624589	0.35859	0.0482507	#N/A
BRD_K72174974_LINCSCP_63404	BRD_K72174974_LINCSCP_63404	-0.264174	-0.0461618	-0.186399	0.107495	0.23989	#N/A
CHEMBL568636_LINCSCP_238406	CHEMBL568636_LINCSCP_238406	-0.273018	-0.218545	0.200056	0.369019	0.158907	#N/A
pyrimethamine_LINCSCP_161763	pyrimethamine_LINCSCP_161763	-0.274572	-0.0798857	-0.0271557	0.438448	0.234742	Dihydrofolate reductase inhibitor
DL_PDMP_LINCSCP_19492	DL_PDMP_LINCSCP_19492	-0.284818	-0.176097	0.0191666	0.092764	-0.0221525	Glucosyltransferase inhibitor
amonafide_LINCSCP_22379	amonafide_LINCSCP_22379	-0.289914	-0.0905112	-0.249643	0.412016	0.22899	Topoisomerase inhibitor
Ribavirin_LINCSCP_15931	Ribavirin_LINCSCP_15931	-0.302933	-0.292457	-0.152008	0.210714	0.147767	Antiviral
WZ_4_145_LINCSCP_26753	WZ_4_145_LINCSCP_26753	-0.304137	-0.364765	0.0908833	0.419367	0.117832	EGFR inhibitor
Chlorhexidine_LINCSCP_34296	Chlorhexidine_LINCSCP_34296	-0.345877	-0.450642	-0.16494	0.508045	0.396124	Membrane integrity inhibitor
ENMD_2076_LINCSCP_38534	ENMD_2076_LINCSCP_38534	-0.356258	-0.160081	0.0862484	0.341252	0.135626	Aurora kinase inhibitor|FLT3 inhibitor|VEGFR inhibitor

## Sheet: Data_Cluster_2
Table S9: Data_Cluster_2
	drug_sig	G1_vs_G6	G2_vs_G6	G3_vs_G6	G4_vs_G6	G1_vs_G6	Drug Category
Fedratinib_LINCSTP_412	Fedratinib_LINCSTP_412	0.740346	0.0944616	-0.114423	0.144448	0.492921	FLT3 inhibitor|JAK inhibitor
TG_101348_LINCSTP_412	TG_101348_LINCSTP_412	0.740346	0.0944616	-0.114423	0.144448	0.492921	FLT3 inhibitor|JAK inhibitor
carbacyclin_LINCSCP_288818	carbacyclin_LINCSCP_288818	0.739012	0.164216	-0.24177	0.0997587	1.15168	IP receptor activator|PPAR receptor agonist
CHEMBL2136735_CTRS_9744	CHEMBL2136735_CTRS_9744	0.721853	0.175401	-0.241407	0.103123	0.624152	FGFR inhibitor|PDGFR tyrosine kinase receptor inhibitor|VEGFR inhibitor
MPEP_LINCSCP_42908	MPEP_LINCSCP_42908	0.719069	0.0150446	-0.175355	0.0350964	0.644899	Glutamate receptor antagonist
x_LINCSOE_17273	x_LINCSOE_17273	0.707845	0.126812	-0.242568	0.00743883	0.720485	#N/A
GSK_1904529A_LINCSCP_12110	GSK_1904529A_LINCSCP_12110	0.680544	0.064491	-0.0186985	0.0731158	0.987708	IGF-1 inhibitor|Insulin growth factor receptor inhibitor|Insulin receptor ligand
AGK_2_LINCSCP_82183	AGK_2_LINCSCP_82183	0.679881	0.114526	-0.354055	0.0269404	0.639779	SIRT inhibitor
CHEMBL2381524_LINCSCP_35489	CHEMBL2381524_LINCSCP_35489	0.673324	-0.0191425	-0.114399	0.0144175	1.01957	#N/A
PD_0325901_LINCSCP_128281	PD_0325901_LINCSCP_128281	0.664008	0.0155225	0.105172	0.0850605	0.664259	MAP kinase inhibitor|MEK inhibitor|Protein kinase inhibitor
ZD_7288_LINCSCP_118640	ZD_7288_LINCSCP_118640	0.663847	-0.0463771	-0.27173	-0.0493232	0.793922	HCN channel blocker
ZK_756326_LINCSCP_4395	ZK_756326_LINCSCP_4395	0.649985	-0.00853342	-0.369686	-0.0680125	1.01048	CC chemokine receptor ligand
tyrphostin_AG_1478_LINCSCP_83088	tyrphostin_AG_1478_LINCSCP_83088	0.644785	0.194455	-0.20569	0.0236227	0.764613	EGFR inhibitor
Meclofenamic_acid_LINCSCP_34388	Meclofenamic_acid_LINCSCP_34388	0.643221	0.0464502	-0.254216	-0.11409	0.797054	Cyclooxygenase inhibitor|Prostanoid receptor antagonist
daunorubicin_DM_2868	daunorubicin_DM_2868	0.640761	0.0298084	0.118826	0.0695221	0.770813	DNA topoisomerase II alpha inhibitor
doxorubicin_DM_2868	doxorubicin_DM_2868	0.640761	0.0298084	0.118826	0.0695221	0.770813	DNA topoisomerase II alpha inhibitor
Calcium_LINCSCP_43802	Calcium_LINCSCP_43802	0.638462	0.266975	-0.133049	0.122511	0.782091	Calcium channel activator
Nebivolol_LINCSCP_169975	Nebivolol_LINCSCP_169975	0.630188	-0.087744	-0.0858955	-0.0522405	0.565674	#N/A
prima_1_met_LINCSCP_54244	prima_1_met_LINCSCP_54244	0.626156	0.0481767	-0.0295011	0.153454	0.678326	Thioredoxin inhibitor
Saracatinib_LINCSCP_36468	Saracatinib_LINCSCP_36468	0.625643	0.0687286	-0.070294	-0.0548401	0.460404	Src inhibitor
ZSTK_474_LINCSCP_36680	ZSTK_474_LINCSCP_36680	0.613457	0.0134087	0.0229745	-0.0124607	0.479473	PI3K inhibitor
ICI_199,441_LINCSCP_52924	ICI_199,441_LINCSCP_52924	0.613443	-0.0277906	-0.0999033	0.222235	0.668927	Opioid receptor agonist
Acetaminophen_DM_1567	Acetaminophen_DM_1567	0.610588	-0.0453067	0.0160612	0.235728	0.848631	#N/A
FTI_276_LINCSCP_250523	FTI_276_LINCSCP_250523	0.604058	-0.10983	0.102877	0.0390049	0.842621	Farnesyltransferase inhibitor
EX_8678_LINCSCP_86444	EX_8678_LINCSCP_86444	0.601558	-0.204279	-0.267057	-0.181863	0.953329	MTOR inhibitor|PI3K inhibitor
2',5'_dideoxyadenosine_LINCSCP_66202	2',5'_dideoxyadenosine_LINCSCP_66202	0.599059	0.095549	-0.123844	0.0838458	0.553836	Adenylyl cyclase inhibitor
geldanamycin_LINCSCP_68076	geldanamycin_LINCSCP_68076	0.599015	-0.0293208	-0.329842	-0.0757837	0.974765	HSP inhibitor
PP_2_LINCSKD_35365	PP_2_LINCSKD_35365	0.593594	0.115841	-0.104781	-0.0249276	0.542042	#N/A
trichostatin_a_LINCSCP_201164	trichostatin_a_LINCSCP_201164	0.593438	0.0467061	0.11356	0.156817	0.853753	CDK expression enhancer|HDAC inhibitor|ID1 expression inhibitor
PP_1_LINCSCP_44681	PP_1_LINCSCP_44681	0.5906	-0.0125548	-0.233667	-0.113053	0.853632	Protein phosphatase inhibitor
17_DMAG_(Alvespimycin)_HCl_LINCSCP_167041	17_DMAG_(Alvespimycin)_HCl_LINCSCP_167041	0.585401	-0.119303	-0.133892	-0.0350859	0.732145	#N/A
ATPA_LINCSCP_15498	ATPA_LINCSCP_15498	0.584708	-0.0066484	0.00949843	-0.0241011	0.697782	ATPase inhibitor
etoposide_LINCSCP_25316	etoposide_LINCSCP_25316	0.581003	0.128253	-0.255216	0.184795	0.873841	DNA topoisomerase II inhibitor
Bicalutamide_DM_4602	Bicalutamide_DM_4602	0.572849	-0.0686639	-0.0645626	-0.212434	0.48837	#N/A
PDK1_Inhibitor_LINCSCP_83115	PDK1_Inhibitor_LINCSCP_83115	0.57162	0.175473	0.0474918	0.0349339	0.54137	Phosphoinositide dependent kinase inhibitor
tyrphostin_AG_1296_LINCSCP_18015	tyrphostin_AG_1296_LINCSCP_18015	0.568661	0.140932	0.0903314	0.127501	0.496878	FLT3 inhibitor
BIX01294_LINCSTP_750	BIX01294_LINCSTP_750	0.561726	0.296629	-0.180785	0.265025	0.566851	DNA methyltransferase inhibitor|Histone lysine methyltransferase inhibitor
ISOX_LINCSCP_33815	ISOX_LINCSCP_33815	0.555679	-0.0839534	-0.116218	-0.120901	0.749154	#N/A
ioxaglic_acid_LINCSCP_52782	ioxaglic_acid_LINCSCP_52782	0.554556	0.0504292	-0.107656	-0.133742	0.581581	Radiopaque medium
Glyburide_LINCSCP_91878	Glyburide_LINCSCP_91878	0.553443	0.03545	-0.00522827	0.0141996	0.532313	Sulfonylurea
GSK429286A_LINCSCP_129035	GSK429286A_LINCSCP_129035	0.553227	-0.0675237	-0.369909	-0.206119	0.712483	Rho associated kinase inhibitor
PIK_93_LINCSCP_163355	PIK_93_LINCSCP_163355	0.553137	0.0339785	0.100183	0.27802	0.69679	#N/A
JTC_801_LINCSCP_118520	JTC_801_LINCSCP_118520	0.553123	-0.118237	-0.0544063	-0.136426	0.923307	Opioid receptor antagonist
DBeQ_CTRS_9607	DBeQ_CTRS_9607	0.551209	0.087244	0.110928	0.0892502	0.785621	#N/A
AZD_1480_LINCSCP_36851	AZD_1480_LINCSCP_36851	0.546158	0.00409079	-0.0639117	0.10231	0.679694	JAK inhibitor
QL_XI_92_LINCSCP_11108	QL_XI_92_LINCSCP_11108	0.545845	-0.0499242	-0.217764	-0.272269	0.423023	DDR1 inhibitor
norethisterone_LINCSCP_122899	norethisterone_LINCSCP_122899	0.543956	0.2021	0.0819578	0.0252875	0.544957	Progesterone receptor agonist
Progesterone_LINCSCP_122899	Progesterone_LINCSCP_122899	0.543956	0.2021	0.0819578	0.0252875	0.544957	Progesterone receptor agonist
HG6_64_1_LINCSCP_12075	HG6_64_1_LINCSCP_12075	0.541756	-0.116103	0.0133212	-0.207227	0.295766	RAF inhibitor
PCI_32765_LINCSCP_129532	PCI_32765_LINCSCP_129532	0.537706	-0.065807	-0.056387	-0.00465005	0.812556	BTK inhibitor
milnacipran_LINCSCP_74528	milnacipran_LINCSCP_74528	0.535947	0.210408	-0.0235505	0.00842709	0.681099	Norepinephrine transporter inhibitor|Serotonin transporter inhibitor
Compound_10_LINCSCP_87490	Compound_10_LINCSCP_87490	0.535865	-0.00696004	-0.0466392	-0.201456	0.469088	VEGFR inhibitor
MGCD_265_LINCSCP_87490	MGCD_265_LINCSCP_87490	0.535865	-0.00696004	-0.0466392	-0.201456	0.469088	VEGFR inhibitor
Apitolisib_(gdc_0980,_rg7422)_LINCSCP_85681	Apitolisib_(gdc_0980,_rg7422)_LINCSCP_85681	0.534586	0.187453	0.0518415	0.0721894	0.639698	PI3K inhibitor|mTOR inhibitor
PIT_LINCSCP_85681	PIT_LINCSCP_85681	0.534586	0.187453	0.0518415	0.0721894	0.639698	PI3K inhibitor|mTOR inhibitor
Rottlerin_LINCSCP_52891	Rottlerin_LINCSCP_52891	0.53452	-0.159518	-0.120329	-0.103787	0.488796	MAP kinase inhibitor|Protein kinase inhibitor
ZINC6718453_LINCSCP_150443	ZINC6718453_LINCSCP_150443	0.534154	0.0957515	0.0929265	0.125165	0.717844	#N/A
Pyridostigmine_LINCSCP_171910	Pyridostigmine_LINCSCP_171910	0.533265	0.202961	-0.0957636	-0.0593877	0.475521	Antithyroid agent
WYE_125132_LINCSCP_164079	WYE_125132_LINCSCP_164079	0.532888	0.0446126	0.205189	0.00851121	0.487968	MTOR inhibitor
ciclacillin_LINCSCP_22812	ciclacillin_LINCSCP_22812	0.529128	0.167096	0.0611975	0.0111212	0.611666	Bacterial cell wall synthesis inhibitor
penicillin_LINCSCP_22812	penicillin_LINCSCP_22812	0.529128	0.167096	0.0611975	0.0111212	0.611666	Bacterial cell wall synthesis inhibitor
6,10,10B_Trihydroxy_3,4a,7,7,10a_pentamethyl_1_oxo_3_vinyldodecahydro_1H_benzo[f]chromen_5_yl_acetate_LINCSCP_21611	6,10,10B_Trihydroxy_3,4a,7,7,10a_pentamethyl_1_oxo_3_vinyldodecahydro_1H_benzo[f]chromen_5_yl_acetate_LINCSCP_21611	0.52898	0.0568703	-0.118144	-0.185126	0.566079	Adenylyl cyclase activator
forskolin_LINCSCP_21611	forskolin_LINCSCP_21611	0.52898	0.0568703	-0.118144	-0.185126	0.566079	Adenylyl cyclase activator
mitomycin_c_LINCSCP_272292	mitomycin_c_LINCSCP_272292	0.527711	-0.165232	-0.146183	-0.200798	0.920968	DNA alkylating agent|DNA alkylating drug|DNA inhibitor|DNA synthesis inhibitor
Dexamethasone_LINCSCP_18185	Dexamethasone_LINCSCP_18185	0.527301	-0.0583825	0.0124488	-0.0254446	0.486834	Peroxisome proliferator-activated receptor gamma agonist
ZINC77024257_LINCSCP_148382	ZINC77024257_LINCSCP_148382	0.523738	0.0169442	-0.362106	-0.155346	0.842193	MDM inhibitor
torin_1_LINCSCP_91821	torin_1_LINCSCP_91821	0.521744	0.196159	0.0917426	0.102296	0.619754	MTOR inhibitor|PI3K inhibitor
TORIN1_LINCSCP_91821	TORIN1_LINCSCP_91821	0.521744	0.196159	0.0917426	0.102296	0.619754	MTOR inhibitor|PI3K inhibitor
AT_9283_LINCSCP_91471	AT_9283_LINCSCP_91471	0.515695	0.229004	0.0333228	0.181939	0.522512	Abl kinase inhibitor|Aurora kinase inhibitor|Bcr-Abl kinase inhibitor|FLT3 inhibitor|JAK inhibitor|Mitotic inhibitor|Protein kinase inhibitor
Liothyronine_LINCSCP_387	Liothyronine_LINCSCP_387	0.515484	0.0337758	-0.175466	0.038465	0.517438	Thyroid hormone stimulant
PF_04447943_LINCSCP_173080	PF_04447943_LINCSCP_173080	0.513813	0.0429148	-0.122885	-0.015084	0.739847	#N/A
Foretinib_LINCSCP_12262	Foretinib_LINCSCP_12262	0.508828	-0.0437854	0.0264366	0.00993871	1.00778	VEGFR inhibitor
Amiodarone_LINCSCP_50301	Amiodarone_LINCSCP_50301	0.507353	0.1407	-0.137183	0.117115	0.682328	#N/A
Enalapril_LINCSCP_10243	Enalapril_LINCSCP_10243	0.507062	0.0157403	0.0242598	0.0792071	0.580722	Angiotensin converting enzyme inhibitor
mifobate_LINCSCP_142720	mifobate_LINCSCP_142720	0.506948	-0.139012	0.0466761	-0.195564	0.811632	PPAR receptor antagonist
NVP_TAE684_LINCSCP_145861	NVP_TAE684_LINCSCP_145861	0.506425	-0.0619787	-0.109468	-0.178701	1.05348	ALK tyrosine kinase receptor inhibitor
TAE_684_LINCSCP_145861	TAE_684_LINCSCP_145861	0.506425	-0.0619787	-0.109468	-0.178701	1.05348	ALK tyrosine kinase receptor inhibitor
estriol_LINCSCP_56117	estriol_LINCSCP_56117	0.505634	-0.0135604	-0.00119463	-0.04706	0.457077	Estrogen receptor agonist
Deforolimus_LINCSCP_167851	Deforolimus_LINCSCP_167851	0.503702	0.104081	-0.0165201	0.0752727	0.614317	mTOR inhibitor
Rivaroxaban_LINCSCP_78147	Rivaroxaban_LINCSCP_78147	0.501518	0.149893	-0.00138461	-0.0711831	0.578188	#N/A
Metformin_EBI_4626	Metformin_EBI_4626	0.500356	0.0859775	0.103319	-0.0660809	0.479082	#N/A
BMS_777607_LINCSCP_129594	BMS_777607_LINCSCP_129594	0.499591	0.0259157	-0.0540637	-0.0164491	0.704933	AXL kinase inhibitor|C-Met inhibitor|FLT3 inhibitor|Hepatocyte growth factor receptor inhibitor|Macrophage inhibitor|Tyrosine kinase inhibitor
Nicardipine_LINCSCP_152810	Nicardipine_LINCSCP_152810	0.499386	-0.0432809	-0.0653268	-0.0148298	0.884923	Calcium channel blocker
Loratadine_LINCSCP_173622	Loratadine_LINCSCP_173622	0.499326	0.355501	-0.0293056	0.0145681	0.602247	Histamine receptor antagonist
montelukast_LINCSCP_180692	montelukast_LINCSCP_180692	0.498963	-0.0858946	-0.0219202	-0.152069	0.816874	Leukotriene receptor antagonist
PB28_LINCSCP_86550	PB28_LINCSCP_86550	0.49726	-0.0427996	-0.136997	-0.0812642	0.877774	VEGFR inhibitor
Tivozanib_LINCSCP_86550	Tivozanib_LINCSCP_86550	0.49726	-0.0427996	-0.136997	-0.0812642	0.877774	VEGFR inhibitor
thiostrepton_LINCSCP_46296	thiostrepton_LINCSCP_46296	0.495281	0.129953	0.0398193	0.211581	0.633633	FOXM1 inhibitor|Protein synthesis inhibitor
Folic_acid_DM_3867	Folic_acid_DM_3867	0.493518	0.0838903	0.147099	0.135551	0.622213	Dihydrofolate reductase inhibitor
Methotrexate_DM_3867	Methotrexate_DM_3867	0.493518	0.0838903	0.147099	0.135551	0.622213	Dihydrofolate reductase inhibitor
erythromycin_LINCSCP_101645	erythromycin_LINCSCP_101645	0.493308	0.139999	-0.0422399	-0.0786348	0.643616	Bacterial 70S ribosome inhibitor
GSK_525762A_LINCSCP_154163	GSK_525762A_LINCSCP_154163	0.492765	0.180425	-0.044851	0.124812	0.589839	#N/A
NVP_AUY922_LINCSCP_40081	NVP_AUY922_LINCSCP_40081	0.492626	0.0776826	-0.0328842	0.111629	0.647435	HSP inhibitor
AZD_5438_LINCSCP_39465	AZD_5438_LINCSCP_39465	0.491546	0.174001	-0.31504	-0.00803349	0.227366	CDK inhibitor
fluocinolone_LINCSCP_103933	fluocinolone_LINCSCP_103933	0.490276	0.0312381	-0.269192	-0.23758	0.420284	#N/A
AKT_Inhibitor_VIII_LINCSCP_99385	AKT_Inhibitor_VIII_LINCSCP_99385	0.489069	0.235768	-0.0648426	0.0318732	0.89758	AKT inhibitor
resorcinol_LINCSCP_281042	resorcinol_LINCSCP_281042	0.48875	0.134676	0.0607833	0.290612	0.564154	Cytochrome P450 inhibitor|SIRT activator
Resveratrol_LINCSCP_281042	Resveratrol_LINCSCP_281042	0.48875	0.134676	0.0607833	0.290612	0.564154	Cytochrome P450 inhibitor|SIRT activator
Nicotine_LINCSCP_156419	Nicotine_LINCSCP_156419	0.488451	0.117202	0.0802308	-0.0146248	0.917848	Acetylcholine receptor agonist
phloretin_LINCSCP_50936	phloretin_LINCSCP_50936	0.487522	0.234829	-0.178244	0.000243584	0.427403	Sodium/glucose cotransporter inhibitor
BIIB_021_LINCSCP_94770	BIIB_021_LINCSCP_94770	0.486934	-0.0509009	0.124563	-0.112553	0.56899	HSP inhibitor
BIIB021_LINCSCP_94770	BIIB021_LINCSCP_94770	0.486934	-0.0509009	0.124563	-0.112553	0.56899	HSP inhibitor
fostamatinib_LINCSCP_115492	fostamatinib_LINCSCP_115492	0.485954	-0.000980319	0.103573	-0.00905906	0.7242	SYK inhibitor
Tamatinib_LINCSCP_115492	Tamatinib_LINCSCP_115492	0.485954	-0.000980319	0.103573	-0.00905906	0.7242	SYK inhibitor
CHEMBL3183436_LINCSCP_38819	CHEMBL3183436_LINCSCP_38819	0.483728	0.0987369	-0.170294	-0.113542	0.604095	#N/A
PCI_34051_LINCSCP_23926	PCI_34051_LINCSCP_23926	0.482829	0.112981	-0.242914	-0.225064	0.586173	HDAC inhibitor
n_formylmethionylalanine_LINCSCP_209481	n_formylmethionylalanine_LINCSCP_209481	0.482432	0.0202532	-0.11067	-0.0370765	0.48848	Macrophage activator
Sorafenib_LINCSCP_165186	Sorafenib_LINCSCP_165186	0.482336	0.143393	0.114221	0.08501	0.594799	Discoidin domain-containing receptor 2 inhibitor|Fibroblast growth factor receptor 1 inhibitor|Fibroblast growth factor receptor 2 inhibitor|MAP kinase p38 beta inhibitor|Platelet-derived growth factor receptor inhibitor|Serine/threonine-protein kinase B-raf inhibitor|Serine/threonine-protein kinase RAF inhibitor|Stem cell growth factor receptor inhibitor|Tyrosine-protein kinase ABL inhibitor|Tyr…
rifampicin_LINCSCP_116851	rifampicin_LINCSCP_116851	0.482272	0.078201	-0.0810289	0.0536854	0.718139	#N/A
SMR000200744_LINCSCP_5390	SMR000200744_LINCSCP_5390	0.482017	-0.0880965	0.053189	-0.203491	0.621943	#N/A
BMS_345541_LINCSTP_463	BMS_345541_LINCSTP_463	0.481789	0.110353	-0.0494965	-0.0215348	0.452581	IKK inhibitor
bosutinib_LINCSCP_135165	bosutinib_LINCSCP_135165	0.481204	0.0705705	-0.0149661	-0.205756	0.398673	Abl kinase inhibitor|Bcr-Abl kinase inhibitor|Src inhibitor
Gefitinib_LINCSCP_240328	Gefitinib_LINCSCP_240328	0.480983	0.206442	-0.324256	-0.254119	0.512461	EGFR inhibitor
P_1075_LINCSCP_107567	P_1075_LINCSCP_107567	0.479989	0.0676833	-0.0463699	-0.0370909	0.715953	Progesterone receptor agonist
W_12_LINCSCP_157513	W_12_LINCSCP_157513	0.479747	0.0413003	0.0425333	0.0150037	0.696063	#N/A
spironolactone_DM_1282	spironolactone_DM_1282	0.479715	0.0677184	0.0737605	0.197985	0.285391	Mineralocorticoid receptor antagonist
BMS_509744_LINCSCP_128283	BMS_509744_LINCSCP_128283	0.479315	0.0435429	-0.00208542	0.315677	0.571219	#N/A
SU_11274_CTRS_9851	SU_11274_CTRS_9851	0.478617	0.189211	-0.231027	0.047531	0.59616	Hepatocyte growth factor receptor inhibitor|Tyrosine kinase inhibitor
Erastin_LINCSCP_23951	Erastin_LINCSCP_23951	0.477587	0.360586	-0.0847203	0.194706	0.450392	Ion channel antagonist
Radicicol_LINCSCP_86025	Radicicol_LINCSCP_86025	0.476985	0.0659742	0.17954	0.0489029	0.532533	HSP inhibitor
Lapatinib_LINCSCP_285153	Lapatinib_LINCSCP_285153	0.476241	0.152118	0.0608165	-0.0179937	0.582177	EGFR inhibitor|ErbB2 inhibitor
AZD_8330_LINCSCP_130926	AZD_8330_LINCSCP_130926	0.475611	0.278928	0.0114149	0.208723	0.445943	MEK inhibitor
Dovitinib_LINCSCP_26726	Dovitinib_LINCSCP_26726	0.474565	-0.00793826	-0.0543784	-0.20897	0.90346	EGFR inhibitor|FGFR inhibitor|FLT3 inhibitor|PDGFR tyrosine kinase receptor inhibitor|VEGFR inhibitor
HG_5_113_01_LINCSCP_115106	HG_5_113_01_LINCSCP_115106	0.47374	0.0767549	-0.10743	-0.136596	0.807765	Protein kinase inhibitor
BMS_299897_LINCSCP_56811	BMS_299897_LINCSCP_56811	0.472533	0.0452517	-0.0666562	-0.227395	0.620423	Gamma secretase inhibitor
PF_04217903_LINCSCP_128092	PF_04217903_LINCSCP_128092	0.472471	-0.0199875	0.0860596	-0.1161	0.767647	C-Met inhibitor
Tozasertib_LINCSCP_9344	Tozasertib_LINCSCP_9344	0.470948	0.156181	-0.0233418	-0.00845807	0.552937	Aurora kinase inhibitor|Bcr-Abl kinase inhibitor|FLT3 inhibitor|JAK inhibitor
Compound_2_LINCSCP_38372	Compound_2_LINCSCP_38372	0.470028	0.0340142	0.116584	-0.0571745	0.554384	PLK inhibitor
SCHEMBL3958507_LINCSCP_130089	SCHEMBL3958507_LINCSCP_130089	0.469308	0.1243	-0.0144542	0.0479337	0.464838	Protein kinase inhibitor
89778_26_7_LINCSCP_22205	89778_26_7_LINCSCP_22205	0.468413	-0.0862685	0.106117	0.0870566	0.429721	Estrogen receptor antagonist|Selective estrogen receptor modulator (SERM)
Tamoxifen_LINCSCP_22205	Tamoxifen_LINCSCP_22205	0.468413	-0.0862685	0.106117	0.0870566	0.429721	Estrogen receptor antagonist|Selective estrogen receptor modulator (SERM)
Toremifene_LINCSCP_22205	Toremifene_LINCSCP_22205	0.468413	-0.0862685	0.106117	0.0870566	0.429721	Estrogen receptor antagonist|Selective estrogen receptor modulator (SERM)
S_verapamil_LINCSCP_90961	S_verapamil_LINCSCP_90961	0.468037	0.0410555	-0.274472	-0.155982	0.726315	Calcium channel blocker
Verapamil_LINCSCP_90961	Verapamil_LINCSCP_90961	0.468037	0.0410555	-0.274472	-0.155982	0.726315	Calcium channel blocker
selinidin_LINCSCP_44115	selinidin_LINCSCP_44115	0.467758	0.0293018	0.166885	0.0808108	1.00577	Mast cell stabilizer
Benazepril_LINCSCP_96037	Benazepril_LINCSCP_96037	0.466638	-0.0463519	-0.110269	-0.240509	0.539597	Angiotensin converting enzyme inhibitor
BMS_536924_LINCSCP_54007	BMS_536924_LINCSCP_54007	0.466183	0.0127113	-0.0267964	0.285926	0.838128	IGF-1 inhibitor
U_0126_LINCSCP_50291	U_0126_LINCSCP_50291	0.465102	0.0195555	-0.115811	-0.255407	0.432017	MEK inhibitor
MK_2206_LINCSCP_86263	MK_2206_LINCSCP_86263	0.46267	0.209872	-0.11897	0.268994	0.821013	AKT inhibitor
razoxane_LINCSCP_11003	razoxane_LINCSCP_11003	0.460484	0.0586527	-0.0470704	0.235056	0.730464	Chelating agent|Topoisomerase inhibitor
A_443644_LINCSCP_38978	A_443644_LINCSCP_38978	0.46021	0.211198	0.0602725	-0.0649897	0.532619	AKT inhibitor
Theobromine_LINCSCP_121616	Theobromine_LINCSCP_121616	0.460112	0.12052	0.0819543	-0.0154223	0.717174	#N/A
VER_155008_LINCSCP_30533	VER_155008_LINCSCP_30533	0.459714	0.160348	0.00662942	0.304135	0.854657	HSP inhibitor
936890_98_1_LINCSCP_36738	936890_98_1_LINCSCP_36738	0.459281	-0.107939	-0.240462	-0.165014	0.389722	MTOR inhibitor
Vandetanib_LINCSCP_86853	Vandetanib_LINCSCP_86853	0.45902	0.0730733	0.0704237	-0.190867	0.330832	Ephrin receptor inhibitor|Epidermal growth factor receptor inhibitor|Tyrosine-protein kinase BRK inhibitor|Tyrosine-protein kinase receptor RET inhibitor|Tyrosine-protein kinase SRC inhibitor|Tyrosine-protein kinase TIE-2 inhibitor|Vascular endothelial growth factor receptor inhibitor
IN1549_LINCSCP_12771	IN1549_LINCSCP_12771	0.458625	0.125261	0.0185424	-0.0580375	0.469247	Calpain inhibitor
Budesonide_LINCSCP_459	Budesonide_LINCSCP_459	0.458251	0.050781	-0.067799	0.0468339	0.559677	Glucocorticoid receptor agonist
Apomorphine_LINCSCP_126353	Apomorphine_LINCSCP_126353	0.4571	0.0799748	0.0398891	-0.0880702	0.773961	D2-like dopamine receptor agonist
Diflunisal_LINCSCP_14885	Diflunisal_LINCSCP_14885	0.456189	-0.241557	-0.146934	-0.270095	0.359789	Prostanoid receptor antagonist
GSK_1059615_LINCSCP_131523	GSK_1059615_LINCSCP_131523	0.456182	-0.126617	0.00170351	-0.249259	0.420072	PI3K inhibitor
trimethobenzamide_LINCSCP_91913	trimethobenzamide_LINCSCP_91913	0.455924	0.221858	0.0378818	0.0181896	0.619171	Histamine receptor antagonist
TPCA_1_LINCSCP_975	TPCA_1_LINCSCP_975	0.45507	0.0223343	0.171808	-0.135818	0.626117	IKK inhibitor
amonafide_LINCSCP_16502	amonafide_LINCSCP_16502	0.454803	-0.0708719	-0.2574	-0.0827231	0.803791	Topoisomerase inhibitor
Ethacrynic_acid_LINCSCP_59594	Ethacrynic_acid_LINCSCP_59594	0.454663	0.19088	0.0571317	-0.0232461	0.847855	Sodium/potassium/chloride transporter inhibitor
olaparib_LINCSCP_87553	olaparib_LINCSCP_87553	0.454318	-0.148454	-0.214294	-0.177441	0.627928	PARP inhibitor
SU14813_LINCSCP_126347	SU14813_LINCSCP_126347	0.453117	0.0621647	0.0213705	-0.151886	0.545128	#N/A
BAX_channel_blocker_LINCSCP_36188	BAX_channel_blocker_LINCSCP_36188	0.452258	0.115332	0.00903388	-0.0314478	0.497845	Cytochrome C release inhibitor
PJ34_LINCSCP_25723	PJ34_LINCSCP_25723	0.44948	-0.0677729	0.0385295	-0.096832	0.830711	PARP inhibitor
FK_866_LINCSCP_73617	FK_866_LINCSCP_73617	0.449025	0.095122	-0.031089	-0.212551	0.458625	Niacinamide phosphoribosyltransferase inhibitor
Methylprednisolone_LINCSCP_18600	Methylprednisolone_LINCSCP_18600	0.448154	-0.0582657	0.0781393	0.424383	0.650508	Glucocorticoid receptor agonist
SCH_28080_LINCSCP_355	SCH_28080_LINCSCP_355	0.446141	-0.0164895	-0.21024	-0.0856807	0.641458	ATPase inhibitor
PD_123319_LINCSCP_17879	PD_123319_LINCSCP_17879	0.444938	0.103022	0.145421	0.122245	0.450991	Angiotensin antagonist
MLN_2480_LINCSCP_122539	MLN_2480_LINCSCP_122539	0.444179	-0.0139582	-0.033151	0.189945	0.751259	RAF serine/threonine protein kinase inhibitor
Idelalisib_CTRS_1038	Idelalisib_CTRS_1038	0.44388	0.0505124	0.0147729	0.0397176	0.487233	PI3K inhibitor
WH_4_025_LINCSCP_111503	WH_4_025_LINCSCP_111503	0.443225	0.0959362	-0.0534087	-0.2202	0.347927	#N/A
Prostoglandin_A1_LINCSCP_53114	Prostoglandin_A1_LINCSCP_53114	0.443186	0.252227	-0.125124	-0.127986	0.418851	HSP inducer|NFkB pathway inhibitor
Trametinib_LINCSCP_131133	Trametinib_LINCSCP_131133	0.4424	0.0962907	0.198626	-0.0740415	0.73255	MEK inhibitor
Chlorhexidine_CMAP_1754	Chlorhexidine_CMAP_1754	0.442035	0.0810846	-0.101753	0.188553	0.613931	Membrane integrity inhibitor
Nifedipine_LINCSCP_54821	Nifedipine_LINCSCP_54821	0.440471	0.013323	-0.180037	-0.295108	0.463985	Voltage-gated L-type calcium channel blocker
Chlorothiazide_LINCSCP_162656	Chlorothiazide_LINCSCP_162656	0.44017	0.111479	0.0601261	0.163798	0.710958	Vesicular monoamine transporter inhibitor
Hydrochlorothiazide_LINCSCP_162656	Hydrochlorothiazide_LINCSCP_162656	0.44017	0.111479	0.0601261	0.163798	0.710958	Vesicular monoamine transporter inhibitor
U_46619_LINCSCP_7582	U_46619_LINCSCP_7582	0.438969	0.125415	-0.338294	-0.278482	0.486892	Thromboxane receptor agonist
TWS_119_LINCSCP_85356	TWS_119_LINCSCP_85356	0.438701	-0.163609	-0.0606152	-0.161398	0.795712	Glycogen synthase kinase inhibitor
CHEMBL1083527_LINCSCP_39672	CHEMBL1083527_LINCSCP_39672	0.438647	0.172609	-0.181905	-0.265853	0.469762	IGF-1 inhibitor
Buparlisib_LINCSCP_12288	Buparlisib_LINCSCP_12288	0.438463	0.0968092	-0.297334	0.0198604	0.6148	PI3K inhibitor
AZD_8055_CTRS_4258	AZD_8055_CTRS_4258	0.438019	0.00653967	-0.13131	-0.0233463	0.525853	MTOR inhibitor
Seliciclib_LINCSCP_111385	Seliciclib_LINCSCP_111385	0.438018	0.223365	0.0868475	-0.0951773	0.415979	CDK inhibitor
Nitric_Oxide_LINCSCP_39737	Nitric_Oxide_LINCSCP_39737	0.436077	-0.206429	-0.204849	-0.147524	0.862169	Nitric oxide synthase inhibitor
PF_04691502_LINCSCP_170200	PF_04691502_LINCSCP_170200	0.436034	0.0749818	0.0673275	0.0142905	0.334147	PI3-kinase class I inhibitor|Serine/threonine-protein kinase mTOR inhibitor
Imatinib_LINCSCP_100008	Imatinib_LINCSCP_100008	0.435411	0.0873844	-0.264171	-0.115454	0.628403	Bcr-Abl kinase inhibitor|KIT inhibitor|PDGFR tyrosine kinase receptor inhibitor
Naltrexone_LINCSCP_16071	Naltrexone_LINCSCP_16071	0.434105	0.104358	-0.16774	0.0628339	0.406244	Opioid receptor antagonist
belinostat_LINCSCP_165865	belinostat_LINCSCP_165865	0.43336	0.0609695	-0.0315162	-0.151205	0.453231	HDAC inhibitor
bepridil_LINCSCP_214839	bepridil_LINCSCP_214839	0.432736	-0.0553967	-0.102838	0.0850618	0.892951	Voltage-gated calcium channel blocker
H_89_LINCSCP_102725	H_89_LINCSCP_102725	0.432477	0.012531	-0.0584048	-0.153857	0.441112	#N/A
Merimepodib_LINCSCP_102725	Merimepodib_LINCSCP_102725	0.432477	0.012531	-0.0584048	-0.153857	0.441112	#N/A
clomipramine_LINCSCP_11577	clomipramine_LINCSCP_11577	0.431855	0.0187612	-0.344018	-0.0495771	0.836193	Serotonin transporter inhibitor
Nimodipine_LINCSCP_139684	Nimodipine_LINCSCP_139684	0.429827	0.22661	0.0602731	0.0445109	0.611453	Calcium channel blocker
Pentamidine_LINCSCP_28928	Pentamidine_LINCSCP_28928	0.426838	0.116394	0.201663	0.0385462	0.656089	Anti-pneumocystis agent
Valsartan_LINCSCP_124432	Valsartan_LINCSCP_124432	0.426254	-0.106036	0.10482	0.00727604	0.556753	Angiotensin receptor antagonist
Tubastatin_A_LINCSCP_7762	Tubastatin_A_LINCSCP_7762	0.425313	0.199833	-0.259343	0.230669	0.887247	HDAC inhibitor
pyrimethamine_LINCSCP_284367	pyrimethamine_LINCSCP_284367	0.423056	-0.120711	0.0443677	-0.317437	0.609102	Dihydrofolate reductase inhibitor
SB_202190_LINCSCP_263868	SB_202190_LINCSCP_263868	0.421316	0.0627355	0.0280349	-0.12067	0.299447	P38 MAPK inhibitor
equol_LINCSCP_123552	equol_LINCSCP_123552	0.41986	0.06707	0.0724432	0.266176	0.679148	Estrogen receptor beta agonist
Withaferin_A_LINCSCP_116639	Withaferin_A_LINCSCP_116639	0.416582	0.144066	-0.206287	-0.206826	0.428892	IKK inhibitor
NU_7441_LINCSCP_115130	NU_7441_LINCSCP_115130	0.415219	0.0125133	-0.0370578	-0.0292535	0.574608	DNA dependent protein kinase inhibitor|P-glycoprotein inhibitor
phylloquinone_LINCSCP_121711	phylloquinone_LINCSCP_121711	0.413149	0.0331747	0.000799116	-0.157748	0.476109	#N/A
Dabrafenib_LINCSCP_150374	Dabrafenib_LINCSCP_150374	0.41305	0.287699	0.00208642	0.0384973	0.546425	RAF inhibitor
levofloxacin_LINCSCP_102736	levofloxacin_LINCSCP_102736	0.412941	0.150958	0.0197828	-0.155745	0.548183	Bacterial DNA gyrase inhibitor
4_Iodo_6_phenylpyrimidine_LINCSCP_287530	4_Iodo_6_phenylpyrimidine_LINCSCP_287530	0.412703	-0.0699599	-0.0998896	-0.103348	0.807546	Macrophage inhibitor
megestrol_LINCSCP_19183	megestrol_LINCSCP_19183	0.41268	0.248384	-0.308152	0.0375058	0.58891	Progesterone receptor agonist
PD_98059_LINCSCP_25570	PD_98059_LINCSCP_25570	0.41226	0.236384	-0.1568	0.201359	0.581514	MAP kinase inhibitor|MEK inhibitor
Nitrendipine_LINCSCP_18748	Nitrendipine_LINCSCP_18748	0.411904	0.0165803	-0.235018	-0.157996	0.465597	Calcium channel blocker
Indapamide_LINCSCP_127400	Indapamide_LINCSCP_127400	0.411033	0.125502	-0.0652449	-0.259569	0.47988	Thiazide diuretic
BIBR_1532_LINCSCP_25035	BIBR_1532_LINCSCP_25035	0.409306	0.250704	0.0413964	0.208501	0.52348	Telomerase inhibitor
CP466722_LINCSCP_163310	CP466722_LINCSCP_163310	0.409166	0.210412	-0.00829995	-0.104717	0.723058	ATM kinase inhibitor
GSK_1070916_LINCSCP_4101	GSK_1070916_LINCSCP_4101	0.408858	0.119206	-0.0797653	0.129718	0.573865	Aurora kinase inhibitor
ZINC01069258_LINCSCP_10812	ZINC01069258_LINCSCP_10812	0.408414	0.0727571	-0.0428102	0.0701544	0.42068	#N/A
Clopidogrel_LINCSCP_22023	Clopidogrel_LINCSCP_22023	0.408371	0.0227726	0.132916	-0.0179011	0.665533	Purinergic receptor antagonist
Isotretinoin_LINCSCP_30152	Isotretinoin_LINCSCP_30152	0.407262	-0.0879173	-0.223788	-0.102012	0.969702	Retinoic acid receptor agonist
homatropine_LINCSCP_44665	homatropine_LINCSCP_44665	0.407158	0.0978431	0.0143206	-0.090401	0.656582	Acetylcholine receptor antagonist
Bromhexine_LINCSCP_192483	Bromhexine_LINCSCP_192483	0.405482	-0.00259565	0.0537718	-0.241952	0.645102	Mucolytic agent
estradiol_cypionate_LINCSCP_42815	estradiol_cypionate_LINCSCP_42815	0.40472	0.103244	-0.238547	-0.342699	0.414066	Estrogen receptor agonist
C21H27N7O3_LINCSCP_163250	C21H27N7O3_LINCSCP_163250	0.40275	0.00158856	0.111772	-0.216989	0.326905	AKT inhibitor
Quercetin_LINCSCP_30207	Quercetin_LINCSCP_30207	0.402489	0.226231	0.0200427	0.242171	0.419744	Aldose reductase inhibitor
Thioguanine_LINCSCP_173004	Thioguanine_LINCSCP_173004	0.401747	0.245444	-0.0276294	0.031299	0.441682	#N/A
Enzalutamide_LINCSCP_122790	Enzalutamide_LINCSCP_122790	0.401379	0.0144117	-0.159438	-0.24928	0.472309	Androgen receptor antagonist
SB_590885_LINCSCP_46709	SB_590885_LINCSCP_46709	0.401355	-0.0102163	-0.0175613	0.0210595	0.60304	RAF inhibitor
SB590885_LINCSCP_46709	SB590885_LINCSCP_46709	0.401355	-0.0102163	-0.0175613	0.0210595	0.60304	RAF inhibitor
Fipronil_LINCSCP_107921	Fipronil_LINCSCP_107921	0.401007	0.0961297	-0.0936228	0.0854504	0.486339	Chloride channel blocker|GABA gated chloride channel blocker
Pyrazinamide_LINCSCP_18458	Pyrazinamide_LINCSCP_18458	0.400403	-0.225552	-0.0249989	-0.195029	0.604122	Sodium channel blocker
caffeine_LINCSCP_75170	caffeine_LINCSCP_75170	0.400184	0.347536	-0.111509	0.0920113	0.389843	Adenosine receptor antagonist|Phosphodiesterase inhibitor
Tropisetron_LINCSCP_226814	Tropisetron_LINCSCP_226814	0.399857	-0.0668715	-0.0578761	-0.0276018	0.524745	Serotonin receptor antagonist
SCHEMBL17052537_LINCSCP_36708	SCHEMBL17052537_LINCSCP_36708	0.39985	-0.068729	-0.0231093	-0.222613	0.420785	MTOR inhibitor
Thalidomide_LINCSCP_74310	Thalidomide_LINCSCP_74310	0.399608	0.382299	0.0288694	0.0339303	0.473489	CRL4(CRBN) E3 ubiquitin ligase inhibitor
Mycophenolic_acid_LINCSCP_23615	Mycophenolic_acid_LINCSCP_23615	0.398532	0.105905	-0.24367	-0.211298	0.332869	Dehydrogenase inhibitor|Inositol monophosphatase inhibitor
WH_4023_LINCSCP_11729	WH_4023_LINCSCP_11729	0.398157	-0.102535	-0.0133413	0.00873663	0.692138	Src inhibitor
YM_201636_LINCSCP_132489	YM_201636_LINCSCP_132489	0.396972	0.0673307	-0.090088	-0.230583	0.466201	PI3K inhibitor
alpha_estradiol_LINCSCP_265698	alpha_estradiol_LINCSCP_265698	0.396936	-0.114333	-0.0522491	0.291575	0.853461	Estrogen receptor alpha agonist
apigenin_LINCSCP_111460	apigenin_LINCSCP_111460	0.3954	0.0382838	-0.161408	0.000924843	0.780192	Casein kinase inhibitor|Cell proliferation inhibitor|Cytochrome P450 inhibitor
GDC_0941_LINCSCP_11981	GDC_0941_LINCSCP_11981	0.395229	0.05886	-0.0451001	0.35755	0.719185	PI3K inhibitor
Pictilisib_LINCSCP_11981	Pictilisib_LINCSCP_11981	0.395229	0.05886	-0.0451001	0.35755	0.719185	PI3K inhibitor
iproniazid_DM_3491	iproniazid_DM_3491	0.392578	-0.0408715	0.17605	-0.0280724	0.408332	#N/A
Colforsin_LINCSCP_119063	Colforsin_LINCSCP_119063	0.392493	0.0906334	-0.0137109	-0.123757	0.412016	#N/A
ethotoin_LINCSCP_19159	ethotoin_LINCSCP_19159	0.390936	-0.0841763	-0.0288975	0.0730581	0.380028	Sodium channel alpha subunit blocker
DL_PDMP_LINCSCP_39921	DL_PDMP_LINCSCP_39921	0.390105	-0.213414	0.183735	0.0496979	0.601909	Glucosyltransferase inhibitor
Brompheniramine_LINCSCP_58117	Brompheniramine_LINCSCP_58117	0.389466	-0.0775396	-0.130719	-0.254648	0.365951	Histamine receptor antagonist
Hydrocortisone_LINCSCP_22675	Hydrocortisone_LINCSCP_22675	0.387925	0.0482938	0.0804332	0.332116	0.491207	Glucocorticoid receptor agonist
apicidin_LINCSCP_13365	apicidin_LINCSCP_13365	0.387504	0.261974	-0.107047	0.13002	0.457484	HDAC inhibitor
carteolol_LINCSCP_6777	carteolol_LINCSCP_6777	0.387179	0.0833087	0.0195897	-0.0764994	0.44431	Adrenergic receptor antagonist
331771_20_1_LINCSCP_256272	331771_20_1_LINCSCP_256272	0.386045	-0.171896	-0.189364	-0.168866	0.701261	Aurora kinase inhibitor
Ribavirin_LINCSCP_45772	Ribavirin_LINCSCP_45772	0.385144	-0.00172598	-0.107132	-0.295895	0.694786	Antiviral
PD_184352_LINCSCP_240042	PD_184352_LINCSCP_240042	0.382898	0.0948943	-0.212246	-0.316332	0.386633	MEK inhibitor
valproic_acid_LINCSCP_43443	valproic_acid_LINCSCP_43443	0.381501	-0.246828	-0.0587308	-0.198672	0.554137	Succinate semialdehyde dehydrogenase inhibitor
deltaline_LINCSCP_284635	deltaline_LINCSCP_284635	0.380012	-0.0611516	-0.153857	-0.0639283	0.666426	Acetylcholine receptor antagonist
DCPIB_LINCSCP_42800	DCPIB_LINCSCP_42800	0.378873	0.0678025	-0.00709416	-0.0188455	0.394499	Chloride channel blocker|Gap junction modulator|Glutamate inhibitor
cephalosporanic_acid_LINCSCP_33564	cephalosporanic_acid_LINCSCP_33564	0.377702	0.0444387	-0.252016	-0.212529	0.517099	Bacterial cell wall synthesis inhibitor
PIK_90_LINCSCP_12743	PIK_90_LINCSCP_12743	0.376648	-0.0114983	0.0273315	0.238245	0.737772	PI3K inhibitor
AS_601245_LINCSCP_111520	AS_601245_LINCSCP_111520	0.376632	-0.0178425	-0.136357	-0.312063	0.434238	JNK inhibitor
Methixene_LINCSCP_102026	Methixene_LINCSCP_102026	0.376563	0.157622	0.111887	-0.0837286	0.482593	Acetylcholine receptor antagonist
BRD_K72174974_LINCSCP_37170	BRD_K72174974_LINCSCP_37170	0.376475	0.0226652	0.0373357	-0.0453303	0.573674	#N/A
Enzastaurin_LINCSCP_51463	Enzastaurin_LINCSCP_51463	0.37646	0.0376926	-0.203601	-0.262821	0.512102	PKC inhibitor
Prednisone_LINCSCP_158857	Prednisone_LINCSCP_158857	0.376031	0.0417447	0.139703	-0.0778979	0.532274	Glucocorticoid receptor agonist
Atorvastatin_DM_1808	Atorvastatin_DM_1808	0.375502	0.072273	0.133249	-0.0337891	0.351091	#N/A
RS_504393_LINCSCP_204210	RS_504393_LINCSCP_204210	0.375301	0.17862	0.0297941	0.316732	0.679312	CC chemokine receptor antagonist
Y_26763_LINCSCP_159725	Y_26763_LINCSCP_159725	0.373381	0.0609083	-0.12666	-0.0888645	0.580855	Potassium channel activator
PF_562271_LINCSCP_131600	PF_562271_LINCSCP_131600	0.373376	0.20859	-0.0916757	-0.129039	0.526689	Focal adhesion kinase inhibitor
Darunavir_LINCSCP_168795	Darunavir_LINCSCP_168795	0.373183	0.070907	-0.174738	-0.0590568	0.427215	Cytochrome P450 3A inhibitor
CGP_60474_LINCSCP_151230	CGP_60474_LINCSCP_151230	0.373066	-0.00485195	-0.100602	-0.217936	0.396866	CDK inhibitor
LY2940680_LINCSCP_173116	LY2940680_LINCSCP_173116	0.372671	0.0824592	-0.0780777	-0.184884	0.328565	Smoothened homolog antagonist
Diltiazem_LINCSCP_179470	Diltiazem_LINCSCP_179470	0.37197	0.332995	-0.0204373	0.00901647	0.399563	Calcium channel blocker
noscapine_LINCSCP_113580	noscapine_LINCSCP_113580	0.371385	-0.0987744	0.240385	-0.149308	0.635355	#N/A
Losartan_LINCSCP_53834	Losartan_LINCSCP_53834	0.370592	0.0424107	0.145167	0.0335687	0.506169	Angiotensin receptor antagonist
phentermine_LINCSCP_101811	phentermine_LINCSCP_101811	0.370345	0.0609374	0.178296	-0.118844	0.509971	Adrenergic receptor agonist
Ketotifen_LINCSCP_11169	Ketotifen_LINCSCP_11169	0.370272	0.0416376	0.211625	0.031272	0.389894	Histamine receptor agonist|Histamine receptor ligand|Leukotriene receptor antagonist|Phosphodiesterase inhibitor
LE_300_LINCSCP_42826	LE_300_LINCSCP_42826	0.36917	0.0197441	0.0602095	-0.210645	0.456389	Dopamine receptor antagonist
kenpaullone_LINCSCP_43438	kenpaullone_LINCSCP_43438	0.369031	-0.00584003	0.0734582	-0.155274	0.30616	CDK inhibitor|Glycogen synthase kinase inhibitor
cyclopamine_LINCSCP_58677	cyclopamine_LINCSCP_58677	0.368904	0.110189	-0.0536449	-0.201038	0.401934	Smoothened receptor antagonist
L_690488_LINCSCP_53717	L_690488_LINCSCP_53717	0.368813	-0.152764	-0.322162	-0.191344	0.902642	Inositol monophosphatase inhibitor
lestaurtinib_LINCSCP_171329	lestaurtinib_LINCSCP_171329	0.368754	0.0979666	0.0606812	-0.184874	0.326391	Protein farnesyltransferase inhibitor
AZ_628_LINCSCP_86609	AZ_628_LINCSCP_86609	0.368547	0.167495	0.0322225	0.16801	0.939576	RAF inhibitor
PHA_793887_LINCSCP_29569	PHA_793887_LINCSCP_29569	0.368372	0.304791	-0.0760987	0.0689481	0.569636	CDK inhibitor
SB_431542_CTRS_9344	SB_431542_CTRS_9344	0.367977	0.0597257	0.0130246	-0.00569699	0.399733	TGF beta receptor inhibitor
Tasquinimod_LINCSCP_137982	Tasquinimod_LINCSCP_137982	0.366566	0.0544878	-0.0440828	-0.210854	0.613269	#N/A
Neratinib_LINCSCP_24613	Neratinib_LINCSCP_24613	0.365634	0.101967	-0.108498	0.0559581	0.655026	EGFR inhibitor
FK_506_(Tacrolimus)_LINCSTP_187	FK_506_(Tacrolimus)_LINCSTP_187	0.364693	-0.036043	-0.0819909	-0.0956939	0.654092	Calcineurin inhibitor
Tacrolimus_LINCSTP_187	Tacrolimus_LINCSTP_187	0.364693	-0.036043	-0.0819909	-0.0956939	0.654092	Calcineurin inhibitor
diethylstilbestrol_LINCSCP_49499	diethylstilbestrol_LINCSCP_49499	0.362425	-0.176792	-0.173201	-0.0401422	0.365799	Estrogen receptor alpha agonist
Fingolimod_LINCSCP_137311	Fingolimod_LINCSCP_137311	0.36055	0.30145	-0.0624592	0.249297	0.511139	Sphingosine 1-phosphate receptor agonist
Sirolimus_LINCSCP_145534	Sirolimus_LINCSCP_145534	0.360462	0.042731	0.0440582	-0.119135	0.373827	MTOR inhibitor
SB_203580_LINCSCP_12248	SB_203580_LINCSCP_12248	0.359227	-0.0463279	-0.160352	-0.165079	0.750551	P38 MAPK inhibitor
Salirasib_LINCSCP_103908	Salirasib_LINCSCP_103908	0.359067	0.0165011	0.110152	0.3374	0.566985	#N/A
Ascorbic_acid_LINCSCP_47375	Ascorbic_acid_LINCSCP_47375	0.357997	-0.207254	-0.118525	-0.00560032	0.620785	Antioxidant
Siguazodan_LINCSCP_209513	Siguazodan_LINCSCP_209513	0.357108	-0.183727	0.114292	-0.085003	0.521783	Phosphodiesterase inhibitor
herniarin_LINCSCP_11319	herniarin_LINCSCP_11319	0.356997	0.0520413	-0.0820298	0.363505	0.578999	Calcium channel blocker
PI_103_LINCSCP_145820	PI_103_LINCSCP_145820	0.355413	0.0763043	0.0549264	-0.0802914	0.375977	MTOR inhibitor|PI3K inhibitor
L_732138_LINCSCP_284418	L_732138_LINCSCP_284418	0.353882	0.0603919	-0.391573	-0.296328	0.454497	Tachykinin antagonist
piperacillin_LINCSCP_34592	piperacillin_LINCSCP_34592	0.352982	-0.123802	-0.241132	-0.1934	0.316974	Bacterial cell wall synthesis inhibitor
Chloramphenicol_LINCSCP_34313	Chloramphenicol_LINCSCP_34313	0.352898	0.113086	-0.312046	-0.207721	0.537728	Bacterial 50S ribosomal subunit inhibitor
PLX_4720_LINCSCP_130643	PLX_4720_LINCSCP_130643	0.351788	-0.0257797	-0.0572939	-0.153333	0.504008	RAF inhibitor
Amlodipine_LINCSCP_72238	Amlodipine_LINCSCP_72238	0.351274	0.0690997	-0.191843	0.150733	0.663352	Calcium channel blocker
byssochlamic_acid_LINCSCP_15050	byssochlamic_acid_LINCSCP_15050	0.350955	0.0896014	-0.0605482	0.245937	0.258433	Mycotoxin
busulfan_LINCSCP_73079	busulfan_LINCSCP_73079	0.350889	0.250925	-0.0449197	0.157034	0.717522	DNA inhibitor
ZG_10_LINCSCP_39447	ZG_10_LINCSCP_39447	0.349623	-0.0131154	-0.393677	-0.227187	0.424621	JNK inhibitor
Nintedanib_LINCSCP_133049	Nintedanib_LINCSCP_133049	0.349321	-0.00168453	-0.114769	-0.135276	0.888307	FGFR inhibitor|PDGFR tyrosine kinase receptor inhibitor|VEGFR inhibitor
quercetagetin_LINCSCP_11215	quercetagetin_LINCSCP_11215	0.349006	0.15564	-0.0670365	0.0702144	0.490559	PIM kinase inhibitor
RVX_208_LINCSCP_72912	RVX_208_LINCSCP_72912	0.348369	0.0973372	3.37569e-05	0.135862	0.608644	#N/A
thiazolidinecarboxylic_acid_LINCSCP_172583	thiazolidinecarboxylic_acid_LINCSCP_172583	0.347059	-0.0305475	-0.120689	-0.308696	0.62912	#N/A
761437_28_9_LINCSCP_112180	761437_28_9_LINCSCP_112180	0.346623	-0.0139438	-0.0825421	0.049192	0.604606	#N/A
entinostat_LINCSCP_35579	entinostat_LINCSCP_35579	0.346113	0.272384	-0.1296	-0.030518	0.426183	HDAC inhibitor
AS_703026_LINCSCP_26731	AS_703026_LINCSCP_26731	0.345647	0.0454673	0.161713	-0.261802	0.365149	MEK inhibitor
dictamnine_LINCSCP_13721	dictamnine_LINCSCP_13721	0.345109	0.138702	0.0336041	-0.0693121	0.568922	Furoquinoline alkaloid
rilmenidine_LINCSCP_53420	rilmenidine_LINCSCP_53420	0.344858	0.0963314	-0.0244752	-0.224289	0.577929	Adrenergic receptor agonist|Imidazoline receptor agonist
Tigecycline_LINCSCP_38381	Tigecycline_LINCSCP_38381	0.342826	0.222892	0.0270435	0.255431	0.522532	Bacterial 30S ribosomal subunit inhibitor
enobosarm_LINCSCP_190947	enobosarm_LINCSCP_190947	0.34257	-0.115287	0.188587	-0.216791	0.435249	Androgen receptor modulator
bicuculline_LINCSCP_193019	bicuculline_LINCSCP_193019	0.341361	0.200468	-0.062927	-0.150605	0.295545	GABA receptor antagonist
Chlorthalidone_LINCSCP_34247	Chlorthalidone_LINCSCP_34247	0.340206	0.249835	0.0120119	-0.0630233	0.645935	Carbonic anhydrase inhibitor
alisertib_LINCSCP_222043	alisertib_LINCSCP_222043	0.339888	-0.0503511	-0.277847	0.138174	0.755547	Aurora kinase inhibitor
camptothecin_LINCSCP_167792	camptothecin_LINCSCP_167792	0.338665	0.110394	0.0595598	-0.133379	0.321983	DNA topoisomerase I inhibitor
SN_38_LINCSCP_167792	SN_38_LINCSCP_167792	0.338665	0.110394	0.0595598	-0.133379	0.321983	DNA topoisomerase I inhibitor
teniposide_LINCSCP_50890	teniposide_LINCSCP_50890	0.338366	0.184602	-0.175977	0.161192	0.36	Topoisomerase inhibitor
BDBM50127227_CTRS_4494	BDBM50127227_CTRS_4494	0.335519	-0.0758919	0.0900281	-0.109994	0.347741	Farnesyltransferase inhibitor|NFkB pathway inhibitor
gelsemine_LINCSCP_25315	gelsemine_LINCSCP_25315	0.33487	-0.0371412	-0.121994	0.194613	0.498041	Acetylcholine receptor antagonist|Glycine receptor antagonist
4_Hydroxytamoxifen_LINCSCP_4334	4_Hydroxytamoxifen_LINCSCP_4334	0.333606	-0.0117633	-0.292208	0.10059	0.785215	Estrogen receptor antagonist|Selective estrogen receptor modulator (SERM)
mycophenolate_mofetil_LINCSCP_42591	mycophenolate_mofetil_LINCSCP_42591	0.332301	-0.0794798	-0.224579	-0.0797127	0.739789	Dehydrogenase inhibitor|Hydroxycarboxylic acid receptor agonist|Immunosuppressant|Inosine monophosphate dehydrogenase inhibitor|Inositol monophosphatase inhibitor
Parbendazole_LINCSCP_627	Parbendazole_LINCSCP_627	0.331919	-0.120509	0.180083	0.162151	0.27332	Tubulin inhibitor
tyrphostin_AG_1288_LINCSCP_32452	tyrphostin_AG_1288_LINCSCP_32452	0.330291	-0.19168	-0.174311	-0.178008	0.609799	TNF production inhibitor
Ponatinib_LINCSCP_24924	Ponatinib_LINCSCP_24924	0.327819	-0.0267958	0.0791693	0.197813	0.680383	Bcr-Abl kinase inhibitor|FLT3 inhibitor|PDGFR tyrosine kinase receptor inhibitor
Pevonedistat_LINCSCP_30835	Pevonedistat_LINCSCP_30835	0.32765	0.108193	-0.105889	-0.222544	0.506469	Nedd activating enzyme inhibitor
erismodegib_LINCSCP_30769	erismodegib_LINCSCP_30769	0.325627	-0.21176	-0.186275	0.178653	0.919879	Smoothened receptor antagonist
SB_216763_LINCSCP_146035	SB_216763_LINCSCP_146035	0.325382	0.0409429	0.0229256	-0.184357	0.609223	Glycogen synthase kinase inhibitor
VX_745_LINCSCP_12346	VX_745_LINCSCP_12346	0.324801	0.102661	-0.201724	0.16325	0.7097	P38 MAPK inhibitor
TUL_XIX002_LINCSCP_261275	TUL_XIX002_LINCSCP_261275	0.322584	0.00669827	0.191611	-0.0896844	0.338023	#N/A
Sildenafil_LINCSCP_21703	Sildenafil_LINCSCP_21703	0.322536	0.193234	0.167089	-0.162583	0.457868	Phosphodiesterase inhibitor
Daminozide_LINCSCP_165892	Daminozide_LINCSCP_165892	0.321674	0.0763505	-0.225218	0.128069	0.557965	#N/A
Omeprazole_LINCSCP_74909	Omeprazole_LINCSCP_74909	0.320824	0.132701	0.0312014	0.233607	0.416028	#N/A
ENMD_2076_LINCSCP_108934	ENMD_2076_LINCSCP_108934	0.320607	0.0566638	0.0679395	-0.095287	0.527411	Aurora kinase inhibitor|FLT3 inhibitor|VEGFR inhibitor
quinapril_LINCSCP_174035	quinapril_LINCSCP_174035	0.32035	-0.0542962	0.119716	-0.18849	0.457128	Angiotensin converting enzyme inhibitor
Chloroquine_LINCSCP_175526	Chloroquine_LINCSCP_175526	0.319988	0.0569139	0.269441	0.13555	0.484804	Antimalarial agent
Cimetidine_LINCSCP_74181	Cimetidine_LINCSCP_74181	0.31922	0.0953325	0.0976911	-0.162499	0.534529	Histamine receptor antagonist
Linsitinib_LINCSCP_131107	Linsitinib_LINCSCP_131107	0.317845	0.0528699	-0.23415	-0.0584326	0.415868	IGF-1 inhibitor
BRD_K89097220_LINCSCP_20876	BRD_K89097220_LINCSCP_20876	0.316779	-0.150804	-0.36334	0.144455	0.309045	#N/A
BRD_A25736793_LINCSCP_113907	BRD_A25736793_LINCSCP_113907	0.316323	0.413677	-0.0923007	0.111195	0.465941	mTOR inhibitor
Everolimus_LINCSCP_113907	Everolimus_LINCSCP_113907	0.316323	0.413677	-0.0923007	0.111195	0.465941	mTOR inhibitor
BMS_182874_LINCSCP_359	BMS_182874_LINCSCP_359	0.316041	0.119843	0.0726743	0.254586	0.401177	Endothelin receptor antagonist
7b_cis_LINCSCP_25791	7b_cis_LINCSCP_25791	0.313895	0.15643	-0.0847747	0.414196	0.912566	Exportin antagonist
Lisinopril_LINCSCP_47551	Lisinopril_LINCSCP_47551	0.313411	0.10416	-0.175875	-0.096303	0.446153	Angiotensin converting enzyme inhibitor
Lopinavir_LINCSCP_281588	Lopinavir_LINCSCP_281588	0.3098	0.0842861	-0.242281	-0.159227	0.360016	HIV protease inhibitor
Felodipine_LINCSCP_73987	Felodipine_LINCSCP_73987	0.309575	0.208608	0.0974983	-0.210396	0.582683	Mineralocorticoid receptor antagonist|Voltage-gated L-type calcium channel blocker
Haloperidol_LINCSCP_123968	Haloperidol_LINCSCP_123968	0.309454	-0.092064	-0.146054	-0.157	0.431591	Serotonin 2a (5-HT2a) receptor antagonist (Serotonin 2a|D2-like dopamine receptor inverse agonist
pyrvinium_pamoate_LINCSCP_51029	pyrvinium_pamoate_LINCSCP_51029	0.307251	0.221102	-0.191093	0.431261	0.719077	AKT inhibitor|Androgen receptor antagonist
CDK9_Inhibitor_LINCSCP_100273	CDK9_Inhibitor_LINCSCP_100273	0.306385	0.200193	-0.150731	-0.267389	0.459724	#N/A
ellipticine_LINCSCP_29073	ellipticine_LINCSCP_29073	0.306366	0.069424	0.0274613	0.0193498	0.651934	Topoisomerase inhibitor
Ramipril_DM_4589	Ramipril_DM_4589	0.305265	-0.0657696	-0.113423	0.243994	0.854684	#N/A
Linifanib_LINCSCP_52102	Linifanib_LINCSCP_52102	0.30409	0.109432	0.0359942	-0.245209	0.44844	PDGFR tyrosine kinase receptor inhibitor|VEGFR inhibitor
Trifluoperazine_CTRS_9403	Trifluoperazine_CTRS_9403	0.30364	-0.31731	0.30888	0.0252229	0.342294	Serotonin 2a (5-HT2a) receptor antagonist (Serotonin 2a|Serotonin 2c (5-HT2c) receptor antagonist (Serotonin 2c|D2-like dopamine receptor antagonist
cetirizine_LINCSCP_21965	cetirizine_LINCSCP_21965	0.303434	-0.0253339	0.0757524	0.236006	0.40542	Histamine receptor antagonist
TIE2_Kinase_Inhibitor_LINCSCP_85076	TIE2_Kinase_Inhibitor_LINCSCP_85076	0.302571	0.133508	0.0609026	0.237488	0.667144	#N/A
JW_7_24_1_LINCSCP_24339	JW_7_24_1_LINCSCP_24339	0.301576	0.125979	-0.0613776	-0.14669	0.480022	LCK Inhibitor
SCHEMBL6874948_LINCSCP_24339	SCHEMBL6874948_LINCSCP_24339	0.301576	0.125979	-0.0613776	-0.14669	0.480022	LCK Inhibitor
FR_180204_LINCSCP_39624	FR_180204_LINCSCP_39624	0.301361	0.00507671	-0.294037	-0.226726	0.502097	MAP kinase inhibitor
flurofamide_LINCSCP_18723	flurofamide_LINCSCP_18723	0.300296	0.224815	0.020182	-0.177905	0.702836	Urease inhibitor
Cediranib_LINCSCP_6694	Cediranib_LINCSCP_6694	0.300279	0.214237	0.106537	0.230114	0.500178	KIT inhibitor|VEGFR inhibitor
HC_toxin_LINCSCP_10982	HC_toxin_LINCSCP_10982	0.298783	0.100217	-0.0610503	0.129565	0.345147	HDAC inhibitor
BRD_8899_CTRS_8132	BRD_8899_CTRS_8132	0.298081	0.26742	-0.138886	-0.0397296	0.57505	Serine/threonine kinase inhibitor
NEFIRACETAM_LINCSCP_77304	NEFIRACETAM_LINCSCP_77304	0.297984	0.0934397	-0.132546	-0.200526	0.34116	#N/A
SCH_23390_LINCSCP_41659	SCH_23390_LINCSCP_41659	0.296469	0.00881081	0.0487108	-0.188949	0.468006	Dopamine receptor antagonist
atracurium_LINCSCP_118496	atracurium_LINCSCP_118496	0.296267	-0.270347	-0.0307134	-0.0177012	0.679958	Muscle-type nicotinic acetylcholine receptor antagonist
LDN_193189_LINCSCP_130911	LDN_193189_LINCSCP_130911	0.29531	-0.0662953	0.000787496	0.0592965	0.4298	Serine/threonine kinase inhibitor
Cyclohexanecarboxamide,_4_(1_aminoethyl)_n_4_pyridinyl_,_trans__LINCSCP_149001	Cyclohexanecarboxamide,_4_(1_aminoethyl)_n_4_pyridinyl_,_trans__LINCSCP_149001	0.294791	0.226853	-0.204571	-0.253555	0.454117	Rho associated kinase inhibitor
Y_27632_LINCSCP_149001	Y_27632_LINCSCP_149001	0.294791	0.226853	-0.204571	-0.253555	0.454117	Rho associated kinase inhibitor
Acetylsalicylic_acid_LINCSCP_212141	Acetylsalicylic_acid_LINCSCP_212141	0.29412	0.197124	0.00536961	-0.257048	0.413875	Cyclooxygenase inhibitor
JQ1_LINCSCP_86916	JQ1_LINCSCP_86916	0.290618	0.202244	-0.152419	-0.0366297	0.383079	#N/A
CGS_21680_LINCSCP_44101	CGS_21680_LINCSCP_44101	0.289775	-0.253438	-0.228909	-0.211566	0.320411	Adenosine receptor agonist
nalbuphine_LINCSCP_291492	nalbuphine_LINCSCP_291492	0.287598	0.0210887	-0.331848	-0.040962	0.787214	Opioid receptor agonist|Opioid receptor antagonist
CGP_13501_LINCSCP_56082	CGP_13501_LINCSCP_56082	0.287458	-0.0866652	-0.360955	-0.0664034	0.396509	GABA receptor modulator
Ruxolitinib_LINCSCP_131104	Ruxolitinib_LINCSCP_131104	0.28645	-0.11535	-0.1371	0.067778	0.176109	JAK inhibitor
topotecan_LINCSCP_153954	topotecan_LINCSCP_153954	0.284018	0.202246	-0.0134274	-0.0909351	0.461852	Cathepsin K inhibitor
Melatonin_LINCSCP_282137	Melatonin_LINCSCP_282137	0.283284	0.13324	-0.200507	0.0300599	0.443322	Melatonin receptor antagonist
Canertinib_LINCSCP_85959	Canertinib_LINCSCP_85959	0.282941	-0.147661	-0.245919	-0.286628	0.369682	EGFR inhibitor
ICG_001_LINCSCP_29158	ICG_001_LINCSCP_29158	0.282119	-0.244288	-0.038927	0.202772	0.594571	#N/A
MLS002473639_LINCSCP_31157	MLS002473639_LINCSCP_31157	0.281791	0.0156805	-0.181534	-0.0462698	0.380763	#N/A
VU_0418946_1_LINCSCP_239693	VU_0418946_1_LINCSCP_239693	0.281403	0.136472	-0.38701	0.16741	0.616177	HIF modulator
CEFEPIME_HYDROCHLORIDE_LINCSCP_74221	CEFEPIME_HYDROCHLORIDE_LINCSCP_74221	0.28076	-0.136942	-0.133566	0.0521312	0.272286	#N/A
Tamsulosin_HCl_LINCSCP_97630	Tamsulosin_HCl_LINCSCP_97630	0.279934	0.124841	-0.144935	-0.330836	0.508394	Adrenergic receptor alpha-1 antagonist
guanabenz_LINCSCP_52628	guanabenz_LINCSCP_52628	0.279748	0.208589	-0.23269	-0.00477344	0.573502	Adrenergic receptor agonist
SCHEMBL6851809_LINCSCP_12506	SCHEMBL6851809_LINCSCP_12506	0.278471	0.0428078	0.0475847	-0.17764	0.362031	MTOR inhibitor
NECA_DM_4105	NECA_DM_4105	0.276264	-0.27715	0.305511	0.0125195	0.672377	Calcium channel blocker
Minoxidil_LINCSCP_14210	Minoxidil_LINCSCP_14210	0.271959	-0.28603	-0.294666	-0.264348	0.434853	KATP activator|Kir6 channel (KATP) activator|Vasodilator
AMG_232_LINCSCP_95612	AMG_232_LINCSCP_95612	0.270803	0.123316	-0.0300995	0.0463826	0.254762	#N/A
CAY_10594_CTRS_9089	CAY_10594_CTRS_9089	0.268961	0.337233	-0.356205	0.205584	0.555834	Phospholipase inhibitor
Marimastat_LINCSCP_153904	Marimastat_LINCSCP_153904	0.268645	0.230821	0.0925626	-0.0831913	0.495566	#N/A
Rosuvastatin_LINCSCP_108478	Rosuvastatin_LINCSCP_108478	0.268162	0.118018	-0.113719	-0.269935	0.443299	HMGCR inhibitor
NSC95397_LINCSCP_10611	NSC95397_LINCSCP_10611	0.267888	0.0520822	0.0903201	-0.262117	0.495057	CDC inhibitor
panobinostat_LINCSCP_17143	panobinostat_LINCSCP_17143	0.267648	0.00841288	-0.146882	0.223857	0.561927	HDAC inhibitor
aliskiren_LINCSCP_155764	aliskiren_LINCSCP_155764	0.267509	0.195463	-0.253171	-0.247684	0.500607	Antihypertensive agent|Peptidase inhibitor|Protease inhibitor|Renin inhibitor
Levamisole_DM_3679	Levamisole_DM_3679	0.266329	0.0426978	-0.0662158	0.264291	0.498394	#N/A
Metoprolol_LINCSCP_156308	Metoprolol_LINCSCP_156308	0.265026	0.415901	-0.292282	0.115773	0.237984	Adrenergic receptor antagonist
Indomethacin_LINCSCP_272536	Indomethacin_LINCSCP_272536	0.264094	0.00315469	-0.0358531	-0.291244	0.377578	Cyclooxygenase inhibitor
AT_7519_LINCSCP_131704	AT_7519_LINCSCP_131704	0.264009	0.111191	-0.0345237	-0.198604	0.552046	CDK inhibitor|Cell cycle inhibitor
Infigratinib_LINCSCP_86858	Infigratinib_LINCSCP_86858	0.262381	-0.0127105	0.128746	0.11736	0.594325	FGFR inhibitor
amsacrine_LINCSCP_11219	amsacrine_LINCSCP_11219	0.259938	-0.019249	-0.366617	0.245874	0.28366	Topoisomerase inhibitor
Lenalidomide_LINCSCP_22303	Lenalidomide_LINCSCP_22303	0.259207	0.09478	-0.047727	-0.158163	0.403116	Anticancer agent
BML_259_LINCSCP_792	BML_259_LINCSCP_792	0.258197	0.295836	-0.12632	-0.0667726	0.306509	CDK inhibitor
staurosporine_LINCSTP_349	staurosporine_LINCSTP_349	0.257694	-0.0773043	-0.419052	-0.0255003	0.237918	PKC inhibitor
mocetinostat_LINCSCP_164728	mocetinostat_LINCSCP_164728	0.25644	0.176693	-0.222088	0.0765603	0.574522	HDAC inhibitor
Chenodeoxycholic_acid_LINCSCP_154904	Chenodeoxycholic_acid_LINCSCP_154904	0.2556	-0.123553	-0.107911	-0.0961295	0.308608	#N/A
Allitinib_LINCSCP_83131	Allitinib_LINCSCP_83131	0.252291	0.146478	0.109976	-0.183898	0.468533	#N/A
AZD_7762_LINCSCP_86398	AZD_7762_LINCSCP_86398	0.249108	-0.054536	0.191811	-0.188613	0.533563	CHK inhibitor
TGX_115_LINCSCP_10405	TGX_115_LINCSCP_10405	0.248259	0.0512244	0.115574	0.248028	0.505683	PI3K inhibitor
oleanolic_acid_LINCSCP_14523	oleanolic_acid_LINCSCP_14523	0.244331	-0.169739	-0.140298	-0.197925	0.652659	G protein-coupled receptor agonist
azithromycin_LINCSCP_57905	azithromycin_LINCSCP_57905	0.244068	-0.281616	-0.173731	0.1881	0.895471	Bacterial 50S ribosomal subunit inhibitor
LFM_A12_LINCSCP_289180	LFM_A12_LINCSCP_289180	0.241764	0.00869671	-0.0990537	-0.0392136	0.701353	EGFR inhibitor
QS_11_LINCSCP_56809	QS_11_LINCSCP_56809	0.241267	0.0186221	-0.358645	0.0665994	0.533713	ARFGAP inhibitor
Lafutidine_LINCSCP_77425	Lafutidine_LINCSCP_77425	0.239808	0.0954103	0.0933986	0.221741	0.554603	#N/A
XAV_939_LINCSCP_10525	XAV_939_LINCSCP_10525	0.239471	-0.0421846	-0.139582	-0.28747	0.644042	Tankyrase inhibitor
ampicillin_LINCSCP_8047	ampicillin_LINCSCP_8047	0.239424	0.116537	-0.0810656	-0.0656116	0.483541	Penicillin binding protein inhibitor
NCS_382_LINCSCP_18823	NCS_382_LINCSCP_18823	0.235193	0.126526	0.131885	0.138162	0.398613	GABA receptor antagonist
damnacanthal_LINCSCP_13956	damnacanthal_LINCSCP_13956	0.23496	0.105526	-0.127295	-0.0655633	0.668496	Src inhibitor
triptolide_LINCSCP_147054	triptolide_LINCSCP_147054	0.231665	-0.00228686	0.0704255	-0.189596	0.406073	#N/A
GSK_2334470_LINCSCP_50832	GSK_2334470_LINCSCP_50832	0.227395	-0.0574452	0.172956	0.145365	0.637774	Pyruvate dehydrogenase kinase inhibitor
TGX_221_LINCSCP_85614	TGX_221_LINCSCP_85614	0.226854	-0.169598	-0.444091	-0.223053	0.450991	PI3K inhibitor
BMS_754807_CTRS_6669	BMS_754807_CTRS_6669	0.226752	0.224456	0.0803024	-0.0294234	0.458576	IGF-1 inhibitor
Alpelisib_LINCSCP_85735	Alpelisib_LINCSCP_85735	0.22589	0.105585	-0.370042	0.154387	0.749025	PI3-kinase p110-alpha subunit inhibitor
Bendroflumethiazide_LINCSCP_244171	Bendroflumethiazide_LINCSCP_244171	0.222953	0.0136152	0.136692	0.147698	0.38098	Sodium/potassium/chloride transporter inhibitor
KU_0060648_LINCSCP_9699	KU_0060648_LINCSCP_9699	0.222831	0.138888	-0.0275285	0.261686	0.580015	DNA dependent protein kinase inhibitor|PI3K inhibitor
RU_58841_LINCSCP_172493	RU_58841_LINCSCP_172493	0.222762	0.0722252	-0.303081	-0.0274758	0.296104	#N/A
BIBX_1382_LINCSCP_96985	BIBX_1382_LINCSCP_96985	0.219091	0.0430525	0.105547	-0.0394291	0.344883	EGFR inhibitor|Tyrosine kinase inhibitor
Falnidamol_LINCSCP_96985	Falnidamol_LINCSCP_96985	0.219091	0.0430525	0.105547	-0.0394291	0.344883	EGFR inhibitor|Tyrosine kinase inhibitor
MBCQ_LINCSCP_30393	MBCQ_LINCSCP_30393	0.215182	0.0174294	-0.0378257	0.134955	0.467117	Phosphodiesterase inhibitor
quipazine_LINCSCP_25373	quipazine_LINCSCP_25373	0.209415	-0.0808342	-0.146906	-0.0937203	0.235771	Serotonin receptor agonist
tolcapone_LINCSCP_167983	tolcapone_LINCSCP_167983	0.208357	-0.0273015	-0.0186655	0.301668	0.473205	Catechol O methyltransferase inhibitor
Icosapent_LINCSCP_13346	Icosapent_LINCSCP_13346	0.205719	-0.06019	0.147612	0.218341	0.346546	PPAR receptor agonist
Navitoclax_LINCSCP_206078	Navitoclax_LINCSCP_206078	0.204747	-0.0545971	0.0736645	0.0373452	0.354402	BCL inhibitor
ZK_93423_LINCSCP_90248	ZK_93423_LINCSCP_90248	0.203416	-0.0910865	0.14939	-0.0107645	0.373074	Benzodiazepine receptor agonist
AZD_2014_LINCSCP_53208	AZD_2014_LINCSCP_53208	0.201562	-0.466277	-0.291938	-0.060065	0.705776	MTOR inhibitor
KU_0063794_LINCSCP_53208	KU_0063794_LINCSCP_53208	0.201562	-0.466277	-0.291938	-0.060065	0.705776	MTOR inhibitor
indinavir_DM_3452	indinavir_DM_3452	0.199971	-0.109801	0.237653	0.0812479	0.296431	#N/A
SU_11652_LINCSCP_136977	SU_11652_LINCSCP_136977	0.199149	-0.0666232	0.0937661	-0.0364989	0.195244	Tyrosine kinase inhibitor
Acetylcysteine_LINCSCP_34673	Acetylcysteine_LINCSCP_34673	0.197086	-0.106959	-0.105586	-0.0622707	0.294605	Mucolytic agent
Dipraglurant_LINCSCP_77260	Dipraglurant_LINCSCP_77260	0.19566	0.168552	-0.145101	-0.259372	0.493377	Metabotropic glutamate receptor 5 modulator
pyroxamide_LINCSCP_52210	pyroxamide_LINCSCP_52210	0.19407	-0.060618	-0.237542	-0.168524	0.379446	HDAC inhibitor
AM_630_LINCSCP_241139	AM_630_LINCSCP_241139	0.193216	-0.281049	-0.307662	-0.226366	0.534282	Cannabinoid receptor antagonist
Chlorpromazine_LINCSCP_207231	Chlorpromazine_LINCSCP_207231	0.190182	-0.242522	-0.321172	-0.154076	0.406437	#N/A
indolophenanthridine_LINCSCP_11321	indolophenanthridine_LINCSCP_11321	0.19003	0.261855	-0.212979	0.414072	0.646754	CALY activator
triprolidine_LINCSCP_4192	triprolidine_LINCSCP_4192	0.189768	-0.092194	-0.0866847	-0.0573596	0.207156	Histamine receptor antagonist
Famciclovir_DM_3075	Famciclovir_DM_3075	0.188671	-0.157869	0.0609247	-0.0025311	0.348488	#N/A
5_(Z)_7_(4_o_hydroxyphenyl_2_trifluoromethyl_1,3_dioxan_cis_5_yl)heptenoic_acid_LINCSCP_155782	5_(Z)_7_(4_o_hydroxyphenyl_2_trifluoromethyl_1,3_dioxan_cis_5_yl)heptenoic_acid_LINCSCP_155782	0.179808	0.118999	-0.172724	-0.171734	0.519713	#N/A
triacsin_c_LINCSCP_57203	triacsin_c_LINCSCP_57203	0.179274	-0.0923034	-0.1727	0.149352	0.618718	Adrenergic receptor antagonist
Corvasal_LINCSCP_124010	Corvasal_LINCSCP_124010	0.179264	0.0917789	0.0574188	0.205886	0.329992	#N/A
7,4'_dihydroxyflavone_LINCSCP_193220	7,4'_dihydroxyflavone_LINCSCP_193220	0.17868	0.265931	-0.25351	0.0538077	0.299397	Opioid receptor antagonist
Irbesartan_LINCSCP_103769	Irbesartan_LINCSCP_103769	0.177266	0.0544	-0.0616891	0.0226753	0.326981	Angiotensin receptor antagonist
MLS003129394_LINCSCP_37390	MLS003129394_LINCSCP_37390	0.169275	-0.358078	-0.10149	-0.123525	0.37482	#N/A
H_9_LINCSCP_281421	H_9_LINCSCP_281421	0.168323	-0.158704	-0.145829	-0.170484	0.354284	PKA inhibitor
triciribine_LINCSCP_25203	triciribine_LINCSCP_25203	0.167253	0.156239	-0.0828069	-0.037302	0.278841	AKT inhibitor
BD_1063_LINCSCP_44132	BD_1063_LINCSCP_44132	0.166996	0.0572471	0.275227	0.0421743	0.45769	Sigma receptor antagonist
NNC_63_0532_LINCSCP_52598	NNC_63_0532_LINCSCP_52598	0.164458	0.212687	-0.194176	-0.131839	0.246847	Opioid receptor agonist
UNC0638_LINCSCP_83595	UNC0638_LINCSCP_83595	0.162481	-0.0723558	-0.15226	-0.347785	0.524426	#N/A
tienilic_acid_LINCSCP_8035	tienilic_acid_LINCSCP_8035	0.157471	0.106942	0.352138	0.163998	0.625337	Sodium/potassium/chloride transporter inhibitor
LY_2183240_LINCSCP_39753	LY_2183240_LINCSCP_39753	0.155002	0.0491161	-0.027326	-0.286794	0.55213	FAAH inhibitor|FAAH reuptake inhibitor
SB_258585_LINCSCP_44749	SB_258585_LINCSCP_44749	0.154381	-0.200111	-0.379436	-0.302917	0.422201	Serotonin receptor antagonist
Favipiravir_LINCSCP_138128	Favipiravir_LINCSCP_138128	0.153504	-0.477903	-0.128903	-0.139179	0.766775	#N/A
MLS000417155_LINCSCP_292307	MLS000417155_LINCSCP_292307	0.1509	0.0296953	0.0615184	-0.0284746	0.41221	#N/A
mofezolac_LINCSCP_203286	mofezolac_LINCSCP_203286	0.150834	0.0192207	-0.0110206	-0.00138851	0.355778	Cyclooxygenase inhibitor
BRD_K19914944_LINCSCP_63142	BRD_K19914944_LINCSCP_63142	0.145682	-0.322291	-0.503985	-0.213266	0.659943	#N/A
PU_H71_LINCSCP_20442	PU_H71_LINCSCP_20442	0.144078	-0.0225989	-0.0532435	-0.106382	0.279172	HSP inhibitor
Linezolid_LINCSCP_5889	Linezolid_LINCSCP_5889	0.138186	0.0696518	-0.121049	-0.0994924	0.377189	Bacterial 50S ribosomal subunit inhibitor
E_2012_LINCSCP_141301	E_2012_LINCSCP_141301	0.134541	0.174955	-0.206191	0.0518763	0.480484	#N/A
genipin_LINCSCP_47359	genipin_LINCSCP_47359	0.123167	-0.213607	-0.295828	-0.140354	0.47066	Choleretic agent
simvastatin_DM_4742	simvastatin_DM_4742	0.122456	-0.0448178	0.0269926	0.0567902	0.525713	HMG-CoA reductase inhibitor
CAY_10470_LINCSCP_10702	CAY_10470_LINCSCP_10702	0.114614	-0.277496	-0.346677	-0.110272	0.524967	NFkB pathway inhibitor
fludrocortisone_LINCSCP_44764	fludrocortisone_LINCSCP_44764	0.110137	-0.0799052	-0.0370749	0.079434	0.364128	Glucocorticoid receptor agonist|Mineralocorticoid receptor agonist
Perindopril_LINCSCP_92044	Perindopril_LINCSCP_92044	0.0964484	0.0481003	0.141846	-0.0284929	0.335023	Angiotensin converting enzyme inhibitor
sulmazole_LINCSCP_107859	sulmazole_LINCSCP_107859	0.0891423	0.0917174	-0.123663	-0.0879573	0.32478	#N/A
Hydroxychloroquine_LINCSCP_34562	Hydroxychloroquine_LINCSCP_34562	0.0880839	-0.301452	-0.121454	-0.0319197	0.481824	Antimalarial agent
PI_828_LINCSCP_55869	PI_828_LINCSCP_55869	0.0879137	0.157177	-0.128566	0.180075	0.424562	PI3K inhibitor
puromycin_LINCSCP_44459	puromycin_LINCSCP_44459	0.0861562	-0.246935	-0.28974	0.137853	0.500436	Protein synthesis inhibitor
solifenacin_LINCSCP_154027	solifenacin_LINCSCP_154027	0.0821011	-0.103328	-0.288093	0.262579	0.481684	Muscarinic acetylcholine receptor M2 antagonist|Muscarinic acetylcholine receptor M3 antagonist
Talniflumate_LINCSCP_17900	Talniflumate_LINCSCP_17900	0.0792629	-0.00924836	0.0287194	-0.0741658	0.295043	Cyclooxygenase inhibitor
1446_61_3_LINCSCP_11459	1446_61_3_LINCSCP_11459	0.0780659	-0.190178	-0.05894	0.00657385	0.697853	Cannabinoid receptor agonist
NCGC00010694_LINCSCP_5662	NCGC00010694_LINCSCP_5662	0.0775305	-0.0581206	-0.153207	0.0258656	0.352525	#N/A
WT_171_LINCSCP_10783	WT_171_LINCSCP_10783	0.0767189	-0.0602385	-0.16798	-0.0443454	0.260194	HDAC inhibitor
azacyclonol_LINCSCP_52694	azacyclonol_LINCSCP_52694	0.0697392	-0.152602	-0.048654	-0.103628	0.468155	Histamine receptor antagonist
loxoprofen_DM_3771	loxoprofen_DM_3771	0.0682698	0.0202405	0.204625	0.242956	0.732313	#N/A
entecavir_LINCSCP_90796	entecavir_LINCSCP_90796	0.0613325	-0.0898054	-0.0337659	-0.181581	0.371285	DNA replication inhibitor|Reverse transcriptase inhibitor
LY_303511_LINCSCP_7688	LY_303511_LINCSCP_7688	0.0320137	-0.0397544	-0.327776	-0.154571	0.494901	Casein kinase inhibitor|PI3K inhibitor
W_7_LINCSCP_13971	W_7_LINCSCP_13971	0.0288572	-0.209954	-0.18291	-0.247776	0.482732	Serotonin receptor agonist
myricetin_CTRS_6922	myricetin_CTRS_6922	0.00780638	0.0706019	-0.267953	-0.0257349	0.464403	Androgen receptor agonist|Cytochrome P450 inhibitor
cardiogenol_c_LINCSCP_204489	cardiogenol_c_LINCSCP_204489	0.00578309	-0.173797	-0.348199	-0.165831	0.607736	Cardiomyogenesis inducer

## Sheet: Data_Cluster_3
Table S9: Data_Cluster_3
	drug_sig	G1_vs_G6	G2_vs_G6	G3_vs_G6	G4_vs_G6	G1_vs_G6	Drug Category
daunorubicin_PG_1572	daunorubicin_PG_1572	0.452509	-2.59986	-2.55349	-3.22091	0.773705	DNA topoisomerase II alpha inhibitor
Progesterone_LINCSCP_31648	Progesterone_LINCSCP_31648	0.387835	-2.39403	-0.701846	-2.78007	0.441236	Mineralocorticoid receptor agonist
alpha_estradiol_LINCSCP_35944	alpha_estradiol_LINCSCP_35944	0.377144	-2.48024	-0.841563	-3.05122	0.163828	Estrogen receptor alpha agonist
estradiol_cypionate_LINCSCP_35944	estradiol_cypionate_LINCSCP_35944	0.377144	-2.48024	-0.841563	-3.05122	0.163828	Estrogen receptor alpha agonist
estriol_LINCSCP_35944	estriol_LINCSCP_35944	0.377144	-2.48024	-0.841563	-3.05122	0.163828	Estrogen receptor alpha agonist
Methapyrilene_DM_3839	Methapyrilene_DM_3839	0.37701	-2.5782	-0.383376	-3.26223	0.283008	#N/A
eugenol_LINCSCP_30272	eugenol_LINCSCP_30272	0.266666	-2.34727	-0.82564	-2.75747	0.422175	Androgen receptor antagonist
Imatinib_LINCSRS_129	Imatinib_LINCSRS_129	0.259185	-2.18107	-2.07884	-2.27456	0.0990597	#N/A
geldanamycin_PG_2313	geldanamycin_PG_2313	0.251959	-2.29788	-0.776677	-2.6368	0.428589	HSP inhibitor
SCHEMBL3958507_LINCSCP_99722	SCHEMBL3958507_LINCSCP_99722	0.250369	-2.48167	-0.827554	-3.10462	0.17095	Protein kinase inhibitor
doxorubicin_GDS_7405	doxorubicin_GDS_7405	0.211219	-2.28472	0.076294	-2.20084	-0.352671	#N/A
Loratadine_DM_2676	Loratadine_DM_2676	0.198102	-2.68194	-0.319557	-2.51757	0.0868576	#N/A
Acetaminophen_DM_1556	Acetaminophen_DM_1556	0.192883	-2.68575	-0.354926	-3.33463	0.0533622	#N/A
NECA_CMAP_1520	NECA_CMAP_1520	0.139755	-2.92369	-3.08894	-2.61203	0.695859	Muscarinic acetylcholine receptor M3 antagonist|Muscarinic acetylcholine receptor M1 antagonist
FK_506_(Tacrolimus)_LINCSTP_355	FK_506_(Tacrolimus)_LINCSTP_355	0.126407	-2.02716	-2.12569	-2.24856	0.143513	Calcineurin inhibitor
Tacrolimus_LINCSTP_355	Tacrolimus_LINCSTP_355	0.126407	-2.02716	-2.12569	-2.24856	0.143513	Calcineurin inhibitor
W_12_LINCSTP_355	W_12_LINCSTP_355	0.126407	-2.02716	-2.12569	-2.24856	0.143513	Calcineurin inhibitor
Gefitinib_EBI_5161	Gefitinib_EBI_5161	0.120721	-2.33986	-2.52244	-2.1667	0.744248	#N/A
Calcium_LINCSTP_584	Calcium_LINCSTP_584	0.100998	-1.84666	-1.73831	-2.09324	-0.0586507	Calcium/calmodulin dependent protein kinase inhibitor|Purinergic receptor antagonist
resorcinol_LINCSCP_72746	resorcinol_LINCSCP_72746	0.0867648	-2.31115	-0.901334	-2.91271	0.173732	Cytochrome P450 inhibitor|SIRT activator
Resveratrol_LINCSCP_72746	Resveratrol_LINCSCP_72746	0.0867648	-2.31115	-0.901334	-2.91271	0.173732	Cytochrome P450 inhibitor|SIRT activator
Sorafenib_LINCSCP_51382	Sorafenib_LINCSCP_51382	0.0732178	-2.58594	-2.7519	-3.02041	0.378766	FLT3 inhibitor|KIT inhibitor|PDGFR tyrosine kinase receptor inhibitor|RAF inhibitor|RET tyrosine kinase inhibitor|VEGFR inhibitor
Isotretinoin_DM_3526	Isotretinoin_DM_3526	0.0623049	-2.62006	-0.173638	-2.79768	0.202244	Retinoic acid receptor agonist
AZD_7762_LINCSCP_51366	AZD_7762_LINCSCP_51366	0.0431937	-2.54136	-0.612155	-2.87044	0.00585044	CHK inhibitor
SB_590885_LINCSCP_132094	SB_590885_LINCSCP_132094	0.0370181	-2.35694	-0.679746	-2.82183	0.214263	#N/A
SB590885_LINCSCP_132094	SB590885_LINCSCP_132094	0.0370181	-2.35694	-0.679746	-2.82183	0.214263	#N/A
camptothecin_PG_4700	camptothecin_PG_4700	0.0368848	-2.83302	-0.809233	-2.92672	-2.21173	Topoisomerase inhibitor
Tamoxifen_DM_4927	Tamoxifen_DM_4927	0.0280657	-2.23331	-2.21174	-2.27539	0.0283868	Estrogen receptor alpha modulator
Lapatinib_LINCSCP_164118	Lapatinib_LINCSCP_164118	0.0189941	-2.62226	-0.963338	-2.88296	0.30446	EGFR inhibitor|ErbB2 inhibitor
Folic_acid_DM_3865	Folic_acid_DM_3865	-0.000218894	-2.69898	-0.519783	-2.5805	0.328723	Dihydrofolate reductase inhibitor
Methotrexate_DM_3865	Methotrexate_DM_3865	-0.000218894	-2.69898	-0.519783	-2.5805	0.328723	Dihydrofolate reductase inhibitor
BMS_536924_CTRS_7615	BMS_536924_CTRS_7615	-0.00340027	-2.93652	-0.704374	-3.21766	-0.130274	IGF-1 inhibitor
PIT_EBI_4972	PIT_EBI_4972	-0.00910852	-0.585396	-2.52015	-2.62011	-2.43071	#N/A
Losartan_DM_3749	Losartan_DM_3749	-0.0361518	-2.39181	-0.105858	-2.40702	-0.125894	#N/A
dactinomycin_DM_2650	dactinomycin_DM_2650	-0.0384201	-3.01613	-2.65192	-3.04465	0.528232	#N/A
Indomethacin_DM_3478	Indomethacin_DM_3478	-0.0436494	-2.84005	-0.199205	-2.44325	-0.0100552	#N/A
triprolidine_DM_1732	triprolidine_DM_1732	-0.044373	-2.67227	-0.311406	-2.42918	0.131148	Serotonin transporter inhibitor|Norepinephrine transporter inhibitor
Compound_10_CTRS_8753	Compound_10_CTRS_8753	-0.0575386	-2.80827	-0.475496	-2.52102	-0.031663	VEGFR inhibitor
MGCD_265_CTRS_8753	MGCD_265_CTRS_8753	-0.0575386	-2.80827	-0.475496	-2.52102	-0.031663	VEGFR inhibitor
Compound_2_LINCSCP_75544	Compound_2_LINCSCP_75544	-0.0622187	-2.49206	-1.01342	-2.88735	-0.0566745	#N/A
mycophenolate_mofetil_DM_3987	mycophenolate_mofetil_DM_3987	-0.0695102	-2.70526	0.08351	-2.72159	0.167355	#N/A
milnacipran_LINCSCP_138059	milnacipran_LINCSCP_138059	-0.0863821	-2.64343	-2.71067	-3.08066	0.433535	Norepinephrine transporter inhibitor|Serotonin transporter inhibitor
azauridine_DM_197	azauridine_DM_197	-0.0939455	-2.43118	-0.25794	-2.67513	-0.353867	#N/A
Neratinib_LINCSCP_68970	Neratinib_LINCSCP_68970	-0.0964718	-2.30797	-0.934564	-2.49165	0.311241	EGFR inhibitor
Idelalisib_LINCSCP_149851	Idelalisib_LINCSCP_149851	-0.0968426	-2.68483	-2.48352	-2.96073	-0.0166641	PI3K inhibitor
x_LINCSTP_247	x_LINCSTP_247	-0.0987766	-1.67397	-1.47697	-1.74263	-0.278598	Nootropic agent
Tranexamic_acid_DM_5081	Tranexamic_acid_DM_5081	-0.103766	-2.49638	-2.63799	-2.2279	0.0189131	#N/A
Chloroquine_EBI_5261	Chloroquine_EBI_5261	-0.110978	-3.15838	-2.38471	-3.47173	-0.505142	#N/A
diethylstilbestrol_DM_2760	diethylstilbestrol_DM_2760	-0.11188	-2.398	-0.616323	-2.56981	-0.352213	Estrogen receptor alpha agonist
bosutinib_LINCSCP_71674	bosutinib_LINCSCP_71674	-0.114625	-2.35029	-0.694258	-2.59197	0.0864189	Abl kinase inhibitor|Bcr-Abl kinase inhibitor|Src inhibitor
enobosarm_LINCSCP_71313	enobosarm_LINCSCP_71313	-0.115479	-2.45343	-0.830354	-2.76909	-0.0212525	Androgen Receptor modulator
etoposide_LINCSTP_265	etoposide_LINCSTP_265	-0.117239	-1.80713	-2.06192	-2.06771	0.493395	DNA topoisomerase II inhibitor
ATPA_CTRS_2081	ATPA_CTRS_2081	-0.126559	-2.43123	-0.140037	-2.53356	-2.01562	ATPase inhibitor|TRPV agonist
evodiamine_CTRS_2081	evodiamine_CTRS_2081	-0.126559	-2.43123	-0.140037	-2.53356	-2.01562	ATPase inhibitor|TRPV agonist
mitomycin_c_PG_5788	mitomycin_c_PG_5788	-0.133937	-2.12102	-1.88199	-2.04672	0.35499	#N/A
Lenalidomide_LINCSCP_71657	Lenalidomide_LINCSCP_71657	-0.167442	-2.22783	-0.639647	-2.61026	-0.0286395	Anticancer agent
Thalidomide_LINCSCP_71657	Thalidomide_LINCSCP_71657	-0.167442	-2.22783	-0.639647	-2.61026	-0.0286395	Anticancer agent
spironolactone_DM_4803	spironolactone_DM_4803	-0.172984	-2.43522	-0.201786	-2.1782	-0.363418	Mineralocorticoid receptor antagonist
WZ_4002_CTRS_7561	WZ_4002_CTRS_7561	-0.174696	-2.75953	-0.653279	-2.65351	-0.131423	EGFR inhibitor
Epigalocatechin_Gallate_CTRS_7732	Epigalocatechin_Gallate_CTRS_7732	-0.177754	-2.92464	-0.63601	-3.16995	-2.34739	Bacterial DNA gyrase inhibitor
TGX_221_LINCSCP_87728	TGX_221_LINCSCP_87728	-0.188414	-2.25505	-0.581336	-2.49558	0.143124	PI3K inhibitor
myricetin_CTRS_5005	myricetin_CTRS_5005	-0.189843	-2.87565	-0.389114	-2.90484	-2.35232	Androgen receptor agonist|Cytochrome P450 inhibitor
Ascorbic_acid_GDS_8528	Ascorbic_acid_GDS_8528	-0.19719	-3.15632	-1.18215	-4.13756	-0.754979	#N/A
Chlorpromazine_CMAP_442	Chlorpromazine_CMAP_442	-0.200692	-2.40807	-0.819972	-2.39331	0.115669	Serotonin 2a (5-HT2a) receptor antagonist (Serotonin 2a|D2-like dopamine receptor antagonist
PB28_CTRS_7536	PB28_CTRS_7536	-0.211088	-2.56393	-0.284288	-2.30068	0.217076	VEGFR inhibitor
Tivozanib_CTRS_7536	Tivozanib_CTRS_7536	-0.211088	-2.56393	-0.284288	-2.30068	0.217076	VEGFR inhibitor
Linifanib_CTRS_8738	Linifanib_CTRS_8738	-0.211114	-2.8556	-0.870581	-2.77	-0.00722936	PDGFR tyrosine kinase receptor inhibitor|VEGFR inhibitor
busulfan_LINCSCP_120001	busulfan_LINCSCP_120001	-0.221468	-2.3512	-0.541388	-2.4997	-0.300357	DNA inhibitor
Colchicine_DM_2548	Colchicine_DM_2548	-0.226983	-2.77316	-0.161722	-3.0101	-0.37313	Tubulin inhibitor
Dabrafenib_CTRS_2495	Dabrafenib_CTRS_2495	-0.239258	-2.64531	-0.340542	-2.41573	-2.25444	RAF inhibitor
GSK_525762A_LINCSTP_276	GSK_525762A_LINCSTP_276	-0.246517	-2.17607	-2.39624	-2.50653	0.0847971	#N/A
idarubicin_DM_3412	idarubicin_DM_3412	-0.247596	-2.66689	-0.468332	-2.57998	-0.248893	#N/A
trichostatin_a_LINCSTP_712	trichostatin_a_LINCSTP_712	-0.250104	-2.0122	-1.83796	-1.86377	-0.0174165	CDK expression enhancer|HDAC inhibitor|ID1 expression inhibitor
olaparib_CTRS_3133	olaparib_CTRS_3133	-0.258581	-3.28799	-0.759094	-3.35216	-2.43387	PARP inhibitor
Seliciclib_LINCSTP_398	Seliciclib_LINCSTP_398	-0.259679	-2.05009	-2.25403	-2.18338	-0.0663296	CDK inhibitor
Captopril_DM_2150	Captopril_DM_2150	-0.265277	-2.74785	-0.598972	-2.58843	-0.0420775	#N/A
BMS_777607_LINCSCP_128195	BMS_777607_LINCSCP_128195	-0.269283	-2.36681	-0.645222	-2.50615	-0.311865	AXL kinase inhibitor|C-Met inhibitor|FLT3 inhibitor|Hepatocyte growth factor receptor inhibitor|Macrophage inhibitor|Tyrosine kinase inhibitor
NVP_TAE684_CTRS_7865	NVP_TAE684_CTRS_7865	-0.27341	-2.76322	-2.5414	-2.94331	-2.34914	ALK tyrosine kinase receptor inhibitor
TAE_684_CTRS_7865	TAE_684_CTRS_7865	-0.27341	-2.76322	-2.5414	-2.94331	-2.34914	ALK tyrosine kinase receptor inhibitor
PF_04217903_LINCSCP_97068	PF_04217903_LINCSCP_97068	-0.277972	-2.1151	-0.708659	-2.41897	-0.25301	C-Met inhibitor
Ruxolitinib_LINCSCP_154584	Ruxolitinib_LINCSCP_154584	-0.286451	-2.4542	-0.866605	-2.87179	-0.297596	Tyrosine-protein kinase JAK1 inhibitor|Tyrosine-protein kinase JAK2 inhibitor
Atorvastatin_DM_175	Atorvastatin_DM_175	-0.296687	-2.43653	0.0186937	-2.25146	-2.60257	#N/A
ISOX_LINCSCP_51400	ISOX_LINCSCP_51400	-0.301579	-2.46345	-0.821043	-2.89512	-0.33809	VEGFR inhibitor
PCI_34051_CTRS_4815	PCI_34051_CTRS_4815	-0.307656	-2.91734	-0.320706	-2.89949	-2.29305	HDAC inhibitor
MK_2206_CTRS_2603	MK_2206_CTRS_2603	-0.30934	-2.52583	-0.233082	-2.35588	-2.06957	AKT inhibitor
Amiodarone_DM_130	Amiodarone_DM_130	-0.324087	-2.38884	-0.26235	-2.26642	-0.404155	HERG blocker
Metoprolol_GDS_5496	Metoprolol_GDS_5496	-0.324286	-2.5037	-0.30357	-1.92954	-0.19322	#N/A
Nebivolol_GDS_5496	Nebivolol_GDS_5496	-0.324286	-2.5037	-0.30357	-1.92954	-0.19322	#N/A
PIK_93_CTRS_5065	PIK_93_CTRS_5065	-0.327284	-2.88079	-0.25401	-2.74399	-0.10578	#N/A
caffeine_DM_2118	caffeine_DM_2118	-0.32995	-2.26312	-0.290154	-2.29532	-0.242833	#N/A
KU_0060648_CTRS_8257	KU_0060648_CTRS_8257	-0.332693	-2.90497	-0.613671	-3.03474	-0.209793	DNA dependent protein kinase inhibitor|PI3K inhibitor
penicillin_LINCSCP_105787	penicillin_LINCSCP_105787	-0.33437	-2.45236	-0.825276	-2.68983	-0.199924	Bacterial penicillin-binding protein inhibitor
Bafilomycin_A1_LINCSTP_150	Bafilomycin_A1_LINCSTP_150	-0.339083	-1.97028	-2.15535	-1.91889	-0.298384	#N/A
CHEMBL2136735_CTRS_3589	CHEMBL2136735_CTRS_3589	-0.34543	-3.06686	-0.916132	-3.25289	-0.351799	FGFR inhibitor|PDGFR tyrosine kinase receptor inhibitor|VEGFR inhibitor
entinostat_CTRS_8194	entinostat_CTRS_8194	-0.349111	-2.77127	-2.88547	-2.58876	-2.57567	HDAC inhibitor
Vandetanib_CTRS_2306	Vandetanib_CTRS_2306	-0.351768	-0.716954	-0.598561	-3.17134	-2.59607	Ephrin receptor inhibitor|Epidermal growth factor receptor inhibitor|Tyrosine-protein kinase BRK inhibitor|Tyrosine-protein kinase receptor RET inhibitor|Tyrosine-protein kinase SRC inhibitor|Tyrosine-protein kinase TIE-2 inhibitor|Vascular endothelial growth factor receptor inhibitor
BRD_8899_CTRS_3399	BRD_8899_CTRS_3399	-0.363333	-2.82877	-0.38901	-2.92445	-0.624422	Serine/threonine kinase inhibitor
UREA_EBI_5157	UREA_EBI_5157	-0.363357	-1.96296	-2.377	-2.52574	-0.73676	#N/A
FK_866_CTRS_8656	FK_866_CTRS_8656	-0.364841	-2.9221	-0.948167	-2.73423	-0.296963	Niacinamide phosphoribosyltransferase inhibitor
antimycin_a_DM_153	antimycin_a_DM_153	-0.366644	-2.53799	-2.0846	-2.55353	-0.539343	ATP synthase inhibitor
fluocinolone_LINCSCP_138083	fluocinolone_LINCSCP_138083	-0.368599	-2.64209	-2.5284	-2.88026	-0.350432	Corticosteroid agonist|Glucocorticoid receptor agonist
quinapril_DM_4567	quinapril_DM_4567	-0.372635	-2.32007	-0.176106	-2.15031	-2.16973	#N/A
tyrphostin_AG_1478_LINCSCP_128105	tyrphostin_AG_1478_LINCSCP_128105	-0.375731	-2.50047	-0.898996	-2.67776	-0.367073	EGFR inhibitor
Dexamethasone_DM_2680	Dexamethasone_DM_2680	-0.379087	-2.77756	-2.66518	-2.67221	0.291721	Glucocorticoid receptor agonist
Hydrocortisone_DM_2680	Hydrocortisone_DM_2680	-0.379087	-2.77756	-2.66518	-2.67221	0.291721	Glucocorticoid receptor agonist
Methylprednisolone_DM_2680	Methylprednisolone_DM_2680	-0.379087	-2.77756	-2.66518	-2.67221	0.291721	Glucocorticoid receptor agonist
apicidin_CTRS_7581	apicidin_CTRS_7581	-0.381451	-0.538806	-0.47984	-2.80064	-2.87553	HDAC inhibitor
Chlorothiazide_DM_3352	Chlorothiazide_DM_3352	-0.386783	-2.62919	-0.573587	-2.40465	-2.58959	#N/A
Hydrochlorothiazide_DM_3352	Hydrochlorothiazide_DM_3352	-0.386783	-2.62919	-0.573587	-2.40465	-2.58959	#N/A
riboflavin_LINCSCP_33143	riboflavin_LINCSCP_33143	-0.40087	-2.47313	-0.775514	-2.77957	-0.246274	Vitamin B2
Thioguanine_DM_5022	Thioguanine_DM_5022	-0.416447	-2.69684	0.266709	-2.61025	-0.330736	#N/A
Saracatinib_CTRS_839	Saracatinib_CTRS_839	-0.417156	-2.76325	-0.251505	-2.6218	-2.70044	Src inhibitor
belinostat_CTRS_6179	belinostat_CTRS_6179	-0.420557	-2.75951	-0.527295	-2.6903	-0.310282	HDAC inhibitor
SU_11274_CTRS_7516	SU_11274_CTRS_7516	-0.426627	-2.70546	-0.323007	-2.59794	-0.184327	Hepatocyte growth factor receptor inhibitor|Tyrosine kinase inhibitor
Sildenafil_CTRS_3675	Sildenafil_CTRS_3675	-0.429081	-2.90623	-0.840164	-3.14101	-0.0984616	Phosphodiesterase inhibitor
Ramipril_DM_4587	Ramipril_DM_4587	-0.445769	-2.67635	-2.51525	-2.58125	-0.129733	#N/A
NUTLIN_3_CTRS_2173	NUTLIN_3_CTRS_2173	-0.448698	-3.07759	-0.491807	-3.34378	-0.426082	MDM inhibitor
Fedratinib_CTRS_3709	Fedratinib_CTRS_3709	-0.44896	-2.98336	-0.793378	-3.21941	-0.400271	FLT3 inhibitor|JAK inhibitor
TG_101348_CTRS_3709	TG_101348_CTRS_3709	-0.44896	-2.98336	-0.793378	-3.21941	-0.400271	FLT3 inhibitor|JAK inhibitor
BDBM50127227_CTRS_7806	BDBM50127227_CTRS_7806	-0.452964	-2.99997	-0.647535	-2.87494	-0.398105	Farnesyltransferase inhibitor|NFkB pathway inhibitor
alisertib_CTRS_7578	alisertib_CTRS_7578	-0.45614	-2.659	-0.4761	-2.51286	-0.0379687	Aurora kinase inhibitor
Pentamidine_DM_4342	Pentamidine_DM_4342	-0.459426	-2.61243	-0.331655	-2.37236	-0.0974304	#N/A
UNC0638_CTRS_902	UNC0638_CTRS_902	-0.462243	-2.51078	-0.329211	-2.74096	-2.46306	#N/A
GDC_0941_CTRS_2529	GDC_0941_CTRS_2529	-0.462282	-2.67163	-0.187113	-2.43378	-0.188793	PI3K inhibitor
Pictilisib_CTRS_2529	Pictilisib_CTRS_2529	-0.462282	-2.67163	-0.187113	-2.43378	-0.188793	PI3K inhibitor
Trifluoperazine_CTRS_2771	Trifluoperazine_CTRS_2771	-0.465005	-2.5694	-0.443932	-2.26083	-2.15179	Serotonin 2a (5-HT2a) receptor antagonist (Serotonin 2a|Serotonin 2c (5-HT2c) receptor antagonist (Serotonin 2c|D2-like dopamine receptor antagonist
Navitoclax_CTRS_5491	Navitoclax_CTRS_5491	-0.471515	-0.476721	-0.744749	-3.12375	-2.63612	BCL inhibitor
PHA_793887_CTRS_808	PHA_793887_CTRS_808	-0.484069	-2.67571	-0.479719	-2.30248	-2.46145	CDK inhibitor
teniposide_PG_5863	teniposide_PG_5863	-0.495793	-2.62961	-2.49708	-2.31254	-0.241212	#N/A
BIX01294_CTRS_8049	BIX01294_CTRS_8049	-0.504797	-2.81262	-0.570968	-2.35849	-0.441651	DNA methyltransferase inhibitor|Histone lysine methyltransferase inhibitor
TPCA_1_CTRS_7975	TPCA_1_CTRS_7975	-0.512925	-3.00409	-0.690518	-3.10635	-0.321839	IKK inhibitor
Prochlorperazine_CTRS_2693	Prochlorperazine_CTRS_2693	-0.514854	-2.67773	-0.451684	-2.70037	0.281084	Dopamine D2 receptor antagonist
Withaferin_A_LINCSCP_10984	Withaferin_A_LINCSCP_10984	-0.518275	-2.86402	-1.01184	-2.90645	-0.291079	IKK inhibitor
SNX_2112_(PF_04928473)_CTRS_1785	SNX_2112_(PF_04928473)_CTRS_1785	-0.526488	-2.55038	-0.21046	-2.52682	-2.20491	#N/A
GSK_1070916_LINCSCP_146728	GSK_1070916_LINCSCP_146728	-0.530862	-2.60655	-0.901636	-2.76192	-2.39467	Aurora kinase inhibitor
BMS_345541_CTRS_8054	BMS_345541_CTRS_8054	-0.579046	-2.90101	-0.677087	-2.99267	-2.43134	IKK inhibitor
SCH_79797_CTRS_8873	SCH_79797_CTRS_8873	-0.587154	-2.95512	-0.646739	-2.85002	-0.176619	Proteasome inhibitor
W_7_CTRS_1615	W_7_CTRS_1615	-0.587276	-2.79318	-0.682382	-2.91896	-0.448467	#N/A
Cimetidine_CTRS_4862	Cimetidine_CTRS_4862	-0.593714	-2.75627	-0.727719	-2.84619	-2.47469	Histamine receptor antagonist
AZD_8055_CTRS_1397	AZD_8055_CTRS_1397	-0.597412	-3.42039	-0.446459	-3.23236	-2.96114	MTOR inhibitor
DBeQ_CTRS_106	DBeQ_CTRS_106	-0.599715	-2.6695	-0.134989	-2.59349	-2.28315	#N/A
simvastatin_DM_1265	simvastatin_DM_1265	-0.611213	-3.12042	-2.78295	-3.49781	-0.758008	HMG-CoA reductase inhibitor
BAX_channel_blocker_CTRS_7600	BAX_channel_blocker_CTRS_7600	-0.643648	-3.01265	-0.792933	-3.24807	-0.402949	Cytochrome C release inhibitor
valproic_acid_DM_5181	valproic_acid_DM_5181	-0.64505	-2.27513	-0.148254	-2.39047	-2.85491	Succinate semialdehyde dehydrogenase inhibitor
ZINC77024257_CTRS_848	ZINC77024257_CTRS_848	-0.648155	-3.16225	-0.640642	-3.14874	-2.54197	MDM inhibitor
PLX_4720_CTRS_3640	PLX_4720_CTRS_3640	-0.650222	-3.31467	-3.00195	-3.45384	-2.91663	RAF inhibitor
AZD_2014_CTRS_7789	AZD_2014_CTRS_7789	-0.651541	-2.97477	-0.628229	-2.94743	-0.344811	MTOR inhibitor
KU_0063794_CTRS_7789	KU_0063794_CTRS_7789	-0.651541	-2.97477	-0.628229	-2.94743	-0.344811	MTOR inhibitor
CAY_10594_CTRS_1508	CAY_10594_CTRS_1508	-0.652279	-2.62813	-0.442817	-2.50604	-2.44458	Phospholipase inhibitor
Erastin_CTRS_8196	Erastin_CTRS_8196	-0.67042	-0.765367	-0.462902	-2.6761	-2.56303	Ion channel antagonist
BMS_754807_CTRS_7616	BMS_754807_CTRS_7616	-0.682187	-3.35994	-2.94903	-3.5828	-0.571676	IGF-1 inhibitor
Foretinib_CTRS_6342	Foretinib_CTRS_6342	-0.683949	-3.11237	-0.648774	-2.9554	-0.353722	VEGFR inhibitor
Bicalutamide_DM_4601	Bicalutamide_DM_4601	-0.685843	-2.78207	-0.5547	-2.29874	-0.552354	#N/A
Tubastatin_A_CTRS_3725	Tubastatin_A_CTRS_3725	-0.68728	-2.61448	-0.565476	-2.58013	-2.52435	HDAC inhibitor
Metformin_CTRS_1778	Metformin_CTRS_1778	-0.707189	-3.42337	-0.315571	-3.0964	-2.8731	Dipeptidyl peptidase inhibitor
Silmitasertib_CTRS_852	Silmitasertib_CTRS_852	-0.71931	-2.90102	-0.83169	-2.99792	-2.4395	Casein kinase II alpha inhibitor
AZD_1480_CTRS_8028	AZD_1480_CTRS_8028	-0.724285	-0.935232	-0.444841	-3.02348	-3.04812	#N/A
ICG_001_CTRS_6263	ICG_001_CTRS_6263	-0.729821	-3.03201	-2.93012	-2.95102	-2.70081	#N/A
Angiotensin_II_DM_149	Angiotensin_II_DM_149	-0.732313	-2.54537	-0.302623	-2.51586	-0.561882	#N/A
levofloxacin_DM_3691	levofloxacin_DM_3691	-0.733055	-3.06183	-2.83281	-2.5737	-0.379494	#N/A
AT13387_CTRS_5197	AT13387_CTRS_5197	-0.750128	-3.30423	-2.70545	-3.23802	-2.5544	#N/A
Trametinib_CTRS_5633	Trametinib_CTRS_5633	-0.750431	-3.07907	-0.410291	-3.0446	-2.4498	MEK inhibitor
JQ1_EBI_5371	JQ1_EBI_5371	-0.761295	-2.95764	-3.4119	-2.28511	-0.232739	#N/A
Fingolimod_CTRS_7740	Fingolimod_CTRS_7740	-0.763156	-0.869787	-0.601664	-2.94075	-2.62139	Sphingosine 1-phosphate receptor agonist
TIE2_Kinase_Inhibitor_LINCSCP_147365	TIE2_Kinase_Inhibitor_LINCSCP_147365	-0.764441	-2.76752	-0.841469	-2.63984	-2.5208	#N/A
SN_38_DM_3499	SN_38_DM_3499	-0.765867	-2.9107	-2.74009	-2.40209	-0.415401	DNA topoisomerase I inhibitor
NSC95397_CTRS_2645	NSC95397_CTRS_2645	-0.774853	-3.0533	-0.770476	-2.77721	-2.50999	CDC inhibitor
Parbendazole_CTRS_7878	Parbendazole_CTRS_7878	-0.779092	-3.26501	-0.82358	-3.11053	-2.72935	Tubulin inhibitor
Benazepril_DM_1904	Benazepril_DM_1904	-0.79761	-2.86164	-0.755222	-2.61285	-0.986945	#N/A
PDK1_Inhibitor_LINCSCP_146481	PDK1_Inhibitor_LINCSCP_146481	-0.807461	-2.52296	-0.843316	-1.15794	-2.64319	Phosphoinositide dependent kinase inhibitor
Cediranib_CTRS_1047	Cediranib_CTRS_1047	-0.82711	-2.93596	-3.02447	-2.94419	-2.68025	KIT inhibitor|VEGFR inhibitor
Quercetin_EBI_1855	Quercetin_EBI_1855	-0.836944	-2.84819	-0.336951	-2.72868	-1.00453	#N/A
Marimastat_DM_964	Marimastat_DM_964	-0.837909	-2.85122	-0.968039	-2.58255	-0.722055	#N/A
Alpelisib_CTRS_7678	Alpelisib_CTRS_7678	-0.842931	-3.21302	-0.890968	-3.22889	-2.70242	PI3-kinase p110-alpha subunit inhibitor
Minoxidil_DM_3933	Minoxidil_DM_3933	-0.847475	-2.99867	-0.78831	-3.04499	-0.675585	#N/A
H_89_CTRS_2105	H_89_CTRS_2105	-0.85392	-0.881897	-0.388687	-2.82392	-2.92825	HDAC inhibitor
panobinostat_CTRS_2105	panobinostat_CTRS_2105	-0.85392	-0.881897	-0.388687	-2.82392	-2.92825	HDAC inhibitor
BIBR_1532_CTRS_961	BIBR_1532_CTRS_961	-0.858331	-0.626218	-0.658323	-2.84237	-2.64583	Telomerase inhibitor
GSK429286A_LINCSCP_147045	GSK429286A_LINCSCP_147045	-0.889839	-2.62454	-0.876714	-1.20183	-2.67592	Rho associated kinase inhibitor
PI_103_CTRS_7893	PI_103_CTRS_7893	-0.895738	-2.92792	-0.437688	-2.94348	-2.68875	MTOR inhibitor|PI3K inhibitor
Nifedipine_DM_4067	Nifedipine_DM_4067	-0.898177	-3.02415	-0.611654	-2.70721	-0.580677	Voltage-gated L-type calcium channel blocker
fludrocortisone_DM_3159	fludrocortisone_DM_3159	-0.91799	-2.79211	-0.59289	-2.38476	-0.366705	#N/A
Pevonedistat_CTRS_8357	Pevonedistat_CTRS_8357	-0.923331	-3.27515	-0.68641	-2.83335	-2.75683	Nedd activating enzyme inhibitor
Anakinra_EBI_4790	Anakinra_EBI_4790	-0.939584	-4.06961	-3.33359	-4.36796	-1.02499	#N/A
GANT_61_CTRS_5390	GANT_61_CTRS_5390	-0.947998	-2.95734	-0.700141	-2.81673	-2.6203	GLI antagonist
LY_2183240_CTRS_1165	LY_2183240_CTRS_1165	-0.980151	-0.718393	-0.832372	-2.82875	-2.82782	FAAH inhibitor|FAAH reuptake inhibitor
Nicotine_EBI_3725	Nicotine_EBI_3725	-0.989593	-0.905754	-0.852562	-2.83215	-2.94654	#N/A
VER_155008_CTRS_8469	VER_155008_CTRS_8469	-1.01286	-2.93201	-0.947652	-3.0867	-2.72626	HSP inhibitor
phloretin_CTRS_5542	phloretin_CTRS_5542	-1.04688	-3.60145	-0.762515	-3.41481	-3.0428	Sodium/glucose cotransporter inhibitor
SB_431542_CTRS_5577	SB_431542_CTRS_5577	-1.05089	-1.21688	-0.834801	-2.92683	-2.90149	TGF beta receptor inhibitor
936890_98_1_CTRS_1231	936890_98_1_CTRS_1231	-1.06387	-0.861916	-3.19581	-2.89775	-1.00111	Serine/threonine-protein kinase mTOR inhibitor
Blebbistatin_CTRS_8528	Blebbistatin_CTRS_8528	-1.11334	-3.00316	-0.852356	-2.99107	-2.89243	ATPase inhibitor
GSK_1059615_CTRS_1114	GSK_1059615_CTRS_1114	-1.15855	-3.10642	-0.810911	-2.89758	-2.97206	PI3K inhibitor
Famotidine_DM_3090	Famotidine_DM_3090	-1.16931	-3.20764	-3.09783	-2.94886	-0.699403	#N/A
MLN_2480_CTRS_2619	MLN_2480_CTRS_2619	-1.18232	-3.55656	-0.981949	-3.16567	-3.01935	RAF serine/threonine protein kinase inhibitor
CHEMBL3183436_CTRS_4760	CHEMBL3183436_CTRS_4760	-1.19761	-0.701893	-0.69295	-2.59201	-3.13051	#N/A
Linsitinib_PG_5799	Linsitinib_PG_5799	-2.2327	-2.47142	-0.444382	-2.33189	-2.44683	IGF-1 inhibitor
Amlodipine_DM_139	Amlodipine_DM_139	-2.62395	-2.56281	-2.4665	-2.59843	-0.167215	#N/A
Tamatinib_CTRS_2276	Tamatinib_CTRS_2276	-3.01856	-3.22728	-0.891999	-2.89426	-0.500752	SYK inhibitor

## Sheet: Data_Cluster_4
Table S9: Data_Cluster_4
	drug_sig	G1_vs_G6	G2_vs_G6	G3_vs_G6	G4_vs_G6	G1_vs_G6	Drug Category
Deferoxamine_EBI_4049	Deferoxamine_EBI_4049	2.11815	2.42012	0.685735	0.153789	-2.25431	#N/A
resorcinol_LINCSTP_189	resorcinol_LINCSTP_189	1.19544	1.84731	1.66069	0.557049	1.05289	Cytochrome P450 inhibitor|SIRT activator
Resveratrol_LINCSTP_189	Resveratrol_LINCSTP_189	1.19544	1.84731	1.66069	0.557049	1.05289	Cytochrome P450 inhibitor|SIRT activator
Imatinib_LINCSTP_859	Imatinib_LINCSTP_859	1.06048	2.11933	0.412514	0.0885785	1.04242	Bcr-Abl kinase inhibitor|KIT inhibitor|PDGFR tyrosine kinase receptor inhibitor
UNC0638_LINCSCP_146955	UNC0638_LINCSCP_146955	1.02836	2.58595	1.09565	0.984733	0.958865	#N/A
Cyclohexanecarboxamide,_4_(1_aminoethyl)_n_4_pyridinyl_,_trans__LINCSCP_147968	Cyclohexanecarboxamide,_4_(1_aminoethyl)_n_4_pyridinyl_,_trans__LINCSCP_147968	1.02501	2.38619	0.649915	0.235598	0.731924	Rho associated kinase inhibitor
Y_27632_LINCSCP_147968	Y_27632_LINCSCP_147968	1.02501	2.38619	0.649915	0.235598	0.731924	Rho associated kinase inhibitor
HG_9_91_01_LINCSCP_149762	HG_9_91_01_LINCSCP_149762	1.02454	2.48881	0.792902	0.274817	0.786478	#N/A
CDK9_Inhibitor_LINCSCP_146537	CDK9_Inhibitor_LINCSCP_146537	1.0171	2.38607	0.725817	0.541311	1.02971	#N/A
AICA_ribonucleotide_LINCSCP_43549	AICA_ribonucleotide_LINCSCP_43549	1.00265	2.45738	0.685367	0.417324	0.753442	AMPK activator
PJ34_LINCSCP_44897	PJ34_LINCSCP_44897	0.993637	2.51755	0.822251	0.466292	0.662949	PARP inhibitor
simvastatin_LINCSCP_23370	simvastatin_LINCSCP_23370	0.991004	2.32121	0.500256	0.413963	0.907826	HMG-CoA reductase inhibitor
Sirolimus_LINCSCP_235594	Sirolimus_LINCSCP_235594	0.982111	2.53881	0.458808	0.497461	0.86264	MTOR inhibitor
ISOX_LINCSCP_74330	ISOX_LINCSCP_74330	0.976041	2.27002	0.565618	0.178263	0.92456	Cyclooxygenase inhibitor
Compound_10_LINCSCP_147311	Compound_10_LINCSCP_147311	0.965563	2.72287	2.56082	1.06982	0.894371	VEGFR inhibitor
MGCD_265_LINCSCP_147311	MGCD_265_LINCSCP_147311	0.965563	2.72287	2.56082	1.06982	0.894371	VEGFR inhibitor
tolterodine_LINCSCP_58159	tolterodine_LINCSCP_58159	0.960153	2.34147	0.674989	0.256436	0.574461	Acetylcholine receptor antagonist
Alpelisib_LINCSTP_68	Alpelisib_LINCSTP_68	0.949828	2.3436	2.00863	0.736633	0.715214	PI3-kinase p110-alpha subunit inhibitor
PCI_32765_LINCSCP_146145	PCI_32765_LINCSCP_146145	0.94499	2.51018	0.657003	1.04452	0.767405	BTK inhibitor
Foretinib_CTRS_323	Foretinib_CTRS_323	0.937716	3.52445	0.759637	0.924353	1.19607	VEGFR inhibitor
2',5'_dideoxyadenosine_LINCSCP_43698	2',5'_dideoxyadenosine_LINCSCP_43698	0.936416	2.44153	0.486715	0.579144	0.725975	Adenylyl cyclase inhibitor
GSK_525762A_LINCSCP_150051	GSK_525762A_LINCSCP_150051	0.93136	2.41559	0.508063	0.559392	0.887739	#N/A
Calcium_LINCSCP_141354	Calcium_LINCSCP_141354	0.925895	2.36119	0.743087	0.439428	0.456842	#N/A
Nifedipine_LINCSCP_55054	Nifedipine_LINCSCP_55054	0.92514	2.60165	0.844772	0.695754	0.402846	Voltage-gated L-type calcium channel blocker
AZD_5438_LINCSCP_133101	AZD_5438_LINCSCP_133101	0.912867	2.62771	0.843653	0.581412	0.83459	CDK inhibitor
SB_216763_LINCSCP_146386	SB_216763_LINCSCP_146386	0.912591	2.49318	0.926289	0.677752	0.934321	Glycogen synthase kinase inhibitor
NU_7441_LINCSCP_51536	NU_7441_LINCSCP_51536	0.894318	2.2841	0.491076	0.188336	0.790792	DNA dependent protein kinase inhibitor|P-glycoprotein inhibitor
Enzastaurin_LINCSCP_26713	Enzastaurin_LINCSCP_26713	0.89385	2.39906	0.599678	0.366367	0.367588	PKC inhibitor
UREA_LINCSTP_107	UREA_LINCSTP_107	0.893647	2.33272	2.30786	0.610624	0.759429	Glycogen synthase kinase inhibitor
Atorvastatin_LINCSCP_50693	Atorvastatin_LINCSCP_50693	0.889791	2.32154	0.633856	-0.153573	0.374484	HMGCR inhibitor
AT_9283_LINCSCP_103279	AT_9283_LINCSCP_103279	0.889502	2.6771	1.13249	1.1219	0.39727	Abl kinase inhibitor|Aurora kinase inhibitor|Bcr-Abl kinase inhibitor|FLT3 inhibitor|JAK inhibitor|Mitotic inhibitor|Protein kinase inhibitor
apigenin_LINCSCP_81281	apigenin_LINCSCP_81281	0.888306	2.49591	0.826092	1.0403	0.921076	Casein kinase inhibitor|Cell proliferation inhibitor|Cytochrome P450 inhibitor
Idelalisib_LINCSCP_146664	Idelalisib_LINCSCP_146664	0.882218	2.39579	0.531461	0.554404	0.946396	PI3K inhibitor
Progesterone_LINCSCP_110843	Progesterone_LINCSCP_110843	0.874089	2.5381	0.785874	0.772242	0.413738	Estrogen receptor antagonist|Progesterone receptor agonist
Glyburide_LINCSCP_137061	Glyburide_LINCSCP_137061	0.870039	2.54079	0.577125	0.558739	0.739331	Sulfonylurea
GSK256066_LINCSCP_138849	GSK256066_LINCSCP_138849	0.868683	2.40222	0.298669	0.282198	0.672359	#N/A
JQ1_LINCSCP_128725	JQ1_LINCSCP_128725	0.859803	2.49525	0.560817	0.803951	0.768082	#N/A
N_[4_Chloro_3_(trifluoromethyl)phenyl]_2_ethoxybenzamide_LINCSCP_146748	N_[4_Chloro_3_(trifluoromethyl)phenyl]_2_ethoxybenzamide_LINCSCP_146748	0.849528	2.64196	0.814697	0.924005	1.15052	#N/A
WH_4_025_LINCSCP_51600	WH_4_025_LINCSCP_51600	0.847514	2.46374	0.806702	0.400653	0.681595	#N/A
ZINC6718453_LINCSCP_147256	ZINC6718453_LINCSCP_147256	0.847479	2.70936	0.810832	1.11051	1.06173	#N/A
Famciclovir_LINCSCP_59053	Famciclovir_LINCSCP_59053	0.840539	2.23399	0.273791	-0.16539	0.457067	Serine/threonine kinase inhibitor
Lafutidine_LINCSCP_77427	Lafutidine_LINCSCP_77427	0.831531	2.5809	0.808976	0.58212	0.699526	#N/A
tyrphostin_AG_1478_LINCSCP_83091	tyrphostin_AG_1478_LINCSCP_83091	0.830388	2.51348	0.765797	0.496395	0.669537	EGFR inhibitor
Chloroquine_LINCSCP_56799	Chloroquine_LINCSCP_56799	0.82785	2.34273	0.76156	0.26256	0.573862	Antimalarial agent
PB28_LINCSCP_32504	PB28_LINCSCP_32504	0.814412	2.30096	0.192496	0.0397794	0.51435	JAK inhibitor
Ruxolitinib_LINCSCP_32504	Ruxolitinib_LINCSCP_32504	0.814412	2.30096	0.192496	0.0397794	0.51435	JAK inhibitor
BRD_K85549762_LINCSCP_34966	BRD_K85549762_LINCSCP_34966	0.798616	2.4328	0.381584	-0.0207536	0.602043	#N/A
TGX_221_LINCSCP_150914	TGX_221_LINCSCP_150914	0.792125	2.30526	0.608562	0.32202	0.619133	PI3K inhibitor
aliskiren_LINCSCP_137558	aliskiren_LINCSCP_137558	0.792073	2.23919	0.690539	0.356554	0.713655	Antihypertensive agent|Peptidase inhibitor|Protease inhibitor|Renin inhibitor
PP_1_LINCSCP_137558	PP_1_LINCSCP_137558	0.792073	2.23919	0.690539	0.356554	0.713655	Antihypertensive agent|Peptidase inhibitor|Protease inhibitor|Renin inhibitor
geldanamycin_PG_2117	geldanamycin_PG_2117	0.788694	2.46647	0.159366	0.229236	0.930964	HSP inhibitor
GSK_2334470_LINCSCP_134208	GSK_2334470_LINCSCP_134208	0.785679	2.40808	0.503275	0.241026	0.503116	Pyruvate dehydrogenase kinase inhibitor
PDK1_Inhibitor_LINCSCP_134208	PDK1_Inhibitor_LINCSCP_134208	0.785679	2.40808	0.503275	0.241026	0.503116	Pyruvate dehydrogenase kinase inhibitor
ZINC77024257_LINCSCP_147348	ZINC77024257_LINCSCP_147348	0.781173	2.51382	0.53687	0.378636	0.686837	MDM inhibitor
PF_04217903_LINCSCP_256978	PF_04217903_LINCSCP_256978	0.76881	2.51406	0.391688	0.356245	0.659183	C-Met inhibitor
mycophenolate_mofetil_LINCSCP_23694	mycophenolate_mofetil_LINCSCP_23694	0.762527	2.12997	-0.0274799	0.0673284	0.732805	Inosine-5'-monophosphate dehydrogenase (IMPDH) inhibitor (Inosine-5'-monophosphate dehydrogenase
Mycophenolic_acid_LINCSCP_23694	Mycophenolic_acid_LINCSCP_23694	0.762527	2.12997	-0.0274799	0.0673284	0.732805	Inosine-5'-monophosphate dehydrogenase (IMPDH) inhibitor (Inosine-5'-monophosphate dehydrogenase
Linifanib_LINCSCP_113517	Linifanib_LINCSCP_113517	0.762423	2.47302	0.669191	0.26287	0.366813	PDGFR tyrosine kinase receptor inhibitor|VEGFR inhibitor
Lapatinib_LINCSCP_38959	Lapatinib_LINCSCP_38959	0.75888	2.22388	0.413958	0.232475	0.386755	EGFR inhibitor|ErbB2 inhibitor
H_89_LINCSCP_289459	H_89_LINCSCP_289459	0.744939	2.78422	0.874042	0.889565	0.303802	PKA inhibitor
Alvelestat_LINCSCP_137634	Alvelestat_LINCSCP_137634	0.742101	2.35229	0.623475	0.68609	0.527787	#N/A
GSK_1059615_CTRS_5880	GSK_1059615_CTRS_5880	0.740286	3.05385	0.704894	0.730547	0.495111	PI3K inhibitor
aminogenistein_LINCSCP_55776	aminogenistein_LINCSCP_55776	0.738362	2.38252	0.315498	0.0669017	0.399471	Src inhibitor
olaparib_LINCSCP_87554	olaparib_LINCSCP_87554	0.737325	2.39727	0.397222	0.25323	0.294283	PARP inhibitor
Human_interferon_beta_LINCSCP_107762	Human_interferon_beta_LINCSCP_107762	0.73013	2.34282	0.648348	0.392806	0.459269	DNA directed DNA polymerase inhibitor
Ascorbic_acid_LINCSCP_143406	Ascorbic_acid_LINCSCP_143406	0.72683	2.10223	0.458865	-0.280535	0.217668	Mitochondrial DNA polymerase inhibitor|Phosphatase inhibitor
staurosporine_DM_4816	staurosporine_DM_4816	0.723233	2.34563	2.40756	0.0794481	0.946355	PKC inhibitor
Dapsone_LINCSCP_140366	Dapsone_LINCSCP_140366	0.720079	2.38276	0.477442	0.356748	0.240309	Bacterial antifolate
PHA_793887_LINCSCP_113415	PHA_793887_LINCSCP_113415	0.71518	2.51589	0.57297	0.547954	0.55289	CDK inhibitor
NUTLIN_3_LINCSCP_54397	NUTLIN_3_LINCSCP_54397	0.714452	2.36801	0.544352	0.00796486	-0.0386211	MDM inhibitor
PIK_93_LINCSCP_87785	PIK_93_LINCSCP_87785	0.714405	2.3176	0.250766	0.18706	0.647319	#N/A
Angiotensin_II_LINCSTP_501	Angiotensin_II_LINCSTP_501	0.707316	2.00854	1.84121	0.514159	0.341782	#N/A
Epigalocatechin_Gallate_LINCSCP_146882	Epigalocatechin_Gallate_LINCSCP_146882	0.700127	2.42645	0.831925	0.441969	0.318288	Bacterial DNA gyrase inhibitor
CAY_10594_CTRS_4840	CAY_10594_CTRS_4840	0.69931	3.06811	0.573174	0.559482	0.630893	Phospholipase inhibitor
camptothecin_CTRS_6111	camptothecin_CTRS_6111	0.697967	3.06472	0.854064	0.939224	0.447486	Topoisomerase inhibitor
topotecan_CTRS_6111	topotecan_CTRS_6111	0.697967	3.06472	0.854064	0.939224	0.447486	Topoisomerase inhibitor
Tamoxifen_LINCSCP_222199	Tamoxifen_LINCSCP_222199	0.692372	2.13117	0.369436	-0.00648036	0.610864	Estrogen receptor alpha modulator
Trifluoperazine_LINCSCP_64546	Trifluoperazine_LINCSCP_64546	0.685972	2.21774	0.163266	-0.300533	0.271834	Serotonin 2a (5-HT2a) receptor antagonist (Serotonin 2a|Serotonin 2c (5-HT2c) receptor antagonist (Serotonin 2c|D2-like dopamine receptor antagonist
LY2874455_LINCSCP_135067	LY2874455_LINCSCP_135067	0.677789	2.42412	0.751039	0.761131	0.591079	#N/A
MBCQ_LINCSCP_25299	MBCQ_LINCSCP_25299	0.674958	2.49703	0.667159	0.452722	0.253473	Phosphodiesterase inhibitor
PF_562271_LINCSCP_113427	PF_562271_LINCSCP_113427	0.673947	2.57875	0.689851	0.824111	0.480866	Focal adhesion kinase inhibitor
CGP_60474_LINCSCP_113441	CGP_60474_LINCSCP_113441	0.669955	2.61497	0.759933	0.539433	0.33367	CDK inhibitor
Pentamidine_LINCSCP_104496	Pentamidine_LINCSCP_104496	0.669865	2.6141	2.7179	1.05025	0.548346	Anti-pneumocystis agent
alpha_estradiol_LINCSCP_64520	alpha_estradiol_LINCSCP_64520	0.669389	2.58321	0.843166	1.06702	0.956868	Estrogen receptor agonist
zosuquidar_LINCSCP_125742	zosuquidar_LINCSCP_125742	0.661989	2.3129	0.695191	0.497242	0.396407	P-glycoprotein inhibitor
AZD_7762_LINCSCP_160242	AZD_7762_LINCSCP_160242	0.658006	2.67397	1.08236	1.17975	0.416832	Serine/threonine-protein kinase Chk1 inhibitor
norethisterone_LINCSCP_109157	norethisterone_LINCSCP_109157	0.64884	2.33485	0.587582	0.614076	0.348553	Progesterone receptor agonist
936890_98_1_LINCSCP_69408	936890_98_1_LINCSCP_69408	0.646917	2.61532	0.688717	0.784548	0.581748	mTOR inhibitor
Infigratinib_LINCSCP_146681	Infigratinib_LINCSCP_146681	0.642594	2.37767	0.475953	0.437909	0.259266	FGFR inhibitor
Navitoclax_LINCSCP_160615	Navitoclax_LINCSCP_160615	0.64174	2.32802	0.852407	0.942913	0.611113	BCL inhibitor
AGK_2_LINCSCP_146786	AGK_2_LINCSCP_146786	0.641712	2.47222	0.526692	0.624234	0.623027	SIRT inhibitor
thiazolidinecarboxylic_acid_LINCSCP_73218	thiazolidinecarboxylic_acid_LINCSCP_73218	0.639347	2.15652	0.292386	0.167764	0.503597	Interferon receptor agonist|Interleukin receptor agonist
Loratadine_LINCSCP_58285	Loratadine_LINCSCP_58285	0.634926	2.68341	0.800676	0.650318	0.400921	Histamine receptor antagonist
Gly_Gly_Palo_LINCSCP_13482	Gly_Gly_Palo_LINCSCP_13482	0.634565	2.35891	0.536579	0.574221	0.48345	#N/A
Dexamethasone_LINCSCP_56525	Dexamethasone_LINCSCP_56525	0.634437	2.31584	0.47929	0.0303851	0.302919	Corticosteroid agonist|Cytochrome P450 inhibitor|Glucocorticoid receptor agonist
Compound_2_LINCSCP_44930	Compound_2_LINCSCP_44930	0.630361	2.30509	0.51057	0.452386	0.176307	CDK inhibitor|PKC inhibitor
MLS002699813_LINCSCP_1642	MLS002699813_LINCSCP_1642	0.629582	2.69064	0.884745	0.720187	0.139653	Glucosylceramidase inhibitor
Canertinib_LINCSCP_113469	Canertinib_LINCSCP_113469	0.622247	2.74694	1.14509	0.912807	0.110988	EGFR inhibitor
SCHEMBL17052537_LINCSCP_88031	SCHEMBL17052537_LINCSCP_88031	0.619919	2.30578	0.410329	0.509664	0.680167	MTOR inhibitor
methylene_blue_LINCSCP_15558	methylene_blue_LINCSCP_15558	0.61635	2.41658	0.413753	0.930297	0.277478	Guanylyl cyclase inhibitor|Monoamine oxidase inhibitor|Nitric oxide production inhibitor|Tau aggregation inhibitor
Nitric_Oxide_LINCSCP_15558	Nitric_Oxide_LINCSCP_15558	0.61635	2.41658	0.413753	0.930297	0.277478	Guanylyl cyclase inhibitor|Monoamine oxidase inhibitor|Nitric oxide production inhibitor|Tau aggregation inhibitor
MK_2206_LINCSCP_151212	MK_2206_LINCSCP_151212	0.609288	2.54942	0.715191	0.328936	0.265362	AKT inhibitor
Enalapril_LINCSCP_18594	Enalapril_LINCSCP_18594	0.60853	2.1974	0.386041	0.0903613	0.264297	Angiotensin converting enzyme inhibitor
Pyrazinamide_LINCSCP_58297	Pyrazinamide_LINCSCP_58297	0.599763	2.25095	0.510184	0.0375214	0.206071	Sodium channel blocker
BML_259_LINCSCP_54999	BML_259_LINCSCP_54999	0.596208	2.67737	0.840142	0.739977	0.24066	CDK inhibitor
PD_0325901_LINCSCP_146990	PD_0325901_LINCSCP_146990	0.590826	2.50728	0.660911	0.761489	0.58307	MAP kinase inhibitor|MEK inhibitor|Protein kinase inhibitor
PP_2_LINCSKD_23289	PP_2_LINCSKD_23289	0.584838	2.54498	0.911576	0.551076	0.0365684	#N/A
isoxsuprine_LINCSCP_56722	isoxsuprine_LINCSCP_56722	0.582483	2.35278	0.559073	0.720614	0.214637	Adrenergic receptor agonist
Silmitasertib_LINCSCP_141740	Silmitasertib_LINCSCP_141740	0.582445	2.34664	0.602991	0.0111722	-0.182939	Casein kinase II alpha inhibitor
trichostatin_a_LINCSCP_201163	trichostatin_a_LINCSCP_201163	0.569534	2.35795	2.52176	0.733364	0.283928	CDK expression enhancer|HDAC inhibitor|ID1 expression inhibitor
iloperidone_LINCSCP_2367	iloperidone_LINCSCP_2367	0.565575	2.39663	0.543343	0.449134	0.466026	Dopamine receptor antagonist|Serotonin receptor antagonist
tropicamide_LINCSCP_194043	tropicamide_LINCSCP_194043	0.564915	2.21374	0.411334	0.161668	0.274729	Acetylcholine receptor antagonist
Sildenafil_LINCSCP_10573	Sildenafil_LINCSCP_10573	0.563017	2.48912	0.744719	0.619383	0.355134	Phosphodiesterase inhibitor
belinostat_CTRS_2359	belinostat_CTRS_2359	0.554136	3.01276	0.588472	0.57612	0.194839	HDAC inhibitor
BIX01294_LINCSCP_146871	BIX01294_LINCSCP_146871	0.552139	2.22804	0.444471	0.567614	0.766548	DNA methyltransferase inhibitor|Histone lysine methyltransferase inhibitor
Saracatinib_LINCSCP_51328	Saracatinib_LINCSCP_51328	0.546567	2.60512	0.580989	1.07051	0.0884221	Src inhibitor
JNK_9L_LINCSCP_12129	JNK_9L_LINCSCP_12129	0.543101	2.62194	0.858685	1.02996	0.415903	JNK inhibitor
Hydroxychloroquine_LINCSCP_41480	Hydroxychloroquine_LINCSCP_41480	0.538283	2.51801	0.58511	0.541855	0.303438	Antimalarial agent
PTB1_LINCSCP_54509	PTB1_LINCSCP_54509	0.53113	2.49904	0.904382	0.294927	0.048247	AMPK activator
Tivozanib_LINCSCP_165286	Tivozanib_LINCSCP_165286	0.524977	2.40741	0.711266	0.63848	0.582921	VEGFR inhibitor
SCHEMBL6851809_LINCSCP_173578	SCHEMBL6851809_LINCSCP_173578	0.524596	2.45115	0.386681	0.535657	0.744777	MTOR inhibitor
Deforolimus_LINCSCP_32162	Deforolimus_LINCSCP_32162	0.523113	2.32583	0.58877	0.812728	0.423506	MTOR inhibitor
Torcetrapib_LINCSCP_172585	Torcetrapib_LINCSCP_172585	0.519999	2.32743	0.703277	0.819585	0.334758	#N/A
noscapine_LINCSCP_113577	noscapine_LINCSCP_113577	0.518026	2.48285	0.722749	0.61578	0.0181746	#N/A
cetirizine_LINCSCP_268567	cetirizine_LINCSCP_268567	0.517578	2.40596	0.392522	0.582604	0.581828	Histamine receptor antagonist
Ibrutinib_(PCI_32765)_LINCSCP_160762	Ibrutinib_(PCI_32765)_LINCSCP_160762	0.50705	2.5936	0.54656	0.780819	0.495472	Tyrosine-protein kinase BTK inhibitor
LY2940680_LINCSCP_96108	LY2940680_LINCSCP_96108	0.505289	2.13664	0.327567	-0.137651	0.718056	Smoothened homolog antagonist
IN1549_LINCSCP_25436	IN1549_LINCSCP_25436	0.502018	2.61429	0.675166	0.843229	0.666459	Calpain inhibitor
GDC_0941_LINCSCP_151180	GDC_0941_LINCSCP_151180	0.501401	2.63458	0.578262	0.905069	0.557432	PI3K inhibitor
Pictilisib_LINCSCP_151180	Pictilisib_LINCSCP_151180	0.501401	2.63458	0.578262	0.905069	0.557432	PI3K inhibitor
salsolinol_LINCSCP_259419	salsolinol_LINCSCP_259419	0.49274	2.45413	0.542441	0.411284	0.365578	Monoamine oxidase inhibitor|Tyrosine hydroxylase inhibitor
Prostoglandin_A1_LINCSCP_57050	Prostoglandin_A1_LINCSCP_57050	0.490403	2.31935	0.413867	0.224561	0.126005	HSP inducer|NFkB pathway inhibitor
daunorubicin_LINCSCP_22672	daunorubicin_LINCSCP_22672	0.48762	2.57776	0.521929	0.885511	0.50934	RNA synthesis inhibitor|Topoisomerase inhibitor
PIK_75_LINCSCP_56880	PIK_75_LINCSCP_56880	0.486614	2.21168	0.499525	0.107595	-0.288765	DNA protein kinase inhibitor|PI3K inhibitor
Ganetespib_(STA_9090)_LINCSCP_120177	Ganetespib_(STA_9090)_LINCSCP_120177	0.482032	2.30493	0.460687	0.356615	0.401204	Heat shock protein HSP90 inhibitor
XAV_939_LINCSCP_35919	XAV_939_LINCSCP_35919	0.47867	2.47059	0.571418	0.534098	0.0296502	Tankyrase inhibitor
AZ_628_LINCSCP_59022	AZ_628_LINCSCP_59022	0.469821	2.26045	0.395568	0.375864	0.0871121	RAF inhibitor
Dovitinib_LINCSCP_12344	Dovitinib_LINCSCP_12344	0.466824	2.13315	0.160574	0.266462	0.434762	EGFR inhibitor|FGFR inhibitor|FLT3 inhibitor|PDGFR tyrosine kinase receptor inhibitor|VEGFR inhibitor
Nicotine_LINCSCP_73920	Nicotine_LINCSCP_73920	0.466289	2.33736	0.588274	0.531924	0.273487	Protein synthesis stimulant
PKCbeta_inhibitor_LINCSCP_50678	PKCbeta_inhibitor_LINCSCP_50678	0.465275	2.45321	0.888553	0.655325	-0.162541	PKC inhibitor
spironolactone_LINCSTP_644	spironolactone_LINCSTP_644	0.460148	1.51956	1.91101	0.253652	0.493822	Mineralocorticoid receptor antagonist
Aminolevulinic_acid_LINCSCP_139694	Aminolevulinic_acid_LINCSCP_139694	0.456211	2.61758	0.818835	0.639069	0.249999	Oxidizing agent
Chlorpromazine_LINCSCP_259688	Chlorpromazine_LINCSCP_259688	0.454232	2.28949	0.434122	0.256773	0.456358	Dopamine receptor antagonist
levofloxacin_GDS_7584	levofloxacin_GDS_7584	0.452496	2.25959	2.04751	0.00800027	0.620074	#N/A
Fedratinib_LINCSCP_205019	Fedratinib_LINCSCP_205019	0.451851	2.34628	0.169546	0.390587	0.182336	FLT3 inhibitor|JAK inhibitor
TG_101348_LINCSCP_205019	TG_101348_LINCSCP_205019	0.451851	2.34628	0.169546	0.390587	0.182336	FLT3 inhibitor|JAK inhibitor
PI_103_LINCSCP_13810	PI_103_LINCSCP_13810	0.450453	2.25408	0.487219	0.617579	0.565814	CYP1B1 inhibitor
MLN_2480_CTRS_5964	MLN_2480_CTRS_5964	0.445529	2.85872	0.610509	0.772517	0.101546	RAF serine/threonine protein kinase inhibitor
89778_26_7_LINCSCP_11189	89778_26_7_LINCSCP_11189	0.443537	2.56695	0.711857	1.07312	0.123543	Estrogen receptor antagonist|Selective estrogen receptor modulator (SERM)
Toremifene_LINCSCP_11189	Toremifene_LINCSCP_11189	0.443537	2.56695	0.711857	1.07312	0.123543	Estrogen receptor antagonist|Selective estrogen receptor modulator (SERM)
AT_7519_LINCSCP_113530	AT_7519_LINCSCP_113530	0.440917	2.4244	0.581082	0.615007	0.206149	CDK inhibitor|Cell cycle inhibitor
BRD_A25736793_LINCSCP_146569	BRD_A25736793_LINCSCP_146569	0.438022	2.45354	0.516848	0.815986	0.258166	mTOR inhibitor
Everolimus_LINCSCP_146569	Everolimus_LINCSCP_146569	0.438022	2.45354	0.516848	0.815986	0.258166	mTOR inhibitor
Vandetanib_CTRS_1831	Vandetanib_CTRS_1831	0.434685	2.81882	0.373433	0.618465	0.236609	Ephrin receptor inhibitor|Epidermal growth factor receptor inhibitor|Tyrosine-protein kinase BRK inhibitor|Tyrosine-protein kinase receptor RET inhibitor|Tyrosine-protein kinase SRC inhibitor|Tyrosine-protein kinase TIE-2 inhibitor|Vascular endothelial growth factor receptor inhibitor
Ticagrelor_LINCSCP_159189	Ticagrelor_LINCSCP_159189	0.429568	2.6659	0.90693	1.21049	-0.160747	#N/A
Metformin_LINCSCP_291629	Metformin_LINCSCP_291629	0.429239	2.26909	2.32965	0.31792	0.173353	FGFR inhibitor|PDGFR tyrosine kinase receptor inhibitor|VEGFR inhibitor
Bendroflumethiazide_LINCSCP_242860	Bendroflumethiazide_LINCSCP_242860	0.418002	2.29545	0.407649	0.116347	0.166945	Sodium/potassium/chloride transporter inhibitor
x_LINCSOE_1689	x_LINCSOE_1689	0.417611	2.22425	0.343794	0.115693	0.34913	#N/A
NECA_DM_1372	NECA_DM_1372	0.415587	2.42363	0.0857224	0.0977701	0.272734	Succinate semialdehyde dehydrogenase inhibitor
valproic_acid_DM_1372	valproic_acid_DM_1372	0.415587	2.42363	0.0857224	0.0977701	0.272734	Succinate semialdehyde dehydrogenase inhibitor
Amiodarone_LINCSCP_291712	Amiodarone_LINCSCP_291712	0.409814	2.26216	0.658312	0.543712	0.0726158	HERG blocker
diethylstilbestrol_LINCSCP_56431	diethylstilbestrol_LINCSCP_56431	0.408311	2.37637	0.533308	0.239656	-0.113781	Estrogen receptor alpha agonist
entinostat_CTRS_5852	entinostat_CTRS_5852	0.407782	2.54124	0.598147	0.523916	2.09912	HDAC inhibitor
torin_1_LINCSCP_69632	torin_1_LINCSCP_69632	0.40764	2.4206	0.656531	1.27705	0.077501	MTOR inhibitor|PI3K inhibitor
TORIN1_LINCSCP_69632	TORIN1_LINCSCP_69632	0.40764	2.4206	0.656531	1.27705	0.077501	MTOR inhibitor|PI3K inhibitor
Zolpidem_LINCSCP_172780	Zolpidem_LINCSCP_172780	0.407437	2.3902	2.57683	0.769669	0.24541	Benzodiazepine receptor agonist
busulfan_DM_282	busulfan_DM_282	0.39805	2.24623	1.99691	0.44392	0.530579	#N/A
JW_7_24_1_LINCSCP_129754	JW_7_24_1_LINCSCP_129754	0.395082	2.32271	0.550142	0.81861	0.046922	LCK Inhibitor
SCHEMBL6874948_LINCSCP_129754	SCHEMBL6874948_LINCSCP_129754	0.395082	2.32271	0.550142	0.81861	0.046922	LCK Inhibitor
Apitolisib_(gdc_0980,_rg7422)_LINCSCP_132428	Apitolisib_(gdc_0980,_rg7422)_LINCSCP_132428	0.393571	2.12195	0.0409415	0.36371	0.540383	PI3K inhibitor|mTOR inhibitor
PIT_LINCSCP_132428	PIT_LINCSCP_132428	0.393571	2.12195	0.0409415	0.36371	0.540383	PI3K inhibitor|mTOR inhibitor
triptolide_LINCSCP_29256	triptolide_LINCSCP_29256	0.392704	2.34832	0.754752	0.970943	0.616638	RNA polymerase inhibitor
chromomycin_a3_LINCSCP_22459	chromomycin_a3_LINCSCP_22459	0.387218	2.62787	0.449468	0.844992	0.625537	DNA binding agent
PF_04691502_LINCSCP_170198	PF_04691502_LINCSCP_170198	0.385917	2.58161	0.754548	1.2651	0.466276	PI3-kinase class I inhibitor|Serine/threonine-protein kinase mTOR inhibitor
U_46619_LINCSCP_2863	U_46619_LINCSCP_2863	0.377556	2.06596	0.221459	-0.194918	0.190898	Thromboxane receptor agonist
Acifran_LINCSCP_155692	Acifran_LINCSCP_155692	0.377033	2.61851	0.653769	0.362268	0.0339262	#N/A
Nimodipine_LINCSCP_226596	Nimodipine_LINCSCP_226596	0.368835	2.37952	0.528804	0.352562	-0.00992325	Calcium channel blocker
Taselisib_LINCSCP_159179	Taselisib_LINCSCP_159179	0.348385	2.60372	0.865972	1.18116	0.0843476	PI3-kinase class I inhibitor
Quercetin_LINCSCP_111164	Quercetin_LINCSCP_111164	0.339622	2.34752	0.848708	0.838234	-0.0835457	Polar auxin transport inhibitor
dactinomycin_LINCSCP_22674	dactinomycin_LINCSCP_22674	0.327748	2.48704	0.475366	0.936912	0.428158	RNA polymerase inhibitor
ML9_LINCSCP_4406	ML9_LINCSCP_4406	0.31887	2.37211	0.742244	0.870312	0.127206	Myosin light chain kinase inhibitor
Acetaminophen_DM_1569	Acetaminophen_DM_1569	0.316445	2.19026	0.244991	0.211688	0.189678	#N/A
cromakalim_LINCSCP_55600	cromakalim_LINCSCP_55600	0.315421	2.36269	0.607668	0.671649	0.217537	Potassium channel activator
Kaempferol_LINCSCP_235913	Kaempferol_LINCSCP_235913	0.314974	2.45596	0.537264	0.665494	-0.113247	Phosphodiesterase inhibitor
5_(Z)_7_(4_o_hydroxyphenyl_2_trifluoromethyl_1,3_dioxan_cis_5_yl)heptenoic_acid_LINCSCP_155780	5_(Z)_7_(4_o_hydroxyphenyl_2_trifluoromethyl_1,3_dioxan_cis_5_yl)heptenoic_acid_LINCSCP_155780	0.307477	2.15983	0.285809	0.192893	0.145882	#N/A
MLN_0128_LINCSCP_88509	MLN_0128_LINCSCP_88509	0.304026	2.34402	0.70704	1.10262	0.100142	Serine/threonine-protein kinase mTOR inhibitor
panobinostat_LINCSCP_279799	panobinostat_LINCSCP_279799	0.301372	2.22366	0.417565	0.372618	0.318754	HDAC inhibitor
Sorafenib_LINCSCP_16460	Sorafenib_LINCSCP_16460	0.300855	2.28708	0.432489	0.620326	0.318099	FLT3 inhibitor|KIT inhibitor|PDGFR tyrosine kinase receptor inhibitor|RAF inhibitor|RET tyrosine kinase inhibitor|VEGFR inhibitor
Seliciclib_LINCSCP_81208	Seliciclib_LINCSCP_81208	0.298536	2.31569	0.362801	0.31682	-0.321306	CDK inhibitor
ZSTK_474_LINCSCP_81643	ZSTK_474_LINCSCP_81643	0.294246	2.31528	0.414859	0.948642	0.344444	PI3K inhibitor
Isotretinoin_LINCSCP_264381	Isotretinoin_LINCSCP_264381	0.289855	2.27513	0.667147	0.778244	-0.0964194	Retinoic acid receptor agonist
ATPA_LINCSCP_54436	ATPA_LINCSCP_54436	0.282628	2.13234	0.465645	0.254072	0.069257	ATPase inhibitor|TRPV agonist
evodiamine_LINCSCP_54436	evodiamine_LINCSCP_54436	0.282628	2.13234	0.465645	0.254072	0.069257	ATPase inhibitor|TRPV agonist
Buparlisib_LINCSCP_69115	Buparlisib_LINCSCP_69115	0.281634	2.53388	0.719429	0.583789	-0.0708821	PI3K inhibitor
BMS_299897_LINCSCP_285855	BMS_299897_LINCSCP_285855	0.280559	2.3706	0.653747	0.510796	0.0266911	Gamma secretase inhibitor
Blebbistatin_LINCSCP_30443	Blebbistatin_LINCSCP_30443	0.273092	2.42301	2.578	0.655381	0.00375809	ATPase inhibitor
WYE_125132_LINCSCP_88154	WYE_125132_LINCSCP_88154	0.259992	2.3762	0.644934	0.932817	0.116429	MTOR inhibitor
bosutinib_LINCSCP_100148	bosutinib_LINCSCP_100148	0.258079	2.26188	0.238007	0.58288	0.182816	Abl kinase inhibitor|Bcr-Abl kinase inhibitor|Src inhibitor
Ketotifen_LINCSCP_18880	Ketotifen_LINCSCP_18880	0.247761	2.22847	0.638715	0.382914	-0.320609	Histamine receptor agonist|Histamine receptor ligand|Leukotriene receptor antagonist|Phosphodiesterase inhibitor
azauridine_DM_1874	azauridine_DM_1874	0.24172	2.04072	-0.0274607	-0.188417	-0.0485175	#N/A
AZD_1480_LINCSCP_150471	AZD_1480_LINCSCP_150471	0.240481	2.24439	0.300485	0.78759	-0.000387596	JAK inhibitor
NSC95397_LINCSCP_267320	NSC95397_LINCSCP_267320	0.239994	2.51345	1.05662	0.905592	-0.302877	CDC inhibitor
doxorubicin_DM_561	doxorubicin_DM_561	0.231366	2.42166	0.193785	-0.0159534	0.0794004	DNA topoisomerase II alpha inhibitor
4_Hydroxytamoxifen_LINCSCP_15025	4_Hydroxytamoxifen_LINCSCP_15025	0.215914	2.38869	0.505057	0.988214	0.00729438	Estrogen receptor antagonist|Selective estrogen receptor modulator (SERM)
PCI_34051_CTRS_3863	PCI_34051_CTRS_3863	0.209401	2.69942	0.442169	0.221255	0.100536	HDAC inhibitor
MLS000417155_LINCSCP_1529	MLS000417155_LINCSCP_1529	0.194165	2.35169	0.610816	0.565286	0.0823661	#N/A
entecavir_LINCSCP_90797	entecavir_LINCSCP_90797	0.178799	2.22921	0.444458	0.408788	0.220733	DNA replication inhibitor|Reverse transcriptase inhibitor
BMS_536924_LINCSCP_250912	BMS_536924_LINCSCP_250912	0.178056	2.23411	0.339155	0.429704	-0.186736	IGF-1 inhibitor
Gefitinib_DM_733	Gefitinib_DM_733	0.168087	1.99525	2.1742	-0.0175208	2.33746	#N/A
Ethacrynic_acid_DM_617	Ethacrynic_acid_DM_617	0.140198	2.32392	2.2146	9.53404e-06	2.25769	#N/A
Omeprazole_DM_4239	Omeprazole_DM_4239	0.138649	2.04021	0.056485	-0.0201739	0.0360961	#N/A
RVX_208_LINCSCP_72911	RVX_208_LINCSCP_72911	0.135838	2.16375	0.273532	0.693403	-0.0212554	#N/A
mitomycin_c_DM_1015	mitomycin_c_DM_1015	0.131299	2.31012	-0.167697	0.16271	0.16685	#N/A
Irbesartan_LINCSCP_137145	Irbesartan_LINCSCP_137145	0.122943	2.22183	0.575719	0.286973	-0.600215	Angiotensin receptor antagonist
Withaferin_A_LINCSCP_113451	Withaferin_A_LINCSCP_113451	0.120218	2.46266	0.76484	0.49745	-0.546464	IKK inhibitor
Temoporfin_LINCSCP_155239	Temoporfin_LINCSCP_155239	0.118345	2.55227	0.695676	0.970236	-0.170824	#N/A
TUL_XIX002_LINCSCP_55069	TUL_XIX002_LINCSCP_55069	0.116126	2.16324	0.403222	0.547635	-0.145982	#N/A
BMS_777607_LINCSCP_146205	BMS_777607_LINCSCP_146205	0.107866	2.24088	0.655684	0.556839	-0.038562	AXL kinase inhibitor|C-Met inhibitor|FLT3 inhibitor|Hepatocyte growth factor receptor inhibitor|Macrophage inhibitor|Tyrosine kinase inhibitor
antimycin_a_DM_1772	antimycin_a_DM_1772	0.0769498	2.28163	0.286999	0.205911	0.187927	ATP synthase inhibitor
Famotidine_DM_3088	Famotidine_DM_3088	0.0696383	2.25766	2.08846	0.0223556	-0.20758	#N/A
Liquiritigenin_Dimethyl_Ether_LINCSCP_25240	Liquiritigenin_Dimethyl_Ether_LINCSCP_25240	0.0606299	2.20308	2.37475	0.488585	-0.364163	Aromatase inhibitor
Proglumide_LINCSCP_172789	Proglumide_LINCSCP_172789	0.0576452	2.3872	2.65171	1.07234	-0.52309	CCK receptor antagonist
nimetazepam_DM_1063	nimetazepam_DM_1063	0.0563476	2.3046	-0.0700532	-0.0623919	-0.0192605	#N/A
AZD_8055_LINCSCP_12978	AZD_8055_LINCSCP_12978	0.0321986	2.23034	0.600872	1.10518	-0.112825	MTOR inhibitor
Thioguanine_LINCSCP_143348	Thioguanine_LINCSCP_143348	0.0262362	2.62034	0.68934	1.12811	-0.318518	Purine antagonist
etoposide_CTRS_2992	etoposide_CTRS_2992	0.0153021	2.66326	-0.0973192	0.0993512	2.36871	DNA topoisomerase II inhibitor
Tozasertib_LINCSCP_66312	Tozasertib_LINCSCP_66312	-0.0122262	2.17091	0.0970825	0.508827	-0.0378496	Aurora kinase inhibitor|Bcr-Abl kinase inhibitor|FLT3 inhibitor|JAK inhibitor
idarubicin_LINCSCP_44849	idarubicin_LINCSCP_44849	-0.017162	2.36106	2.69291	0.649164	-0.578863	Topoisomerase inhibitor
Naltrexone_LINCSCP_138209	Naltrexone_LINCSCP_138209	-0.0245372	2.29724	0.892408	0.462378	-0.542753	Dopamine uptake inhibitor
rifampicin_LINCSCP_113664	rifampicin_LINCSCP_113664	-0.0431667	2.47449	0.8151	0.841783	-0.394305	#N/A
phloretin_LINCSCP_9443	phloretin_LINCSCP_9443	-0.0521201	2.17436	0.322744	0.393907	-0.426161	Sodium/glucose cotransporter inhibitor
Siguazodan_LINCSCP_172429	Siguazodan_LINCSCP_172429	-0.0604188	2.34755	0.653135	0.868808	-0.399404	Phosphodiesterase inhibitor
BMS_509744_LINCSCP_205224	BMS_509744_LINCSCP_205224	-0.0708369	2.24028	0.506133	0.547435	-0.474333	ITK inhibitor
Theobromine_LINCSCP_93012	Theobromine_LINCSCP_93012	-0.113526	2.22724	0.346626	0.746239	-0.242631	#N/A
C21H27N7O3_LINCSCP_12253	C21H27N7O3_LINCSCP_12253	-0.145633	2.04227	0.101411	0.529579	-0.097389	AKT inhibitor
BGT_226_LINCSCP_129668	BGT_226_LINCSCP_129668	-0.250172	2.14529	0.400486	1.16735	-0.428054	PI3-kinase class I inhibitor|Serine/threonine-protein kinase mTOR inhibitor
Meisoindigo_LINCSCP_137955	Meisoindigo_LINCSCP_137955	-0.283188	2.18261	0.431093	0.766953	-0.324339	#N/A

## Sheet: Data_Cluster_5
Table S9: Data_Cluster_5
	drug_sig	G1_vs_G6	G2_vs_G6	G3_vs_G6	G4_vs_G6	G1_vs_G6	Drug Category
Imatinib_CTRS_3029	Imatinib_CTRS_3029	3.91174	0.301472	3.88348	-0.201568	0.602635	Bcr-Abl kinase inhibitor|KIT inhibitor|PDGFR tyrosine kinase receptor inhibitor
PB28_CTRS_3188	PB28_CTRS_3188	3.54432	2.8702	1.19603	-0.205584	0.693233	JAK inhibitor
Ruxolitinib_CTRS_3188	Ruxolitinib_CTRS_3188	3.54432	2.8702	1.19603	-0.205584	0.693233	JAK inhibitor
JNK_9L_LINCSCP_129959	JNK_9L_LINCSCP_129959	3.27849	0.395708	0.0438317	-0.721109	1.06572	JNK inhibitor
Linifanib_LINCSCP_131341	Linifanib_LINCSCP_131341	3.10012	0.59977	0.46693	-0.595007	0.711777	PDGFR tyrosine kinase receptor inhibitor|VEGFR inhibitor
CHEMBL2136735_LINCSCP_113113	CHEMBL2136735_LINCSCP_113113	3.06921	0.621548	0.715743	-0.39496	0.705801	FGFR inhibitor|PDGFR tyrosine kinase receptor inhibitor|VEGFR inhibitor
Nintedanib_LINCSCP_113113	Nintedanib_LINCSCP_113113	3.06921	0.621548	0.715743	-0.39496	0.705801	FGFR inhibitor|PDGFR tyrosine kinase receptor inhibitor|VEGFR inhibitor
geldanamycin_PG_2285	geldanamycin_PG_2285	3.06898	3.03575	0.659234	0.647292	0.593053	HSP inhibitor
Acetaminophen_DM_1564	Acetaminophen_DM_1564	3.06591	-0.0461726	-0.356308	-0.779541	0.825773	#N/A
Dabrafenib_LINCSCP_150369	Dabrafenib_LINCSCP_150369	3.06233	0.83593	0.488905	-0.049706	0.977379	RAF inhibitor
Withaferin_A_LINCSCP_99850	Withaferin_A_LINCSCP_99850	3.05478	0.38437	0.14432	-0.535157	0.92112	IKK inhibitor
Trifluoperazine_LINCSCP_64508	Trifluoperazine_LINCSCP_64508	3.04426	0.75971	0.632495	-0.167582	0.528058	Serotonin 2a (5-HT2a) receptor antagonist (Serotonin 2a|Serotonin 2c (5-HT2c) receptor antagonist (Serotonin 2c|D2-like dopamine receptor antagonist
AT_7519_LINCSCP_131352	AT_7519_LINCSCP_131352	3.04059	0.436837	0.509981	-0.367454	0.729792	CDK inhibitor|Cell cycle inhibitor
TPCA_1_CTRS_3247	TPCA_1_CTRS_3247	3.02479	2.52243	0.0987733	-0.0699688	0.322987	IKK inhibitor
Saracatinib_LINCSCP_131203	Saracatinib_LINCSCP_131203	3.01562	0.393312	0.366298	-0.736733	0.787345	Src inhibitor
SU_11274_LINCSCP_130634	SU_11274_LINCSCP_130634	2.99854	0.24747	-0.0649348	-0.954619	1.03003	Hepatocyte growth factor receptor inhibitor|Tyrosine kinase inhibitor
SB_590885_LINCSCP_114989	SB_590885_LINCSCP_114989	2.99537	0.282169	0.0374786	-0.54594	0.993436	#N/A
SB590885_LINCSCP_114989	SB590885_LINCSCP_114989	2.99537	0.282169	0.0374786	-0.54594	0.993436	#N/A
Calcium_LINCSCP_64536	Calcium_LINCSCP_64536	2.98736	0.416345	0.283081	-0.912001	0.693797	Succinate semialdehyde dehydrogenase inhibitor
valproic_acid_LINCSCP_64536	valproic_acid_LINCSCP_64536	2.98736	0.416345	0.283081	-0.912001	0.693797	Succinate semialdehyde dehydrogenase inhibitor
Nifedipine_LINCSCP_57238	Nifedipine_LINCSCP_57238	2.97761	2.35954	2.37057	0.108218	0.686656	Voltage-gated L-type calcium channel blocker
TWS_119_LINCSCP_116414	TWS_119_LINCSCP_116414	2.96536	0.107997	0.104385	-0.707646	0.873795	Glycogen synthase kinase inhibitor
Enzastaurin_LINCSCP_99429	Enzastaurin_LINCSCP_99429	2.95818	0.555715	0.315152	-0.0783296	0.956354	PKC inhibitor
ALD1_H_000583_LINCSCP_295302	ALD1_H_000583_LINCSCP_295302	2.95731	2.36735	0.303593	-0.152664	0.892969	#N/A
GSK_2334470_LINCSCP_57185	GSK_2334470_LINCSCP_57185	2.94892	0.313326	0.180939	-0.940988	0.567412	Pyruvate dehydrogenase kinase inhibitor
PDK1_Inhibitor_LINCSCP_57185	PDK1_Inhibitor_LINCSCP_57185	2.94892	0.313326	0.180939	-0.940988	0.567412	Pyruvate dehydrogenase kinase inhibitor
BMS_345541_LINCSCP_131196	BMS_345541_LINCSCP_131196	2.94578	0.173873	-0.0268784	-1.16174	0.761449	IKK inhibitor
CDK9_Inhibitor_LINCSCP_151658	CDK9_Inhibitor_LINCSCP_151658	2.94034	2.62602	1.04584	0.621814	0.380354	#N/A
x_LINCSOE_2888	x_LINCSOE_2888	2.94007	0.12212	0.330442	-0.513219	0.788816	#N/A
Lapatinib_LINCSCP_131416	Lapatinib_LINCSCP_131416	2.93267	0.478317	0.542728	-0.176438	0.906469	EGFR inhibitor|ErbB2 inhibitor
Seliciclib_LINCSCP_132037	Seliciclib_LINCSCP_132037	2.92818	0.581715	0.302831	-0.40258	0.914694	CDK inhibitor
rilmenidine_LINCSCP_4466	rilmenidine_LINCSCP_4466	2.91756	0.400343	0.0996102	-0.783099	0.787819	Adrenergic receptor agonist|Imidazoline receptor agonist
phloretin_LINCSCP_56841	phloretin_LINCSCP_56841	2.91729	0.543723	0.2993	-0.140347	0.767696	Sodium/glucose cotransporter inhibitor
fostamatinib_LINCSCP_163532	fostamatinib_LINCSCP_163532	2.90737	0.367904	0.330724	-0.488331	0.964685	SYK inhibitor
Tamatinib_LINCSCP_163532	Tamatinib_LINCSCP_163532	2.90737	0.367904	0.330724	-0.488331	0.964685	SYK inhibitor
AZD_5438_LINCSCP_86001	AZD_5438_LINCSCP_86001	2.90715	0.847477	0.712065	0.237033	0.537433	CDK inhibitor
Nitric_Oxide_LINCSCP_30548	Nitric_Oxide_LINCSCP_30548	2.90458	0.379168	0.14607	-0.857089	0.713311	Nitric oxide synthase inhibitor
prima_1_met_LINCSCP_57135	prima_1_met_LINCSCP_57135	2.88692	0.266303	0.438215	-0.693456	0.550613	Thioredoxin inhibitor
SCHEMBL17052537_LINCSCP_88029	SCHEMBL17052537_LINCSCP_88029	2.88488	2.40446	0.622242	0.55252	0.919622	MTOR inhibitor
NCGC00012852_LINCSCP_1095	NCGC00012852_LINCSCP_1095	2.87876	0.707808	0.323783	0.111532	0.789071	#N/A
AGK_2_CTRS_2806	AGK_2_CTRS_2806	2.87698	0.707902	0.760544	0.57974	0.336718	SIRT inhibitor
Sirolimus_LINCSCP_69570	Sirolimus_LINCSCP_69570	2.85328	0.187132	0.216364	-0.68414	0.814333	MTOR inhibitor
Canertinib_LINCSCP_106893	Canertinib_LINCSCP_106893	2.85264	2.47622	0.81949	0.645103	0.622942	EGFR inhibitor
WH_4023_LINCSCP_11727	WH_4023_LINCSCP_11727	2.85016	0.652854	0.741659	0.213874	0.587572	Src inhibitor
Apomorphine_LINCSCP_174731	Apomorphine_LINCSCP_174731	2.84784	0.301148	0.141741	-0.335593	0.756104	D2-like dopamine receptor agonist
GSK429286A_LINCSCP_29424	GSK429286A_LINCSCP_29424	2.84345	2.43712	2.59239	0.639758	0.78686	Rho associated kinase inhibitor
ZSTK_474_LINCSCP_29564	ZSTK_474_LINCSCP_29564	2.83402	0.363702	0.411468	-0.40962	0.619866	PI3K inhibitor
Angiotensin_II_LINCSCP_77501	Angiotensin_II_LINCSCP_77501	2.83285	0.166897	-0.172644	-0.651329	0.825465	#N/A
alpha_estradiol_LINCSCP_310233	alpha_estradiol_LINCSCP_310233	2.83086	2.46676	2.63044	0.0194498	0.490882	Estrogen receptor agonist
VX_745_LINCSCP_87368	VX_745_LINCSCP_87368	2.82428	0.260214	0.30084	-0.677704	0.713873	P38 MAPK inhibitor
Navitoclax_LINCSCP_97196	Navitoclax_LINCSCP_97196	2.80499	0.548742	0.572235	-0.110717	0.607206	BCL inhibitor
XAV_939_LINCSCP_9432	XAV_939_LINCSCP_9432	2.80291	0.650155	0.558978	-0.0118276	0.879899	Tankyrase inhibitor
PIT_EBI_4973	PIT_EBI_4973	2.79775	2.47516	0.0946833	-0.029398	-2.1234	#N/A
PF_562271_LINCSCP_129837	PF_562271_LINCSCP_129837	2.79205	0.319375	0.0624028	-0.88734	0.771234	Focal adhesion kinase inhibitor
mitomycin_c_DM_3939	mitomycin_c_DM_3939	2.79042	2.42283	2.34087	0.0313237	0.545242	#N/A
CHEMBL3183436_LINCSCP_250617	CHEMBL3183436_LINCSCP_250617	2.7897	0.704541	0.344614	-0.276448	0.745103	#N/A
Compound_2_CTRS_3158	Compound_2_CTRS_3158	2.78588	0.375131	0.594958	0.71049	0.106785	MTOR inhibitor|PI3K inhibitor
PI_103_CTRS_3158	PI_103_CTRS_3158	2.78588	0.375131	0.594958	0.71049	0.106785	MTOR inhibitor|PI3K inhibitor
estradiol_cypionate_LINCSCP_35942	estradiol_cypionate_LINCSCP_35942	2.78413	0.344266	-0.224312	-0.909515	0.561251	Estrogen receptor alpha agonist
estriol_LINCSCP_35942	estriol_LINCSCP_35942	2.78413	0.344266	-0.224312	-0.909515	0.561251	Estrogen receptor alpha agonist
ATPA_LINCSCP_122979	ATPA_LINCSCP_122979	2.77612	2.26771	0.633238	0.188577	0.703466	ATPase inhibitor
SCH_28080_LINCSCP_122979	SCH_28080_LINCSCP_122979	2.77612	2.26771	0.633238	0.188577	0.703466	ATPase inhibitor
Cyclohexanecarboxamide,_4_(1_aminoethyl)_n_4_pyridinyl_,_trans__LINCSCP_44839	Cyclohexanecarboxamide,_4_(1_aminoethyl)_n_4_pyridinyl_,_trans__LINCSCP_44839	2.77169	0.510013	0.577039	0.261639	0.429118	Rho associated kinase inhibitor
Y_27632_LINCSCP_44839	Y_27632_LINCSCP_44839	2.77169	0.510013	0.577039	0.261639	0.429118	Rho associated kinase inhibitor
ISOX_LINCSCP_82298	ISOX_LINCSCP_82298	2.77129	0.567994	0.154945	0.212168	1.11082	#N/A
PKCbeta_inhibitor_LINCSCP_25129	PKCbeta_inhibitor_LINCSCP_25129	2.76822	2.33905	0.754445	0.096562	0.728801	PKC inhibitor
C21H27N7O3_LINCSCP_144694	C21H27N7O3_LINCSCP_144694	2.763	0.1296	-0.114979	-0.552306	0.681321	AKT inhibitor
BRD_8899_LINCSCP_55145	BRD_8899_LINCSCP_55145	2.7474	2.36294	0.617937	-0.185553	0.40163	Serine/threonine kinase inhibitor
TUL_XXI039_LINCSCP_55145	TUL_XXI039_LINCSCP_55145	2.7474	2.36294	0.617937	-0.185553	0.40163	Serine/threonine kinase inhibitor
torin_1_LINCSCP_69633	torin_1_LINCSCP_69633	2.7369	0.535476	0.562331	-0.0525716	0.293619	MTOR inhibitor|PI3K inhibitor
TORIN1_LINCSCP_69633	TORIN1_LINCSCP_69633	2.7369	0.535476	0.562331	-0.0525716	0.293619	MTOR inhibitor|PI3K inhibitor
chlormadinone_acetate_LINCSCP_104102	chlormadinone_acetate_LINCSCP_104102	2.7359	2.37944	0.608227	0.0652508	0.718547	#N/A
Glyburide_LINCSCP_287286	Glyburide_LINCSCP_287286	2.73568	0.613652	0.275984	-0.152824	0.682185	Sulfonylurea
Valsartan_LINCSCP_126617	Valsartan_LINCSCP_126617	2.73543	0.643137	0.435322	0.34001	0.902265	Neprilysin inhibitor
AZD_7762_LINCSCP_113204	AZD_7762_LINCSCP_113204	2.73215	0.382202	0.0624133	-0.625171	0.96219	CHK inhibitor
Baricitinib_LINCSCP_136869	Baricitinib_LINCSCP_136869	2.72282	0.374206	0.439606	-0.219218	0.340915	Tyrosine-protein kinase JAK1 inhibitor|Tyrosine-protein kinase JAK2 inhibitor
Quercetin_LINCSCP_37687	Quercetin_LINCSCP_37687	2.71962	0.444848	-0.116339	-0.301434	0.930947	Aldose reductase inhibitor
GSK_1059615_LINCSCP_129597	GSK_1059615_LINCSCP_129597	2.69638	0.22745	0.105155	-0.307329	0.722835	PI3K inhibitor
Foretinib_LINCSCP_116306	Foretinib_LINCSCP_116306	2.67717	0.373658	-0.00951481	-0.492208	0.590846	VEGFR inhibitor
penicillin_LINCSCP_104616	penicillin_LINCSCP_104616	2.67609	0.31958	0.0154423	-0.507026	0.953403	#N/A
CGP_60474_LINCSCP_113444	CGP_60474_LINCSCP_113444	2.66947	2.53704	0.315471	0.546664	0.817491	CDK inhibitor
doxorubicin_GDS_8960	doxorubicin_GDS_8960	2.66639	2.75967	0.643636	0.193455	0.304937	#N/A
Dexamethasone_LINCSCP_56360	Dexamethasone_LINCSCP_56360	2.65144	0.607682	0.210131	-0.423429	0.385566	Glucocorticoid receptor agonist
SCHEMBL3958507_LINCSCP_115456	SCHEMBL3958507_LINCSCP_115456	2.63588	2.14791	0.368996	0.00217823	0.483337	Protein kinase inhibitor
azithromycin_LINCSCP_97594	azithromycin_LINCSCP_97594	2.62818	0.243401	0.285666	-0.306536	0.632712	Bacterial 70S ribosome inhibitor
erythromycin_LINCSCP_97594	erythromycin_LINCSCP_97594	2.62818	0.243401	0.285666	-0.306536	0.632712	Bacterial 70S ribosome inhibitor
LDN_193189_LINCSCP_87685	LDN_193189_LINCSCP_87685	2.62362	0.15446	0.131221	-0.571071	0.673959	Serine/threonine kinase inhibitor
teniposide_LINCSCP_201370	teniposide_LINCSCP_201370	2.6138	0.187762	0.126152	-0.472738	0.612445	Topoisomerase inhibitor
NECA_DM_5187	NECA_DM_5187	2.60824	2.2989	0.696999	0.267039	0.640039	Succinate semialdehyde dehydrogenase inhibitor
PF_04447943_LINCSCP_96071	PF_04447943_LINCSCP_96071	2.59749	0.397343	0.304495	-0.039989	0.818714	#N/A
Losartan_LINCSCP_10627	Losartan_LINCSCP_10627	2.58764	0.280746	0.458977	-0.258238	0.288333	Angiotensin receptor antagonist
NU_7441_LINCSCP_131883	NU_7441_LINCSCP_131883	2.58347	0.401959	0.286842	-0.260149	0.319392	DNA dependent protein kinase inhibitor|P-glycoprotein inhibitor
GSK_525762A_LINCSCP_102582	GSK_525762A_LINCSCP_102582	2.58297	2.29932	0.400897	0.606334	0.785184	#N/A
camptothecin_PG_4515	camptothecin_PG_4515	2.5299	2.21738	2.18314	0.327484	0.339459	Topoisomerase inhibitor
resorcinol_LINCSCP_48109	resorcinol_LINCSCP_48109	2.46325	0.509893	0.307855	-0.0662469	0.68701	Cytochrome P450 inhibitor|SIRT activator
Resveratrol_LINCSCP_48109	Resveratrol_LINCSCP_48109	2.46325	0.509893	0.307855	-0.0662469	0.68701	Cytochrome P450 inhibitor|SIRT activator
diethylstilbestrol_DM_541	diethylstilbestrol_DM_541	2.41573	0.144332	-0.0219473	-0.0750092	0.444067	Estrogen receptor alpha agonist
etoposide_GDS_7388	etoposide_GDS_7388	2.34142	2.27873	2.18671	0.403606	0.256424	#N/A
daunorubicin_PG_1464	daunorubicin_PG_1464	2.33086	0.22812	0.0534714	0.0806144	0.238425	DNA topoisomerase II alpha inhibitor
panobinostat_GDS_3822	panobinostat_GDS_3822	2.30037	0.000547399	0.0489137	-0.142952	0.108253	#N/A
LY_2183240_PG_5781	LY_2183240_PG_5781	2.09907	2.29306	1.94415	0.0264964	2.06014	FAAH inhibitor|FAAH reuptake inhibitor
Tamoxifen_PG_5856	Tamoxifen_PG_5856	2.01744	-0.13562	-0.0561816	-0.172347	-0.328691	Estrogen receptor alpha modulator
